# Supplementary material for: Soil bacteria and fungi communities are shaped by elevation influences in Colombian forest and páramo natural ecosystems
Source: Int Microbiol. 2023 Jul 17;27(2):377–91. doi: 10.1007/s10123-023-00392-8 (PMC10991037; doi:10.1007/s10123-023-00392-8)
Supplement: Supplementary file 1 — ESM 1 [file 10123_2023_392_MOESM1_ESM.zip › Supplementary Table S1.xlsx]

## Sheet: Hoja1
Location	Ecosystem	Plot	Latitude (N)	Longitude (W)	Sample	pH	EC	ECEC	SOM	SOC	N	P	S	Mg	K	Ca	Na	B	Fe	Cu	Mn	Zn	BD	Tx	Anturium	Piper	Bejaria	Diplostephium	Espeletia	Puya	Lycopodium	Jamesonia	Hypericum	Blechnum	Eugenia	Erythroxylum	Valeriana	Ceroxylon	Xanthosoma	Solanum	Bunchosia	Mespilodaphne	Heliconia	Thelypteris	Trichilia	Lasiacis	Inga	Monstera	Orthrosanthus
Vínculo regional natural park (1000 masl)	Tropical dry forest	1	03°49.993'	-076°17.694'	V11	6.29	0.42	39.42	4.81	2.79	0.24	5.48	11	18.2	0.7	20.4	0.14	0.5	31.5	5.7	4.16	0.99	1.1	1	5	85	0	0	0	0	0	0	0	0	3	2	0	0	0	0	7	2	15	12	0	0	1	3	0
		1			V14	6.62	0.43	31.38	4.45	2.58	0.22	5.16	10	12.9	0.7	17.7	0.14	0.4	20.8	3.45	2.91	0.99	1.27	1	5	85	0	0	0	0	0	0	0	0	3	2	0	0	0	0	7	2	15	12	0	0	1	3	0
		1			V15	6.12	0.4	40.77	3.41	1.98	0.17	5.21	12	21.8	0.5	18.3	0.14	0.5	26	4.12	4.78	0.99	1.16	1	5	85	0	0	0	0	0	0	0	0	3	2	0	0	0	0	7	2	15	12	0	0	1	3	0
		2	03°52.393'	-076°21.069'	V21	6.02	0.33	41.08	3.21	1.86	0.16	4.73	13	24	0.6	16.4	0.14	0.5	25.4	4.64	5.65	0.99	1.19	1	14	75	0	0	0	0	0	0	0	0	2	3	0	0	0	0	10	2	10	3	1	0	1	5	0
		2			V24	6.65	0.39	27.34	3.17	1.84	0.16	4.42	19	13.3	0.6	13.3	0.15	0.4	23.5	2.96	2.67	0.99	1.44	1	14	75	0	0	0	0	0	0	0	0	2	3	0	0	0	0	10	2	10	3	1	0	1	5	0
		2			V25	6.45	0.53	51.81	3.34	1.94	0.17	5.43	22	30.8	0.9	20	0.14	0.7	19.3	3.26	6.25	1.2	1.06	1	14	75	0	0	0	0	0	0	0	0	2	3	0	0	0	0	10	2	10	3	1	0	1	5	0
		3	03°52.784'	-076°26.329'	V32	5.88	0.31	35.77	3.9	2.26	0.2	4.61	12	20.9	0.4	14.4	0.14	0.5	36.6	4.8	7.02	0.99	1.36	1	15	64	0	0	0	0	0	0	0	0	5	24	0	0	0	0	18	0	3	10	1	4	0	5	0
		3			V33	6.36	0.42	40.27	4.67	2.71	0.23	5.75	18	19.8	0.4	20	0.14	0.6	33.5	4.16	4.64	0.99	1.15	1	15	64	0	0	0	0	0	0	0	0	5	24	0	0	0	0	18	0	3	10	1	4	0	5	0
		3			V35	6.18	0.25	32.15	3.55	2.06	0.18	4.55	12	16.6	0.3	15.1	0.17	0.5	42.7	4.99	3.37	0.99	1.16	1	15	64	0	0	0	0	0	0	0	0	5	24	0	0	0	0	18	0	3	10	1	4	0	5	0
Mateguadua regional natural park (1200 masl)	Tropical dry forest	1	04°01.669'	-076°09.554'	M11	6.88	0.38	43.18	7	4.06	0.35	6.34	12	10.3	0.8	31.9	0.14	0.7	23.9	2.36	2.64	1.56	1	3	4	0	0	0	0	0	0	0	0	0	0	0	0	18	20	8	0	0	0	0	0	3	4	0	0
		1			M12	6.86	0.36	39.8	5.12	2.97	0.26	6.71	14	9.77	0.7	29.3	0.14	0.8	25	2.38	2.33	0.99	0.96	3	4	0	0	0	0	0	0	0	0	0	0	0	0	18	20	8	0	0	0	0	0	3	4	0	0
		1			M14	6.89	0.35	43.23	4.74	2.75	0.24	6.62	11	9.95	0.8	32.4	0.14	0.6	24.2	2.49	2.13	1.27	1.23	3	4	0	0	0	0	0	0	0	0	0	0	0	0	18	20	8	0	0	0	0	0	3	4	0	0
		2	04°01.671'	-076°09.565'	M23	6.58	0.39	51.68	5.59	3.24	0.28	6.85	13	13.5	1.1	37	0.14	0.6	24.3	3.6	2.72	0.99	1.2	3	4	0	0	0	0	0	0	0	0	27	0	0	0	13	10	22	0	0	0	0	0	14	5	0	0
		2			M24	6.49	0.32	46.4	5.33	3.09	0.27	6.12	19	11.6	0.8	33.9	0.14	0.7	25.8	3.66	3.35	0.99	0.97	3	4	0	0	0	0	0	0	0	0	27	0	0	0	13	10	22	0	0	0	0	0	14	5	0	0
		2			M25	6.06	0.33	46.4	4.64	2.69	0.23	6.14	11	12.7	0.8	32.8	0.14	0.5	27.4	4.2	4.45	0.99	1.02	3	4	0	0	0	0	0	0	0	0	27	0	0	0	13	10	22	0	0	0	0	0	14	5	0	0
		3	04°01.693'	-076°09.568'	M33	6.05	0.38	48.84	4.74	2.75	0.24	5.89	23	14.6	1.2	32.8	0.26	0.8	28.6	3.91	4.11	0.99	1.11	3	10	13	0	0	0	0	0	0	0	18	0	0	0	13	11	8	0	0	0	0	0	4	13	0	0
		3			M34	6.7	0.41	40.22	5.26	3.05	0.26	7.05	14	10.6	1.1	28.5	0.14	0.6	16.7	3.77	3.12	0.99	1.12	3	10	13	0	0	0	0	0	0	0	18	0	0	0	13	11	8	0	0	0	0	0	4	13	0	0
		3			M35	6.69	0.34	50.44	5.64	3.27	0.28	6.31	12	13.3	0.7	36.3	0.14	0.7	24.8	4.69	3.06	0.99	0.95	3	10	13	0	0	0	0	0	0	0	18	0	0	0	13	11	8	0	0	0	0	0	4	13	0	0
El Pailón civil society reserve (2400 masl)	Andean forest	1	03°42.012'	-076°04.055'	PA11	6.12	1.05	18.73	9.05	5.25	0.45	6.25	27	5.28	0.2	13.2	0.14	1	108	4.2	2.19	0.99	0.61	5	0	0	70	0	47	7	43	15	38	11	0	0	7	0	0	0	0	0	0	0	0	0	0	0	3
		1			PA12	6.08	0.91	18.78	9.86	5.14	0.49	6.15	24	4.62	0.2	14	0.14	1.1	91.3	3.64	5.19	1.81	0.6	5	0	0	70	0	47	7	43	15	38	11	0	0	7	0	0	0	0	0	0	0	0	0	0	0	3
		1			PA15	5.84	1.22	23.3	10.4	6.02	0.52	6.06	28	7.34	0.2	15.8	0.14	1.1	97	3	5.65	2.94	0.59	5	0	0	70	0	47	7	43	15	38	11	0	0	7	0	0	0	0	0	0	0	0	0	0	0	3
		2	03°42.013'	-076°04.041'	PA21	5.67	2.75	24.55	8.74	5.07	0.44	6.26	181	6.28	0.1	18	0.14	1.1	158	4.95	3.62	2.85	0.62	5	0	0	93	0	43	40	39	39	34	0	0	0	17	0	0	0	0	0	0	0	0	0	0	0	17
		2			PA22	6.13	0.76	20.77	11.1	6.45	0.56	6.02	29	5.05	0.2	15.5	0.14	1.1	96	1.49	8.35	1.09	0.58	5	0	0	93	0	43	40	39	39	34	0	0	0	17	0	0	0	0	0	0	0	0	0	0	0	17
		2			PA24	6.6	0.56	16.19	5.98	3.47	0.3	5.98	17	4.48	0.1	11.6	0.14	0.5	93.4	3.61	3.02	1.03	0.7	5	0	0	93	0	43	40	39	39	34	0	0	0	17	0	0	0	0	0	0	0	0	0	0	0	17
		3	03°42.026'	-076°04.045'	PA32	5.95	0.68	14.34	5.57	3.23	0.28	5.23	29	6.86	0.2	7.21	0.14	1.5	438	2.51	2.94	1.21	0.71	5	0	0	73	0	55	55	33	16	17	1	0	0	21	0	0	0	0	0	0	0	0	0	0	0	2
		3			PA34	6.2	1.92	40.8	17.1	9.92	0.86	7.66	89	13.7	0.2	26.5	0.37	1.7	144	2.67	3.48	4.57	0.55	5	0	0	73	0	55	55	33	16	17	1	0	0	21	0	0	0	0	0	0	0	0	0	0	0	2
		3			PA35	6.52	0.81	19.52	9.4	5.45	0.47	5.56	25	7.16	0.1	12.2	0.14	1.1	142	3.47	2.1	1.15	0.61	5	0	0	73	0	55	55	33	16	17	1	0	0	21	0	0	0	0	0	0	0	0	0	0	0	2
Páramo Las Domínguez regional integrated management district (3800 masl)	Páramo	1	03°45.392'	-076°05.277'	PD11	4.92	0.42	10.04	10.8	6.29	0.54	5.97	14	2.35	0.2	1.93	0.14	0.1	458	1.17	2.2	1.05	1	5	92	0	0	70	0	0	0	0	0	0	0	10	0	0	0	0	0	6	0	0	11	0	0	5	0
		1			PD13	4.59	0.85	11.38	25.9	15	1.29	7.56	7	1.09	0.6	1.21	0.14	0.3	951	0.99	10.8	4.01	0.99	5	92	0	0	70	0	0	0	0	0	0	0	10	0	0	0	0	0	6	0	0	11	0	0	5	0
		1			PD15	4.84	0.34	8.91	24.9	14.4	1.24	5.87	11	0.62	0.3	0.56	0.14	0.1	885	0.99	1.92	1.69	1.07	5	92	0	0	70	0	0	0	0	0	0	0	10	0	0	0	0	0	6	0	0	11	0	0	5	0
		2	03°45.377'	-076°05.263'	PD22	4.78	0.42	7.94	23	12.3	1.15	6.32	7.8	0.38	0.2	0.44	0.14	0.1	498	0.99	1.9	0.99	0.89	5	59	0	0	93	0	0	0	0	0	0	0	5	0	0	0	0	0	12	0	0	9	0	0	2	0
		2			PD23	4.89	0.42	7.23	25.8	15	1.29	6.2	9.1	0.33	0.3	0.39	0.14	0.1	351	0.99	2.04	1.29	0.95	5	59	0	0	93	0	0	0	0	0	0	0	5	0	0	0	0	0	12	0	0	9	0	0	2	0
		2			PD24	4.8	0.45	6.79	23	13.3	1.15	5.68	6.5	0.33	0.2	0.32	0.14	0.1	333	0.99	1.43	0.99	1.03	5	59	0	0	93	0	0	0	0	0	0	0	5	0	0	0	0	0	12	0	0	9	0	0	2	0
		3	03°45.362'	-076°05.259'	PD32	4.85	0.25	6.55	22.2	12.9	1.11	5.57	6.3	0.31	0.2	0.39	0.14	0.2	430	0.99	1.96	0.99	1.31	5	112	0	0	73	0	0	0	0	0	0	0	2	0	0	0	0	0	9	0	0	4	0	0	2	0
		3			PD33	4.47	0.79	8.22	25.3	14.7	1.27	6.13	11	0.42	0.3	0.48	0.14	0.1	412	0.99	1.9	2.1	1.22	5	112	0	0	73	0	0	0	0	0	0	0	2	0	0	0	0	0	9	0	0	4	0	0	2	0
		3			PD34	4.96	0.31	6.21	19.2	11.2	0.96	5.68	6.8	0.33	0.2	0.53	0.14	0.1	323	0.99	1.27	0.99	1.13	5	112	0	0	73	0	0	0	0	0	0	0	2	0	0	0	0	0	9	0	0	4	0	0	2	0
																																	5
[truncated: 6 more columns]
