# Supplementary material for: Soil bacteria and fungi communities are shaped by elevation influences in Colombian forest and páramo natural ecosystems
Source: Int Microbiol. 2023 Jul 17;27(2):377–91. doi: 10.1007/s10123-023-00392-8 (PMC10991037; doi:10.1007/s10123-023-00392-8)
Supplement: Supplementary file 1 — ESM 1 [file 10123_2023_392_MOESM1_ESM.zip › Supplementary Table S2.xlsx]

## Sheet: Hoja1
Location	Sample	Raw input		Filtered*		Percentage of input passed filter		Denoised**		Merged**		Percentage of input merged		Non-chimeric***		Percentage of input non-chimeric
		Bacteria	Fungi	Bacteria	Fungi	Bacteria	Fungi	Bacteria	Fungi	Bacteria	Fungi	Bacteria	Fungi	Bacteria	Fungi	Bacteria	Fungi
Vínculo Regional natural park (1000 masl)	V11	167779	184879	147827	133322	88.11	72.11	139947	118107	102383	111744	61.02	60.44	83032	111298	49.49	60.2
	V14	182043	176872	160684	134257	88.27	75.91	152675	129198	106297	123334	58.39	69.73	85510	121859	46.97	68.9
	V15	159585	183043	141169	115267	88.46	62.97	134084	110158	96410	103871	60.41	56.75	79721	102875	49.96	56.2
	V21	175494	170367	154721	111272	88.16	65.31	146331	105807	102531	98154	58.42	57.61	81352	97281	46.36	57.1
	V24	161164	186981	142924	132299	88.68	70.76	135352	125375	96594	116430	59.94	62.27	79261	115158	49.18	61.59
	V25	152062	182201	134766	129232	88.63	70.93	128307	122332	95033	115798	62.5	63.56	75205	113885	49.46	62.51
	V32	159650	172548	141561	134167	88.67	77.76	134081	123564	96241	116930	60.28	67.77	74579	116428	46.71	67.48
	V33	174980	188242	155345	120013	88.78	63.75	146684	113308	103170	105209	58.96	55.89	80235	103823	45.85	55.15
	V35	184959	189236	163276	145780	88.28	77.04	154197	140325	107809	134439	58.29	71.04	86020	133615	46.51	70.61
Mateguadua Regional natural park (1200 masl)	M11	184908	158752	164519	121536	88.97	76.56	153729	115424	105858	107830	57.25	67.92	87367	107768	47.25	67.88
	M12	163221	151809	142422	126449	87.26	83.29	132759	117093	85935	110606	52.65	72.86	70406	110068	43.14	72.5
	M14	156510	187946	136225	102473	87.04	54.52	127283	94346	89541	84010	57.21	44.7	74259	83928	47.45	44.66
	M23	177028	166331	154975	132594	87.54	79.72	145084	125755	101816	120281	57.51	72.31	83215	118408	47.01	71.19
	M24	164866	179736	143585	132666	87.09	73.81	134587	128615	90837	119459	55.1	66.46	74805	119001	45.37	66.21
	M25	167229	159207	145710	131607	87.13	82.66	137224	128438	96000	123139	57.41	77.35	81231	122697	48.57	77.07
	M33	166780	171355	145251	131399	87.09	76.68	136178	127002	93824	119121	56.26	69.52	76907	118509	46.11	69.16
	M34	161504	154503	141448	116213	87.58	75.22	133325	104664	96138	98604	59.53	63.82	78970	98235	48.9	63.58
	M35	175864	184975	154109	130505	87.63	70.55	145896	125328	105912	119208	60.22	64.45	84865	118907	48.26	64.28
El Pailón Civil society nature reserve (2400 masl)	PA11	175839	171505	154385	131478	87.8	76.66	143062	126724	89011	122875	50.62	71.65	72584	121298	41.28	70.73
	PA12	158538	161381	139229	125712	87.82	77.9	130431	122498	87436	118474	55.15	73.41	69974	117611	44.14	72.88
	PA15	178490	178309	156390	141478	87.62	79.34	146051	138880	95977	134568	53.77	75.47	79660	133529	44.63	74.89
	PA21	172438	158086	151173	122198	87.67	77.3	139470	119400	92787	115823	53.81	73.27	77991	114527	45.23	72.45
	PA22	159159	161230	135473	100607	85.12	62.4	126211	97633	76672	93053	48.17	57.71	61593	91965	38.7	57.04
	PA24	161123	171052	138032	116796	85.67	68.28	127568	113475	77972	109211	48.39	63.85	65097	106864	40.4	62.47
	PA32	162164	178134	138359	134846	85.32	75.7	129186	131332	82534	126522	50.9	71.03	67741	125597	41.77	70.51
	PA34	150611	170520	129021	127051	85.67	74.51	119456	123685	72314	119749	48.01	70.23	60640	118670	40.26	69.59
	PA35	169443	180421	144841	138628	85.48	76.84	134994	134948	82761	129126	48.84	71.57	69153	128360	40.81	71.14
Páramo Las Domínguez Regional integrated management district (3800 masl)	PD11	183714	165057	156340	138832	85.1	84.11	146537	130356	90238	123735	49.12	74.97	74805	122438	40.72	74.18
	PD13	169971	170945	145529	89000	85.62	52.06	137296	84508	85957	80592	50.57	47.14	69767	80421	41.05	47.04
	PD15	154402	171794	132520	149559	85.83	87.06	123769	145762	75648	136297	48.99	79.34	61767	134335	40	78.2
	PD22	187708	181165	159841	104106	85.15	57.46	150425	97759	95703	92626	50.99	51.13	77443	92195	41.26	50.89
	PD23	171272	167565	145271	132103	84.82	78.84	137151	122625	93958	116451	54.86	69.5	74762	115468	43.65	68.91
	PD24	185334	150968	157370	113555	84.91	75.22	149205	104311	103143	98118	55.65	64.99	84701	97825	45.7	64.8
	PD32	151370	160349	129856	135531	85.79	84.52	122817	131923	84415	127938	55.77	79.79	67438	127428	44.55	79.47
	PD33	186878	165621	164342	143110	87.94	86.41	153323	141093	94568	133827	50.6	80.8	76303	133052	40.83	80.34
	PD34	165029	151181	145362	130502	88.08	86.32	136658	128332	91457	120615	55.42	79.78	74585	119777	45.2	79.23
*	FUNGI: ptrimleftf 22, ptrunclenf 250, ptrimleftr 20, ptrunclenr 250
*	BACTERIA: ptrimleftf 17, ptrunclenf 250, ptrimleftr 20, ptrunclenr 250
**	pmaxeef	NUMBER Forward reads with number of expected errors higher than this value will be discarded. [default: 2.0]
**	pmaxeer	NUMBER Reverse reads with number of expected errors higher than this value will be discarded. [default: 2.0]
***	pchimeramethod "	consensus": Chimeras are detected in samples individually, and sequences found chimeric in a sufficient fraction of samples are removed.
***	pminfoldparentoverabundance	NUMBER The minimum abundance of potential parents of a sequence being tested as chimeric, expressed as a fold-change versus the abundance of the sequence being tested. Values should be greater than or equal to 1 (i.e. parents should be more abundant than the sequence being tested). This parameter has no effect if chimera-method is "none". [default: 1.0]
