# Supplementary material for: Soil bacteria and fungi communities are shaped by elevation influences in Colombian forest and páramo natural ecosystems
Source: Int Microbiol. 2023 Jul 17;27(2):377–91. doi: 10.1007/s10123-023-00392-8 (PMC10991037; doi:10.1007/s10123-023-00392-8)
Supplement: Supplementary file 1 — ESM 1 [file 10123_2023_392_MOESM1_ESM.zip › Supplementary Table S3.xlsx]

## Sheet: Tabla S4
ASV Bacteria	V11	V14	V15	V21	V24	V25	V32	V33	V35	M11	M12	M14	M23	M24	M25	M33	M34	M35	PA11	PA12	PA15	PA21	PA22	PA24	PA32	PA34	PA35	PD11	PD13	PD15	PD22	PD23	PD24	PD32	PD33	PD34	Kingdom	Phylum	Class	Order	Family	Genus
000591e2bfa4b95b315bb665f83bf127	0	0	0	0	0	0	0	0	0	0	0	0	0	0	0	0	0	4	0	0	0	0	0	0	0	0	0	0	0	0	0	0	0	0	0	0	Bacteria	Actinobacteriota	Thermoleophilia	Solirubrobacterales	67-14	Unassigned
0007313acb35b880ce196aa79c6d1bee	0	0	0	0	0	0	0	0	0	0	0	0	0	0	0	0	0	0	0	0	0	0	0	0	0	0	0	0	0	0	10	39	0	0	0	0	Bacteria	Acidobacteriota	Acidobacteriae	Acidobacteriae	Acidobacteriae	Paludibaculum
00076a500307e89192e671c0d39aa1a3	0	0	0	0	0	1	0	0	0	0	0	0	0	0	0	0	0	0	0	0	0	0	0	0	0	0	0	0	0	0	0	0	0	0	0	0	Bacteria	Acidobacteriota	Blastocatellia	Pyrinomonadales	Pyrinomonadaceae	RB41
0007ac3af6d8faebbd92772f9502c388	0	0	0	0	0	0	0	0	0	3	0	0	0	0	0	0	0	0	0	0	0	0	0	0	0	0	0	0	0	0	0	0	0	0	0	0	Bacteria	Gemmatimonadota	BD2-11_terrestrial_group	Unassigned	Unassigned	Unassigned
0007fc0a4a603580770ac6750998ab53	0	0	0	0	0	0	0	0	0	0	0	0	0	0	0	0	0	0	0	0	0	0	0	0	0	0	10	0	0	0	0	0	0	0	0	0	Bacteria	Proteobacteria	Gammaproteobacteria	R7C24	Unassigned	Unassigned
000c413b4706df18e13c097104f8f096	0	0	0	7	0	0	0	0	0	0	0	0	0	0	0	0	0	0	0	0	0	0	0	0	0	0	0	0	0	0	0	0	0	0	0	0	Bacteria	Planctomycetota	Planctomycetes	Gemmatales	Gemmataceae	Gemmata
000cd1ff54b7a23e2bda0bae4e717b1f	0	0	0	0	0	0	0	0	0	0	0	0	0	0	0	0	0	0	0	0	0	0	0	0	0	0	0	0	0	4	0	0	0	0	0	0	Bacteria	Proteobacteria	Alphaproteobacteria	Micavibrionales	uncultured	uncultured
000d00d95b960e06e633e6fe6762b027	0	0	0	0	0	0	0	0	0	0	0	0	0	0	0	0	0	0	0	0	0	12	0	0	0	0	0	0	0	0	0	0	0	0	0	0	Bacteria	Desulfobacterota	Desulfobacteria	Desulfatiglandales	Desulfatiglandaceae	Desulfatiglans
000ecd2dc029279ac897abc75dbe88c1	0	0	0	0	0	0	0	0	0	0	0	0	0	0	0	0	0	0	0	0	0	8	0	0	0	0	0	0	0	0	0	0	0	0	0	0	Bacteria	Myxococcota	Polyangia	Blfdi19	Unassigned	Unassigned
00115dad4517269af4d43ba0b7cf9961	0	0	0	0	0	0	0	0	0	0	0	0	0	0	0	0	0	6	0	0	0	0	0	0	0	0	0	0	0	0	0	0	0	0	0	0	Bacteria	Elusimicrobiota	Elusimicrobia	Lineage_IV	Unassigned	Unassigned
0011a6509eef9445f46563fe2aabaee2	0	0	0	0	0	0	0	0	0	0	0	0	0	0	0	0	0	0	0	0	0	12	0	0	0	0	0	0	0	0	0	0	0	0	0	0	Bacteria	Proteobacteria	Gammaproteobacteria	Burkholderiales	Nitrosomonadaceae	mle1-7
001240a27fb201f27d8c49cc1712748f	0	0	0	0	0	0	0	0	0	0	0	0	0	0	0	0	0	0	0	0	0	0	0	0	0	8	0	0	0	0	0	0	0	0	0	0	Bacteria	Myxococcota	Polyangia	Polyangiales	BIrii41	Unassigned
001874f3f70b21c737be73a136bdc073	0	0	0	0	0	0	0	0	0	0	0	0	0	0	0	0	0	0	0	0	0	0	0	0	0	0	0	0	0	0	0	0	0	4	0	0	Bacteria	Acidobacteriota	Acidobacteriae	Subgroup_2	Unassigned	Unassigned
0018d74b7ee59f11c29a470713149fd0	0	0	0	0	0	0	0	0	0	0	0	0	0	0	0	0	0	0	0	0	0	0	0	0	14	0	0	0	0	0	0	0	0	0	0	0	Bacteria	Firmicutes	Bacilli	Bacillales	Planococcaceae	Sporosarcina
001b99943a9fc7aedfa9382b64b2b833	0	0	0	0	0	0	17	0	0	0	0	0	0	0	0	0	0	0	0	0	0	0	0	0	0	0	0	0	0	0	0	0	0	0	0	0	Bacteria	Chloroflexi	TK10	Unassigned	Unassigned	Unassigned
001c72dcdf2838a2656297e3134af1ef	0	0	0	0	0	0	0	0	0	0	0	0	0	0	0	0	0	0	0	0	0	0	0	0	0	0	0	0	0	35	0	32	28	0	0	25	Bacteria	Acidobacteriota	Acidobacteriae	Solibacterales	Solibacteraceae	Candidatus_Solibacter
001e88fbfe9dce16a43f4226aa4a2e52	0	0	0	0	0	0	0	0	0	0	0	0	0	0	0	0	0	0	0	0	0	0	0	0	0	0	0	0	0	0	0	0	0	0	13	0	Bacteria	Acidobacteriota	Acidobacteriae	Acidobacteriales	Acidobacteriaceae_(Subgroup_1)	Occallatibacter
001ee98aa5be433a736783cf9b7310d2	0	0	0	0	0	0	0	0	0	0	0	0	0	0	0	0	0	0	0	0	0	3	0	0	0	0	0	0	0	0	0	0	0	0	0	0	Bacteria	Proteobacteria	Gammaproteobacteria	Burkholderiales	Nitrosomonadaceae	mle1-7
00224c0b75a0d39c5d73fdada4746fb1	0	0	0	0	0	0	0	0	1	1	0	0	0	0	0	0	0	0	0	0	1	0	0	0	0	0	0	0	0	0	0	0	0	0	0	0	Bacteria	Gemmatimonadota	Gemmatimonadetes	Gemmatimonadales	Gemmatimonadaceae	uncultured
00239361a7ad29db8b54ccc0afe525c1	0	0	4	0	0	0	0	0	0	0	0	0	0	0	0	0	0	0	0	0	0	0	0	0	0	0	0	0	0	0	0	0	0	0	0	0	Bacteria	Actinobacteriota	Actinobacteria	Pseudonocardiales	Pseudonocardiaceae	Pseudonocardia
0023ba182dccef24a924fcdd5e2664b2	0	0	0	0	0	0	0	0	0	21	0	0	0	0	0	0	0	0	0	0	0	0	0	0	0	0	0	0	0	0	0	0	0	0	0	0	Bacteria	Desulfobacterota	Desulfobaccia	Desulfobaccales	Desulfobaccaceae	Desulfobacca
00256a4e07dcad2948b882a77a190aeb	0	0	0	0	0	0	0	0	0	0	0	0	0	0	0	0	0	0	0	0	0	0	0	0	7	0	0	0	0	0	0	0	0	0	0	0	Bacteria	Myxococcota	Polyangia	Polyangiales	Sandaracinaceae	uncultured
00280fc6b023e4211f75d1edf8ab716f	0	0	0	0	0	0	0	0	0	0	0	0	0	0	0	0	0	0	0	19	0	0	34	0	22	0	15	0	0	0	0	0	0	0	0	0	Bacteria	Gemmatimonadota	Gemmatimonadetes	Gemmatimonadales	Gemmatimonadaceae	uncultured
002849324d6279c3cd9a527f75e929c2	0	0	0	7	0	0	0	0	10	0	0	0	0	0	0	12	0	0	0	0	0	0	0	0	0	0	0	0	0	0	0	0	0	0	0	0	Bacteria	Acidobacteriota	Vicinamibacteria	Vicinamibacterales	uncultured	uncultured
00293b9681454ed35415d95e27959368	0	0	0	0	1	0	0	0	0	0	0	0	0	0	0	0	0	0	0	0	0	0	0	0	0	0	0	0	0	0	0	0	0	0	0	0	Bacteria	Bacteroidota	Bacteroidia	Sphingobacteriales	env.OPS_17	Unassigned
002cac2a8db3387e8643ab3317e2ba0a	0	0	0	0	0	0	0	0	0	0	0	0	0	0	0	0	0	0	0	0	0	0	0	0	0	0	0	0	0	17	20	19	0	0	0	0	Bacteria	Verrucomicrobiota	Verrucomicrobiae	Pedosphaerales	Pedosphaeraceae	Pedosphaera
002ed3ab1365155ededc3a668163f3ca	0	0	0	0	0	0	0	0	0	0	0	0	0	0	0	0	0	0	0	0	0	0	0	0	0	0	0	0	0	8	0	0	0	0	0	0	Bacteria	Chloroflexi	SHA-26	Unassigned	Unassigned	Unassigned
002febcb34216d7882017b6affdd5f54	0	0	0	0	0	0	8	0	0	0	0	0	0	0	0	0	0	0	8	0	0	0	0	0	0	0	0	0	0	0	0	0	0	0	0	0	Bacteria	Bacteroidota	Bacteroidia	Chitinophagales	Chitinophagaceae	Puia
003095d456e23931ae4e0e988f3c891f	0	0	0	0	0	0	0	0	0	0	0	0	0	0	0	0	0	0	0	0	0	0	0	0	13	0	0	0	0	0	0	0	0	0	0	0	Bacteria	Proteobacteria	Alphaproteobacteria	Elsterales	uncultured	uncultured
00317c703cd1ffd8d255bc2dbb2b1362	0	0	0	0	0	0	0	0	0	0	0	0	0	0	0	0	0	0	0	0	0	0	0	0	0	0	0	0	0	0	0	0	0	0	0	2	Bacteria	Proteobacteria	Gammaproteobacteria	Burkholderiales	A21b	Unassigned
0032b43695f3ed8433f0084f6bdc0f7e	0	0	1	0	0	0	2	3	1	0	0	4	0	0	0	0	0	1	0	0	0	0	0	0	0	0	0	0	0	0	0	0	0	0	6	0	Bacteria	Myxococcota	bacteriap25	Unassigned	Unassigned	Unassigned
0033be1029142e7ec52e5bc4a7e8786c	0	0	0	0	0	0	0	0	0	0	0	0	0	0	0	0	0	0	0	0	0	0	0	0	0	0	0	0	0	0	0	8	0	0	0	0	Bacteria	Bacteroidota	Bacteroidia	Sphingobacteriales	env.OPS_17	Unassigned
0034667706badea398e546eaa9b7f00c	0	0	0	0	0	0	0	0	0	0	0	0	0	0	0	0	0	0	0	0	0	0	0	0	0	0	0	0	0	0	0	0	0	0	2	0	Bacteria	Chloroflexi	Chloroflexia	Thermomicrobiales	JG30-KF-CM45	Unassigned
0036911836b59ab5557ea455730080cf	0	0	0	0	0	0	0	0	0	0	0	0	0	0	0	0	0	0	0	0	0	0	0	0	0	15	0	0	0	0	0	0	0	0	0	0	Bacteria	Bdellovibrionota	Bdellovibrionia	Bdellovibrionales	Bdellovibrionaceae	Bdellovibrio
003773a4bc169da471d66ff83449984b	0	0	0	0	0	0	0	0	0	0	12	0	0	0	0	0	0	0	0	0	0	0	0	0	0	0	0	0	0	0	0	0	0	0	12	0	Bacteria	Proteobacteria	Gammaproteobacteria	Burkholderiales	Burkholderiaceae	Burkholderia-Caballeronia-Paraburkholderia
0038f34326b15e1fa8bad00cd4ba670b	7	10	0	4	5	0	0	0	0	0	0	0	0	0	0	5	0	0	0	0	2	0	0	0	0	0	0	0	0	0	0	0	0	0	0	0	Bacteria	Armatimonadota	uncultured	uncultured	uncultured	uncultured
003a91e59e3ac57087fa752509635e85	7	4	0	0	12	10	0	0	0	0	0	0	12	15	0	9	14	26	0	0	0	0	0	0	0	0	0	0	0	0	0	0	0	0	0	0	Bacteria	Verrucomicrobiota	Verrucomicrobiae	Pedosphaerales	Pedosphaeraceae	uncultured
003ab9bc82523423e679abc052d39e30	0	0	0	0	0	0	18	0	0	0	0	0	0	0	0	0	0	0	21	0	0	0	0	0	0	0	0	0	0	0	0	0	0	0	0	0	Bacteria	Acidobacteriota	Acidobacteriae	Subgroup_2	Unassigned	Unassigned
003ca8c4354c07635b8c7f3871da746d	0	0	0	0	0	0	0	0	0	0	0	0	0	0	0	0	0	0	0	0	0	0	0	0	6	0	0	0	0	0	0	0	0	0	0	0	Bacteria	Proteobacteria	Gammaproteobacteria	Steroidobacterales	Steroidobacteraceae	Steroidobacter
003e9df8df23e45f53c93ce404ea9ded	0	0	0	0	0	0	0	0	0	0	0	0	9	6	0	0	0	0	9	10	0	0	11	0	0	0	16	0	0	0	0	0	0	0	0	0	Bacteria	Chloroflexi	P2-11E	Unassigned	Unassigned	Unassigned
0040e31afb1ba91a336e1d6f5da51a77	0	0	0	0	0	0	0	0	0	0	0	0	0	0	0	0	0	0	0	0	0	0	0	0	0	0	0	0	3	0	0	0	0	0	0	0	Bacteria	Chloroflexi	Anaerolineae	SBR1031	Unassigned	Unassigned
004137a7f484bbb861852ad57277d36f	0	0	0	0	0	0	0	0	0	0	0	0	0	0	9	0	0	0	0	0	0	0	0	0	0	0	0	0	0	0	0	0	0	0	0	0	Bacteria	Actinobacteriota	Thermoleophilia	Gaiellales	uncultured	uncultured
0042d07e97799452939820ecf8f2ad08	0	0	0	0	0	0	0	0	0	0	0	0	0	0	0	0	0	0	0	0	1	0	0	0	0	0	0	0	0	0	0	0	0	0	0	0	Bacteria	Latescibacterota	Latescibacterota	Latescibacterota	Latescibacterota	Latescibacterota
0046ce35d5196e67eda2e0d3d4e2ff00	0	0	0	0	0	0	0	0	0	1	0	0	0	0	0	0	0	0	0	0	0	0	0	0	0	0	0	0	0	0	0	0	0	0	0	0	Bacteria	Latescibacterota	Latescibacterota	Latescibacterota	Latescibacterota	Latescibacterota
004767e6a1bc8d60b0411b6b4e838475	0	0	0	0	0	0	0	0	0	0	0	0	0	0	0	0	0	0	0	0	0	0	0	0	0	0	0	0	0	1	0	0	0	0	0	0	Bacteria	Entotheonellaeota	Entotheonellia	Entotheonellales	Entotheonellaceae	Unassigned
0047cd69d0ca5604a01d060d371ba1d7	0	22	0	0	0	0	0	0	0	0	0	0	0	0	0	0	0	0	0	0	0	0	0	0	0	0	0	0	0	0	0	0	0	0	0	0	Bacteria	Chloroflexi	Chloroflexia	Chloroflexales	Roseiflexaceae	uncultured
0047e462ed9003519b0daa516581519d	0	0	0	0	0	0	0	0	0	0	0	0	0	0	0	0	0	0	1	0	0	0	0	0	0	0	0	0	0	0	0	0	0	0	0	0	Bacteria	Chloroflexi	KD4-96	Unassigned	Unassigned	Unassigned
0049b2f9c0deb76a9c04b33efbe25bbd	0	0	0	0	0	0	0	0	0	0	3	0	0	0	0	0	0	0	0	0	0	0	0	0	0	0	0	0	0	0	0	0	0	0	0	0	Bacteria	Actinobacteriota	Thermoleophilia	Solirubrobacterales	67-14	Unassigned
0049c598eb465f430cb82a3f4d624b36	0	0	0	0	0	0	0	0	0	0	0	0	0	0	0	0	0	0	2	0	0	0	0	0	0	0	0	0	0	0	0	0	0	0	0	0	Bacteria	Bdellovibrionota	Oligoflexia	0319-6G20	Unassigned	Unassigned
004c36f8a6c881a97ae76f29eda6d370	0	0	0	0	0	0	0	0	0	0	0	0	0	0	0	0	0	0	0	0	0	0	0	0	0	0	36	0	0	0	0	0	0	0	0	0	Bacteria	Acidobacteriota	Acidobacteriae	Subgroup_2	Unassigned	Unassigned
00545aa02cf7a590668964a6b25cd3f5	0	0	0	0	0	0	0	0	0	0	0	0	0	0	0	0	0	0	6	0	0	0	0	0	0	0	0	0	0	0	0	0	0	0	0	0	Bacteria	Acidobacteriota	Blastocatellia	Pyrinomonadales	Pyrinomonadaceae	RB41
0056b4f8217f4ca17cd73c419fa85605	0	0	0	0	0	0	0	0	1	0	0	0	0	0	0	0	0	0	0	0	0	0	0	0	0	0	0	0	0	0	0	0	0	0	0	0	Bacteria	Proteobacteria	Alphaproteobacteria	Rhizobiales	KF-JG30-B3	Unassigned
0056e432f9f9a23ffa8f9bbf9f565286	0	0	0	0	0	0	0	0	0	0	10	6	0	0	0	0	0	0	0	0	0	0	0	16	9	13	9	0	20	18	5	0	5	14	0	5	Bacteria	Verrucomicrobiota	Verrucomicrobiae	Pedosphaerales	Pedosphaeraceae	ADurb.Bin063-1
00586560086e2cb03617802f092ba60e	0	0	0	0	0	0	0	0	0	0	0	0	0	0	0	0	0	0	0	12	0	0	0	0	0	0	0	0	0	0	0	0	0	0	0	0	Bacteria	Myxococcota	bacteriap25	Unassigned	Unassigned	Unassigned
005cae8b332e57e40ded85be94df2a2c	0	0	0	0	0	0	0	0	1	0	0	0	0	0	0	0	0	0	0	0	0	0	0	0	0	0	0	0	0	0	0	0	0	0	0	0	Bacteria	Gemmatimonadota	Gemmatimonadetes	Gemmatimonadales	Gemmatimonadaceae	uncultured
005dec3f98462d71bde76234fc330e09	0	8	0	10	0	0	0	0	0	0	0	0	0	0	0	0	0	0	0	0	0	0	0	0	0	0	0	0	0	0	0	0	0	0	0	0	Bacteria	Proteobacteria	Alphaproteobacteria	Sphingomonadales	Sphingomonadaceae	Sphingomonas
005eed8192a6ad5024d148bcd5b65222	0	0	0	3	0	0	0	0	0	0	0	0	0	0	0	4	0	0	0	0	0	0	0	0	0	0	0	0	0	0	0	0	0	0	6	0	Bacteria	Bacteroidota	Bacteroidia	Chitinophagales	Chitinophagaceae	uncultured
005f89417a42fcf2f095c46172584e50	0	0	0	0	0	0	0	0	0	0	0	0	0	0	0	0	0	0	0	0	0	0	0	0	0	0	0	75	0	0	0	0	0	0	0	0	Bacteria	Acidobacteriota	Acidobacteriae	Subgroup_13	Unassigned	Unassigned
0062b4029450d8656d5aabf6bc8c0b89	0	0	0	0	5	0	0	0	0	0	0	0	0	0	0	0	0	0	0	0	0	0	0	0	0	0	0	0	0	0	0	0	0	0	0	0	Bacteria	Actinobacteriota	Thermoleophilia	Gaiellales	uncultured	uncultured
006358f4c2fc6aed3a5bfa3929a7f841	0	0	0	0	0	0	0	0	0	0	0	6	0	0	0	0	0	0	0	0	0	0	0	0	0	0	0	0	0	0	0	0	0	0	0	0	Bacteria	Planctomycetota	OM190	Unassigned	Unassigned	Unassigned
0064f81450a6220870dad4831c95e415	0	0	0	0	0	0	0	0	0	0	0	0	27	0	0	0	0	0	24	0	0	0	0	0	0	0	32	0	0	0	0	0	0	0	13	0	Bacteria	Acidobacteriota	Subgroup_22	Unassigned	Unassigned	Unassigned
0065b672bb364f250f555b25cff114d4	0	0	0	0	0	0	0	0	0	0	4	0	0	0	0	0	0	0	0	0	0	0	0	15	10	0	0	27	33	41	32	21	11	31	19	16	Bacteria	Acidobacteriota	Acidobacteriae	Solibacterales	Solibacteraceae	Candidatus_Solibacter
006ed46163c095e92363633ccb7d3301	0	0	0	0	0	0	0	0	0	23	0	0	0	0	0	0	0	0	0	0	0	0	0	0	0	0	0	0	0	0	0	0	0	0	0	0	Bacteria	Methylomirabilota	Methylomirabilia	Rokubacteriales	Unassigned	Unassigned
006f662f7629574230af90deaae40493	0	0	0	0	0	0	0	0	0	0	0	0	0	0	0	0	0	0	23	0	0	0	0	0	0	0	0	0	0	0	0	0	0	0	0	0	Bacteria	Proteobacteria	Alphaproteobacteria	Elsterales	uncultured	uncultured
006fc3c63162c00a9060eeaeb9462d1e	0	0	0	0	0	0	0	0	0	0	0	0	0	0	0	0	0	0	0	0	0	0	0	0	0	0	0	6	0	0	0	0	0	0	0	0	Bacteria	MBNT15	Unassigned	Unassigned	Unassigned	Unassigned
0070dd6db38116a3330bcfbc7f1ca851	0	13	0	0	0	0	0	0	0	0	0	0	0	0	0	0	0	0	0	0	0	0	0	0	0	0	0	0	0	0	0	0	0	0	0	0	Bacteria	Firmicutes	Bacilli	Bacillales	Bacillaceae	Bacillus
007224f2ed13ea475f5191dfb85ecaa7	0	0	0	0	0	0	0	0	0	0	0	0	0	0	0	0	0	0	0	0	0	0	0	0	0	16	0	0	0	13	0	0	0	12	0	0	Bacteria	Actinobacteriota	Acidimicrobiia	IMCC26256	Unassigned	Unassigned
00736851f61cdabcb86bb54e0b9a4873	0	0	0	0	0	0	0	0	0	0	0	0	0	0	0	0	0	0	0	0	0	0	0	0	0	0	3	0	0	0	0	0	0	0	0	0	Bacteria	Verrucomicrobiota	Verrucomicrobiae	Pedosphaerales	Pedosphaeraceae	Ellin517
00745f6ebf2158b4def4da9c5c966412	0	0	0	0	0	0	0	0	2	0	0	0	0	0	0	0	0	0	0	0	0	0	0	0	0	0	0	0	0	0	0	0	0	0	0	0	Bacteria	Proteobacteria	Gammaproteobacteria	Burkholderiales	Methylophilaceae	Methylotenera
00749436df5b7e4195c5ddd95cd3d64a	0	0	0	0	0	0	0	0	0	0	0	0	0	0	0	0	0	0	0	0	0	0	0	0	0	0	0	0	0	0	7	0	0	0	0	0	Bacteria	Chloroflexi	Ktedonobacteria	Ktedonobacterales	Ktedonobacteraceae	HSB_OF53-F07
007547a26df5c57b9083a821264633a4	0	4	0	16	0	0	10	34	16	0	9	0	14	21	13	22	7	12	63	73	73	12	80	0	5	0	0	0	9	0	0	0	0	0	0	14	Bacteria	Acidobacteriota	Vicinamibacteria	Vicinamibacterales	Vicinamibacteraceae	Unassigned
007564f35dd78438e2e08c871f348e95	0	0	0	0	0	0	0	0	0	0	0	0	0	0	0	0	0	0	0	0	37	0	0	0	40	0	34	0	0	0	0	0	0	0	0	0	Bacteria	Verrucomicrobiota	Verrucomicrobiae	S-BQ2-57_soil_group	Unassigned	Unassigned
00779ff1ce5813ac03e7b6ccc5a24f15	0	0	0	0	0	0	0	0	0	0	0	0	0	0	0	0	0	0	0	0	0	0	0	0	0	0	0	0	0	15	0	0	0	0	0	0	Bacteria	Desulfobacterota	Syntrophobacteria	Syntrophobacterales	uncultured	uncultured
007b247421cc7dff1847c8512946a021	0	0	0	0	0	0	0	0	0	0	0	0	0	0	0	0	0	0	0	0	0	0	0	0	0	0	0	0	0	24	0	0	0	0	0	0	Bacteria	Bacteroidota	Bacteroidia	Chitinophagales	Chitinophagaceae	Puia
007caa2e21d8ec14693ee9e5614a7632	0	0	0	0	0	0	0	0	0	0	0	0	0	0	0	0	0	0	7	0	0	0	0	0	0	0	0	0	0	0	0	0	0	0	0	0	Bacteria	Gemmatimonadota	BD2-11_terrestrial_group	Unassigned	Unassigned	Unassigned
007d43d8bc93a15f7ac331d6ef71f229	0	0	0	0	0	0	0	0	0	1	0	0	0	0	0	0	0	0	0	0	0	0	0	0	0	0	0	0	0	0	0	0	0	0	0	0	Bacteria	Verrucomicrobiota	Verrucomicrobiae	Chthoniobacterales	Chthoniobacteraceae	Chthoniobacter
007f122bb0331d96d25175638b8f92d8	0	0	0	0	0	0	0	0	0	0	0	0	0	0	0	0	0	0	0	0	0	0	0	0	0	18	0	0	0	0	0	0	0	0	0	0	Bacteria	Actinobacteriota	Thermoleophilia	Solirubrobacterales	Solirubrobacteraceae	Conexibacter
007f669d62b01116f95cfc18567ba6ff	0	0	0	0	0	0	0	0	0	0	0	0	0	0	0	0	0	0	0	0	11	0	0	0	0	0	0	0	0	0	0	0	0	0	0	0	Bacteria	Acidobacteriota	Acidobacteriae	Subgroup_2	Unassigned	Unassigned
0080624825b20500da510ad4652e50dd	0	0	0	0	0	0	0	0	0	0	0	0	0	0	0	0	0	0	23	0	0	0	0	0	0	0	0	0	0	0	0	0	0	0	0	0	Bacteria	Actinobacteriota	Acidimicrobiia	IMCC26256	Unassigned	Unassigned
0082e526f529e51b085ab9c920c7231b	0	0	0	0	0	0	0	0	0	0	0	0	0	0	0	0	0	0	0	0	0	0	0	0	0	0	0	0	0	22	0	0	0	0	0	0	Bacteria	Firmicutes	Clostridia	Oscillospirales	Oscillospiraceae	NK4A214_group
0083badd354fa86d885fa12949c56997	0	0	0	0	0	0	0	0	3	0	0	0	0	0	0	0	0	0	0	9	2	0	0	0	0	0	0	0	0	0	0	0	0	0	0	0	Bacteria	Chloroflexi	JG30-KF-CM66	Unassigned	Unassigned	Unassigned
00851eeb794fd7520037b13a0d12502b	0	0	0	0	0	0	0	0	0	0	0	19	0	0	0	0	0	0	0	0	0	0	0	0	0	0	9	6	5	6	0	0	0	0	0	19	Bacteria	Gemmatimonadota	Gemmatimonadetes	Gemmatimonadales	Gemmatimonadaceae	uncultured
00873b810437b459e4d327b424e875e5	0	0	0	0	0	0	0	0	0	0	0	0	0	0	0	0	0	0	0	0	0	0	0	0	0	0	0	0	0	0	0	0	0	0	5	0	Bacteria	Bacteroidota	Bacteroidia	Chitinophagales	Chitinophagaceae	Terrimonas
008c4ba4c2d86689c4bd14cad2069a8b	0	0	0	0	0	0	0	0	0	0	0	0	0	0	0	0	0	0	0	0	0	0	0	0	0	0	0	0	0	0	0	9	0	0	0	0	Bacteria	Acidobacteriota	Acidobacteriae	Subgroup_2	Unassigned	Unassigned
008fdc088e2542832f6f864506109e76	0	0	0	0	0	0	0	0	0	0	0	0	0	0	0	0	0	0	0	0	0	0	0	0	0	0	0	0	0	0	0	0	30	20	0	0	Bacteria	Proteobacteria	Alphaproteobacteria	Rhizobiales	Xanthobacteraceae	uncultured
00923648aef4cdd4e52861d8d339cdd3	5	6	0	0	0	0	0	0	0	15	0	0	0	0	0	0	0	0	0	0	0	0	0	0	0	0	0	0	0	0	0	0	0	0	0	0	Bacteria	Methylomirabilota	Methylomirabilia	Rokubacteriales	WX65	Unassigned
0092576b5090f74c2177734a244efc1e	0	0	0	0	0	0	0	0	0	0	0	0	0	0	0	0	0	0	0	0	1	0	0	0	0	0	0	0	0	0	0	0	0	0	0	0	Bacteria	Acidobacteriota	Thermoanaerobaculia	Thermoanaerobaculales	Thermoanaerobaculaceae	Subgroup_10
0092d058d6b0fec10c5490c3d6810aa5	0	0	0	0	0	0	0	0	0	0	0	0	0	0	0	0	0	0	0	0	0	0	20	28	278	42	87	46	33	31	33	13	19	20	0	0	Bacteria	Desulfobacterota	Desulfuromonadia	Geobacterales	Geobacteraceae	Unassigned
0093604234149e418db612c83c52d410	0	0	0	0	0	0	0	0	0	0	0	0	0	0	0	0	0	0	0	0	0	0	0	0	0	0	3	0	0	0	0	0	0	0	0	0	Bacteria	Bacteroidota	Bacteroidia	Sphingobacteriales	AKYH767	Unassigned
0094ba6d8e1ebc7bc99964acb3b3e524	0	0	0	0	0	0	0	0	0	0	0	0	0	0	0	0	0	0	0	0	0	0	0	0	32	0	0	0	0	0	0	0	0	0	0	0	Bacteria	NB1-j	Unassigned	Unassigned	Unassigned	Unassigned
009908fd35c0f373f9f032ab93dc64ec	0	0	0	0	0	0	0	0	0	0	0	0	0	0	0	0	0	0	0	0	0	0	0	0	0	0	0	14	0	0	0	0	0	0	0	0	Bacteria	Proteobacteria	Gammaproteobacteria	Burkholderiales	A21b	Unassigned
009938de5995695bd3cecd680792f387	0	11	0	0	0	5	13	0	14	0	0	0	0	0	0	0	0	0	0	0	0	0	0	0	0	0	0	0	0	0	0	0	0	0	0	0	Bacteria	Chloroflexi	Dehalococcoidia	S085	Unassigned	Unassigned
009aacca9de1787d10248896e2001e30	0	0	0	0	0	0	0	0	0	0	0	0	0	0	1	0	0	0	0	0	0	0	0	0	0	0	0	0	0	0	0	0	0	0	0	0	Bacteria	Gemmatimonadota	Gemmatimonadetes	Gemmatimonadales	Gemmatimonadaceae	uncultured
009b91c6fef39514a83076815113bc50	0	0	0	0	0	0	0	0	0	0	0	0	0	0	0	0	0	0	0	0	0	0	0	0	0	2	0	0	0	0	0	0	0	0	0	0	Bacteria	Chloroflexi	Chloroflexia	Chloroflexales	Roseiflexaceae	uncultured
009d0bd11ba2e4205eb9df8598ef8e86	0	0	0	0	0	0	0	0	22	0	0	0	0	0	0	0	0	0	0	0	0	0	0	0	0	0	0	0	0	0	0	0	0	0	0	0	Bacteria	Proteobacteria	Alphaproteobacteria	Reyranellales	Reyranellaceae	Reyranella
009d0fe80b397ea591b3d73b8e70e471	0	0	0	0	0	0	0	0	0	0	0	0	0	0	0	0	0	0	0	0	0	0	0	0	0	0	1	0	0	0	0	0	0	0	0	0	Bacteria	Bacteroidota	Bacteroidia	Flavobacteriales	Flavobacteriaceae	Flavobacterium
009d3b353cd49ef519ee7dbb79b9ad0d	0	0	0	0	0	0	0	0	0	0	0	0	0	0	0	0	0	0	0	0	0	8	0	0	0	0	0	0	0	0	0	0	0	0	0	0	Bacteria	NB1-j	Unassigned	Unassigned	Unassigned	Unassigned
009d6827db734e2d3467bf6c4c7ad320	0	0	0	0	0	0	0	0	0	0	0	0	0	0	0	0	0	0	0	0	0	0	0	0	0	0	0	0	0	0	2	0	0	0	0	0	Bacteria	Proteobacteria	Gammaproteobacteria	Burkholderiales	A21b	Unassigned
009eb4f68fbd5575e3500c80f2ec9ba2	0	0	0	0	0	15	15	23	0	0	0	0	0	0	0	0	0	0	0	0	0	0	0	0	0	0	0	0	0	0	0	0	0	0	0	0	Bacteria	Actinobacteriota	Actinobacteria	Frankiales	Acidothermaceae	Acidothermus
009f705cb75b818a23c5f89536bfc212	0	0	0	0	0	0	0	0	0	0	0	0	0	0	0	0	0	0	39	0	0	0	0	0	0	20	0	0	0	0	0	0	0	0	0	0	Bacteria	Proteobacteria	Alphaproteobacteria	uncultured	uncultured	uncultured
00a3ef168505ef591b4de1637c183ccb	0	0	0	0	0	0	0	0	0	1	0	0	0	0	0	0	0	0	0	0	0	12	0	0	0	0	25	0	0	0	0	10	0	0	0	0	Bacteria	NB1-j	Unassigned	Unassigned	Unassigned	Unassigned
00a43e1dd06f7f10b96bf445b789a718	0	0	0	0	0	0	0	0	0	0	0	0	0	0	0	0	3	0	0	0	0	0	0	0	0	0	0	0	0	0	0	0	0	0	0	0	Bacteria	Patescibacteria	Berkelbacteria	Unassigned	Unassigned	Unassigned
00a46a16345990116bda2a2de1b1279b	0	0	0	0	0	0	0	0	0	0	0	0	0	0	0	0	0	0	0	0	0	0	40	0	0	0	0	0	0	0	0	0	0	0	0	0	Bacteria	MBNT15	Unassigned	Unassigned	Unassigned	Unassigned
00a502857512ccd170216a84fd1922f5	0	7	8	14	0	6	20	64	47	0	0	0	9	9	13	16	0	0	17	69	34	0	0	0	0	0	0	0	0	0	0	0	0	0	83	63	Bacteria	Proteobacteria	Gammaproteobacteria	Burkholderiales	Nitrosomonadaceae	GOUTA6
00a5d8a26759e07470a859dfd6f207f6	0	0	0	0	0	0	0	0	0	0	0	0	0	0	0	0	0	0	0	0	0	0	0	0	0	0	0	0	0	6	0	0	0	0	0	0	Bacteria	Bacteroidota	Bacteroidia	Sphingobacteriales	Sphingobacteriaceae	Mucilaginibacter
00a769514b4ca18568a3591cb66c4d62	0	0	0	0	0	0	0	0	0	0	12	0	0	0	0	0	0	0	0	0	0	0	0	0	0	0	0	0	0	0	0	0	0	0	0	0	Bacteria	Actinobacteriota	Acidimicrobiia	IMCC26256	Unassigned	Unassigned
00a7fb2c682da447240f7230c5fa6494	0	0	5	0	0	0	0	0	0	0	0	0	0	0	0	0	0	0	0	0	0	0	0	0	0	0	0	0	0	0	0	0	0	0	0	0	Bacteria	Bdellovibrionota	Oligoflexia	0319-6G20	Unassigned	Unassigned
00aa3fe310d184adfd79abf5dcdddd87	0	0	0	0	0	0	6	0	0	0	0	0	0	0	0	0	0	0	21	0	0	3	10	0	0	0	0	0	0	0	0	0	0	0	0	0	Bacteria	Proteobacteria	Gammaproteobacteria	Burkholderiales	Comamonadaceae	Variovorax
00aad388dc59cedb1cb579c01d5b7a53	0	0	0	0	0	0	0	0	0	0	0	0	0	0	0	0	0	0	0	0	0	0	9	0	0	0	0	0	0	0	0	0	0	0	0	0	Bacteria	Verrucomicrobiota	Verrucomicrobiae	Pedosphaerales	Pedosphaeraceae	Ellin516
00abe42d387a0efcf7a555cc19beccf1	0	0	0	0	0	0	0	0	0	0	0	0	0	0	0	0	0	0	0	0	0	0	0	0	4	0	0	0	0	0	0	0	0	0	0	0	Bacteria	Planctomycetota	Planctomycetes	Gemmatales	Gemmataceae	uncultured
00ac3af1fde5f0ff01278e0e6a45cd76	0	0	0	0	0	0	0	0	0	0	0	0	0	0	0	0	0	0	0	0	0	0	0	0	0	3	0	0	0	0	0	0	0	0	0	0	Bacteria	Acidobacteriota	Subgroup_25	Unassigned	Unassigned	Unassigned
00af764be70f130bddf64f808b3ccbb6	0	0	0	0	0	0	0	0	0	0	0	0	0	0	0	0	0	0	0	0	0	0	0	0	0	0	0	0	0	0	0	0	0	0	8	0	Bacteria	Acidobacteriota	Thermoanaerobaculia	Thermoanaerobaculales	Thermoanaerobaculaceae	Subgroup_10
00b536b8dea7de94202943636a483f72	0	0	0	0	0	0	0	0	0	0	0	0	0	0	0	0	0	0	0	0	0	0	0	0	0	0	0	0	0	0	0	2	0	0	0	0	Bacteria	Verrucomicrobiota	Verrucomicrobiae	Opitutales	Puniceicoccaceae	Cerasicoccus
00b867c17d0dd6b3befd1284712ea0b1	0	0	9	0	0	0	0	0	0	6	0	0	0	0	0	0	0	0	0	0	0	0	0	0	0	0	0	0	0	0	0	0	0	0	0	0	Bacteria	Proteobacteria	Gammaproteobacteria	Burkholderiales	Comamonadaceae	Ramlibacter
00bdcef58a91aa7704807e7f7c16c646	0	0	0	0	0	0	0	0	0	0	0	0	0	0	1	0	0	0	0	0	0	0	0	0	0	0	0	0	0	0	0	0	0	0	0	0	Bacteria	Verrucomicrobiota	Verrucomicrobiae	Pedosphaerales	Pedosphaeraceae	Unassigned
00bfbecf926a09ce5caf05d606efba17	0	0	0	0	0	0	0	0	0	0	0	0	0	0	0	0	0	0	0	19	0	0	0	0	0	0	0	0	0	0	0	0	0	0	0	0	Bacteria	Chloroflexi	Ktedonobacteria	Ktedonobacterales	Ktedonobacteraceae	1959-1
00c0e7b00a0da851c57bd3375515905e	0	0	0	0	0	0	0	0	0	0	0	0	0	0	0	5	0	0	0	0	0	0	0	0	0	0	0	0	0	0	0	0	0	0	0	0	Bacteria	Latescibacterota	Unassigned	Unassigned	Unassigned	Unassigned
00c339ff856af3d32cadee3dcbb1af23	0	0	0	0	0	0	0	0	0	0	0	0	0	0	0	0	0	2	0	0	0	0	0	0	0	0	0	0	0	0	0	0	0	0	0	0	Bacteria	Bacteroidota	Bacteroidia	Chitinophagales	uncultured	uncultured
00c44157c0727c9a543c591f92d7d8c7	0	0	0	1	0	0	0	0	0	0	0	0	0	0	0	0	0	0	0	0	0	4	0	0	0	0	8	0	0	4	0	0	0	0	0	0	Bacteria	Bacteroidota	Bacteroidia	Sphingobacteriales	AKYH767	Unassigned
00c66046fc05b39524ac57b9cb4883fc	0	0	0	0	0	0	2	0	0	0	0	0	0	0	0	0	0	0	0	0	0	0	0	0	0	0	0	0	0	0	0	0	0	0	0	0	Bacteria	Acidobacteriota	Holophagae	Subgroup_7	Unassigned	Unassigned
00c6a9707d06c0619978b0ef27f75918	0	0	0	0	0	0	0	0	0	0	0	0	0	0	0	0	0	0	0	0	0	0	0	0	0	0	0	0	0	0	0	0	0	0	0	6	Bacteria	Acidobacteriota	Acidobacteriae	Subgroup_2	Unassigned	Unassigned
00c84af6ddc382af5565ca7b09d268cd	0	0	0	2	0	0	0	0	0	0	0	0	0	0	0	0	0	0	0	0	0	0	0	0	0	0	0	0	0	0	5	0	0	0	0	0	Bacteria	Acidobacteriota	Acidobacteriae	Subgroup_2	Unassigned	Unassigned
00ccc9ec21db69501500aefd4ad80065	0	0	0	0	0	0	0	0	0	0	0	0	0	0	0	0	0	0	0	0	0	0	0	0	10	0	0	0	0	0	0	0	23	0	0	0	Bacteria	Acidobacteriota	Acidobacteriae	Acidobacteriales	uncultured	uncultured
00cf29e60ccc68deddb69f2d317133ca	0	0	0	0	0	0	0	0	0	0	0	0	0	0	0	0	0	0	0	0	0	0	1	0	0	0	0	0	0	0	0	0	0	0	0	0	Bacteria	Bacteroidota	Bacteroidia	Chitinophagales	Chitinophagaceae	Puia
00d1bd518c4e7a2028284894d8b85f6f	0	0	0	0	0	0	0	0	0	0	0	0	0	0	0	0	0	0	0	0	1	0	0	0	0	0	0	0	0	0	0	0	0	0	0	0	Bacteria	Acidobacteriota	Subgroup_25	Unassigned	Unassigned	Unassigned
00d1e2c2f2eab3460a98e745d5005108	0	0	0	0	0	0	0	0	0	0	0	0	0	0	0	0	0	0	0	0	0	0	5	5	0	7	11	0	5	0	0	0	0	0	0	0	Bacteria	Proteobacteria	Alphaproteobacteria	Tistrellales	Geminicoccaceae	uncultured
00d3700c7c4a4e37c94a239613beb499	0	0	0	0	0	0	0	9	0	0	0	0	0	0	0	0	0	0	0	0	0	0	0	0	0	0	0	0	0	0	0	0	0	0	0	0	Bacteria	Acidobacteriota	Acidobacteriae	Bryobacterales	Bryobacteraceae	Bryobacter
00d84c7e3084a674173a0aad8217ce90	0	0	0	0	0	0	0	0	0	3	0	0	0	0	0	0	0	0	0	0	0	0	0	0	0	0	0	0	0	0	0	0	0	0	0	0	Bacteria	Myxococcota	Polyangia	Polyangiales	BIrii41	Unassigned
00d8bc9f504a1fee63822ff863250e75	0	0	0	0	0	0	0	0	0	0	0	0	0	0	0	0	0	0	0	0	0	0	0	0	0	0	0	0	10	0	0	0	0	0	0	0	Bacteria	Myxococcota	Polyangia	Haliangiales	Haliangiaceae	Haliangium
00da8f70a053f7876e6dd8f54aef11b3	48	49	96	91	42	70	70	59	73	27	31	27	22	36	82	48	21	30	34	49	34	7	48	9	4	9	10	4	3	7	9	0	0	0	13	10	Bacteria	Actinobacteriota	Thermoleophilia	Gaiellales	uncultured	uncultured
00e052714adb124d835bdde34fbf3f13	0	0	0	0	0	0	0	0	0	0	0	0	0	0	0	0	0	0	0	0	0	0	0	0	4	0	0	0	0	0	0	0	0	0	0	0	Bacteria	Proteobacteria	Alphaproteobacteria	Rickettsiales	Rickettsiaceae	uncultured
00e40752b328e6d06ea5ff606dd3e83e	0	0	0	0	0	0	0	0	0	0	0	19	0	0	10	0	0	0	0	0	0	0	0	0	0	0	0	0	0	0	0	0	0	0	0	0	Bacteria	Myxococcota	bacteriap25	Unassigned	Unassigned	Unassigned
00e7e9d676da90b8182f1f0f94c40eaa	0	0	0	0	0	0	0	0	0	0	0	3	0	0	0	0	0	0	0	0	0	0	0	0	0	0	0	0	0	0	0	0	0	0	0	0	Bacteria	SAR324_clade(Marine_group_B)	SAR324_clade(Marine_group_B)	Unassigned	Unassigned	Unassigned
00e8769b29ed001d80c5579375437049	0	0	0	0	0	0	0	0	0	0	0	0	0	0	0	0	0	0	0	0	0	0	0	0	0	9	5	0	0	0	0	0	0	0	0	0	Bacteria	Bacteroidota	Bacteroidia	Bacteroidales	Bacteroidetes_vadinHA17	Unassigned
00ee6481150f2978ec27e858249864b9	0	0	0	0	0	0	0	0	0	19	0	9	0	0	0	0	7	0	0	0	0	0	0	0	0	0	0	0	0	0	0	0	0	0	0	16	Bacteria	Myxococcota	Myxococcia	Myxococcales	Anaeromyxobacteraceae	Anaeromyxobacter
00eefefe314b57e648ae7714778707d7	0	0	0	0	0	0	0	0	0	0	0	0	0	0	0	0	0	0	0	0	0	0	0	0	0	0	0	0	0	0	0	0	0	0	1	0	Bacteria	Myxococcota	Polyangia	Polyangiales	BIrii41	Unassigned
00ef034fcd9348528f87bf1c5e5f11f0	0	0	0	0	0	0	0	0	0	7	0	0	0	0	0	0	0	0	0	0	0	0	0	0	0	0	0	0	0	0	0	0	0	0	0	0	Bacteria	Acidobacteriota	Vicinamibacteria	Vicinamibacterales	Vicinamibacteraceae	Unassigned
00efe3495c92be75e3c64850246e638c	0	0	0	0	0	0	0	0	0	0	0	0	0	0	0	0	0	0	0	0	0	0	0	0	0	0	0	0	0	0	0	0	0	0	6	0	Bacteria	Chloroflexi	TK10	Unassigned	Unassigned	Unassigned
00f00fe5b885116c36dba22bf3cb0829	0	0	0	0	0	0	0	0	0	0	0	0	0	0	0	0	0	0	0	0	0	0	0	0	0	0	0	0	0	0	0	0	0	0	13	0	Bacteria	Proteobacteria	Alphaproteobacteria	Rhizobiales	Beijerinckiaceae	1174-901-12
00f0dca2768a0db51288c4cf3d94d2a6	0	0	0	0	0	0	0	0	0	0	26	0	20	0	0	0	0	0	0	0	0	0	0	0	0	0	8	14	0	14	20	0	0	0	19	0	Bacteria	Proteobacteria	Gammaproteobacteria	Burkholderiales	TRA3-20	Unassigned
00f72c3bb80be4315e7603802eb6d366	0	0	0	0	0	0	0	0	0	0	0	0	0	0	0	0	0	0	0	0	4	0	0	0	0	0	0	0	0	0	0	0	0	0	0	0	Bacteria	Myxococcota	Polyangia	Haliangiales	Haliangiaceae	Haliangium
00f8ce1870c61467ff2f7ea03169d5e8	0	0	0	0	0	0	0	0	9	0	0	0	0	0	0	0	0	0	0	0	0	0	0	0	0	0	0	0	0	0	0	0	0	0	0	0	Bacteria	Verrucomicrobiota	Verrucomicrobiae	Pedosphaerales	Pedosphaeraceae	Unassigned
00f98bcc0fce6558a3ff67919e8fd374	0	0	0	0	0	0	0	0	0	0	0	0	0	0	0	0	0	0	12	0	0	0	0	0	0	0	0	0	0	0	0	0	0	0	0	0	Bacteria	Methylomirabilota	Methylomirabilia	Rokubacteriales	WX65	Unassigned
00fc816c3e9b1c9cc39fff1b69f257dd	0	0	0	0	0	0	0	0	0	0	0	0	0	0	0	0	0	0	2	0	0	0	0	0	0	0	0	0	0	0	0	0	0	0	0	0	Bacteria	Myxococcota	Polyangia	Polyangiales	Polyangiaceae	Pajaroellobacter
00fdb1b22b9d27d04d2dff76af04e344	0	0	0	0	0	0	0	0	1	0	0	0	0	0	0	0	0	0	0	0	0	0	0	0	0	0	0	0	0	0	0	0	0	0	0	0	Bacteria	Acidobacteriota	Vicinamibacteria	Vicinamibacterales	Vicinamibacteraceae	Unassigned
00fee9c5d734b688ec665c5c0a2f1f57	0	0	0	0	0	0	0	0	0	0	0	0	0	0	1	0	0	0	0	0	0	0	0	0	0	0	0	0	0	0	0	0	0	0	0	0	Bacteria	Actinobacteriota	Thermoleophilia	Solirubrobacterales	67-14	Unassigned
00fef9b0fb41dd66655ca1a4333706bc	0	0	0	0	0	0	0	0	0	0	0	0	0	0	0	2	0	0	0	0	0	0	0	0	0	0	0	0	0	0	0	0	0	0	0	0	Bacteria	Verrucomicrobiota	Verrucomicrobiae	Verrucomicrobiales	Rubritaleaceae	Luteolibacter
01010090af9d341b236ed62e6ea12891	0	0	0	0	0	0	0	0	0	0	0	0	0	0	0	0	0	0	0	0	0	0	9	0	0	0	0	0	0	0	0	0	0	0	0	0	Bacteria	Myxococcota	Polyangia	Polyangiales	Sandaracinaceae	uncultured
010110403f6ffcdab813597e454db81a	0	0	0	12	0	0	0	0	0	0	0	0	0	9	0	0	0	0	0	0	0	0	0	0	0	0	0	0	0	0	0	0	0	0	0	0	Bacteria	Chloroflexi	Dehalococcoidia	S085	Unassigned	Unassigned
010464c0a4b8c887c4d0da352f9a0295	0	0	0	0	0	0	0	0	0	0	0	0	0	0	0	0	0	0	0	0	0	0	0	7	0	0	0	0	0	0	0	0	9	0	0	0	Bacteria	Acidobacteriota	Acidobacteriae	Subgroup_2	Unassigned	Unassigned
0104973b33b99a2a440c251b0ccbe963	14	0	17	19	14	49	10	22	17	0	0	0	0	0	0	0	0	11	0	0	0	0	0	0	0	0	0	0	0	0	0	0	0	0	0	0	Bacteria	Methylomirabilota	Methylomirabilia	Rokubacteriales	Unassigned	Unassigned
0106b5c7e504478e17fa2351a50cb996	0	0	0	0	0	0	0	0	0	0	0	0	0	0	0	1	0	0	0	0	0	0	0	0	0	0	0	0	0	0	0	0	0	0	0	0	Bacteria	Proteobacteria	Gammaproteobacteria	Burkholderiales	Nitrosomonadaceae	Nitrosospira
010b2a42ec91fa76b03b3afe80868174	0	0	0	0	0	0	0	0	0	0	0	0	0	0	0	0	0	0	0	0	0	0	2	0	0	0	0	0	0	0	0	0	0	0	0	0	Bacteria	Myxococcota	Myxococcia	Myxococcales	Anaeromyxobacteraceae	Anaeromyxobacter
010cd5ee91156d063ecae187cefb925e	0	0	0	7	0	0	0	0	0	0	0	0	0	0	0	0	0	0	0	0	0	0	0	0	0	0	0	0	0	0	0	0	0	0	0	0	Bacteria	Bacteroidota	Bacteroidia	Sphingobacteriales	AKYH767	Unassigned
010d574f7e734db4c8c2ee359d9fab51	1	0	0	0	0	0	0	0	0	0	0	0	0	0	0	0	0	0	0	0	0	0	0	0	0	0	0	0	0	0	0	0	0	0	0	0	Bacteria	Dependentiae	Babeliae	Babeliales	Unassigned	Unassigned
010d99297b259713e8d30bfde0d6016e	0	0	0	0	0	0	0	0	0	0	0	0	0	0	0	0	0	0	0	0	0	0	0	0	0	0	0	0	1	14	2	0	0	6	0	0	Bacteria	Acidobacteriota	Acidobacteriae	Bryobacterales	Bryobacteraceae	Bryobacter
010dbace04c6c3b42f89246f915eb094	12	0	0	0	0	0	0	0	0	0	0	0	0	0	0	0	0	0	0	0	0	0	0	0	0	0	0	0	0	0	0	0	0	0	0	0	Bacteria	Actinobacteriota	Unassigned	Unassigned	Unassigned	Unassigned
010f6d93536332dd936ac9bfc98be1a7	0	0	0	0	0	0	0	0	0	0	0	0	0	0	0	0	6	0	0	0	0	0	0	0	0	0	0	0	0	0	0	0	0	0	0	0	Bacteria	Actinobacteriota	Actinobacteria	Propionibacteriales	Propionibacteriaceae	Microlunatus
01141e9f5687238fa0d452e10e00ea5b	0	0	0	0	0	0	0	0	0	0	0	0	0	0	0	0	0	0	0	0	0	0	0	0	0	0	0	0	0	0	0	0	0	0	6	0	Bacteria	Bacteroidota	Bacteroidia	Cytophagales	Microscillaceae	uncultured
01152fe1adceb92da547741024e0d851	0	0	0	0	0	0	0	0	0	0	0	0	0	0	0	0	0	0	0	0	0	0	0	0	0	14	0	26	52	0	36	24	0	0	0	0	Bacteria	Acidobacteriota	Acidobacteriae	Bryobacterales	Bryobacteraceae	Bryobacter
01159f6960717d3f934e3b7cc0efe8ca	0	0	0	0	0	0	0	0	0	0	0	0	0	0	0	0	0	0	0	0	0	0	0	0	0	0	0	0	0	0	0	0	0	0	8	0	Bacteria	Actinobacteriota	Thermoleophilia	Solirubrobacterales	67-14	Unassigned
011633ae36c9d4a8a5bad4a44532c39a	0	0	7	0	0	0	0	0	0	0	0	0	0	0	0	0	0	0	0	0	0	0	0	0	0	0	0	0	0	0	0	0	0	0	0	0	Bacteria	Chloroflexi	TK10	Unassigned	Unassigned	Unassigned
0116ea4ceb25447d0d840bb9dd6bf6be	0	0	0	0	0	0	0	0	0	0	0	0	0	0	0	0	0	0	0	0	0	0	0	10	0	32	8	0	12	0	0	0	0	0	0	0	Bacteria	Methylomirabilota	Methylomirabilia	Rokubacteriales	Unassigned	Unassigned
01196932f29d6fbbd1c2f6686149ba13	0	0	0	0	0	0	0	0	0	0	0	0	0	0	0	0	0	0	0	0	1	0	0	0	0	0	0	0	0	0	0	0	0	0	0	0	Bacteria	Myxococcota	Polyangia	Haliangiales	Haliangiaceae	Haliangium
0119a8bc32acd0808a16d5c7355a6ead	0	0	0	0	0	3	0	0	0	0	0	0	0	0	0	0	0	0	11	0	0	0	0	10	0	0	0	0	0	0	0	0	0	0	0	0	Bacteria	Gemmatimonadota	Gemmatimonadetes	Gemmatimonadales	Gemmatimonadaceae	uncultured
011eef486642ec0b6263788a7f61457a	0	0	0	0	0	0	0	0	0	0	0	0	0	0	0	0	0	0	0	0	0	0	0	0	0	0	0	3	0	0	9	0	0	0	0	0	Bacteria	Actinobacteriota	Acidimicrobiia	IMCC26256	Unassigned	Unassigned
01240eed9b0d60320339fe9612b59268	0	0	0	0	0	0	0	0	0	0	0	0	0	0	0	0	0	0	0	0	0	0	0	0	0	0	0	0	0	0	0	0	0	5	0	0	Bacteria	Acidobacteriota	Blastocatellia	Pyrinomonadales	Pyrinomonadaceae	RB41
0124b85a5120e48c3092a8c9a76b2490	0	0	0	0	0	0	14	0	0	0	0	0	0	0	0	0	0	0	0	0	0	0	0	0	0	0	0	0	0	0	0	0	0	0	0	0	Bacteria	Actinobacteriota	Acidimicrobiia	IMCC26256	Unassigned	Unassigned
01280dd6d4d4cb147e83303610cc55a9	0	0	2	0	0	0	0	0	0	0	0	0	0	0	0	0	0	0	0	0	0	0	0	0	0	0	0	0	0	0	0	0	0	0	0	0	Bacteria	Latescibacterota	Latescibacterota	Latescibacterota	Latescibacterota	Latescibacterota
0128978e92318c16009787740a8ec86c	0	0	0	0	0	0	0	0	0	7	0	0	0	0	0	0	0	0	0	0	0	22	0	43	0	0	0	0	0	0	0	0	0	0	0	0	Bacteria	Proteobacteria	Gammaproteobacteria	Burkholderiales	Nitrosomonadaceae	MND1
012a216cec752321093e556c57345c4d	0	0	0	0	0	0	0	0	0	0	0	0	0	0	0	0	0	0	0	4	0	0	0	0	0	0	0	0	0	0	0	0	0	0	0	0	Bacteria	Myxococcota	Polyangia	Haliangiales	Haliangiaceae	Haliangium
012d3ca9b5dce15c5c89bccc158145da	0	0	0	0	0	0	0	0	0	0	0	0	0	0	0	0	0	0	0	0	0	0	0	0	0	0	0	0	0	3	0	0	0	0	0	0	Bacteria	NB1-j	Unassigned	Unassigned	Unassigned	Unassigned
012e2f1cfcec8d87726b0d4f5762e089	0	0	0	0	0	0	0	0	0	0	0	0	0	0	0	0	0	0	0	0	0	0	0	0	0	0	0	0	9	0	0	0	0	0	0	0	Bacteria	Desulfobacterota	uncultured	uncultured	uncultured	uncultured
01377b5cd28e4d1ae39384b749495b88	0	0	0	0	0	0	0	0	0	0	0	0	0	2	0	0	0	0	0	0	0	0	0	0	0	0	0	0	0	0	0	0	0	0	0	0	Bacteria	Firmicutes	Bacilli	Paenibacillales	Paenibacillaceae	Paenibacillus
013974bf92ef45ffa9fcc79d44e172d6	0	0	0	0	0	0	0	0	0	0	0	0	0	0	0	0	0	12	0	0	0	0	0	0	0	0	0	0	0	0	0	0	0	0	0	0	Bacteria	Proteobacteria	Gammaproteobacteria	Pseudomonadales	Pseudomonadaceae	Pseudomonas
013b39bbc9d0589569857c798fb12747	0	0	0	0	0	0	0	14	0	0	0	0	0	0	0	5	0	3	0	0	16	0	0	0	0	0	10	0	0	0	0	0	0	0	0	0	Bacteria	Actinobacteriota	Thermoleophilia	Gaiellales	Gaiellaceae	Gaiella
013c95c485e2b0ba10f105076164248a	0	0	0	0	0	0	0	0	0	0	0	0	0	0	0	0	0	0	0	0	0	0	0	0	8	0	0	0	0	0	0	0	0	0	0	0	Bacteria	Bacteroidota	Bacteroidia	Cytophagales	Spirosomaceae	uncultured
013d6f1e1f474967c8fe8c51871434ad	0	0	0	0	0	0	0	0	0	0	0	0	0	0	2	0	0	0	0	0	0	0	0	0	0	0	0	0	0	0	0	0	0	0	0	0	Bacteria	Proteobacteria	Gammaproteobacteria	Burkholderiales	SC-I-84	Unassigned
0144060601e7f78ad21c7c9410b908d8	0	0	0	0	0	0	0	0	0	0	0	0	0	0	0	5	0	0	0	0	0	0	0	0	0	0	0	0	0	0	0	0	0	0	0	0	Bacteria	Myxococcota	Polyangia	Polyangiales	Polyangiaceae	Sorangium
01458cd51989c9e95078803f09bdd21f	0	0	5	0	0	0	0	0	0	0	0	0	0	0	0	0	0	0	0	0	0	0	0	0	0	0	0	0	0	0	0	0	0	0	0	0	Bacteria	Bacteroidota	Bacteroidia	Sphingobacteriales	env.OPS_17	Unassigned
0146ce93450a6748b578c33e3826b102	0	0	0	0	3	0	0	0	0	0	0	0	0	0	0	0	0	0	0	0	0	0	0	0	0	0	0	0	0	0	0	0	0	0	0	0	Bacteria	Actinobacteriota	Thermoleophilia	Gaiellales	uncultured	uncultured
0147c329d9d824379ccd930d5992d9aa	0	0	0	0	0	0	0	0	0	0	0	0	0	0	0	0	0	0	0	0	0	0	0	0	0	5	0	0	0	0	0	0	0	0	0	0	Bacteria	Proteobacteria	Gammaproteobacteria	Burkholderiales	Oxalobacteraceae	Duganella
014a050b269d7877046904584d6fb4d5	0	0	0	0	0	0	0	0	0	2	0	0	0	0	0	0	0	0	0	0	0	0	0	0	0	0	0	0	0	0	0	0	0	0	0	0	Bacteria	Myxococcota	Polyangia	Polyangiales	Phaselicystidaceae	Phaselicystis
014afe48d6f7dad7c0f57e97d412ae3f	0	0	0	0	0	0	0	0	0	0	0	0	12	0	0	0	0	0	0	0	0	0	0	0	0	0	0	0	0	0	0	0	0	0	0	0	Bacteria	Elusimicrobiota	Elusimicrobia	Lineage_IV	Unassigned	Unassigned
014bd2ff5b5ce8245dab16321de48c5c	24	0	39	15	9	26	14	8	18	0	6	0	15	0	11	10	0	10	15	8	5	0	10	0	0	0	0	0	0	0	0	0	0	0	0	0	Bacteria	Verrucomicrobiota	Verrucomicrobiae	Pedosphaerales	Pedosphaeraceae	ADurb.Bin063-1
014de09f27f8fd853cf6744c71358c5f	0	0	4	0	0	0	0	0	0	0	0	0	0	0	0	0	0	0	0	0	0	0	0	0	0	0	0	0	0	0	0	0	0	0	0	0	Bacteria	Chloroflexi	TK10	Unassigned	Unassigned	Unassigned
014de19253b17e2d01adb948659eaf96	0	0	0	10	0	0	0	0	0	0	0	0	0	0	0	0	0	0	0	0	0	0	121	77	87	67	59	115	100	143	144	70	316	130	69	74	Bacteria	Acidobacteriota	Acidobacteriae	Subgroup_2	Unassigned	Unassigned
0152ea2c405d3a8103e87539444ef217	0	0	0	0	0	0	0	0	0	0	0	0	0	0	0	0	0	0	0	0	0	0	0	0	0	0	0	0	0	0	0	0	0	0	0	3	Bacteria	Verrucomicrobiota	Verrucomicrobiae	Chthoniobacterales	Chthoniobacteraceae	Candidatus_Udaeobacter
0153f9ded550836154c45076629889f6	0	0	0	0	0	0	0	0	0	0	0	0	0	0	2	0	0	0	0	0	0	0	0	0	0	0	0	0	0	0	0	0	0	0	0	0	Bacteria	Myxococcota	Polyangia	Blfdi19	Unassigned	Unassigned
015b7a2d5ab4c303f7e99a63d3bfaeb2	0	0	0	0	0	0	0	0	0	0	0	6	0	0	0	0	0	0	0	0	0	0	0	0	5	0	7	0	0	0	0	0	0	0	0	2	Bacteria	Proteobacteria	Gammaproteobacteria	Burkholderiales	Sutterellaceae	uncultured
015e516bfd3fe4e549a233243d2d5e57	0	0	0	0	0	0	0	0	0	0	0	0	0	0	0	0	0	0	0	0	0	0	0	0	0	0	0	12	0	24	0	0	11	17	0	0	Bacteria	Proteobacteria	Alphaproteobacteria	Elsterales	uncultured	uncultured
015faba44fb1ddf0802683a976a53ced	0	0	0	0	0	0	0	0	0	0	0	0	0	0	0	0	0	0	0	0	0	0	0	0	0	0	0	0	0	0	6	0	0	0	0	0	Bacteria	Bdellovibrionota	Oligoflexia	0319-6G20	Unassigned	Unassigned
01603a869f7f85a4325be0fa41b5ee03	0	0	0	0	0	0	0	0	0	0	0	0	0	0	0	0	0	0	0	0	0	0	0	0	0	0	0	0	0	0	0	0	0	0	2	0	Bacteria	Firmicutes	Bacilli	Alicyclobacillales	Alicyclobacillaceae	Tumebacillus
01629a0fe5e71cdfdb9be748a43313dd	0	0	0	0	0	0	0	0	0	0	0	0	0	0	0	17	0	0	0	0	0	0	0	0	0	0	0	0	0	0	0	0	0	0	0	0	Bacteria	NB1-j	Unassigned	Unassigned	Unassigned	Unassigned
0165c4b7952798ad1f45a7e26d570f19	0	0	0	0	0	0	0	0	0	7	0	0	0	0	0	0	0	4	0	4	0	24	0	0	0	0	0	0	0	0	0	0	0	0	0	0	Bacteria	Desulfobacterota	Syntrophia	Syntrophales	uncultured	uncultured
016691c6c6d0f7ac047c0e949979e2c0	0	0	0	0	0	0	0	0	0	0	0	0	0	0	0	0	1	0	0	0	0	0	0	0	0	0	0	0	0	0	0	0	0	0	0	0	Bacteria	Bacteroidota	Bacteroidia	Sphingobacteriales	AKYH767	Unassigned
016696d5232a4cb8d8d45d126c1c0956	0	0	0	0	0	0	0	0	0	0	0	0	0	0	0	0	0	0	0	0	0	0	0	0	0	0	0	0	0	0	5	5	7	0	0	0	Bacteria	Acidobacteriota	Blastocatellia	45597	Unassigned	Unassigned
01669729184f9977691ee4d610627376	0	0	0	0	0	0	0	0	0	0	0	0	0	0	0	0	0	0	0	2	0	0	0	0	0	0	0	0	0	0	0	0	0	0	0	0	Bacteria	Zixibacteria	Zixibacteria	Zixibacteria	Zixibacteria	Zixibacteria
016727b9bb757bd7b1ef8a1a3b81c6ff	0	0	0	0	0	0	0	0	0	0	7	0	0	0	0	0	0	0	0	0	0	0	0	0	0	0	0	0	0	0	0	0	0	0	0	0	Bacteria	Acidobacteriota	Holophagae	Subgroup_7	Unassigned	Unassigned
016b0da864b7c6100c95d2c3c4289ba0	0	0	0	0	0	0	0	0	0	0	0	0	0	0	0	0	0	0	0	0	0	0	0	0	0	0	0	14	9	11	13	19	0	0	0	0	Bacteria	Verrucomicrobiota	Verrucomicrobiae	Pedosphaerales	Pedosphaeraceae	uncultured
016b11bc19294598a1e834d663d82ca9	0	0	0	0	0	0	0	0	0	0	0	10	0	0	0	0	0	0	0	0	0	0	0	0	0	0	0	0	0	0	0	0	0	0	0	0	Bacteria	Verrucomicrobiota	Verrucomicrobiae	Opitutales	Opitutaceae	Lacunisphaera
016eae3d31626041138b2ae90099dc42	6	10	0	0	0	0	0	0	0	0	0	0	0	0	4	0	0	0	0	0	0	0	0	0	0	0	0	0	0	0	0	0	0	0	0	0	Bacteria	Planctomycetota	Planctomycetes	Pirellulales	Pirellulaceae	Pirellula
016ecfac2809a2f6d7934088dc68feca	27	0	9	17	20	21	0	24	38	0	0	0	0	11	0	0	0	0	0	0	14	0	0	0	0	0	0	0	0	0	0	0	0	0	0	0	Bacteria	Proteobacteria	Gammaproteobacteria	Burkholderiales	SC-I-84	Unassigned
01730c67ddb8698eb28f49f416e8af19	0	0	0	0	0	0	0	0	0	0	0	0	0	0	0	0	0	0	0	0	5	0	0	0	0	0	0	0	0	0	0	0	0	0	0	0	Bacteria	Verrucomicrobiota	Chlamydiae	Chlamydiales	Parachlamydiaceae	Neochlamydia
017340bc8c2ddecc33cce0c98b3aab13	0	0	0	0	0	0	0	0	0	0	0	0	0	0	0	0	0	0	0	0	0	0	0	0	0	1	0	0	0	0	0	0	0	0	0	0	Bacteria	Gemmatimonadota	Gemmatimonadetes	Gemmatimonadales	Gemmatimonadaceae	uncultured
0175053f671afb0c0eb0012476e4a565	0	0	0	0	0	0	0	0	0	0	0	0	0	0	0	0	0	0	0	0	0	2	0	0	0	0	0	0	0	0	0	0	0	0	0	0	Bacteria	Myxococcota	Polyangia	Polyangiales	Sandaracinaceae	uncultured
0175e9455594c1ddcb7c69a585f4f46f	0	0	0	0	0	0	0	21	0	0	0	0	0	0	0	0	0	0	0	0	0	0	0	0	0	0	0	0	0	0	0	0	0	0	0	0	Bacteria	MBNT15	Unassigned	Unassigned	Unassigned	Unassigned
01765e8ceb734db47cdcdf0ad3a41f55	0	0	0	0	0	0	0	0	0	0	13	14	0	0	0	0	0	0	0	0	0	0	0	0	0	65	13	26	0	0	219	0	0	0	39	25	Bacteria	Acidobacteriota	Acidobacteriae	Subgroup_2	Unassigned	Unassigned
0176f14b9e611a6c32bf99a8b71a3baa	0	0	0	0	0	0	0	0	0	0	0	0	0	0	0	0	0	0	0	0	5	0	0	0	0	0	0	0	0	0	0	0	0	0	0	0	Bacteria	Proteobacteria	Gammaproteobacteria	R7C24	Unassigned	Unassigned
01772d65366ae80a7737f0726e1a6a42	0	0	0	0	0	0	0	0	0	0	0	0	0	0	0	0	0	0	0	0	0	0	16	0	17	0	0	0	0	0	0	0	0	0	0	0	Bacteria	Chloroflexi	KD4-96	Unassigned	Unassigned	Unassigned
01787d39cb7aabe1f8d183c231b568ac	0	0	0	0	0	0	0	0	0	0	0	0	0	0	0	0	0	0	0	0	0	0	4	0	0	0	0	0	0	0	0	0	0	0	0	0	Bacteria	Bacteroidota	Bacteroidia	Cytophagales	Microscillaceae	Ohtaekwangia
017960973a78fc8183a622aef2c97b47	0	0	0	0	0	0	0	0	0	0	0	0	0	0	0	0	0	0	0	0	0	0	0	0	4	0	0	0	0	0	0	0	0	0	0	0	Bacteria	Dependentiae	Babeliae	Babeliales	Unassigned	Unassigned
0180dc368d2a3986bcfa8e8d8ea9ad27	7	0	0	0	0	0	0	0	0	0	0	0	7	0	0	0	0	0	0	0	0	0	0	0	0	0	0	0	0	0	0	0	0	0	0	0	Bacteria	Gemmatimonadota	Gemmatimonadetes	Gemmatimonadales	Gemmatimonadaceae	uncultured
01814d1ca5bb8c826a1e55f885090762	0	0	0	0	0	0	0	0	0	0	0	0	0	0	0	0	0	0	0	0	0	0	0	0	0	0	0	0	0	14	0	0	0	0	0	0	Bacteria	Firmicutes	Bacilli	Paenibacillales	Paenibacillaceae	Paenibacillus
01881d302b8ca73a339859df78b55315	0	0	0	0	0	0	0	0	0	8	0	0	0	0	0	0	0	0	0	0	0	0	0	0	0	0	0	0	0	0	0	0	0	0	0	0	Bacteria	Methylomirabilota	Methylomirabilia	Rokubacteriales	Unassigned	Unassigned
018a782044f6c88654d4afc3ca6657d9	0	0	0	0	0	0	0	0	0	0	0	0	0	0	0	0	0	4	0	0	0	0	0	0	0	0	0	0	0	0	0	0	0	0	0	0	Bacteria	Planctomycetota	Planctomycetes	Gemmatales	Gemmataceae	uncultured
018e08bd1eb3525c30a74ce68f0e8982	0	0	0	0	0	0	0	0	0	0	0	0	0	0	0	0	0	0	4	0	0	0	0	0	0	0	0	0	0	0	0	0	0	0	0	0	Bacteria	Planctomycetota	Planctomycetes	Pirellulales	Pirellulaceae	uncultured
018e88a6d86e5ab8b6ef516970492fd3	0	0	0	0	0	0	0	0	0	0	0	0	0	0	0	0	0	0	0	0	0	0	26	0	0	17	0	0	0	0	0	0	0	0	0	0	Bacteria	Actinobacteriota	Thermoleophilia	Gaiellales	uncultured	uncultured
018f71b2139765d94eb9970771ddcbc9	0	0	0	0	0	0	0	0	0	3	0	7	0	0	0	0	0	0	4	4	8	5	2	0	0	0	0	0	0	0	0	0	0	0	0	0	Bacteria	Verrucomicrobiota	Verrucomicrobiae	Pedosphaerales	Pedosphaeraceae	uncultured
018f7e5f22dec126ad5736eaf0c1fb8b	0	0	0	0	0	0	0	0	0	0	0	0	0	0	0	0	0	0	0	0	0	0	0	0	0	0	0	0	0	0	0	10	0	0	0	0	Bacteria	Chloroflexi	Ktedonobacteria	Ktedonobacterales	JG30-KF-AS9	Unassigned
01907076ba7f75fb84e8477374e06bac	0	0	0	0	3	0	0	0	0	0	0	0	0	0	0	0	0	0	0	0	0	0	0	0	0	0	0	0	0	0	0	0	0	0	0	0	Bacteria	Myxococcota	Myxococcia	Myxococcales	Myxococcaceae	P3OB-42
0193738aec33525efe61ec6de056ae38	0	0	0	0	0	0	0	0	0	0	0	13	0	0	0	0	0	0	0	0	0	0	7	0	0	0	0	0	0	0	0	0	0	0	7	1	Bacteria	Acidobacteriota	Subgroup_5	Unassigned	Unassigned	Unassigned
01942e7ed84f638a0a1585b45d68dca8	0	0	0	0	0	0	0	0	0	0	0	0	0	0	0	0	0	0	0	0	0	0	0	0	0	0	0	0	0	0	2	0	0	0	0	0	Bacteria	Myxococcota	Polyangia	Haliangiales	Haliangiaceae	Haliangium
019726ae85243c88e65a4890552bb31b	0	0	0	0	0	0	0	0	0	0	0	0	0	0	0	0	0	0	13	0	0	0	0	0	0	20	28	0	0	0	0	0	0	0	0	0	Bacteria	Actinobacteriota	Acidimicrobiia	Microtrichales	Ilumatobacteraceae	uncultured
0198ef950ee032c8995fea075eea9fd4	0	0	1	0	0	0	0	0	0	0	0	0	0	0	0	0	0	0	0	0	0	0	0	0	0	0	0	0	0	0	0	0	0	0	0	0	Bacteria	Proteobacteria	Alphaproteobacteria	Sphingomonadales	Sphingomonadaceae	Novosphingobium
01999106f5bb26719a3b014a61319e87	0	0	0	0	0	0	0	0	0	0	0	12	0	0	0	0	33	0	19	35	30	0	0	0	0	0	0	0	0	0	0	0	0	0	0	0	Bacteria	Chloroflexi	Dehalococcoidia	S085	Unassigned	Unassigned
019c3a2a245002c497aa527c15890721	0	0	0	7	0	0	0	0	0	0	0	0	0	0	0	0	0	0	0	0	0	0	0	0	0	0	0	0	0	0	0	0	0	0	0	0	Bacteria	Proteobacteria	Alphaproteobacteria	Rhizobiales	uncultured	uncultured
019ec001f002c5b33254f22880c78957	0	0	0	0	0	0	0	0	0	0	0	0	0	0	0	0	0	0	0	0	0	0	0	20	0	0	0	0	0	0	0	0	0	0	0	0	Bacteria	Dependentiae	Babeliae	Babeliales	Vermiphilaceae	Unassigned
01a18f1d41e6651adc148ceb47f87904	0	0	0	0	0	0	0	0	0	0	0	0	0	0	0	0	0	0	0	0	0	0	0	0	0	0	0	0	0	0	9	0	0	0	0	0	Bacteria	Myxococcota	Polyangia	Polyangiales	Polyangiaceae	Pajaroellobacter
01a20387e04ba436ac5d221b401a4664	0	0	0	0	0	0	0	0	0	0	0	0	0	0	0	0	20	0	0	0	0	0	0	0	0	0	0	0	0	0	0	0	0	0	0	0	Bacteria	Proteobacteria	Gammaproteobacteria	Burkholderiales	Nitrosomonadaceae	Ellin6067
01a513cc02da89fc151415757fd01ad2	0	0	11	0	0	0	20	0	0	0	0	0	0	0	14	0	0	8	29	14	0	0	20	33	27	16	0	0	0	0	0	0	13	50	23	15	Bacteria	Proteobacteria	Alphaproteobacteria	Rhizobiales	A0839	Unassigned
01a5cd8d6f4f1ef4c856a8798db18f26	0	0	0	0	0	0	0	0	0	0	0	0	0	0	0	0	0	0	0	0	0	0	0	0	0	2	0	0	0	0	0	0	0	0	0	0	Bacteria	Zixibacteria	Zixibacteria	Zixibacteria	Zixibacteria	Zixibacteria
01a5e420d057714c155807d2f264d1d9	0	0	0	0	0	0	0	0	0	0	0	0	0	0	0	0	0	0	0	0	0	2	0	0	0	0	0	0	0	0	0	0	0	0	0	0	Bacteria	Sva0485	Unassigned	Unassigned	Unassigned	Unassigned
01a8ed1969ef381096fb6f4d2adca544	0	0	0	0	0	0	0	0	0	0	0	0	0	0	0	0	0	0	0	0	0	0	29	0	0	0	0	0	0	0	0	0	0	0	0	0	Bacteria	MBNT15	Unassigned	Unassigned	Unassigned	Unassigned
01a9c5d48ddb2b679ee15a447681ab7c	0	0	0	0	0	0	0	0	0	0	0	0	0	0	0	0	0	0	0	0	0	0	0	0	0	0	6	0	0	0	7	0	0	0	0	0	Bacteria	Bdellovibrionota	Oligoflexia	0319-6G20	Unassigned	Unassigned
01ab751df1d47078a0d6429e3c790e08	0	0	0	0	0	0	0	0	0	0	0	0	0	0	0	0	0	0	2	0	0	0	0	0	0	0	0	0	0	0	0	0	0	0	0	0	Bacteria	Myxococcota	Polyangia	Haliangiales	Haliangiaceae	Haliangium
01abd7617b2db0ef3c53ceadc90b3aac	0	0	0	0	0	0	0	0	0	0	0	0	0	0	0	0	0	0	0	0	4	0	0	0	0	0	0	0	0	0	0	0	0	0	0	0	Bacteria	Proteobacteria	Gammaproteobacteria	Legionellales	Legionellaceae	Legionella
01ae9ef8965fe738d8f4cfd24f5d53a5	0	7	0	0	19	0	0	0	0	0	0	0	0	0	0	0	10	0	0	0	0	0	0	0	0	0	0	0	0	0	0	0	0	0	0	0	Bacteria	Planctomycetota	Planctomycetes	Gemmatales	Gemmataceae	uncultured
01b25fa27d662db2eac32ba54f86b4fb	0	0	0	0	0	0	0	0	0	0	0	0	0	0	0	0	10	0	0	0	0	0	0	0	0	0	0	0	0	0	0	0	0	0	0	0	Bacteria	Elusimicrobiota	Lineage_IIb	Unassigned	Unassigned	Unassigned
01b590f9ad03ab13e05cdcda1abc03ff	0	0	0	0	0	0	0	0	0	0	0	20	10	0	0	0	0	0	0	0	0	0	0	0	0	13	18	27	23	30	0	0	0	0	0	27	Bacteria	Myxococcota	Polyangia	Polyangiales	Sandaracinaceae	uncultured
01b6095dca2d927e5decab80067c447d	20	0	0	21	0	25	50	0	0	0	0	0	0	0	0	0	0	21	0	49	11	0	0	0	0	0	0	0	0	0	0	0	0	0	0	0	Bacteria	Proteobacteria	Alphaproteobacteria	Rhizobiales	Rhizobiales_Incertae_Sedis	Bauldia
01b65382fe447c860da2ad1c1e54c1e4	0	0	0	0	0	0	0	0	0	0	0	0	0	0	0	0	0	0	0	0	0	0	0	0	0	0	0	0	0	14	0	0	0	0	0	0	Bacteria	Planctomycetota	Phycisphaerae	Tepidisphaerales	WD2101_soil_group	Unassigned
01b75c36dc79b02d1546e2fa7fb4fca4	0	0	0	0	0	0	0	0	0	0	0	0	0	0	0	0	0	0	0	0	0	0	0	0	0	0	0	0	0	0	0	0	0	0	0	4	Bacteria	Acidobacteriota	Acidobacteriae	Subgroup_2	Unassigned	Unassigned
01b93185fd8eca496bbd88c8dbec1979	0	0	0	0	0	0	0	0	0	0	0	0	0	0	0	0	0	0	0	0	0	0	0	0	0	0	0	0	0	0	0	0	0	2	0	0	Bacteria	Proteobacteria	Alphaproteobacteria	Paracaedibacterales	Paracaedibacteraceae	Candidatus_Paracaedibacter
01b94c534c0de8a0c46321eca558b53d	0	0	0	0	0	0	0	0	0	0	0	0	0	0	0	0	0	68	0	0	0	0	0	0	0	0	0	0	0	0	0	0	0	0	0	0	Bacteria	Firmicutes	Bacilli	Bacillales	Bacillaceae	Bacillus
01b94d85f0788b1ceddf70888221e722	0	0	0	0	0	0	0	0	0	0	0	0	0	0	0	0	4	0	0	0	0	0	0	0	0	0	0	0	0	0	0	0	0	0	0	0	Bacteria	Verrucomicrobiota	Verrucomicrobiae	Pedosphaerales	Pedosphaeraceae	Unassigned
01bc3c91aa390f99687fab51d89c60c9	0	0	0	0	0	0	0	0	0	0	0	0	0	0	0	0	0	0	0	0	0	0	0	3	0	0	0	0	0	0	0	0	0	0	0	0	Bacteria	Chloroflexi	SHA-26	Unassigned	Unassigned	Unassigned
01bc81209f2f1dd3f7eb3bf36b9b4ad1	0	9	0	0	0	0	0	0	0	0	0	0	0	0	0	0	0	0	0	0	0	0	0	0	0	0	0	0	0	0	0	0	0	0	0	0	Bacteria	Acidobacteriota	Subgroup_25	Unassigned	Unassigned	Unassigned
01bcaf4d56309c11e8ae564a90d0f231	0	0	0	0	0	0	0	0	0	0	0	0	0	0	0	0	0	0	0	0	0	0	0	0	0	0	0	0	0	0	0	0	0	0	2	0	Bacteria	Verrucomicrobiota	Verrucomicrobiae	Pedosphaerales	Pedosphaeraceae	Unassigned
01bd626176a91282405c1a89af637bb9	0	0	0	0	0	0	0	0	0	13	0	0	0	0	0	0	0	0	0	0	0	14	0	11	0	0	0	0	0	0	0	0	0	0	0	0	Bacteria	Sva0485	Unassigned	Unassigned	Unassigned	Unassigned
01bddc05224c5ee61ea37fdc80b5b494	0	0	0	0	0	0	0	0	0	0	1	0	0	2	0	3	0	0	0	0	0	0	0	0	0	0	0	0	0	0	0	0	0	0	0	0	Bacteria	Acidobacteriota	Subgroup_22	Unassigned	Unassigned	Unassigned
01bde2ae983b625d928e5181a18ca0ab	22	0	0	35	0	70	80	0	24	0	0	0	0	0	0	0	0	14	26	0	0	0	0	0	0	0	0	0	0	0	0	0	0	0	0	0	Bacteria	Verrucomicrobiota	Verrucomicrobiae	Pedosphaerales	Pedosphaeraceae	ADurb.Bin063-1
01bf1950f85ec73fbd95772f7cacbde8	0	0	0	0	0	0	0	17	7	0	0	20	4	0	0	0	0	0	7	25	11	0	0	0	0	0	1	0	0	0	0	0	8	0	0	0	Bacteria	Verrucomicrobiota	Verrucomicrobiae	Pedosphaerales	Pedosphaeraceae	Ellin516
01c0807cd5303360468d92b7fa1e83f4	0	0	0	0	0	0	0	0	0	0	0	0	0	0	0	0	0	0	0	0	0	0	3	0	0	0	0	0	0	0	0	0	0	0	0	0	Bacteria	Acidobacteriota	Vicinamibacteria	Vicinamibacterales	Vicinamibacteraceae	Unassigned
01c0b6ae3a67a9305a45bce7c4032f01	0	0	0	0	0	0	14	0	0	0	0	0	0	0	0	0	0	0	0	0	0	0	0	0	0	0	0	0	0	0	0	0	0	0	0	0	Bacteria	Acidobacteriota	Acidobacteriae	Subgroup_2	Unassigned	Unassigned
01c0c0f98e054dc916c15049d318b159	0	0	0	0	0	0	0	0	0	0	0	0	0	0	0	0	0	0	0	0	0	0	0	0	0	0	0	0	0	0	0	0	0	0	2	0	Bacteria	Proteobacteria	Gammaproteobacteria	Burkholderiales	SC-I-84	Unassigned
01c2866457371fef51cf5e760de58449	0	0	0	0	0	0	0	0	0	0	0	0	0	0	0	0	0	0	0	0	0	0	0	0	17	0	0	0	0	0	0	0	0	0	0	0	Bacteria	Verrucomicrobiota	Verrucomicrobiae	Pedosphaerales	Pedosphaeraceae	DEV008
01c58580cf4adbd7870446f1666bc28d	0	0	0	0	0	0	0	0	0	0	0	0	0	0	0	0	0	0	0	0	0	0	0	0	0	0	37	0	0	0	0	0	0	0	0	0	Bacteria	Bacteroidota	Bacteroidia	Bacteroidales	Prevotellaceae	Prevotella
01c589adac78c17cc05a355a40861250	0	7	0	0	0	0	0	0	0	0	0	0	0	4	13	0	0	0	0	4	0	0	0	0	0	0	0	0	0	0	0	0	0	0	0	0	Bacteria	Actinobacteriota	Thermoleophilia	Gaiellales	uncultured	uncultured
01c8d0a6eea3753e2894e48d72519bec	5	0	0	0	0	0	3	0	0	0	0	0	5	0	4	0	0	0	4	0	0	0	0	0	0	0	0	0	0	0	0	0	0	0	0	0	Bacteria	Chloroflexi	Ktedonobacteria	Ktedonobacterales	JG30-KF-AS9	Unassigned
01cadef9619e6437385c4e0aa0d0861c	0	0	0	0	0	0	0	0	0	0	0	0	0	0	0	0	0	1	0	0	0	0	0	0	0	0	0	0	0	0	0	0	0	0	0	0	Bacteria	Gemmatimonadota	Gemmatimonadetes	Gemmatimonadales	Gemmatimonadaceae	Gemmatimonas
01cb030fdc6119f4603bc5c4f4c70611	0	8	0	0	0	6	0	0	0	0	0	0	0	10	0	0	0	5	0	0	0	0	0	0	0	0	0	0	0	0	0	0	0	0	0	0	Bacteria	Acidobacteriota	Vicinamibacteria	Vicinamibacterales	uncultured	uncultured
01cb3f6d56fbd4e410e7e1bb4d64795b	0	0	0	0	0	0	0	0	0	0	0	0	0	0	0	0	0	0	0	0	0	0	0	0	0	0	0	0	0	0	0	0	13	0	0	0	Bacteria	Acidobacteriota	Acidobacteriae	Bryobacterales	Bryobacteraceae	Bryobacter
01cb7eed158e3e709c0cc4cf58ff0316	0	3	0	0	0	0	0	0	0	0	0	0	0	0	0	0	0	0	0	0	0	0	0	0	0	0	0	0	0	0	0	0	0	0	0	0	Bacteria	Proteobacteria	Gammaproteobacteria	Burkholderiales	TRA3-20	Unassigned
01ccd2ffb698ef0335a0dcf7b82882f3	0	0	0	0	0	0	0	9	0	0	0	0	0	0	0	12	0	0	0	17	0	0	0	0	0	0	0	0	0	0	0	0	0	0	0	0	Bacteria	Acidobacteriota	Blastocatellia	45597	Unassigned	Unassigned
01d20cf100c86e01af4035980de50b07	0	0	0	0	0	0	0	0	0	0	0	0	0	0	0	0	0	0	0	0	0	0	0	0	11	0	0	0	0	0	0	0	0	0	0	0	Bacteria	Planctomycetota	Planctomycetes	Gemmatales	Gemmataceae	uncultured
01d3923325ca86942dd6b5c77f1cedff	0	0	0	0	0	0	0	0	0	10	0	0	0	0	6	8	0	0	0	0	11	5	20	0	0	9	0	0	0	0	0	0	0	0	9	0	Bacteria	Proteobacteria	Gammaproteobacteria	Burkholderiales	Nitrosomonadaceae	Ellin6067
01d45903e62368f1bfbc51e95535afb6	0	0	0	0	0	0	0	0	0	0	0	0	0	0	0	0	0	0	0	0	0	0	0	0	0	0	56	0	0	0	0	0	0	0	0	0	Bacteria	Acidobacteriota	Acidobacteriae	Acidobacteriales	uncultured	uncultured
01d712a0c2e6304a0bacd9a5454aa70a	0	0	0	0	0	0	0	0	0	0	0	0	0	0	0	0	0	0	0	0	1	0	0	0	0	0	0	0	0	0	0	0	0	0	0	0	Bacteria	Proteobacteria	Gammaproteobacteria	Burkholderiales	Sutterellaceae	uncultured
01d7c87b848e98d7f6fec4b294af4908	0	0	0	0	0	0	0	0	19	0	0	0	0	0	0	0	0	0	0	0	0	0	0	0	0	0	0	0	0	0	0	0	0	0	0	0	Bacteria	Acidobacteriota	Vicinamibacteria	Subgroup_17	Unassigned	Unassigned
01d8311a529fc2a64c6ecae3fd2fd84c	0	0	0	0	0	0	17	17	0	0	0	0	0	0	0	0	0	0	8	0	0	0	0	0	0	0	0	0	0	0	0	0	0	0	0	0	Bacteria	Verrucomicrobiota	Verrucomicrobiae	Pedosphaerales	Pedosphaeraceae	ADurb.Bin063-1
01d9cfa47bcacbc49153f32997cb952a	0	0	0	0	0	0	0	0	0	0	0	0	0	0	0	0	0	0	0	0	0	0	0	0	0	23	9	0	0	0	0	0	0	0	0	0	Bacteria	Latescibacterota	Latescibacterota	Latescibacterota	Latescibacterota	Latescibacterota
01db809fba4365baad4d989acfeca984	35	44	35	74	48	42	39	50	62	27	13	11	14	42	15	14	11	18	27	11	33	12	0	0	0	0	0	0	0	0	0	0	0	0	9	30	Bacteria	Actinobacteriota	Acidimicrobiia	IMCC26256	Unassigned	Unassigned
01dcfc446a5a47a6578b0998fcde8ac6	0	0	0	0	0	2	0	0	0	0	0	0	0	0	0	0	0	0	0	0	0	0	0	0	0	0	0	0	0	0	0	0	0	0	0	0	Bacteria	Chloroflexi	TK10	Unassigned	Unassigned	Unassigned
01df1fc2ea7bb7a0152948baf93b1c2f	0	0	0	0	0	0	0	0	0	0	0	0	0	0	0	0	0	0	0	0	0	0	2	0	0	0	0	0	0	0	0	0	0	0	0	0	Bacteria	Proteobacteria	Alphaproteobacteria	Rhizobiales	Xanthobacteraceae	Pseudolabrys
01df23333abc374f7216cc690d0ca978	0	0	0	0	0	0	0	0	0	0	0	0	0	0	0	0	0	0	0	9	0	0	0	0	0	0	0	0	0	0	0	0	0	0	0	0	Bacteria	Myxococcota	Polyangia	Haliangiales	Haliangiaceae	Haliangium
01e117e0c4e7deb2b25790b2e35fc8e0	0	0	0	0	0	0	0	0	0	0	0	0	0	0	0	0	0	0	0	0	0	0	0	0	0	0	0	0	0	1	0	0	0	0	0	0	Bacteria	Proteobacteria	Gammaproteobacteria	Salinisphaerales	Solimonadaceae	Nevskia
01e140688936fa6080c230745d6a2d46	0	0	0	0	0	0	0	0	0	0	0	5	0	0	0	0	0	0	0	0	0	0	0	0	0	0	0	0	0	0	0	0	0	0	0	0	Bacteria	Desulfobacterota	Desulfuromonadia	Bradymonadales	Unassigned	Unassigned
01e21d6481b82e28b7a82af15834b817	0	0	0	0	0	0	0	0	0	0	0	0	0	0	0	3	0	0	0	0	0	0	0	0	0	0	0	0	0	0	0	0	0	0	0	0	Bacteria	Bdellovibrionota	Oligoflexia	0319-6G20	Unassigned	Unassigned
01e22a83d0715a2671976b485806fb07	0	0	10	0	0	0	0	0	0	0	0	0	0	0	10	0	0	0	0	0	0	0	0	0	0	0	0	0	0	0	0	0	0	0	0	0	Bacteria	Proteobacteria	Alphaproteobacteria	Rhizobiales	Rhizobiaceae	Allorhizobium-Neorhizobium-Pararhizobium-Rhizobium
01e2f0e22ba55e44115fd8aa95490c4a	0	0	0	0	0	0	0	0	0	0	0	0	2	0	0	0	0	0	0	0	0	0	0	0	0	0	0	0	0	0	0	0	0	0	0	0	Bacteria	Desulfobacterota	uncultured	uncultured	uncultured	uncultured
01e52ac15a9848ade0d3aec8c8026322	0	0	0	0	0	0	0	0	0	0	20	0	0	0	0	0	0	0	0	0	0	0	0	0	0	0	0	0	0	0	0	0	0	0	0	0	Bacteria	Myxococcota	Polyangia	Haliangiales	Haliangiaceae	Haliangium
01e73577bc09b636f90a8e4ee9d83613	0	0	0	0	0	0	0	0	0	0	0	0	0	0	0	0	0	0	0	0	0	0	0	0	0	2	0	0	0	0	0	0	0	0	0	0	Bacteria	MBNT15	Unassigned	Unassigned	Unassigned	Unassigned
01e756f7e1a092c4390b8cb7e7ead926	0	0	0	0	0	0	0	0	0	19	0	0	0	10	0	0	0	0	0	0	0	34	0	0	0	0	0	0	0	0	0	0	0	0	0	0	Bacteria	Spirochaetota	Spirochaetia	Spirochaetales	Spirochaetaceae	Spirochaeta
01e75d75e2a953984abfb913c5bb0f50	0	0	29	0	11	0	0	14	0	0	0	0	0	0	25	30	0	15	34	24	32	0	21	0	23	0	0	0	0	0	0	0	0	0	0	0	Bacteria	Proteobacteria	Alphaproteobacteria	Rhizobiales	Rhizobiales_Incertae_Sedis	Bauldia
01eac3507109f104789f11c350e1d4a9	0	0	0	0	0	0	0	0	0	0	0	0	0	0	0	0	0	0	2	0	0	0	0	0	0	0	0	0	0	0	0	0	0	0	0	0	Bacteria	Myxococcota	Polyangia	Polyangiales	Polyangiaceae	Pajaroellobacter
01eb9d4be088a375db11b6bbda134f2d	0	0	0	0	9	0	0	0	0	0	0	0	0	0	0	0	0	0	0	0	0	0	0	0	0	0	0	0	0	0	0	0	0	0	0	0	Bacteria	Myxococcota	Polyangia	Haliangiales	Haliangiaceae	Haliangium
01ebae2ddff27083cb98bf175a709fbb	0	0	0	0	0	0	0	0	0	0	0	0	0	0	0	0	0	0	0	0	0	0	0	0	0	0	0	34	0	0	0	0	0	0	0	0	Bacteria	Acidobacteriota	Subgroup_5	Unassigned	Unassigned	Unassigned
01ebaea83bbc2891591a35192f2e796f	0	0	0	0	4	0	0	0	0	0	0	0	0	0	0	0	0	0	0	0	0	0	0	0	0	0	0	0	0	0	0	0	0	0	0	0	Bacteria	Bacteroidota	Bacteroidia	Sphingobacteriales	AKYH767	Unassigned
01edd9318216664fc64df720b507bc1e	0	0	0	0	0	0	0	0	0	0	0	0	0	0	0	0	0	0	0	0	0	0	0	0	0	0	0	0	0	0	0	0	0	6	0	0	Bacteria	Elusimicrobiota	Elusimicrobiota	Elusimicrobiota	Elusimicrobiota	Elusimicrobiota
01f2ae4db0782306083db3d924550018	5	14	6	26	9	5	5	6	7	1	0	0	0	0	11	14	5	0	0	10	0	0	0	0	0	0	0	0	0	0	0	0	0	0	0	0	Bacteria	Actinobacteriota	Thermoleophilia	Gaiellales	Gaiellaceae	Gaiella
01f2df66ccfc394fcdae95a59f34b135	0	2	1	0	0	0	0	0	0	0	0	0	0	0	0	0	0	0	0	0	0	0	0	0	0	0	0	0	0	0	0	0	0	0	0	0	Bacteria	Planctomycetota	Planctomycetes	Pirellulales	Pirellulaceae	Pirellula
01f414db7da0457b3d11f50e77c88a4e	0	0	0	0	0	0	0	0	0	0	0	0	0	8	0	0	0	0	0	0	18	0	0	0	0	0	0	0	0	0	0	0	0	0	0	0	Bacteria	Bacteroidota	Bacteroidia	Chitinophagales	Chitinophagaceae	Terrimonas
01f8256d674d230a738b0c32ecab2e28	0	0	0	0	0	0	0	0	0	0	0	0	0	0	0	0	0	0	0	0	0	0	0	0	0	10	0	0	0	0	0	0	0	0	0	0	Bacteria	Myxococcota	Polyangia	Haliangiales	Haliangiaceae	Haliangium
01f883283ba2ba81183a34605adfbd45	0	0	0	0	0	0	0	0	0	0	0	0	0	0	0	0	0	0	0	0	0	0	0	0	0	0	0	0	0	0	2	0	0	0	0	0	Bacteria	Gemmatimonadota	Gemmatimonadetes	Gemmatimonadales	Gemmatimonadaceae	uncultured
01f89fb39726b48f6ecacd2ddd0a0e46	0	0	0	0	0	0	0	0	0	0	0	0	4	0	0	0	0	0	0	0	0	0	0	0	0	0	0	0	0	0	0	0	0	0	0	0	Bacteria	Patescibacteria	Parcubacteria	Unassigned	Unassigned	Unassigned
01f9733062031b97808d2041e7ed6ba5	0	0	0	0	0	0	0	0	0	0	0	0	0	0	0	0	0	0	0	7	0	0	0	0	0	0	0	0	0	0	0	0	0	0	0	0	Bacteria	Myxococcota	Polyangia	Haliangiales	Haliangiaceae	Haliangium
01faa7f0f7c4459db45ae72e36440363	0	0	0	0	0	0	0	0	0	0	0	0	0	1	0	0	0	0	0	0	0	0	0	0	0	0	0	0	0	0	0	0	0	0	0	0	Bacteria	Acidobacteriota	Subgroup_22	Unassigned	Unassigned	Unassigned
01fb27637e2e32e120a79c516b4dbdf1	0	0	0	0	0	0	0	0	0	0	0	0	0	0	0	0	0	0	0	0	0	0	0	0	0	0	6	0	0	0	0	0	0	0	0	0	Bacteria	Verrucomicrobiota	Verrucomicrobiae	Pedosphaerales	Pedosphaeraceae	Unassigned
01ffdd0143f731e39f7f94fad22ca833	0	0	0	0	0	0	0	0	0	0	0	0	0	0	0	0	0	0	0	0	0	0	0	16	4	0	0	0	0	0	0	0	0	0	0	0	Bacteria	Proteobacteria	Gammaproteobacteria	Tenderiales	Tenderiaceae	Candidatus_Tenderia
0200eeed742ffedf95338f990d179fbf	0	0	0	0	0	0	0	0	0	0	0	10	0	0	0	0	0	0	0	0	0	0	0	0	0	0	0	0	0	0	0	0	0	0	0	13	Bacteria	Gemmatimonadota	Gemmatimonadetes	Gemmatimonadales	Gemmatimonadaceae	uncultured
0203718607694149497762f5ea45d7e6	0	0	0	0	0	0	0	0	0	0	0	0	0	0	0	0	0	0	0	2	0	0	0	0	0	0	0	0	0	0	0	0	0	0	0	0	Bacteria	Gemmatimonadota	Gemmatimonadetes	Gemmatimonadales	Gemmatimonadaceae	uncultured
0204cfefa380fa974875bbcad7b6b27e	0	0	0	0	0	0	0	0	0	0	0	0	0	0	0	0	0	0	0	0	0	0	0	0	0	0	0	0	0	0	0	1	0	0	0	0	Bacteria	Myxococcota	Polyangia	Polyangiales	Sandaracinaceae	uncultured
0207732eff7fec06422e2e7d0f74108a	18	0	0	0	0	0	0	0	0	0	0	0	23	0	0	0	0	0	0	0	0	0	0	0	0	0	0	0	0	0	0	0	0	0	0	0	Bacteria	Bacteroidota	Bacteroidia	Bacteroidales	Bacteroidaceae	Bacteroides
02143ab136a9254c64c8be9a86af9f80	0	0	0	0	0	0	0	0	0	0	0	0	0	0	0	0	0	0	0	10	0	0	0	0	0	0	0	0	0	0	0	0	0	0	0	0	Bacteria	Planctomycetota	Phycisphaerae	Tepidisphaerales	WD2101_soil_group	Unassigned
0214c072a72a10937bf3f14612db441a	0	0	0	0	0	0	0	0	0	0	0	0	0	0	0	0	0	0	0	10	0	0	4	0	0	0	0	0	0	0	0	0	0	0	0	0	Bacteria	Latescibacterota	Latescibacteria	Latescibacterales	Latescibacteraceae	Unassigned
0218a095ef14c9254cb830a4b505650a	0	0	0	0	0	0	0	0	0	0	0	0	0	0	0	0	0	0	0	0	0	0	0	4	0	0	0	0	0	0	0	0	0	0	0	0	Bacteria	Acidobacteriota	Acidobacteriae	Acidobacteriales	Acidobacteriaceae_(Subgroup_1)	Granulicella
021cdbe10cd8c932611a47bfd5f5c930	0	0	10	0	0	0	0	0	0	12	0	0	0	0	0	0	0	0	11	0	0	0	17	0	12	0	0	0	0	0	0	0	0	0	0	0	Bacteria	Proteobacteria	Gammaproteobacteria	Gammaproteobacteria_Incertae_Sedis	Unassigned	Acidibacter
021edba0c325a51e6e5755d24270679f	0	0	0	0	0	0	0	0	0	0	10	0	0	0	0	0	0	0	0	0	0	0	0	0	0	0	0	0	0	0	8	0	0	6	11	0	Bacteria	Bacteroidota	Bacteroidia	Sphingobacteriales	Sphingobacteriaceae	Mucilaginibacter
02207f9aaec7609b614e402abd753826	0	0	0	0	0	0	0	0	0	0	0	0	0	0	0	0	0	0	0	0	0	0	0	0	0	3	0	0	0	0	0	0	0	0	0	0	Bacteria	Spirochaetota	Leptospirae	Leptospirales	Leptospiraceae	Leptonema
0222d9db5d10804465cccc4ecb1e7126	0	0	0	0	0	0	0	0	0	2	0	0	0	0	0	0	0	0	0	0	0	0	0	0	0	0	0	0	0	0	0	0	0	0	0	0	Bacteria	Patescibacteria	Gracilibacteria	Unassigned	Unassigned	Unassigned
0225657e4f11e1e345222e38ce4fdf42	0	0	0	0	0	0	0	0	2	0	0	0	0	0	0	0	0	0	0	0	0	0	0	0	0	0	0	0	0	0	0	0	0	0	0	0	Bacteria	Actinobacteriota	Thermoleophilia	Solirubrobacterales	67-14	Unassigned
0226a73f71b642ad03c6466bd3aff1b1	0	13	0	16	17	0	0	0	0	24	15	0	14	17	31	12	23	0	0	16	16	8	0	0	0	0	0	0	0	0	0	0	0	0	0	0	Bacteria	Proteobacteria	Alphaproteobacteria	Rhizobiales	Rhizobiales_Incertae_Sedis	Nordella
02294cbcac0ee22ca3cb846d93918db8	0	0	0	0	0	0	0	0	0	0	0	0	0	0	0	0	0	0	0	0	0	0	7	0	0	0	0	0	0	0	14	0	0	39	0	0	Bacteria	Proteobacteria	Alphaproteobacteria	Elsterales	uncultured	uncultured
0229cf82fb1d6788e9885c6914a91492	1	0	0	0	0	0	0	0	0	0	0	0	0	0	0	0	0	0	0	0	0	0	0	0	0	0	0	0	0	0	0	0	0	0	0	0	Bacteria	Verrucomicrobiota	Verrucomicrobiae	Pedosphaerales	Pedosphaeraceae	Unassigned
022af8b3a7f566976bd400c599af84b8	0	0	0	0	0	0	0	0	0	0	0	0	0	0	0	0	2	0	0	0	0	0	0	0	0	0	0	0	0	0	0	0	0	0	0	0	Bacteria	Bacteroidota	Bacteroidia	Sphingobacteriales	AKYH767	Unassigned
02308dc41ca2b2fbbcde5d523df8206d	0	0	0	0	0	0	0	0	0	0	0	0	7	0	7	8	12	0	12	0	8	68	26	54	19	174	29	11	21	18	14	37	0	19	0	0	Bacteria	Proteobacteria	Gammaproteobacteria	PLTA13	Unassigned	Unassigned
0231babfd6bb4d5ed7210e9c71217c66	0	0	0	0	0	0	0	0	0	0	0	0	0	0	0	0	0	0	0	0	0	0	0	0	0	0	0	0	0	3	0	0	0	0	0	0	Bacteria	Armatimonadota	Chthonomonadetes	Chthonomonadales	Unassigned	Unassigned
0232b6c10d2e2224c1e7db196d387611	0	0	0	0	0	0	0	0	0	0	0	15	0	0	0	0	0	0	0	0	0	0	0	0	0	0	0	75	16	48	9	0	0	0	13	0	Bacteria	Chloroflexi	TK10	Unassigned	Unassigned	Unassigned
023ac2353f508409999dacdf3fc79c6b	0	0	0	0	0	0	0	0	0	0	0	0	0	0	0	0	0	0	0	0	0	0	0	21	17	0	0	0	17	0	15	0	0	0	0	0	Bacteria	Acidobacteriota	Acidobacteriae	Bryobacterales	Bryobacteraceae	Bryobacter
023b54aae9c16f3518993e8b910df6c7	0	0	0	0	0	0	0	0	0	0	0	0	0	0	0	0	7	0	0	0	0	0	0	0	0	0	0	0	0	0	0	0	0	0	0	0	Bacteria	Proteobacteria	Gammaproteobacteria	Burkholderiales	SC-I-84	Unassigned
0240f6b5fda7f5e8d5c31ad677c62859	0	0	0	0	0	0	0	0	0	0	0	0	0	0	0	0	0	0	0	0	0	0	50	71	50	68	62	107	531	190	142	83	71	55	38	19	Bacteria	Acidobacteriota	Acidobacteriae	Acidobacteriales	uncultured	uncultured
0242e3330e837cb55317e4410476d83e	0	0	0	0	0	1	0	0	0	0	0	0	0	0	0	0	0	0	0	0	0	0	0	0	0	0	0	0	0	0	0	0	0	0	0	0	Bacteria	Latescibacterota	Latescibacterota	Latescibacterota	Latescibacterota	Latescibacterota
02435d5956749aed7afc3c3210b8680a	0	0	0	0	0	0	0	11	0	0	0	0	0	0	0	0	0	0	0	16	0	0	0	0	0	0	0	0	0	0	0	0	0	0	0	0	Bacteria	Myxococcota	Myxococcia	Myxococcales	Myxococcaceae	P3OB-42
02488434a1b8926438d2c0f9e8a9e835	0	0	0	0	0	0	0	0	6	0	1	0	4	0	3	0	0	0	7	22	0	0	0	0	0	0	0	0	0	0	0	0	0	0	0	0	Bacteria	Actinobacteriota	Thermoleophilia	Gaiellales	Gaiellaceae	Gaiella
024b990183a20943b0131fad692c09ad	40	21	25	29	0	80	25	46	29	13	9	0	17	14	13	18	0	50	0	0	0	0	0	0	0	0	0	0	0	0	0	0	0	0	0	0	Bacteria	Proteobacteria	Alphaproteobacteria	uncultured	uncultured	uncultured
024c87ddeb3c8b32ea3c01d6bd52e5da	0	0	0	0	0	0	0	0	0	0	0	0	0	0	0	0	0	0	0	0	0	0	0	0	0	0	0	0	0	0	7	0	0	0	0	0	Bacteria	Myxococcota	Polyangia	Polyangiales	Polyangiaceae	uncultured
024e572849d48f629e59298e4552645b	0	0	0	0	0	0	0	0	0	0	0	0	0	0	0	0	0	0	0	0	0	0	0	0	0	0	6	10	0	0	0	0	0	0	0	0	Bacteria	Latescibacterota	Latescibacterota	Latescibacterota	Latescibacterota	Latescibacterota
024eb17dffa6d76ef0f138f75e5eb5df	0	0	0	0	0	0	0	0	0	6	0	0	0	18	0	0	0	0	17	17	0	0	10	0	14	0	0	8	0	8	0	0	0	0	0	12	Bacteria	Proteobacteria	Alphaproteobacteria	Caulobacterales	Hyphomonadaceae	SWB02
02506e9c93924b8de562e4c83b63e6ae	0	0	0	0	2	0	0	0	0	0	0	0	0	0	0	0	0	0	0	0	0	0	0	0	0	0	0	0	0	0	0	0	0	0	0	0	Bacteria	Planctomycetota	Phycisphaerae	S-70	Unassigned	Unassigned
0256a70ec1bdce18f01032fd5993f1c0	0	0	10	0	0	0	0	0	0	11	0	0	0	0	21	0	0	0	0	0	0	0	0	0	0	0	0	0	0	0	0	0	0	0	0	0	Bacteria	Methylomirabilota	Methylomirabilia	Rokubacteriales	WX65	Unassigned
0256fd5290a699544a0c30bf5251fb24	0	0	0	0	0	0	0	0	0	0	0	0	0	0	0	0	0	0	0	0	0	0	0	17	31	8	0	0	0	0	0	0	0	0	0	0	Bacteria	Latescibacterota	Latescibacterota	Latescibacterota	Latescibacterota	Latescibacterota
0257ec9fe3c18f2a1c889b86acf6dbd4	0	0	0	0	0	0	0	0	0	0	0	0	0	2	0	0	0	0	0	0	0	0	0	0	0	0	0	0	0	0	0	0	0	0	0	0	Bacteria	Gemmatimonadota	Gemmatimonadetes	Gemmatimonadales	Gemmatimonadaceae	uncultured
0259a0b24c1c87fffbaa0659cd0205e6	0	0	0	0	0	0	0	0	0	0	0	0	0	0	0	0	0	0	0	0	0	8	0	7	0	6	0	0	0	0	0	0	0	0	0	0	Bacteria	Actinobacteriota	Thermoleophilia	Gaiellales	Gaiellaceae	Gaiella
0259fb2d6ec47d5281c0747198b28b16	0	0	0	0	0	0	0	0	0	0	0	0	0	0	0	0	0	0	7	0	0	0	0	0	0	0	0	0	0	0	0	0	0	0	0	0	Bacteria	Myxococcota	Polyangia	Haliangiales	Haliangiaceae	Haliangium
025ca7464271a590a7b8e5b680179c48	0	0	0	0	0	0	0	0	0	0	0	0	0	0	0	0	0	0	0	0	3	0	0	0	0	0	0	0	0	0	0	0	0	0	0	0	Bacteria	Acidobacteriota	Subgroup_22	Unassigned	Unassigned	Unassigned
025e3fadf6d73d5b6bf062deb2672cff	7	15	0	17	28	13	0	14	0	10	0	0	0	0	0	0	15	0	0	0	0	0	0	0	0	0	0	0	0	0	0	0	0	0	0	0	Bacteria	Acidobacteriota	Subgroup_25	Unassigned	Unassigned	Unassigned
02616998e8f7b94ba470088435acd85d	0	0	0	0	0	0	0	0	0	0	0	0	0	0	0	0	0	0	0	0	0	0	23	0	0	0	0	0	0	0	0	0	0	0	0	0	Bacteria	Firmicutes	Bacilli	Paenibacillales	Paenibacillaceae	Paenibacillus
02672defb86ee3717b38ad5b032ec984	0	0	0	0	0	0	0	0	0	0	0	0	0	0	0	0	0	0	0	0	0	0	23	27	27	31	17	90	52	66	129	45	64	49	49	62	Bacteria	Acidobacteriota	Acidobacteriae	Subgroup_2	Unassigned	Unassigned
02692d01c9577b9f0ab24f1d4c09e109	0	0	0	0	0	0	0	0	0	0	0	0	0	0	0	0	0	0	2	0	0	0	0	0	0	0	0	0	0	0	0	0	0	0	0	0	Bacteria	Bacteroidota	Bacteroidia	Flavobacteriales	Weeksellaceae	Chryseobacterium
026ad838221751be4dab152727970a78	0	0	0	0	0	0	0	0	0	0	0	28	0	0	0	0	0	0	0	0	0	0	0	0	0	0	0	0	0	0	21	0	0	0	0	0	Bacteria	Gemmatimonadota	Gemmatimonadetes	Gemmatimonadales	Gemmatimonadaceae	Gemmatimonas
026bc88157942f4f4c5c26edb1cf6d23	0	0	9	0	11	0	0	0	0	6	1	0	11	2	1	0	4	3	6	0	0	7	0	0	0	0	0	0	0	0	0	0	0	0	0	0	Bacteria	Actinobacteriota	Acidimicrobiia	IMCC26256	Unassigned	Unassigned
026caea213aaafa74ae342748ebfa955	0	0	0	0	0	0	0	0	0	0	0	0	0	0	0	0	0	0	0	0	0	0	0	0	0	0	0	1	0	0	0	0	0	0	0	0	Bacteria	Proteobacteria	Alphaproteobacteria	Rhizobiales	KF-JG30-B3	Unassigned
026da98a82cfa8175ef028c05a9aa193	0	0	0	0	0	0	0	0	0	0	0	0	0	0	0	0	0	0	0	0	0	4	0	0	0	0	0	0	0	0	0	0	0	0	0	0	Bacteria	Desulfobacterota	Desulfuromonadia	Geobacterales	Geobacteraceae	uncultured
026e9991e0e6facce2e1e1811babe32a	0	8	0	0	0	0	0	0	0	0	0	0	0	0	0	0	0	0	7	0	0	0	0	0	0	0	0	0	0	0	0	0	0	0	0	0	Bacteria	Bacteroidota	Bacteroidia	Chitinophagales	Chitinophagaceae	Terrimonas
026f1697529eae06cb0da97402054871	6	8	0	0	5	0	0	0	13	11	0	0	0	2	0	0	0	11	0	0	0	0	0	0	0	0	0	0	0	0	0	0	0	0	0	0	Bacteria	Bacteroidota	Bacteroidia	Chitinophagales	Chitinophagaceae	Parafilimonas
026fd9fa7ff995ac9faee5140eab5899	0	0	0	0	0	0	0	0	0	0	0	0	0	0	0	0	0	0	0	0	0	0	0	0	0	0	0	0	0	0	0	0	11	0	0	0	Bacteria	Chloroflexi	Ktedonobacteria	Ktedonobacterales	Ktedonobacteraceae	uncultured
0271f4d09a209b793b0601df091821f5	0	0	0	0	0	0	0	0	0	0	0	0	0	0	0	0	0	4	0	0	0	0	0	0	0	0	0	0	0	0	0	0	0	0	0	0	Bacteria	Patescibacteria	Parcubacteria	Unassigned	Unassigned	Unassigned
02726806f395778f5800696e8665d25c	0	0	0	0	0	0	0	0	0	0	0	0	0	0	0	0	0	0	0	0	0	0	0	0	0	0	0	0	0	0	2	0	0	0	0	0	Bacteria	Acidobacteriota	Vicinamibacteria	Vicinamibacterales	uncultured	uncultured
0277932d3df2c933e432b09a14875f00	0	0	0	0	0	0	0	0	0	0	0	0	0	0	0	0	0	0	0	0	0	0	0	0	0	8	0	0	0	0	0	0	0	0	0	0	Bacteria	Acidobacteriota	Vicinamibacteria	Vicinamibacterales	uncultured	uncultured
027fcb6c36e8e1baf700508897e8e3c7	0	0	0	0	0	0	0	0	0	0	0	0	0	0	0	0	0	0	0	0	0	0	0	0	0	0	0	0	0	0	0	0	0	1	0	0	Bacteria	Elusimicrobiota	Lineage_IIa	Unassigned	Unassigned	Unassigned
02834790558374c9eb6bc25e6f3741ac	0	0	0	0	0	0	0	0	0	0	0	0	0	0	0	0	0	0	0	0	0	0	0	0	0	10	0	0	0	0	0	0	0	0	0	0	Bacteria	Latescibacterota	Latescibacterota	Latescibacterota	Latescibacterota	Latescibacterota
0287bb583ad6225e67929426616abba5	0	0	0	0	0	0	0	0	0	0	0	0	0	0	0	0	0	0	3	0	0	0	0	0	0	0	0	0	0	0	0	0	0	0	0	0	Bacteria	Patescibacteria	Saccharimonadia	Saccharimonadales	LWQ8	Unassigned
02889553cb6ab32775f0104dd86e04de	0	0	0	0	0	0	0	0	2	0	0	0	0	0	0	0	0	0	0	0	0	0	0	0	0	0	0	0	0	0	0	0	0	0	0	0	Bacteria	Actinobacteriota	Thermoleophilia	Gaiellales	uncultured	uncultured
028935aa8bb43a68d426e74aaa21dc2a	0	0	0	8	0	0	0	0	0	0	0	0	0	0	0	0	0	0	0	0	0	0	0	0	0	0	0	0	0	0	0	0	0	0	0	0	Bacteria	Acidobacteriota	Holophagae	Subgroup_7	Unassigned	Unassigned
028aa025dc76116fb1f0fe90f3bda636	0	0	0	0	0	0	0	0	0	0	0	0	0	0	0	0	0	0	0	0	0	0	16	0	0	0	0	0	0	0	0	0	0	0	0	0	Bacteria	Bdellovibrionota	Bdellovibrionia	Bdellovibrionales	Bdellovibrionaceae	Bdellovibrio
028cbe122a53d944728279f752f50ee2	0	0	0	0	0	0	0	0	0	0	0	0	0	0	0	9	0	0	0	0	0	0	0	0	0	0	0	0	0	0	0	0	0	0	0	0	Bacteria	Acidobacteriota	Vicinamibacteria	Vicinamibacterales	uncultured	uncultured
02911769085d524fe1493c3631cf6a2b	0	0	0	0	0	0	0	0	0	0	0	2	0	0	0	0	0	0	0	0	0	0	0	0	0	0	0	0	0	0	0	0	0	0	0	0	Bacteria	Myxococcota	Polyangia	Polyangiales	Polyangiaceae	Pajaroellobacter
02936280733d88fe7e5dfacbe82ff4d9	0	0	0	0	0	0	0	0	0	7	0	0	0	0	0	0	0	1	0	0	0	0	0	0	0	0	0	0	0	0	0	0	0	0	0	0	Bacteria	Chloroflexi	Anaerolineae	RBG-13-54-9	Unassigned	Unassigned
029751b78001300920a1b387dba1d2ad	0	0	0	0	0	0	0	0	0	0	0	0	0	0	0	0	0	0	0	0	0	0	0	0	0	0	0	0	0	0	2	0	0	0	0	0	Bacteria	Bdellovibrionota	Oligoflexia	Silvanigrellales	Silvanigrellaceae	Silvanigrella
029924e462d54387fd0e316d1ad4f123	0	0	0	0	0	0	0	0	0	0	0	0	0	0	0	0	0	0	0	0	0	0	0	12	0	0	0	0	0	0	0	0	0	0	0	0	Bacteria	Acidobacteriota	Subgroup_22	Unassigned	Unassigned	Unassigned
029ab7f9a8e8e1f9996dc30ca28f6154	0	3	0	0	2	0	0	0	0	0	0	0	0	0	0	0	0	0	0	0	0	0	0	0	0	0	0	0	0	0	0	0	0	0	0	0	Bacteria	Bacteroidota	Bacteroidia	Sphingobacteriales	Sphingobacteriaceae	Sphingobacterium
029ac44f8e996e3bf6c3f776a46b90b3	0	0	0	0	0	0	0	0	0	0	0	0	0	0	0	0	0	0	0	0	0	0	0	0	0	0	10	0	0	0	0	0	0	0	0	0	Bacteria	Bacteroidota	Bacteroidia	Sphingobacteriales	AKYH767	Unassigned
029b17d3a31f874c0a69fdfc152014c4	0	0	0	0	0	0	0	0	29	0	0	0	0	0	0	0	0	0	0	0	0	0	0	0	0	0	0	0	0	0	0	0	0	0	0	0	Bacteria	Entotheonellaeota	Entotheonellia	Entotheonellales	Entotheonellaceae	Unassigned
029c27fc1c5006439f3a8f8b486d695a	0	0	0	0	0	0	0	0	0	0	0	0	0	0	0	0	0	0	0	0	0	0	0	0	0	0	0	0	0	19	0	0	0	0	0	0	Bacteria	Verrucomicrobiota	Verrucomicrobiae	Chthoniobacterales	Chthoniobacteraceae	Chthoniobacter
029c439a4916addc332bdf7a67c470e5	0	0	0	0	0	0	0	0	0	0	0	0	0	0	0	0	0	0	0	0	0	0	0	4	0	0	0	0	0	0	0	0	0	0	0	0	Bacteria	Acidobacteriota	Vicinamibacteria	Vicinamibacterales	uncultured	uncultured
029ca17e253d8b314892c7befd856fe1	0	0	0	0	0	0	0	0	0	0	26	32	0	0	0	0	0	0	0	0	0	0	68	41	57	52	69	164	155	205	377	256	285	359	111	147	Bacteria	Verrucomicrobiota	Verrucomicrobiae	Chthoniobacterales	Xiphinematobacteraceae	Candidatus_Xiphinematobacter
029d7f1334816ae134ea5edd85fd98c3	0	0	0	0	0	0	0	0	0	0	0	0	0	0	0	36	0	0	0	0	0	0	0	0	0	0	0	0	0	0	0	0	0	0	0	0	Bacteria	Gemmatimonadota	Gemmatimonadetes	Gemmatimonadales	Gemmatimonadaceae	uncultured
029dc2ebb84da8fdeebf882d567c77c7	0	0	0	0	0	0	0	0	0	0	0	0	0	0	0	0	0	0	0	0	0	0	0	0	0	0	1	4	1	0	2	0	0	0	0	0	Bacteria	Acidobacteriota	Acidobacteriae	Subgroup_2	Unassigned	Unassigned
029f11f68c11247fc76658c69de4567c	0	0	0	0	0	0	0	0	0	0	0	0	0	0	0	0	1	0	0	0	0	0	0	0	0	0	0	0	0	0	0	0	0	0	7	10	Bacteria	NB1-j	Unassigned	Unassigned	Unassigned	Unassigned
029f4668f4ea00e1e68d864860f1e855	0	0	0	0	0	0	0	0	0	0	0	0	1	0	0	0	0	0	0	0	0	0	0	0	0	0	0	0	0	0	0	0	0	0	0	0	Bacteria	Actinobacteriota	Thermoleophilia	Gaiellales	uncultured	uncultured
02a042c9ca83cf7d11b7dece7da4fa87	0	0	0	0	0	0	0	0	0	0	0	41	0	0	0	0	0	0	0	0	0	0	0	0	0	0	20	0	0	0	0	0	0	0	0	39	Bacteria	Latescibacterota	Unassigned	Unassigned	Unassigned	Unassigned
02aa184e509c4f0ac95839abf4a6584b	0	0	0	0	0	0	0	0	0	0	0	0	0	0	0	0	0	0	0	0	0	0	0	0	0	0	0	0	0	0	0	0	0	0	0	19	Bacteria	Verrucomicrobiota	Verrucomicrobiae	Opitutales	Opitutaceae	Opitutus
02aaebcc95a0cfd832833755d1986b5b	7	0	0	0	0	0	0	0	0	0	0	0	0	0	0	0	0	0	0	0	0	0	0	0	0	0	0	0	0	0	0	0	0	0	0	0	Bacteria	Verrucomicrobiota	Verrucomicrobiae	Verrucomicrobiales	Verrucomicrobiaceae	uncultured
02ab68dc4a324aee48f97c5a3a1e0dfb	0	0	0	0	0	0	0	0	0	0	0	0	0	0	0	0	0	0	0	0	4	0	0	0	0	0	0	0	0	0	0	0	0	0	0	0	Bacteria	Actinobacteriota	Thermoleophilia	Solirubrobacterales	67-14	Unassigned
02ad3c96ea200c97b3482e2bfca2bb7c	0	0	0	0	0	0	0	4	0	0	0	0	0	0	0	0	0	0	0	0	0	0	0	0	0	0	0	0	0	0	0	0	0	0	0	0	Bacteria	Bdellovibrionota	Bdellovibrionia	Bdellovibrionales	Bdellovibrionaceae	Bdellovibrio
02b0568bc2fc1b2491e298bb23ed044f	0	0	0	0	0	0	0	0	0	0	0	0	0	0	0	0	0	0	0	0	0	1	0	0	0	0	0	0	0	0	0	0	0	0	0	0	Bacteria	Firmicutes	Clostridia	Oscillospirales	Ruminococcaceae	Subdoligranulum
02b0dd692c97a5ce4aaf9ee482430cf3	0	0	0	0	0	0	0	0	0	0	0	0	0	0	0	0	0	0	0	0	0	0	0	0	0	0	0	0	8	0	0	0	0	0	0	0	Bacteria	Verrucomicrobiota	Verrucomicrobiae	Pedosphaerales	Pedosphaeraceae	uncultured
02b175a4aa600b975e9f78da98cbb451	0	0	0	0	0	0	0	0	0	0	0	0	0	0	0	0	0	0	0	0	0	0	0	0	0	0	0	0	0	0	0	0	13	0	0	0	Bacteria	NB1-j	Unassigned	Unassigned	Unassigned	Unassigned
02b4069937ae9ae68f1dff68ff3abd7b	0	0	0	0	0	0	7	0	0	0	0	0	0	0	0	0	0	0	11	0	0	0	0	0	0	0	0	0	0	0	0	0	0	0	0	0	Bacteria	WPS-2	Unassigned	Unassigned	Unassigned	Unassigned
02b504ff5f625f145a16fde03b483bc1	0	0	0	0	0	0	5	0	0	5	0	0	0	0	0	0	0	0	0	0	0	0	0	0	0	0	0	0	0	0	0	0	0	0	0	0	Bacteria	Bacteroidota	SJA-28	Unassigned	Unassigned	Unassigned
02b8200a739501a0867e3dbda0b40622	0	0	0	0	10	0	0	0	0	0	4	0	0	2	0	0	0	5	0	0	0	0	0	0	0	0	0	0	0	0	0	0	0	0	0	0	Bacteria	Bacteroidota	Bacteroidia	Chitinophagales	Chitinophagaceae	Edaphobaculum
02b88309cce5bda0432832b4cadf668b	0	0	0	0	0	0	0	0	0	12	0	0	0	0	0	0	0	0	0	0	0	0	0	0	0	0	0	0	0	0	0	0	0	0	0	0	Bacteria	Proteobacteria	Alphaproteobacteria	Rhizobiales	Devosiaceae	Devosia
02ba0b94332dc14854124908efa1d76f	0	0	0	0	0	0	0	17	0	0	0	0	0	0	0	0	0	0	0	0	8	0	11	0	0	0	0	0	0	0	0	0	0	0	0	0	Bacteria	Actinobacteriota	Thermoleophilia	Gaiellales	Gaiellaceae	Gaiella
02bc3e2b208648e5ff522ae0866f889c	0	0	0	0	0	0	0	0	0	1	0	0	0	0	0	0	0	0	0	0	0	0	0	0	0	0	0	0	0	0	0	0	0	0	0	0	Bacteria	Proteobacteria	Alphaproteobacteria	Rhodospirillales	uncultured	uncultured
02bd4ded72cc270b734a1d328e7dc92f	0	0	0	13	0	0	0	0	0	0	0	0	0	0	0	0	0	0	0	0	0	0	0	0	0	0	0	0	0	0	0	0	0	0	0	0	Bacteria	Acidobacteriota	Vicinamibacteria	Vicinamibacterales	uncultured	uncultured
02c037106c0ce5aca2aff16a366f38bd	0	0	0	0	0	0	0	0	0	1	0	0	0	0	0	0	0	0	0	0	0	0	0	0	0	0	0	0	0	0	0	0	0	0	0	0	Bacteria	Acidobacteriota	Thermoanaerobaculia	Thermoanaerobaculales	Thermoanaerobaculaceae	Subgroup_23
02c0a29744e7f5deb0bc58ab7b91bca0	0	0	0	0	0	0	0	0	0	0	0	0	0	0	0	0	0	0	0	0	0	0	0	0	0	0	0	0	0	0	0	34	0	0	7	0	Bacteria	Acidobacteriota	Acidobacteriae	Subgroup_12	Unassigned	Unassigned
02c113e6744fd39f3032f816156a09f7	0	0	0	0	0	0	0	0	0	0	0	0	16	0	0	0	0	0	0	0	0	0	0	0	0	0	0	0	0	0	0	0	0	0	0	0	Bacteria	Acidobacteriota	Holophagae	Subgroup_7	Unassigned	Unassigned
02c34c62e864ed49bc9a2d79abcb1b55	0	0	0	0	0	0	0	0	0	0	0	0	0	0	0	0	0	0	0	0	0	0	0	18	0	0	0	0	0	0	0	0	0	0	0	0	Bacteria	Proteobacteria	Gammaproteobacteria	Burkholderiales	Nitrosomonadaceae	MND1
02c355546117c359f2a4fb43c5917bfc	0	0	0	0	0	0	0	0	0	0	0	0	0	0	0	0	0	0	0	0	0	0	0	0	0	0	0	0	9	0	0	0	0	0	0	0	Bacteria	Acidobacteriota	Acidobacteriae	Solibacterales	Solibacteraceae	Candidatus_Solibacter
02c495b781f9e07e6680c6d1b165af15	0	0	0	0	0	0	0	0	0	0	0	0	0	0	0	0	0	0	0	0	0	0	0	0	0	0	0	0	0	0	0	0	0	0	20	0	Bacteria	Proteobacteria	Alphaproteobacteria	Elsterales	uncultured	uncultured
02c56a94d2893ab18674467eabe18638	0	0	0	0	0	0	0	0	0	0	0	0	0	0	0	0	0	0	0	0	0	0	0	0	0	0	0	0	0	0	0	0	0	0	2	0	Bacteria	Latescibacterota	Latescibacterota	Latescibacterota	Latescibacterota	Latescibacterota
02c9814858269cb5e9f3a390436eb5e9	0	0	0	0	0	0	0	0	0	0	0	0	0	0	0	0	0	0	0	0	0	0	0	0	0	0	0	9	0	0	0	0	0	0	0	0	Bacteria	Chloroflexi	Ktedonobacteria	Ktedonobacterales	Ktedonobacteraceae	HSB_OF53-F07
02ca559456bfb1b4d538c766c706fc29	0	0	0	0	0	0	0	0	0	0	0	0	0	0	0	0	0	0	0	0	0	0	0	8	0	0	0	0	0	0	0	0	0	0	0	0	Bacteria	Acidobacteriota	Subgroup_22	Unassigned	Unassigned	Unassigned
02ce14468542c48ea598018e26cf0711	0	0	0	0	0	0	0	0	0	0	0	0	0	0	0	0	0	0	0	0	0	0	0	0	0	0	0	0	0	0	0	0	1	0	0	0	Bacteria	Bacteroidota	Bacteroidia	Sphingobacteriales	Sphingobacteriaceae	Pedobacter
02cf0cfac6312b4dafe9aea2d110f898	0	0	0	0	0	0	0	0	0	0	0	0	0	0	0	0	0	0	0	0	2	0	0	0	0	0	0	0	0	0	0	0	0	0	0	0	Bacteria	Proteobacteria	Gammaproteobacteria	Xanthomonadales	Xanthomonadaceae	Lysobacter
02d75b50e57067ccf4e23af32dfc5dd4	0	0	0	0	0	0	0	0	0	0	0	0	0	0	0	0	0	0	0	0	0	0	0	0	0	0	0	0	0	0	15	0	0	0	0	0	Bacteria	Acidobacteriota	Acidobacteriae	Solibacterales	Solibacteraceae	Candidatus_Solibacter
02d792adc010cb843bb8365f7ff8aebe	0	1	0	0	0	0	0	0	0	0	0	0	0	0	0	0	0	0	0	0	0	0	0	0	0	0	0	0	0	0	0	0	0	0	0	0	Bacteria	Myxococcota	Polyangia	Polyangiales	Polyangiaceae	Pajaroellobacter
02de359b9579a78d9b8ba59a06ad0560	0	0	0	0	0	0	0	0	0	0	0	0	0	0	0	0	0	0	0	0	0	0	0	3	0	0	0	0	0	0	0	0	0	0	0	0	Bacteria	Bacteroidota	Kryptonia	Kryptoniales	BSV26	Unassigned
02e0c53b5cc08e614c4711f723d0097d	0	0	3	0	0	0	0	0	0	0	0	0	0	0	0	0	0	0	0	0	0	0	0	0	0	0	0	0	0	0	0	0	0	0	0	0	Bacteria	Bacteroidota	Bacteroidia	Chitinophagales	Chitinophagaceae	Terrimonas
02e13e4a0d4b51886b4faa75e15fb79b	0	0	0	0	0	0	0	0	0	4	0	0	0	0	0	0	0	0	0	0	0	17	0	0	0	0	0	0	0	0	0	0	0	0	0	0	Bacteria	Desulfobacterota	Syntrophobacteria	Syntrophobacterales	uncultured	uncultured
02e3051ee1d659ca831ca46db2c27451	0	0	0	0	0	0	0	0	0	0	0	0	0	0	0	0	0	0	0	0	0	0	0	0	0	0	0	1	0	0	0	0	0	0	0	0	Bacteria	NB1-j	Unassigned	Unassigned	Unassigned	Unassigned
02e550af370b68a802ba1ee4aba75720	0	0	0	0	0	0	0	0	0	0	0	0	0	0	0	0	0	0	0	0	0	0	0	0	13	0	0	0	0	0	0	0	0	0	0	0	Bacteria	NB1-j	Unassigned	Unassigned	Unassigned	Unassigned
02ea50807b77c619847d1915f0fe7224	0	1	0	0	0	0	0	0	0	0	0	0	0	0	0	0	0	0	0	0	0	0	0	0	0	0	0	0	0	0	0	0	0	0	0	0	Bacteria	Bacteroidota	Bacteroidia	Chitinophagales	Chitinophagaceae	uncultured
02eb16e2c7569292543507931809563b	0	0	0	0	0	0	0	0	0	0	0	0	0	0	0	0	0	0	0	0	0	0	0	0	0	0	29	0	34	0	0	0	0	0	0	0	Bacteria	Acidobacteriota	Acidobacteriae	Solibacterales	Solibacteraceae	Candidatus_Solibacter
02eb979936c5bdf6e358a73c898eaff3	0	0	0	0	0	0	0	0	0	0	0	0	0	0	4	0	0	0	0	0	0	0	0	0	0	0	0	0	0	0	0	0	0	0	0	0	Bacteria	Planctomycetota	Planctomycetes	Gemmatales	Gemmataceae	uncultured
02ebc792f0ab6005b1f4b966beb61fb9	0	0	0	0	0	0	0	0	0	0	0	0	0	0	0	0	0	0	0	0	0	0	0	0	0	0	0	0	0	0	0	0	0	2	0	0	Bacteria	Chloroflexi	Chloroflexia	Elev-1554	Unassigned	Unassigned
02ee21fbd3f27776ad5d8f84c9ae709e	0	0	0	0	0	0	0	0	0	0	0	0	0	0	0	0	0	0	0	0	0	0	2	0	0	0	0	0	0	0	0	0	0	0	0	0	Bacteria	Actinobacteriota	Thermoleophilia	Gaiellales	uncultured	uncultured
02ee850b3464fec26b2b0d56eff755cf	0	0	0	0	0	0	0	0	0	0	0	0	0	0	0	0	1	0	0	0	0	0	0	0	0	0	0	0	0	0	0	0	0	0	0	0	Bacteria	Chloroflexi	Anaerolineae	RBG-13-54-9	Unassigned	Unassigned
02f0362b2560e7549a0371f1e4e8064e	0	0	0	0	0	0	0	0	0	0	0	2	0	0	0	0	0	0	0	0	0	0	0	0	0	0	0	0	0	0	0	0	0	0	0	0	Bacteria	Nitrospirota	Nitrospiria	Nitrospirales	Nitrospiraceae	Nitrospira
02f4e3b826e3a9ed8a63fd93ccb3c119	0	0	0	0	0	0	4	0	0	0	0	0	0	0	0	0	0	0	0	0	0	0	0	0	0	0	0	0	0	0	0	0	0	0	0	0	Bacteria	Verrucomicrobiota	Verrucomicrobiae	Chthoniobacterales	Chthoniobacteraceae	Candidatus_Udaeobacter
02f558b0b3da700277bb75759472ba8f	0	0	0	0	0	0	0	0	0	0	0	0	0	0	0	0	0	0	0	0	0	2	0	0	0	0	0	0	0	0	0	0	0	0	0	0	Bacteria	Bacteroidota	Bacteroidia	Bacteroidales	Bacteroidaceae	Bacteroides
02f5c0bab543324b0fa3c22352fb965d	0	0	0	0	0	0	0	0	0	0	0	0	0	0	0	0	0	0	0	0	0	0	0	0	0	0	0	0	0	0	0	12	0	0	0	0	Bacteria	Acidobacteriota	Acidobacteriae	Acidobacteriales	uncultured	uncultured
02f5d36a0f0c1032646f3f0a621ae785	0	0	0	0	0	0	0	0	0	0	0	0	0	0	0	0	0	0	0	0	18	0	112	35	167	58	78	22	26	24	19	20	24	0	0	0	Bacteria	Bacteroidota	Bacteroidia	Flavobacteriales	Flavobacteriaceae	Flavobacterium
02f7a39f901d4c327174b06564218d64	0	0	15	0	0	0	0	0	0	0	0	0	0	0	0	17	0	0	0	0	0	0	0	0	0	0	0	0	0	0	0	0	0	0	0	0	Bacteria	Actinobacteriota	Acidimicrobiia	Microtrichales	uncultured	uncultured
02f81f87ff0749d7cb73dce2287e73cd	0	0	0	0	0	0	0	0	0	0	0	0	0	0	0	0	0	0	0	13	0	0	0	0	0	0	0	0	0	0	0	0	0	0	0	0	Bacteria	Acidobacteriota	Vicinamibacteria	Vicinamibacterales	uncultured	uncultured
02f9405f7983264b9306a0281007c3e0	0	0	0	17	0	0	0	0	11	0	0	0	0	0	0	0	0	0	0	0	0	0	0	0	0	0	0	0	0	0	0	0	0	0	0	0	Bacteria	NB1-j	Unassigned	Unassigned	Unassigned	Unassigned
0301a7f190f332fdf9271856fb6f2a44	0	0	0	0	0	0	0	0	0	0	0	0	0	0	0	0	0	0	0	0	0	0	0	0	0	0	0	0	13	0	8	0	0	43	6	21	Bacteria	Verrucomicrobiota	Verrucomicrobiae	Chthoniobacterales	Chthoniobacteraceae	Candidatus_Udaeobacter
0301b663bceaf837fee666c7d3aeb1e7	0	0	0	0	0	0	0	0	0	0	0	0	0	0	0	0	0	0	0	0	0	0	0	0	0	0	0	0	0	1	0	0	0	0	0	0	Bacteria	Latescibacterota	Latescibacterota	Latescibacterota	Latescibacterota	Latescibacterota
0302729bfea43eb9ce8bb9a77e3f068a	0	0	0	0	0	0	0	0	0	0	26	0	0	0	0	0	0	0	0	0	0	0	0	0	0	0	0	0	0	0	0	0	0	0	0	0	Bacteria	Proteobacteria	Alphaproteobacteria	Rhizobiales	Xanthobacteraceae	Pseudolabrys
0302f42e1da78393c9ae12039f6f6e1c	0	0	0	0	0	1	0	0	0	0	0	0	0	0	0	0	0	0	0	0	0	0	0	0	0	0	0	0	0	0	0	0	0	0	0	0	Bacteria	Proteobacteria	Alphaproteobacteria	Rhizobiales	Xanthobacteraceae	Rhodoplanes
03047d631b5f5fc30ef52c86313e883f	0	0	0	0	0	0	0	0	0	0	0	0	0	0	0	0	0	0	6	0	0	0	0	0	0	0	0	0	0	0	0	0	0	0	0	0	Bacteria	Bacteroidota	Bacteroidia	Cytophagales	Microscillaceae	uncultured
0305b1e48d9c662c261793783614f21e	0	0	0	0	0	0	0	0	0	0	0	0	0	0	0	0	0	0	0	0	0	0	0	0	0	0	0	0	0	0	0	7	0	0	0	0	Bacteria	Acidobacteriota	Acidobacteriae	Acidobacteriales	uncultured	uncultured
03069be21b50ae84512cf15c4b1b673e	0	0	0	0	0	0	0	0	0	0	0	0	0	9	0	7	0	0	0	0	0	0	0	0	0	0	0	0	0	0	0	0	0	0	0	0	Bacteria	Desulfobacterota	uncultured	uncultured	uncultured	uncultured
0306fb2b5aaa7047e68a4570a3d3f554	0	0	0	0	0	0	0	0	0	6	0	0	0	0	0	0	0	0	0	0	0	0	0	0	0	0	0	0	0	0	0	0	0	0	0	0	Bacteria	Acidobacteriota	Vicinamibacteria	Vicinamibacterales	Vicinamibacteraceae	Unassigned
030734fa9aa68ec7097e5c38f23a0be9	0	0	0	0	0	0	0	0	0	0	0	0	0	0	0	0	0	0	0	72	29	0	0	0	0	0	0	0	0	0	0	0	0	0	0	0	Bacteria	Actinobacteriota	Actinobacteria	Propionibacteriales	Propionibacteriaceae	Microlunatus
03084560134c7a0c440302ff0fe40a04	0	0	0	0	0	0	0	0	0	0	0	0	0	0	2	0	0	0	0	0	0	0	0	0	0	0	0	0	0	0	0	0	0	0	0	0	Bacteria	Myxococcota	Polyangia	mle1-27	Unassigned	Unassigned
03096a4feb4331e04856c97b0176aafe	0	8	0	0	0	0	0	0	0	0	0	0	0	0	0	0	0	0	0	0	0	0	0	0	0	0	0	0	0	0	0	0	0	0	0	0	Bacteria	Elusimicrobiota	Elusimicrobia	Lineage_IV	Unassigned	Unassigned
030b5ab5124bfe3f8bd11c83e09ffd32	0	0	0	0	0	0	0	0	0	0	14	0	0	9	0	0	0	0	0	0	0	0	0	0	0	0	0	0	0	0	0	0	0	0	0	0	Bacteria	Myxococcota	Polyangia	Polyangiales	Sandaracinaceae	uncultured
030fffc0ac9cebdb25607e773f96ff23	0	0	0	0	0	0	0	0	0	0	0	0	0	0	0	0	1	0	0	0	0	0	0	0	0	0	0	0	0	0	0	0	0	0	0	0	Bacteria	Firmicutes	Bacilli	Bacillales	Bacillaceae	Bacillus
0314084d220b9ac4b1b2fdaea8ccd97e	0	0	0	0	0	0	0	0	0	0	0	15	0	0	0	0	0	0	0	0	0	0	0	0	0	0	0	0	0	0	0	0	0	0	0	0	Bacteria	Acidobacteriota	Vicinamibacteria	Vicinamibacterales	uncultured	uncultured
03145a9be2160b04c88bc12c5d979dc1	0	0	0	0	0	0	0	0	0	0	0	0	0	0	0	0	0	0	0	0	0	0	0	0	0	0	0	0	0	0	0	0	0	0	0	11	Bacteria	Acidobacteriota	Vicinamibacteria	Subgroup_17	Unassigned	Unassigned
03148224017958f522c322ef1967aabf	0	0	0	0	0	0	0	0	0	0	0	0	0	0	0	0	0	0	0	0	0	0	0	0	0	0	0	0	0	0	0	0	0	0	0	2	Bacteria	Proteobacteria	Alphaproteobacteria	uncultured	uncultured	uncultured
03150d88497fb2b0a49de624701f91a6	0	0	0	0	0	0	0	0	0	0	0	0	0	0	0	0	0	0	0	0	0	0	2	0	0	0	0	0	0	0	0	0	0	0	0	0	Bacteria	Patescibacteria	Parcubacteria	Parcubacteria	Parcubacteria	Parcubacteria
03161ad30e67ac3ca3c57d559851d780	0	0	0	1	0	0	0	0	0	0	0	0	0	0	0	0	0	0	0	0	0	0	0	0	0	0	0	0	0	0	0	0	0	0	0	0	Bacteria	Actinobacteriota	Thermoleophilia	Gaiellales	uncultured	uncultured
0317218742c477513a6f8a6fcc3a6618	12	13	17	6	17	24	24	19	10	0	0	0	14	23	27	10	0	26	24	17	21	0	0	0	0	0	14	23	0	0	0	0	0	0	24	27	Bacteria	Acidobacteriota	Holophagae	Subgroup_7	Unassigned	Unassigned
0319861543c35765d3827b5208d90081	0	0	0	0	0	0	0	0	0	0	0	0	0	0	0	0	0	0	0	0	0	0	0	5	0	0	0	0	0	0	0	0	0	0	0	0	Bacteria	Firmicutes	Bacilli	Paenibacillales	Paenibacillaceae	Paenibacillus
0319b90ee9061655f65c2f382d643408	0	0	0	0	0	0	0	0	0	0	0	0	0	0	0	0	0	0	21	0	0	0	0	0	0	0	0	0	0	0	0	0	0	0	0	0	Bacteria	Desulfobacterota	uncultured	uncultured	uncultured	uncultured
031de9a06e467c60c715f291f7ee98a8	0	0	0	0	0	0	0	0	0	0	0	0	0	0	0	0	0	0	0	0	0	0	0	0	0	0	0	0	0	0	0	0	0	0	0	13	Bacteria	Latescibacterota	Latescibacterota	Latescibacterota	Latescibacterota	Latescibacterota
031fd3d594dd1d2a18d2683ac7755dfc	0	0	0	0	0	0	0	0	0	0	0	0	6	0	0	0	0	0	0	0	0	0	0	0	0	0	0	0	0	0	0	0	0	0	0	0	Bacteria	Bacteroidota	Bacteroidia	Sphingobacteriales	env.OPS_17	Unassigned
03204cdfd6e82d8de6ef9586af628491	0	0	0	0	0	0	0	0	0	0	0	0	0	0	0	0	0	0	0	0	0	0	0	7	0	10	16	0	0	0	0	0	0	0	0	0	Bacteria	Chloroflexi	Anaerolineae	Caldilineales	Caldilineaceae	uncultured
03215d33659a878add8d392079f95b28	0	0	0	0	0	0	0	0	0	0	2	0	0	0	0	0	0	0	0	0	0	0	0	0	0	0	0	0	0	0	0	0	0	0	0	0	Bacteria	Firmicutes	Bacilli	Bacillales	Bacillaceae	Bacillus
032201c574c5012d3907f122be51cb9c	0	0	0	0	0	0	0	0	0	0	0	0	0	0	0	0	0	0	0	0	1	0	0	0	0	0	0	0	0	0	0	0	0	0	0	0	Bacteria	Bdellovibrionota	Oligoflexia	0319-6G20	Unassigned	Unassigned
03228d953945694c7dd267c1ff86ba58	0	0	0	12	0	0	0	0	0	0	0	0	0	0	0	0	0	0	0	0	0	0	0	0	0	0	0	0	0	0	0	0	0	0	0	0	Bacteria	Actinobacteriota	Acidimicrobiia	IMCC26256	Unassigned	Unassigned
032748dfc671e221d050ea5d557bae5c	0	0	0	0	0	0	0	0	0	0	0	0	0	0	12	0	0	0	0	0	0	0	0	0	0	0	0	0	0	0	0	0	0	0	0	0	Bacteria	Chloroflexi	Ktedonobacteria	Ktedonobacterales	Ktedonobacteraceae	1959-1
032dc2fef3d9a69981e1cfdf99ef5192	0	0	0	0	0	14	10	0	0	7	0	0	0	0	0	0	0	0	0	0	0	0	0	0	0	0	0	0	0	0	0	0	0	0	0	0	Bacteria	Acidobacteriota	Vicinamibacteria	Vicinamibacterales	uncultured	uncultured
0330e01506a5e9794e94dcba4c05bb92	0	0	0	0	0	0	0	0	0	0	8	10	0	0	1	9	15	0	21	2	0	0	0	0	0	0	0	0	0	0	0	0	0	0	0	0	Bacteria	Actinobacteriota	Thermoleophilia	Gaiellales	uncultured	uncultured
03311044aafabea50e0f3971090fcbcd	0	0	0	0	0	0	0	0	0	0	0	0	0	0	0	0	0	0	0	0	0	0	0	0	0	7	0	0	0	0	0	0	0	0	0	0	Bacteria	Acidobacteriota	Vicinamibacteria	Vicinamibacterales	Vicinamibacteraceae	Unassigned
03345a62cbecbb511f9926c32442780f	0	0	0	0	8	0	0	0	0	7	0	0	0	0	0	0	0	0	0	0	0	0	0	0	0	0	0	0	0	0	0	0	0	0	0	0	Bacteria	NB1-j	Unassigned	Unassigned	Unassigned	Unassigned
0335153430f5c3a10a63385351b693dc	0	9	0	27	0	0	0	0	0	0	0	0	0	0	0	8	0	0	0	0	0	0	0	0	0	0	0	0	0	0	0	0	0	0	0	0	Bacteria	Chloroflexi	Chloroflexia	Chloroflexales	Roseiflexaceae	uncultured
0336e5d59ac5c44917f22682bcbe92ce	0	0	0	0	0	0	0	0	0	0	0	0	0	0	0	0	0	0	0	0	0	0	0	0	0	0	0	0	0	0	0	0	0	0	14	0	Bacteria	Acidobacteriota	Subgroup_18	Unassigned	Unassigned	Unassigned
03372e339df08b81177640b636f8762e	0	0	0	0	0	0	0	0	0	0	0	0	0	0	3	0	0	0	0	8	0	0	8	0	0	7	0	0	0	0	0	0	0	0	0	0	Bacteria	Proteobacteria	Alphaproteobacteria	Caulobacterales	Hyphomonadaceae	SWB02
03385df11725e2207720e3a5d3c70b67	0	0	0	0	0	0	0	0	0	0	0	0	0	2	0	0	0	0	0	0	0	0	0	0	0	0	0	0	0	0	0	0	0	0	0	0	Bacteria	Proteobacteria	Gammaproteobacteria	Pseudomonadales	Moraxellaceae	Acinetobacter
0338f3a52361ddc4c9893a7c866653ef	0	0	0	0	0	0	0	0	0	0	0	0	0	0	0	0	0	0	0	0	0	0	0	0	0	0	9	0	0	0	0	0	0	0	0	0	Bacteria	Actinobacteriota	Thermoleophilia	Gaiellales	uncultured	uncultured
033ba6c8d64179dc4741917e2cf37687	0	0	0	0	0	0	0	0	0	0	0	0	0	0	0	0	0	0	0	0	0	0	0	0	0	0	0	0	0	0	0	0	266	0	0	0	Bacteria	Bacteroidota	Bacteroidia	Sphingobacteriales	Sphingobacteriaceae	Unassigned
0349304ffa59c59c61d701d6c9347005	0	0	0	0	0	0	0	0	0	0	0	0	0	0	0	0	0	0	0	0	0	0	0	0	0	0	0	0	0	0	0	0	0	0	0	2	Bacteria	Bdellovibrionota	Bdellovibrionia	Bdellovibrionales	Bdellovibrionaceae	OM27_clade
034b333e3adda714f3a1b7e24d1bb5b9	0	0	0	0	0	0	0	0	0	0	0	0	0	0	0	0	0	0	0	0	0	0	0	0	0	0	0	0	0	0	0	0	0	0	0	25	Bacteria	Firmicutes	Clostridia	Clostridia_UCG-014	Unassigned	Unassigned
034dffca8b3105f288b91330dbf3b2ca	0	0	0	0	0	0	0	0	0	0	0	0	0	0	0	0	0	0	0	0	0	0	0	0	0	0	4	0	0	0	0	0	0	0	0	0	Bacteria	Methylomirabilota	Methylomirabilia	Rokubacteriales	WX65	Unassigned
0352aa14931ef7ca5c058d414e99a490	0	0	0	0	0	0	0	0	0	0	0	0	0	0	0	0	0	7	0	0	0	0	0	0	0	0	0	0	0	0	0	0	0	0	0	0	Bacteria	Verrucomicrobiota	Verrucomicrobiae	Pedosphaerales	Pedosphaeraceae	Unassigned
03543b18529b646d6236e29724ff1806	0	0	0	0	0	0	0	0	0	0	0	0	0	0	0	0	0	1	0	0	0	0	0	0	0	0	0	0	0	0	0	0	0	0	0	0	Bacteria	Myxococcota	Polyangia	Polyangiales	Polyangiaceae	Pajaroellobacter
03558269ac30653bf097058ea6da0aa3	0	0	0	0	0	0	0	5	0	0	0	0	3	0	0	0	0	0	14	0	0	0	0	0	0	0	0	0	0	0	0	0	0	0	0	6	Bacteria	Proteobacteria	Alphaproteobacteria	Elsterales	uncultured	uncultured
0355860e3d65b9b7ee5d38c96fd1f26c	0	0	0	0	0	0	0	0	0	0	0	0	0	2	0	0	0	0	0	0	0	0	0	0	0	0	0	0	0	0	0	0	0	0	0	0	Bacteria	Chloroflexi	Anaerolineae	Caldilineales	Caldilineaceae	Litorilinea
03573b10f02a7d7d5d8e8887c56ab018	0	0	0	0	0	0	0	0	0	0	0	0	0	0	0	0	0	0	0	0	0	0	0	0	0	0	0	0	0	0	0	16	0	0	0	0	Bacteria	Actinobacteriota	Actinobacteria	Bifidobacteriales	Bifidobacteriaceae	Bifidobacterium
035b463e588980abd74c027d8055965a	0	2	0	0	0	0	0	0	0	0	0	0	0	0	0	0	0	0	0	0	0	0	0	0	0	0	0	0	0	0	0	0	0	0	0	0	Bacteria	Bdellovibrionota	Bdellovibrionia	Bdellovibrionales	Bdellovibrionaceae	Bdellovibrio
035d00bcd08a7a75e29a21b13f394beb	0	0	0	0	0	0	0	0	0	0	7	0	0	0	0	0	0	0	0	0	0	0	0	15	0	0	0	17	0	0	0	7	0	0	0	0	Bacteria	Bdellovibrionota	Oligoflexia	0319-6G20	Unassigned	Unassigned
035e10a50433d74285f9d02be03e8372	0	0	0	0	0	0	0	0	0	0	0	0	0	0	0	0	0	0	0	0	0	0	0	0	0	0	0	30	0	0	16	0	0	0	0	0	Bacteria	Acidobacteriota	Acidobacteriae	Acidobacteriales	uncultured	uncultured
035edfbdb5c7872dafa54ca35dce1e27	0	0	0	0	0	0	0	0	0	0	0	0	0	0	0	0	0	0	0	0	0	0	0	0	0	0	0	0	0	0	15	0	0	0	0	0	Bacteria	Verrucomicrobiota	Verrucomicrobiae	Pedosphaerales	Pedosphaeraceae	uncultured
03625b3b03c35b31721278705fc7301e	0	0	0	0	0	0	0	0	0	0	0	0	0	0	0	0	0	0	0	0	0	0	0	1	0	0	0	0	0	0	0	0	0	0	0	0	Bacteria	Latescibacterota	Latescibacterota	Latescibacterota	Latescibacterota	Latescibacterota
0364818b2dc1d88cbd61dd926c33bfc8	0	0	0	0	0	0	0	0	0	0	0	0	0	0	0	0	0	0	8	0	0	0	0	0	0	0	0	0	0	0	0	0	0	0	0	0	Bacteria	Acidobacteriota	Vicinamibacteria	Subgroup_17	Unassigned	Unassigned
0364e7511c843391924a00a61ad3c7a8	0	0	0	0	0	0	0	0	0	0	0	0	0	0	0	0	0	0	0	0	0	0	0	0	0	0	0	17	28	8	35	70	34	0	24	19	Bacteria	Proteobacteria	Alphaproteobacteria	Caulobacterales	Caulobacteraceae	uncultured
03660c9d6ac9d9d0ccde93ab12569bbc	0	0	0	0	0	0	0	0	0	0	0	0	0	0	0	4	0	0	0	0	0	0	0	0	0	0	0	0	0	0	0	0	0	0	0	0	Bacteria	Chloroflexi	KD4-96	Unassigned	Unassigned	Unassigned
03695e471d8e3b8a42f6b19c641bd7d1	5	0	0	0	0	0	0	0	0	0	0	0	0	0	0	0	0	0	0	0	0	0	0	0	0	0	0	0	0	0	0	0	0	0	0	0	Bacteria	Planctomycetota	Phycisphaerae	Phycisphaerales	Phycisphaeraceae	SM1A02
036a7399ffb4f26e1673a8308b950e28	0	0	0	0	0	0	0	0	0	0	0	0	0	0	0	0	0	0	0	0	0	0	0	0	0	0	0	0	0	0	0	0	0	0	5	0	Bacteria	Acidobacteriota	Acidobacteriae	Acidobacteriales	Acidobacteriaceae_(Subgroup_1)	Bryocella
036adf2f5ae28b4c5edb7f39ad063e4a	0	0	8	0	0	0	0	0	0	0	0	0	0	0	0	0	0	0	0	0	0	0	0	0	0	0	0	0	0	0	0	0	0	0	0	0	Bacteria	Bacteroidota	Bacteroidia	Sphingobacteriales	env.OPS_17	Unassigned
036c2c66d1a650eaeb554086ea823e3b	0	0	0	0	0	0	0	1	0	0	0	0	0	0	0	0	0	0	0	0	0	0	0	0	0	0	0	0	0	0	0	0	0	0	0	0	Bacteria	Proteobacteria	Gammaproteobacteria	Pseudomonadales	Moraxellaceae	uncultured
036da0fe2e52a9d4e90db58559d3d70b	0	0	0	0	0	0	0	0	0	0	0	0	0	0	0	0	0	0	0	0	12	0	0	0	0	0	0	0	0	0	0	0	0	0	0	0	Bacteria	MBNT15	Unassigned	Unassigned	Unassigned	Unassigned
03703c98ae18e02f4b686fc3d93e718a	0	0	0	0	0	0	0	0	3	0	0	0	0	0	0	0	0	0	0	0	0	0	0	0	0	0	0	0	0	0	0	0	0	0	0	0	Bacteria	Chloroflexi	Anaerolineae	SJA-15	Unassigned	Unassigned
037155b1329eb37f48b51d4270cd6399	0	0	0	0	0	0	0	0	0	0	0	0	0	0	0	0	0	0	2	0	0	0	0	0	0	0	0	0	0	0	0	0	0	0	0	0	Bacteria	Myxococcota	Polyangia	Polyangiales	BIrii41	Unassigned
03727eaa4c21cc2a46eb6bedb6c2e720	0	0	0	0	0	0	0	0	0	0	0	0	0	0	0	0	0	0	0	0	4	0	0	0	0	9	0	0	0	0	0	0	0	0	0	0	Bacteria	Verrucomicrobiota	Verrucomicrobiae	Pedosphaerales	Pedosphaeraceae	Unassigned
0376b46a7a6e365717f9de628cb4ef30	0	0	0	0	0	0	0	0	0	0	2	0	0	0	0	0	0	0	0	0	0	0	0	0	0	0	0	0	0	0	0	0	0	0	0	0	Bacteria	Actinobacteriota	Actinobacteria	Corynebacteriales	Mycobacteriaceae	Mycobacterium
03776cc5e424bce2205f28ae2932093f	0	0	0	0	0	0	0	0	0	0	0	0	0	0	0	0	0	3	0	0	0	0	0	0	0	0	0	0	0	0	0	0	0	0	0	0	Bacteria	Bacteroidota	Bacteroidia	Sphingobacteriales	NS11-12_marine_group	Unassigned
037886b1c2d4aacf8f33d3227aec9947	0	0	0	0	0	0	0	0	0	0	0	0	0	0	0	0	0	0	0	0	0	0	0	0	5	0	0	0	0	0	0	0	0	0	0	0	Bacteria	Bacteroidota	Bacteroidia	Flavobacteriales	Flavobacteriaceae	Flavobacterium
037a2b6c2c94d129d166421464e62d91	0	0	0	0	0	0	0	0	0	0	0	0	0	0	0	0	0	0	0	0	0	0	0	0	0	0	0	6	0	0	0	0	0	0	0	0	Bacteria	Firmicutes	Negativicutes	Acidaminococcales	Acidaminococcaceae	Phascolarctobacterium
037a6d427396373620a2dc9be3215445	0	0	0	0	0	0	0	0	0	0	0	0	0	0	0	0	0	0	14	0	0	0	0	0	0	0	0	0	0	0	0	0	0	0	0	0	Bacteria	Proteobacteria	Gammaproteobacteria	Pseudomonadales	Pseudomonadaceae	Pseudomonas
037dbaf399ff7b64f9055b61e0bd8bcf	0	0	0	0	0	0	0	0	0	0	0	0	0	0	0	0	0	0	0	0	0	0	0	0	0	0	0	0	0	0	6	0	0	0	0	0	Bacteria	Acidobacteriota	Acidobacteriae	Acidobacteriales	uncultured	uncultured
037f22893650960925e8c192c3284a0e	0	0	0	0	0	0	0	0	1	0	0	0	0	0	0	0	0	0	0	0	0	0	0	0	0	0	0	0	0	0	0	0	0	0	0	0	Bacteria	Acidobacteriota	Blastocatellia	Pyrinomonadales	Pyrinomonadaceae	RB41
0380b164e033f25b66d084df8ddb9ccc	0	0	2	0	3	0	0	0	0	0	3	8	0	6	8	0	7	1	0	0	0	1	0	0	0	0	0	0	0	0	0	0	0	0	0	0	Bacteria	Actinobacteriota	Thermoleophilia	Gaiellales	Gaiellaceae	Gaiella
038b562b19088fbe06a52e2fa5c17edf	0	0	0	0	1	0	0	0	0	0	0	0	0	0	0	0	0	0	0	0	0	0	0	0	0	0	0	0	0	0	0	0	0	0	0	0	Bacteria	Acidobacteriota	Vicinamibacteria	Subgroup_17	Unassigned	Unassigned
038cb302f59517a325a91a094242745e	0	0	0	0	0	0	0	0	0	0	0	0	0	0	0	0	0	0	0	35	0	0	0	0	0	0	0	0	0	0	0	0	0	0	0	0	Bacteria	Verrucomicrobiota	Verrucomicrobiae	Chthoniobacterales	Chthoniobacteraceae	Candidatus_Udaeobacter
038d202eb367048a9d46c7a3da2cf46f	0	0	0	0	0	0	0	0	0	0	0	0	0	0	0	0	0	0	0	0	0	0	17	0	0	0	0	0	0	0	0	0	0	0	0	0	Bacteria	Verrucomicrobiota	Verrucomicrobiae	Pedosphaerales	Pedosphaeraceae	Unassigned
038e917e97096ddaed242c85dff0fcc6	0	0	0	0	0	0	0	0	0	0	0	0	0	0	0	0	0	0	0	0	0	0	0	47	0	46	0	0	0	0	0	0	0	0	0	0	Bacteria	Acidobacteriota	Acidobacteriae	Subgroup_2	Unassigned	Unassigned
039097850dc2b39d0cb67b2a238d66e3	0	0	0	0	0	0	0	0	0	0	0	0	0	0	0	0	0	0	0	0	0	0	1	0	0	0	0	0	0	0	0	0	0	0	0	0	Bacteria	Acidobacteriota	Subgroup_22	Unassigned	Unassigned	Unassigned
0391e36acebed1544da253785678ff33	0	0	0	0	0	0	0	0	0	0	0	0	0	0	0	0	0	0	0	0	0	0	0	0	0	0	0	9	6	14	10	111	7	12	0	31	Bacteria	Acidobacteriota	Acidobacteriae	Subgroup_2	Unassigned	Unassigned
0392c1c86a9b51eb03d68610b9ed9bce	0	0	0	0	0	0	0	0	0	0	0	0	0	0	0	0	0	0	0	0	0	0	0	0	0	24	0	0	0	0	0	0	0	0	0	0	Bacteria	Bdellovibrionota	Oligoflexia	0319-6G20	Unassigned	Unassigned
03945cdd9f8d499ae12df66267a11d1f	0	0	0	0	0	0	0	0	0	0	0	0	0	0	0	19	0	0	0	0	0	0	0	0	0	0	0	0	0	0	0	0	0	0	0	0	Bacteria	Actinobacteriota	Actinobacteria	Frankiales	Frankiaceae	Jatrophihabitans
0395175ec4552efab1d5576641864c8f	0	0	0	0	0	0	0	0	0	0	0	0	1	0	0	0	0	0	0	0	0	0	0	0	0	0	0	0	0	0	0	0	0	0	0	0	Bacteria	Proteobacteria	Alphaproteobacteria	uncultured	uncultured	uncultured
0397b7fef460e4dc1e798f6cd49de886	0	0	0	0	0	0	0	0	0	0	0	0	0	0	0	0	0	0	0	0	0	0	0	0	0	28	0	0	0	0	0	0	0	0	0	0	Bacteria	Myxococcota	Polyangia	Haliangiales	Haliangiaceae	Haliangium
0398c5e10916757ed13297a8b649b934	0	0	0	0	0	0	0	0	0	0	0	0	0	0	0	0	0	0	7	0	0	0	0	0	0	0	0	0	0	0	0	0	0	0	0	0	Bacteria	Myxococcota	Polyangia	Polyangiales	Phaselicystidaceae	Phaselicystis
039a1b68369a192fec21e01ec04dc007	0	0	0	0	0	0	0	0	0	0	0	0	0	0	0	0	0	0	0	11	0	0	0	0	0	0	0	0	0	0	0	0	0	0	0	0	Bacteria	Planctomycetota	Planctomycetes	Gemmatales	Gemmataceae	Gemmata
039b1d21b90f38dfdc520179ced0e5ea	0	0	10	0	0	0	0	19	11	0	0	0	0	0	0	0	0	0	29	0	24	0	0	0	0	0	0	0	0	0	0	0	0	0	0	0	Bacteria	Actinobacteriota	Actinobacteria	Corynebacteriales	Mycobacteriaceae	Mycobacterium
039b539387ce2b69f8850ebfa954c031	7	15	13	6	0	0	0	0	0	16	44	27	21	44	30	26	30	30	13	10	15	24	0	0	0	0	0	0	0	0	0	0	0	0	10	0	Bacteria	Chloroflexi	Anaerolineae	RBG-13-54-9	Unassigned	Unassigned
039ce89f953c5dbf15e3125b6cebbbbc	0	0	0	0	0	0	0	0	0	0	0	0	0	0	0	0	0	0	0	0	0	4	0	0	0	0	0	0	0	0	0	0	0	0	0	0	Bacteria	Planctomycetota	OM190	Unassigned	Unassigned	Unassigned
039d940a162eefc40a0e1f765b466906	0	0	0	0	0	0	0	0	0	0	0	0	0	0	0	0	0	0	0	0	0	0	0	0	0	0	0	0	0	0	7	14	11	7	4	9	Bacteria	Acidobacteriota	Acidobacteriae	Subgroup_13	Unassigned	Unassigned
039eaf40df1ef11d11f8ca39f3c55637	0	0	0	0	0	0	0	0	0	0	0	0	0	0	0	0	0	11	0	0	19	0	0	0	0	0	0	0	0	0	0	0	0	0	0	0	Bacteria	Actinobacteriota	Actinobacteria	Frankiales	Acidothermaceae	Acidothermus
039ee1af6726eb529c60803cd98546a7	0	0	0	0	0	0	0	0	0	1	0	0	0	0	0	0	0	0	0	0	0	0	0	0	0	0	0	0	0	0	0	0	0	0	0	0	Bacteria	Bacteroidota	Bacteroidia	Cytophagales	Microscillaceae	uncultured
03a0a1f88f1872921e8727924aa81106	0	0	0	0	0	0	0	0	0	0	0	0	0	0	0	0	0	0	0	0	0	0	0	0	0	0	0	0	0	0	0	0	14	0	0	0	Bacteria	Proteobacteria	Gammaproteobacteria	Burkholderiales	Sutterellaceae	uncultured
03a70c8284528bb239ee07ea22628048	0	0	0	0	0	0	0	0	0	0	0	0	0	0	0	0	0	0	0	0	0	0	0	17	0	0	0	0	0	0	0	0	0	0	0	0	Bacteria	Chloroflexi	Anaerolineae	Anaerolineales	Anaerolineaceae	uncultured
03a7173affd5f6db7b884172d98f5ced	0	0	0	20	0	0	0	0	0	0	0	0	0	0	44	51	0	20	37	23	0	0	0	0	0	0	0	0	0	0	0	0	0	0	13	0	Bacteria	Actinobacteriota	Actinobacteria	Frankiales	Acidothermaceae	Acidothermus
03a82fb07235e5895e3824329b607316	0	0	0	0	0	0	0	0	0	0	0	0	0	0	0	0	7	0	0	0	0	0	0	0	0	0	0	0	0	0	0	0	0	0	0	0	Bacteria	Proteobacteria	Gammaproteobacteria	Burkholderiales	SC-I-84	Unassigned
03a83a47c144110d557d735de9c8f9c8	0	0	0	0	0	0	0	0	0	0	0	0	0	0	0	0	0	0	0	0	0	0	0	16	0	0	0	0	0	0	0	0	0	0	0	0	Bacteria	Actinobacteriota	Thermoleophilia	Gaiellales	uncultured	uncultured
03a9f93a82e68e3b51f3ab754338f974	0	0	0	0	0	0	0	0	2	0	0	0	0	0	0	0	0	0	0	0	0	0	0	0	0	0	0	0	0	0	0	0	0	0	0	0	Bacteria	Actinobacteriota	Thermoleophilia	Gaiellales	uncultured	uncultured
03aa8286309a8b9f7d34fd16aac7ca44	0	0	0	0	0	0	0	0	0	0	0	31	0	0	0	0	0	0	0	0	0	0	41	0	31	19	0	49	126	43	40	0	36	60	0	0	Bacteria	RCP2-54	Unassigned	Unassigned	Unassigned	Unassigned
03aaf0b1cc73937f28628ccbf6f176c9	0	0	0	0	0	0	15	0	0	0	0	0	0	0	0	0	0	0	0	0	0	0	0	0	0	0	0	0	0	0	0	0	0	0	0	0	Bacteria	Chloroflexi	TK10	Unassigned	Unassigned	Unassigned
03ab94f3950d2b59278e8456707b0782	0	0	4	0	0	0	0	0	0	0	0	0	0	0	0	0	0	0	0	0	0	0	0	0	0	0	0	0	0	0	0	0	0	0	0	0	Bacteria	Myxococcota	Polyangia	Haliangiales	Haliangiaceae	Haliangium
03abcfaa0bfb95bea70b03a969983662	0	0	0	0	0	0	0	0	0	0	0	0	0	0	0	0	0	0	0	0	0	0	0	0	0	0	0	1	0	0	0	0	0	0	0	0	Bacteria	Acidobacteriota	Subgroup_22	Unassigned	Unassigned	Unassigned
03b08becef81aa84425ba11610498a36	0	0	0	0	0	0	0	0	0	0	0	0	0	0	0	0	0	0	0	0	0	0	0	3	0	0	0	0	0	0	0	0	0	0	0	0	Bacteria	Proteobacteria	Gammaproteobacteria	Diplorickettsiales	Diplorickettsiaceae	uncultured
03b23c991bccc0c419ebc6539112213f	0	0	0	0	11	0	0	0	0	0	0	0	0	0	0	0	0	0	0	0	0	0	0	0	0	0	0	0	0	0	0	0	0	0	0	0	Bacteria	Bacteroidota	Bacteroidia	Cytophagales	Microscillaceae	uncultured
03b25b9e3a9ca3d9a96ab9299a17f6f6	0	0	0	0	0	0	0	0	0	21	0	0	0	0	16	0	11	0	0	0	0	19	0	0	0	0	0	0	0	0	0	0	0	0	0	0	Bacteria	Acidobacteriota	Vicinamibacteria	Vicinamibacterales	Vicinamibacteraceae	Unassigned
03b535f6aebf76e7be92842d292f07f0	14	0	0	0	0	0	0	17	0	37	0	0	32	0	11	0	0	0	11	0	0	0	0	14	0	0	0	0	0	0	0	0	0	0	0	0	Bacteria	Myxococcota	Myxococcia	Myxococcales	Myxococcaceae	P3OB-42
03b57b67628c55c7450187db0211455a	0	0	0	0	0	0	0	0	0	0	0	0	0	0	0	0	0	0	0	0	0	0	0	0	0	0	0	0	0	0	0	0	0	0	0	3	Bacteria	Myxococcota	Polyangia	Polyangiales	Polyangiaceae	Pajaroellobacter
03b70a496617c0e06d5758396d66e570	0	8	0	0	9	0	0	27	24	0	8	0	10	18	0	11	23	20	0	41	90	7	138	23	88	28	143	22	15	0	0	0	0	16	23	24	Bacteria	Acidobacteriota	Vicinamibacteria	Vicinamibacterales	uncultured	uncultured
03b7c967849d4e70593eb2b16b32026b	0	0	0	0	0	0	0	0	0	0	0	0	0	0	0	0	0	0	0	0	2	0	0	0	0	0	0	0	0	0	0	0	0	0	0	0	Bacteria	Chloroflexi	Ktedonobacteria	Ktedonobacterales	JG30-KF-AS9	Unassigned
03b9578d505efefc9b605005086a5403	0	0	0	0	0	0	0	0	0	0	0	0	0	0	0	0	0	0	0	0	0	0	0	0	27	0	0	0	10	0	0	0	0	0	0	0	Bacteria	Bacteroidota	Bacteroidia	Sphingobacteriales	Sphingobacteriaceae	Pedobacter
03bfcfabaa28c1aaa7086e58220b4b05	0	0	0	0	0	0	0	0	0	6	0	0	0	0	0	0	0	0	0	0	0	42	0	22	0	0	0	0	0	0	0	0	0	0	0	0	Bacteria	Verrucomicrobiota	Verrucomicrobiae	Pedosphaerales	Pedosphaeraceae	ADurb.Bin063-1
03c1314f8a8e88e2c8c8f39cec9dad3f	0	0	0	0	0	0	0	0	0	0	0	0	0	0	0	0	0	0	0	0	0	0	0	0	0	0	0	0	0	0	11	0	0	0	0	0	Bacteria	Actinobacteriota	Thermoleophilia	Gaiellales	Gaiellaceae	Gaiella
03c20757b0457e03669d7431b55a11d4	0	0	0	0	0	0	0	0	0	0	0	0	0	0	0	0	0	0	0	0	0	0	0	0	2	0	0	0	0	0	0	0	0	0	0	0	Bacteria	Bacteroidota	Bacteroidia	Chitinophagales	Chitinophagaceae	Terrimonas
03c4db64d4d28003bfd5717b859adaae	0	0	0	0	0	0	0	0	0	0	0	0	0	0	0	0	10	0	0	0	0	0	0	0	0	0	0	0	0	0	0	0	0	0	0	0	Bacteria	NB1-j	Unassigned	Unassigned	Unassigned	Unassigned
03c50d0fbfae2ffdea3caa5411acd8b4	0	0	0	0	0	0	0	0	0	0	0	0	0	0	0	0	0	0	0	0	30	0	18	0	0	0	0	0	0	0	0	0	0	0	0	0	Bacteria	Acidobacteriota	Vicinamibacteria	Vicinamibacterales	uncultured	uncultured
03c70a7d1d8a23f74254bb7a2ae18939	0	0	0	0	0	0	0	0	0	0	0	0	5	0	0	0	8	0	0	0	0	0	0	0	0	0	0	0	0	0	0	0	0	0	0	0	Bacteria	Gemmatimonadota	Gemmatimonadetes	Gemmatimonadales	Gemmatimonadaceae	Gemmatimonas
03c8dc04fa1d311f9dfabb157526bfa0	0	0	0	0	0	0	10	0	6	0	0	0	0	9	0	0	0	0	40	0	17	0	0	0	0	0	0	0	0	0	0	0	0	0	0	0	Bacteria	Acidobacteriota	Acidobacteriae	Subgroup_2	Unassigned	Unassigned
03cbadecfef234a4eb97460cde23a3dd	0	0	0	0	0	0	0	0	0	0	0	0	0	0	0	0	0	0	0	0	0	0	8	5	9	0	0	21	0	7	22	10	45	12	2	0	Bacteria	Bacteroidota	Bacteroidia	Chitinophagales	Chitinophagaceae	UTBCD1
03cf5f1d57b2dffa7789d07ae027f8ca	0	0	0	0	0	0	0	0	0	0	0	0	0	0	0	0	2	0	0	0	0	0	0	0	0	0	0	0	0	0	0	0	0	0	0	0	Bacteria	Proteobacteria	Gammaproteobacteria	Burkholderiales	Burkholderiaceae	Cupriavidus
03cfdfdf62d5c1d74d54c30dd1c089e7	0	0	0	0	0	0	0	0	0	0	0	0	0	0	0	0	0	0	0	0	0	0	0	0	0	0	0	0	0	0	3	0	0	0	0	0	Bacteria	Gemmatimonadota	Gemmatimonadetes	Gemmatimonadales	Gemmatimonadaceae	uncultured
03d4e4e7ef945deba1b3dc69b8c90f7f	0	0	0	0	0	0	0	0	0	0	0	0	0	0	0	0	0	0	18	0	0	0	0	0	0	0	0	0	0	0	0	0	0	16	13	0	Bacteria	Entotheonellaeota	Entotheonellia	Entotheonellales	Entotheonellaceae	Unassigned
03d6448f3e042472e29fab9b60473830	0	1	0	0	0	0	0	0	0	0	0	0	0	0	0	0	0	0	0	0	0	0	0	0	0	0	0	0	0	0	0	0	0	0	0	0	Bacteria	Acidobacteriota	Vicinamibacteria	Vicinamibacterales	Vicinamibacteraceae	Unassigned
03d6cc025bc986fb270efeed374a973b	35	106	33	24	132	29	33	26	30	84	29	40	24	71	40	0	39	30	0	0	0	27	0	0	0	0	0	0	0	0	0	0	0	0	0	0	Bacteria	Actinobacteriota	Acidimicrobiia	IMCC26256	Unassigned	Unassigned
03d87283ff57cd56c69b8e0eac48283a	0	0	0	0	0	0	0	0	0	0	0	0	0	0	0	0	0	0	0	0	0	0	0	100	0	0	0	0	0	0	0	42	0	0	0	0	Bacteria	Firmicutes	Bacilli	Lactobacillales	Streptococcaceae	Streptococcus
03dcbf02e45c3543370b6b9b84267d72	0	0	0	0	0	0	0	0	0	0	0	0	0	0	0	0	0	0	7	0	0	0	0	0	0	0	0	0	0	0	0	0	8	14	0	0	Bacteria	Acidobacteriota	Acidobacteriae	Subgroup_2	Unassigned	Unassigned
03dcecd005bc964a3b18ab979f65cbb7	0	0	0	0	0	0	0	0	0	0	0	0	0	0	0	0	0	0	0	0	0	0	0	0	0	0	0	10	0	0	0	0	0	0	0	0	Bacteria	Acidobacteriota	Acidobacteriae	Acidobacteriales	uncultured	uncultured
03de0866a935156ca72bed4ac39ff820	0	0	0	0	0	0	0	0	0	0	0	0	0	0	6	0	0	0	0	0	0	0	0	0	0	0	0	0	0	0	0	0	0	0	0	0	Bacteria	Methylomirabilota	Methylomirabilia	Rokubacteriales	WX65	Unassigned
03e14a35fa53892d8df737a2c97b13bf	0	0	0	0	0	0	0	0	0	0	0	0	0	0	0	0	0	0	0	0	0	0	0	0	0	0	0	0	0	0	0	0	0	0	0	2	Bacteria	Proteobacteria	Gammaproteobacteria	Gammaproteobacteria_Incertae_Sedis	Unassigned	Acidibacter
03e1c932cf8a855221b03998a9d61461	0	0	0	0	0	0	0	0	0	0	0	0	0	0	1	0	0	0	0	0	0	0	0	0	0	0	0	0	0	0	0	0	0	0	0	0	Bacteria	Proteobacteria	Gammaproteobacteria	Pseudomonadales	Pseudomonadaceae	Pseudomonas
03e1d802794f4819110f96e1f5622322	0	0	0	0	0	0	0	0	0	0	0	0	0	0	0	5	0	0	0	0	0	0	0	0	0	0	0	0	0	0	0	0	0	0	0	0	Bacteria	Proteobacteria	Gammaproteobacteria	Burkholderiales	SC-I-84	Unassigned
03e33284f11d58b5b696402e51a3c6f7	0	0	0	0	0	0	0	0	0	0	0	0	0	0	0	0	0	0	0	0	0	0	0	0	0	8	0	0	0	0	0	0	0	0	0	0	Bacteria	Acidobacteriota	Subgroup_5	Unassigned	Unassigned	Unassigned
03e86b470f6e95be0083d51d9acda5e4	0	0	0	0	0	0	0	0	0	0	0	0	0	0	0	0	0	0	0	0	0	0	0	0	0	0	0	0	0	0	0	0	0	0	4	0	Bacteria	Chloroflexi	Ktedonobacteria	Ktedonobacterales	Ktedonobacteraceae	1921-2
03e9165b7c5508944230ee5841de5cac	39	41	36	29	45	41	20	14	15	53	78	42	66	84	100	47	72	66	23	43	38	48	0	0	0	0	0	0	0	0	0	0	0	0	20	0	Bacteria	Actinobacteriota	Thermoleophilia	Gaiellales	uncultured	uncultured
03ea00ee153a3f12dfc2571e874c4abc	0	0	0	0	0	0	0	0	2	0	0	0	0	0	0	0	0	0	0	0	0	0	0	0	0	0	0	0	0	0	0	0	0	0	0	0	Bacteria	Verrucomicrobiota	Verrucomicrobiae	Pedosphaerales	Pedosphaeraceae	Unassigned
03ec4c049fdd1faf190ce6db1e191954	0	0	0	0	0	1	0	0	0	0	0	0	0	0	0	0	0	0	0	0	0	0	0	0	0	0	0	0	0	0	0	0	0	0	0	0	Bacteria	Methylomirabilota	Methylomirabilia	Rokubacteriales	Unassigned	Unassigned
03ee79c2ac49a8efcaf9efa250378343	0	0	0	0	0	0	0	0	0	0	0	0	0	0	0	0	0	0	0	0	0	0	0	0	0	0	0	9	0	0	0	0	0	0	0	0	Bacteria	Planctomycetota	OM190	Unassigned	Unassigned	Unassigned
03f1564ebe75b0abe7ee2b05419ad283	0	0	0	0	0	0	0	1	0	0	0	0	0	0	0	0	0	0	0	0	0	0	0	0	0	0	0	0	0	0	0	0	0	0	0	0	Bacteria	Proteobacteria	Alphaproteobacteria	Tistrellales	Geminicoccaceae	Candidatus_Alysiosphaera
03f679c28b2c634e3a9cd32ee3a2d700	0	0	0	0	0	0	0	0	0	0	0	0	0	0	0	0	0	0	0	0	0	0	0	0	0	0	10	0	0	0	0	0	0	0	0	0	Bacteria	Chloroflexi	Anaerolineae	RBG-13-54-9	Unassigned	Unassigned
03fb1fc7565c8221e212662b5e78d987	0	0	0	0	0	0	0	0	0	0	0	0	0	0	0	0	0	0	0	0	0	0	0	0	0	0	0	0	0	0	5	0	0	0	0	0	Bacteria	Proteobacteria	Gammaproteobacteria	Burkholderiales	Nitrosomonadaceae	MND1
03fd785ab8b3c37307066b3f735f0b52	0	0	0	0	0	0	0	0	0	0	0	0	0	0	0	0	0	0	0	0	0	0	0	0	0	0	0	59	0	0	27	0	0	0	0	0	Bacteria	Myxococcota	bacteriap25	Unassigned	Unassigned	Unassigned
03fe249dc4f01f0c056b2ba1d2031cb8	0	0	0	0	0	0	0	0	0	0	0	0	0	0	0	0	0	0	0	2	0	0	0	0	0	0	0	0	0	0	0	0	0	0	0	0	Bacteria	WPS-2	Unassigned	Unassigned	Unassigned	Unassigned
03fe317c4b2fe647610ac254ab988cc1	6	0	0	0	0	0	0	0	0	0	0	0	0	0	0	0	0	0	0	0	0	0	0	0	0	0	0	0	0	0	0	0	0	0	0	0	Bacteria	Elusimicrobiota	Lineage_IIa	Unassigned	Unassigned	Unassigned
03fe5b4aca323f61e6a9606ac94b2e81	0	0	0	0	0	0	0	0	0	0	0	0	0	0	0	0	0	0	0	0	0	0	0	0	8	0	0	0	0	0	0	0	0	0	0	0	Bacteria	Elusimicrobiota	Lineage_IIb	Unassigned	Unassigned	Unassigned
04007fab307dc1a5d5882c7f39e8aad0	0	0	0	0	0	0	0	0	0	0	0	0	0	0	0	0	0	0	0	0	0	0	0	0	0	0	0	0	20	0	0	0	0	0	0	0	Bacteria	Verrucomicrobiota	Verrucomicrobiae	Opitutales	Opitutaceae	uncultured
0402837823bed67c2199ee3a032bd258	0	0	0	0	0	0	0	0	0	0	0	0	0	0	0	0	0	0	0	0	0	0	0	0	0	0	0	0	6	0	0	0	0	0	0	0	Bacteria	Elusimicrobiota	Lineage_IIb	Unassigned	Unassigned	Unassigned
04037e66e813b3794304d0dad5f5a691	0	0	0	0	0	0	0	0	0	8	0	0	0	0	0	0	0	0	0	0	0	0	0	0	0	0	0	0	0	0	0	0	0	0	0	0	Bacteria	Proteobacteria	Gammaproteobacteria	Burkholderiales	SC-I-84	Unassigned
0403ec63a1555a15e03435f40e4128e2	8	10	0	24	0	0	0	0	8	10	11	10	9	8	0	20	14	0	0	0	0	16	0	0	0	0	0	0	0	0	0	0	0	0	0	13	Bacteria	Myxococcota	Polyangia	Haliangiales	Haliangiaceae	Haliangium
040a111a620e9ed34927806d8f2ed857	0	0	0	0	0	0	0	7	0	0	0	0	0	0	0	0	0	0	0	3	0	0	0	0	0	0	0	0	0	0	0	0	0	0	0	0	Bacteria	Proteobacteria	Gammaproteobacteria	Burkholderiales	Chromobacteriaceae	Pseudogulbenkiania
040b0d0813349afb93f3768c0d069f28	0	0	0	0	0	0	0	0	0	0	0	0	0	0	0	2	0	0	0	0	0	0	0	0	0	0	0	0	0	0	0	0	0	0	0	0	Bacteria	Myxococcota	Polyangia	Polyangiales	uncultured	uncultured
040b7fa88ace4863b9104c21d0d04a31	0	0	0	0	21	0	0	0	0	0	0	0	0	0	0	0	0	0	0	0	0	0	0	0	0	0	0	0	0	0	0	0	0	0	0	0	Bacteria	Chloroflexi	Gitt-GS-136	Unassigned	Unassigned	Unassigned
040d48c5951f00d11f52ecd89b08163b	34	31	33	39	28	55	72	70	63	21	0	0	0	0	17	19	0	30	20	20	26	0	0	0	0	0	0	0	0	0	0	0	0	0	0	0	Bacteria	Proteobacteria	Alphaproteobacteria	Dongiales	Dongiaceae	Dongia
040e5d59566299e6f6a69c03c9b25b2e	0	0	0	0	0	0	0	0	0	6	0	0	0	0	0	0	0	0	0	0	0	12	0	0	0	0	0	0	0	0	0	0	0	0	0	0	Bacteria	Bacteroidota	Bacteroidia	Bacteroidales	Bacteroidaceae	Bacteroides
04113761f7eb2447b9dad55e65354b7f	0	0	0	0	0	0	0	0	0	0	0	0	0	0	0	0	0	0	0	0	0	0	0	0	0	0	0	33	0	0	0	0	0	0	0	0	Bacteria	Acidobacteriota	Vicinamibacteria	Vicinamibacterales	Vicinamibacteraceae	Unassigned
041171cfc99293034265a06c787d1b0f	0	0	0	0	0	0	0	0	0	0	0	0	0	0	0	0	0	0	0	0	0	0	0	0	0	0	0	2	0	0	0	0	0	0	0	0	Bacteria	Proteobacteria	Alphaproteobacteria	Rhizobiales	Devosiaceae	Devosia
0411bb48e325b078169ad0cc37ed7555	0	0	0	0	13	0	0	0	0	0	0	0	0	0	0	0	0	0	0	0	0	0	0	0	0	0	0	0	0	0	0	0	0	0	0	0	Bacteria	Acidobacteriota	Subgroup_22	Unassigned	Unassigned	Unassigned
041351f383ac4e880959f6fc1ee7d37e	16	0	0	0	0	0	6	0	0	0	0	0	0	0	0	0	0	0	0	0	0	0	0	0	0	0	0	0	0	0	0	0	0	0	0	0	Bacteria	Acidobacteriota	Vicinamibacteria	Vicinamibacterales	uncultured	uncultured
0414fc8a67236198172fb47501d10426	0	0	0	0	0	0	0	0	0	0	0	0	0	0	0	0	0	0	0	0	0	0	0	28	0	0	0	0	0	0	0	0	0	0	0	0	Bacteria	NB1-j	Unassigned	Unassigned	Unassigned	Unassigned
04150b1221e3ad960fb00aedf65f713d	0	0	0	0	0	0	0	0	2	0	0	0	0	0	0	0	0	0	0	0	0	0	0	0	0	0	0	0	0	0	0	0	0	0	0	0	Bacteria	Planctomycetota	OM190	Unassigned	Unassigned	Unassigned
04154920cb5fdc9cff1c04b4c2fc4d8f	0	0	0	0	0	0	0	0	0	0	0	0	0	0	0	0	0	0	0	0	0	0	0	0	0	0	0	0	0	0	0	0	0	0	24	0	Bacteria	Acidobacteriota	Holophagae	Subgroup_7	Unassigned	Unassigned
0415bbe147e5d7d0443e012d17a5e45f	13	9	0	6	0	0	0	0	13	0	0	0	0	0	0	0	0	0	0	0	0	0	0	0	0	0	0	0	0	0	0	0	0	0	0	0	Bacteria	Myxococcota	bacteriap25	Unassigned	Unassigned	Unassigned
04172bbfd7149fa816b5f9e2f4e22f8f	0	0	0	0	0	0	0	0	0	0	0	0	0	0	0	0	0	0	0	0	0	0	0	0	0	0	0	0	0	7	0	0	0	0	0	0	Bacteria	Firmicutes	Clostridia	Oscillospirales	Oscillospiraceae	UCG-003
041a0f52a94ffdc7a0d43c1609a60314	0	0	0	0	0	0	0	0	0	5	0	0	0	0	0	0	0	0	0	0	0	0	0	0	0	0	0	0	0	0	0	0	0	0	0	0	Bacteria	Chloroflexi	Ktedonobacteria	C0119	Unassigned	Unassigned
041b10db1bfee62e4842893d4f5cf00e	0	4	0	0	0	0	0	0	0	0	0	0	0	0	0	0	0	0	0	0	0	0	0	0	0	0	0	0	0	0	0	0	0	0	0	0	Bacteria	Verrucomicrobiota	Verrucomicrobiae	Chthoniobacterales	Chthoniobacteraceae	Chthoniobacter
041d50fee62aeb706908edf33d7f7043	0	0	0	0	0	0	0	0	0	0	0	0	0	0	0	0	0	0	0	0	0	0	0	0	0	6	0	0	0	2	0	0	0	0	0	0	Bacteria	Myxococcota	Polyangia	Haliangiales	Haliangiaceae	Haliangium
042166549f6e63fe8dc43c425a280859	0	0	0	0	0	0	0	0	0	0	0	0	0	0	0	0	0	0	0	0	0	0	0	0	0	0	0	0	0	0	0	0	0	76	0	0	Bacteria	Proteobacteria	Gammaproteobacteria	Pseudomonadales	Moraxellaceae	uncultured
0421fe62743ed6c348526013037c5b4c	0	0	0	0	0	0	0	0	0	0	0	0	0	0	0	0	0	0	0	0	0	0	0	0	0	0	0	0	0	0	0	9	0	0	0	0	Bacteria	Acidobacteriota	Acidobacteriae	Subgroup_13	Unassigned	Unassigned
04253320b20c43823bd3c6c161fcac42	0	0	0	0	0	0	0	0	0	0	0	0	0	0	0	0	0	0	0	0	0	0	12	0	0	0	0	0	0	0	0	0	0	0	0	0	Bacteria	Bdellovibrionota	Oligoflexia	0319-6G20	Unassigned	Unassigned
0425698bc2973a9b6366887ddbbce447	0	0	0	0	0	0	0	0	0	0	0	0	0	0	0	0	16	0	0	0	0	22	0	0	69	0	0	0	0	0	0	0	0	0	0	0	Bacteria	Firmicutes	Bacilli	Bacillales	Bacillaceae	Bacillus
042d27030e23f05d28904f563b86b1da	0	0	38	0	0	0	0	0	0	0	0	0	0	0	16	0	0	0	0	0	0	0	0	0	0	0	0	0	0	0	0	0	0	0	0	0	Bacteria	Chloroflexi	TK10	Unassigned	Unassigned	Unassigned
0433ce258185436d7a547077b9f6248d	0	0	0	0	0	0	0	2	0	0	0	0	0	0	0	0	0	0	0	0	0	0	0	0	0	0	0	0	0	0	0	0	0	0	0	0	Bacteria	Myxococcota	Polyangia	Polyangiales	Phaselicystidaceae	Phaselicystis
043452b5359321168b50e2cfcc44ee31	0	0	0	0	0	0	0	0	0	1	0	0	0	0	0	0	0	0	0	0	0	0	0	0	0	0	0	0	0	0	0	0	0	0	0	0	Bacteria	Verrucomicrobiota	Chlamydiae	Chlamydiales	Parachlamydiaceae	Neochlamydia
043686bb96e98aee46893529d729f87f	0	0	0	0	0	0	0	0	0	0	0	0	0	4	0	0	0	0	0	0	0	0	0	0	0	0	3	0	0	0	0	0	0	0	0	0	Bacteria	Myxococcota	Polyangia	Polyangiales	Sandaracinaceae	uncultured
0439e9a777ae8979dc111db4735ca2fe	0	0	0	0	0	0	0	0	0	0	0	0	0	0	0	0	0	0	0	0	0	0	0	0	0	0	0	0	19	0	0	0	0	0	0	0	Bacteria	Acidobacteriota	Holophagae	Subgroup_7	Unassigned	Unassigned
043a104fd7b16e13fd86ff840258fe7d	0	0	0	0	0	0	0	0	0	0	0	0	0	0	0	0	0	0	0	0	0	0	0	0	0	0	0	0	2	0	0	0	0	0	0	0	Bacteria	Methylomirabilota	Methylomirabilia	Rokubacteriales	Unassigned	Unassigned
043a132b1b8bcbe06dd5e45431f3f358	0	0	0	0	0	0	0	0	0	27	0	0	0	0	0	0	0	0	0	0	0	57	0	0	0	16	0	0	0	0	0	0	0	0	0	0	Bacteria	Desulfobacterota	uncultured	uncultured	uncultured	uncultured
043a80d9ecd25d85ac98207efda3b600	0	0	0	0	0	0	0	0	0	0	0	0	0	0	0	0	0	0	5	0	0	0	0	0	0	0	0	0	0	0	0	0	0	0	0	0	Bacteria	Proteobacteria	Gammaproteobacteria	Burkholderiales	Oxalobacteraceae	Massilia
043ab7ec358e7e1c57aa5e2c7077663d	0	0	0	0	0	0	0	0	0	0	0	0	0	0	0	0	0	0	0	0	0	0	2	0	0	0	0	0	0	0	0	0	0	0	0	0	Bacteria	Gemmatimonadota	Gemmatimonadetes	Gemmatimonadales	Gemmatimonadaceae	uncultured
043bd966894de2d40365356d0c04f36b	0	0	0	0	0	0	0	0	0	0	0	0	0	0	0	0	0	0	0	0	15	0	0	0	0	0	0	0	0	0	0	0	0	0	11	12	Bacteria	Acidobacteriota	Vicinamibacteria	Subgroup_17	Unassigned	Unassigned
043c3aaded6774138a76cc2ee4db77ff	0	0	0	0	0	0	0	0	0	0	0	0	0	0	0	0	0	0	0	7	0	50	0	0	0	0	0	0	0	0	0	0	0	0	0	0	Bacteria	Nitrospirota	Thermodesulfovibrionia	uncultured	uncultured	uncultured
043da8e050539b274b5d5d1500e9227b	0	0	0	0	0	2	0	0	0	0	0	0	0	0	0	0	0	0	0	0	0	0	0	0	0	0	0	0	0	0	0	0	0	0	0	0	Bacteria	Cyanobacteria	Sericytochromatia	Unassigned	Unassigned	Unassigned
0442d57d63e580094584062169dc8624	0	0	0	0	0	0	0	0	0	0	0	0	0	0	0	0	0	0	0	0	0	0	0	0	0	0	6	0	0	0	0	0	0	0	0	0	Bacteria	Actinobacteriota	Thermoleophilia	Solirubrobacterales	Solirubrobacteraceae	Conexibacter
04449c3f4002fd2891626262c4337503	0	0	0	0	0	0	0	0	0	0	0	0	0	0	0	9	0	0	0	0	0	0	0	0	0	0	0	0	0	0	0	0	0	0	0	0	Bacteria	Patescibacteria	Parcubacteria	Parcubacteria	Parcubacteria	Parcubacteria
0445e569c956b4aee49aae0120bb8f18	0	0	0	0	0	0	0	0	0	0	0	3	0	0	0	0	0	0	0	0	0	0	0	0	0	0	0	0	0	0	0	0	0	0	0	0	Bacteria	Bacteroidota	Bacteroidia	Sphingobacteriales	env.OPS_17	Unassigned
044675f31fe7729dd216a35af4c57de1	0	0	0	0	0	0	0	0	0	2	0	0	0	0	0	0	0	0	0	0	0	0	0	0	0	0	0	0	0	0	0	0	0	0	0	0	Bacteria	Latescibacterota	Unassigned	Unassigned	Unassigned	Unassigned
0448623f32f45c57669d49f25f48c7cd	0	0	0	0	0	0	0	0	0	0	0	0	0	0	0	0	0	0	0	0	0	0	0	0	0	1	0	0	0	0	0	0	0	0	0	0	Bacteria	Gemmatimonadota	Gemmatimonadetes	Gemmatimonadales	Gemmatimonadaceae	uncultured
0448de9f553f056764aae220542cbc5f	12	0	0	0	0	0	0	0	0	0	0	13	16	12	0	0	0	0	0	0	2	0	0	0	0	0	16	10	0	0	6	0	0	0	0	0	Bacteria	Desulfobacterota	uncultured	uncultured	uncultured	uncultured
044a24f50f3d3bd821f6ca1d3879894b	0	0	0	0	0	0	0	11	0	0	0	0	0	0	0	0	0	0	0	0	0	0	0	0	0	0	0	0	0	0	0	0	0	0	0	0	Bacteria	Chloroflexi	JG30-KF-CM66	Unassigned	Unassigned	Unassigned
044b8e08bf4d87334644829c5286f0c0	0	0	0	0	0	0	0	0	0	0	0	0	0	0	0	0	0	0	0	0	0	0	5	0	0	0	0	0	0	0	0	0	0	0	0	0	Bacteria	Verrucomicrobiota	Verrucomicrobiae	Pedosphaerales	Pedosphaeraceae	Unassigned
044cb67c9323d6236a72d1341402fa0d	0	0	0	0	0	0	0	0	0	0	0	0	0	0	0	0	0	0	0	0	0	0	0	0	0	0	0	0	0	0	0	0	0	3	0	0	Bacteria	Chloroflexi	Ktedonobacteria	Ktedonobacterales	JG30-KF-AS9	Unassigned
044ea05150e9799d39ab960389e40caf	0	0	0	0	0	0	0	0	0	0	0	0	0	0	0	0	0	0	6	0	0	0	0	0	0	0	0	0	0	0	0	0	0	0	0	0	Bacteria	Acidobacteriota	Vicinamibacteria	Vicinamibacterales	uncultured	uncultured
0452e07d72c8d9af0888429d1987f420	0	12	0	0	0	0	0	0	0	0	0	0	0	0	0	0	0	0	0	0	0	0	0	0	0	0	0	0	0	0	0	0	0	0	0	0	Bacteria	Chloroflexi	Dehalococcoidia	S085	Unassigned	Unassigned
04550e32c064f15b7b36da3543678998	0	0	0	0	0	0	0	0	0	0	0	0	0	0	0	0	0	0	0	0	0	0	0	21	0	0	0	0	0	0	0	0	0	0	0	0	Bacteria	Acidobacteriota	Acidobacteriae	Acidobacteriales	uncultured	uncultured
045696b313bf12d4adb3fc2a11b5e736	0	0	0	0	0	0	0	0	0	0	0	0	0	0	0	0	0	0	0	0	0	0	0	0	6	0	0	0	0	0	0	0	0	0	0	0	Bacteria	Latescibacterota	Latescibacterota	Latescibacterota	Latescibacterota	Latescibacterota
04573e2c892570e433de4a415bb35d2c	0	0	0	0	0	0	0	0	0	0	0	0	0	0	0	0	0	0	0	0	0	0	0	0	0	0	0	0	0	0	0	0	0	0	2	0	Bacteria	Bacteroidota	Bacteroidia	Bacteroidales	Bacteroidaceae	Bacteroides
04587255fb4a09a8470c2e6608930c76	0	0	0	0	0	0	0	0	0	0	0	0	0	0	0	0	0	0	0	17	0	0	0	0	0	0	0	0	0	0	0	0	0	0	0	0	Bacteria	Proteobacteria	Gammaproteobacteria	JG36-GS-52	Unassigned	Unassigned
04615fec0440281aad6b49e5a9760967	0	0	0	0	0	0	0	0	0	0	0	0	0	0	0	0	0	0	0	0	0	0	0	0	0	0	0	10	0	0	0	0	0	0	0	0	Bacteria	Acidobacteriota	Thermoanaerobaculia	Thermoanaerobaculales	Thermoanaerobaculaceae	Subgroup_10
0461896a7bbea507c7e80c7d64554276	0	0	0	0	0	0	0	0	0	8	0	0	0	0	0	0	0	0	0	0	0	0	0	0	0	0	0	0	0	0	0	0	0	0	0	0	Bacteria	Actinobacteriota	Thermoleophilia	Gaiellales	Gaiellaceae	Gaiella
04620bfbd95ae51464e516af06b02c25	0	0	0	0	0	0	0	0	0	0	0	0	0	0	0	0	6	0	0	0	0	0	0	0	0	0	0	0	0	0	0	0	0	0	0	0	Bacteria	Bacteroidota	Bacteroidia	Sphingobacteriales	AKYH767	Unassigned
0468711618dc0865eddf920c3920b059	0	0	0	0	0	0	0	7	0	0	0	0	0	0	0	0	0	0	0	0	0	0	0	0	0	0	0	0	0	0	0	0	0	0	0	0	Bacteria	Actinobacteriota	Acidimicrobiia	IMCC26256	Unassigned	Unassigned
046a7c30891ec1afe1cb41d18a7ad5db	0	0	0	0	0	0	0	0	0	0	1	0	0	0	0	0	0	0	0	0	0	0	0	0	0	0	0	0	0	0	0	0	0	0	0	0	Bacteria	Desulfobacterota	uncultured	uncultured	uncultured	uncultured
046f3611e8690d806bea7404224c6a8e	0	0	0	0	0	0	0	0	0	0	0	0	0	0	0	0	0	0	0	0	0	0	0	0	0	0	0	0	0	0	0	0	11	0	0	0	Bacteria	Proteobacteria	Gammaproteobacteria	Burkholderiales	A21b	Unassigned
04710d6598d5cbfb63b7bb49a9246252	20	18	47	0	0	0	0	0	0	0	30	19	28	16	50	0	0	0	0	0	0	0	0	25	12	0	51	38	19	22	36	31	0	0	25	24	Bacteria	Firmicutes	Clostridia	Lachnospirales	Lachnospiraceae	Dorea
0471dbacc7e29f45b1dac0dc019f69d8	0	0	0	0	0	0	0	0	0	0	0	0	6	0	0	0	0	0	0	0	0	0	0	0	0	0	0	0	0	0	0	0	0	0	0	0	Bacteria	Verrucomicrobiota	Verrucomicrobiae	Pedosphaerales	Pedosphaeraceae	Unassigned
04737a351bb556838bb84b16efedc6bc	0	0	0	0	0	0	0	0	0	1	0	0	0	0	0	0	0	0	0	0	0	0	0	0	0	0	0	0	0	0	0	0	0	0	0	0	Bacteria	Elusimicrobiota	Lineage_IIb	Unassigned	Unassigned	Unassigned
0476b5b846227c2c1ff95ebc90ed5a2a	0	0	0	0	0	0	0	0	0	0	0	0	0	0	0	0	0	0	0	12	0	0	0	0	0	0	0	0	0	0	0	0	0	0	0	0	Bacteria	Verrucomicrobiota	Verrucomicrobiae	Pedosphaerales	Pedosphaeraceae	ADurb.Bin063-1
0478ca4eed452c32a569db93aa99e86d	0	0	0	17	0	0	0	0	0	0	0	0	0	0	0	19	0	0	0	0	0	0	0	0	0	0	0	0	0	0	0	0	0	0	0	0	Bacteria	Myxococcota	Polyangia	Polyangiales	BIrii41	Unassigned
047a08b65762671be99c493bd34656d1	0	0	0	0	0	0	0	0	0	0	0	0	0	0	0	0	0	0	0	0	26	0	56	0	0	0	104	0	0	0	0	0	0	0	0	0	Bacteria	Latescibacterota	Latescibacterota	Latescibacterota	Latescibacterota	Latescibacterota
047b14c75daa58ba630fd63f2a1ce78a	0	0	0	0	0	0	0	0	0	0	0	0	0	0	0	0	0	0	0	0	0	0	0	0	0	25	25	25	0	0	23	0	0	0	0	0	Bacteria	MBNT15	Unassigned	Unassigned	Unassigned	Unassigned
047e4f49937eb4c0b894feec71842dd8	0	0	0	0	0	0	0	0	0	0	0	0	0	0	0	0	0	16	0	0	0	0	19	0	20	0	15	0	0	0	15	0	0	0	0	0	Bacteria	Actinobacteriota	Actinobacteria	Frankiales	Frankiaceae	Jatrophihabitans
047ead965fd4462fe16638c8c570f598	0	0	0	0	0	0	6	1	0	0	0	0	0	0	0	0	0	0	0	11	0	0	0	0	0	0	0	0	0	0	0	0	0	0	0	0	Bacteria	Actinobacteriota	Actinobacteria	Micrococcales	Microbacteriaceae	Agromyces
0485838634d8271bc6ed15dcf92bfdd0	0	0	0	0	0	19	0	0	0	0	0	0	0	0	0	0	0	0	0	0	0	0	0	0	0	0	0	0	0	0	0	0	0	0	0	0	Bacteria	Verrucomicrobiota	Verrucomicrobiae	Chthoniobacterales	Chthoniobacteraceae	Candidatus_Udaeobacter
0486b7c2018302acbcd1699cbdf8e964	0	0	0	0	0	0	0	0	0	0	0	0	0	0	0	0	0	0	0	0	0	0	0	2	0	0	0	0	0	0	0	0	0	0	0	0	Bacteria	Acidobacteriota	Vicinamibacteria	Vicinamibacterales	Vicinamibacteraceae	Unassigned
0486bdfb02ad0781d8dadb88b65940a9	0	0	0	0	0	0	0	0	0	0	0	0	0	0	0	0	0	0	2	0	0	0	0	0	0	0	0	0	0	0	0	0	0	0	0	0	Bacteria	Bdellovibrionota	Oligoflexia	Oligoflexales	uncultured	uncultured
048816c56e9d026fc6b51f87967ba1ec	0	0	0	0	0	0	0	0	0	0	0	0	0	0	0	0	0	0	0	0	0	0	0	11	0	0	0	0	0	0	0	0	0	0	0	0	Bacteria	Acidobacteriota	Acidobacteriae	Subgroup_2	Unassigned	Unassigned
04888eb4178baa30fbe7016501c8cae7	0	0	6	0	0	0	0	0	13	0	0	0	0	0	13	0	0	0	0	0	5	0	0	0	0	0	0	0	0	0	0	0	0	0	0	0	Bacteria	Myxococcota	Polyangia	Haliangiales	Haliangiaceae	Haliangium
048a8c42dbf5819548c5d8e124684326	0	0	0	0	0	0	0	0	0	0	0	0	0	0	0	0	0	0	0	0	0	0	0	0	0	0	0	0	0	0	0	0	0	0	1	0	Bacteria	Chloroflexi	AD3	Unassigned	Unassigned	Unassigned
048b24516d35b39041740822b887449b	0	0	0	0	0	0	15	0	0	0	0	0	0	0	0	0	0	0	0	0	0	0	0	0	0	0	0	0	0	0	0	0	0	0	0	0	Bacteria	Actinobacteriota	Thermoleophilia	Solirubrobacterales	67-14	Unassigned
048b5139cfe8d8665c1bf727f484a4a3	0	0	0	0	0	0	0	0	0	0	13	0	0	0	7	0	0	4	0	0	0	0	0	0	0	0	0	5	0	0	0	0	6	0	0	0	Bacteria	Proteobacteria	Gammaproteobacteria	Aeromonadales	Aeromonadaceae	Aeromonas
048cc18a211bf62600a2ead0b817a43b	0	0	0	0	0	0	0	0	0	0	0	0	0	0	0	0	0	0	0	0	0	0	0	0	0	0	0	8	12	6	0	0	1	0	0	0	Bacteria	Verrucomicrobiota	Verrucomicrobiae	Pedosphaerales	Pedosphaeraceae	ADurb.Bin063-1
048ddc5a96bb9754b9feb0139e496e4d	0	0	0	0	0	2	0	0	0	0	0	0	0	0	0	0	0	0	0	0	0	0	0	0	0	0	0	0	0	0	0	0	0	0	0	0	Bacteria	Elusimicrobiota	Elusimicrobia	MVP-88	Unassigned	Unassigned
048de5754ea6843e017f35680cc43eca	0	0	0	0	0	0	0	0	1	0	0	0	0	0	0	0	0	0	0	0	0	0	0	0	0	0	0	0	0	0	0	0	0	0	0	0	Bacteria	Myxococcota	Polyangia	Polyangiales	Sandaracinaceae	Sandaracinus
048e3b0dd38926b433b1d0809095e694	0	0	0	0	0	0	0	0	0	0	0	0	0	0	0	0	0	0	0	2	0	0	0	0	0	0	0	0	0	0	0	0	0	0	0	0	Bacteria	Proteobacteria	Alphaproteobacteria	Elsterales	uncultured	uncultured
048fe16ef5a0da15db889f250ce099f9	0	0	0	0	0	0	0	0	0	0	0	0	0	0	0	0	0	0	0	0	1	12	0	0	0	0	0	0	0	0	0	0	0	0	0	0	Bacteria	Proteobacteria	Gammaproteobacteria	Burkholderiales	Comamonadaceae	Rhodoferax
04906a45a2886de84c812c0461acd879	0	0	0	0	0	0	0	0	0	0	0	0	0	0	0	0	0	0	0	0	0	0	0	0	0	12	0	0	0	0	0	0	0	0	0	0	Bacteria	Proteobacteria	Gammaproteobacteria	Burkholderiales	SC-I-84	Unassigned
0493f0cfecafa688007ff3b3f6dbd5f8	0	0	0	13	0	0	0	0	0	0	0	0	11	5	11	14	4	0	0	14	13	0	0	0	0	0	0	0	0	0	0	0	0	0	10	7	Bacteria	Acidobacteriota	Vicinamibacteria	Subgroup_17	Unassigned	Unassigned
04953162c67501d44e0508f8498e1996	0	0	0	0	0	0	0	0	0	0	0	0	0	0	0	0	0	0	7	0	0	0	0	0	0	0	0	0	0	0	0	0	0	0	0	0	Bacteria	Acidobacteriota	Acidobacteriae	Acidobacteriales	uncultured	uncultured
049561f63f21515c38c2b896cd62280a	0	0	0	0	0	0	0	0	0	0	0	5	0	0	0	0	0	0	0	0	0	0	0	0	0	0	0	0	0	0	0	0	0	0	0	0	Bacteria	Acidobacteriota	Vicinamibacteria	Vicinamibacterales	Vicinamibacteraceae	Unassigned
04965cd82d7936beacbb3742d8603a6c	0	0	0	10	0	0	0	0	0	0	0	0	0	0	0	5	0	0	0	0	0	0	0	0	0	0	0	0	0	0	0	0	0	0	0	0	Bacteria	Proteobacteria	Gammaproteobacteria	Burkholderiales	Oxalobacteraceae	Noviherbaspirillum
0496b7919a1233c5c9fd0774c41741fd	0	0	0	0	0	0	0	0	0	0	0	0	0	0	0	0	2	0	0	0	0	0	0	0	0	0	0	0	0	0	0	0	0	0	0	0	Bacteria	Nitrospirota	Thermodesulfovibrionia	uncultured	uncultured	uncultured
0498a85fda9c0c50477bb535d3752941	0	0	0	0	0	0	0	0	0	0	0	0	0	0	0	0	0	15	0	0	0	0	0	0	0	0	0	0	0	0	0	0	0	0	0	0	Bacteria	Actinobacteriota	Actinobacteria	Pseudonocardiales	Pseudonocardiaceae	Pseudonocardia
0498c6b84c4900328fd02a4ef31fd044	0	0	0	0	0	0	0	0	0	0	0	0	0	0	0	0	0	0	0	0	0	0	0	0	14	0	0	0	0	0	0	0	0	0	0	0	Bacteria	Proteobacteria	Gammaproteobacteria	Burkholderiales	TRA3-20	Unassigned
049a0e1ddca9bc7f11c79833adfd1b96	0	0	1	0	0	0	0	0	0	0	0	0	0	0	0	0	0	0	0	0	0	0	0	0	0	0	0	0	0	0	0	0	0	0	0	0	Bacteria	Desulfobacterota	uncultured	uncultured	uncultured	uncultured
049ab6e7df407eb0cbdc2cc46be84181	0	0	0	0	0	0	0	0	0	0	0	0	0	0	0	0	0	0	0	0	0	0	0	0	0	0	0	0	0	0	0	0	0	0	0	13	Bacteria	Methylomirabilota	Methylomirabilia	Rokubacteriales	Unassigned	Unassigned
049afa7ab2010f6f9e7f75dd5d1858f2	0	0	0	0	0	0	6	0	0	0	0	0	0	0	3	0	0	4	17	0	0	0	0	0	0	0	0	0	0	0	0	0	0	0	0	0	Bacteria	Myxococcota	Polyangia	Polyangiales	BIrii41	Unassigned
049b3631a7e52b95dad4498c66069982	6	0	0	1	0	0	0	0	0	0	0	0	9	5	0	0	0	4	4	0	10	9	0	0	0	0	0	0	0	0	0	0	0	0	0	0	Bacteria	Bacteroidota	SJA-28	Unassigned	Unassigned	Unassigned
049d0e96e22172dee28a2e6757ca28a3	0	0	0	0	0	0	0	0	0	0	0	0	2	0	0	0	0	0	0	0	0	2	0	0	0	0	0	0	0	0	0	0	0	0	0	0	Bacteria	Myxococcota	Polyangia	Haliangiales	Haliangiaceae	Haliangium
049d766c1e1eb8fd85ca9bf08571067a	0	0	0	0	0	0	0	0	0	0	0	0	0	0	0	0	0	0	0	0	0	0	9	0	0	0	0	0	0	0	0	0	0	0	0	0	Bacteria	Myxococcota	Myxococcia	Myxococcales	Anaeromyxobacteraceae	Anaeromyxobacter
04a7728dc141e81277e8f52a333574cb	0	0	0	0	0	0	0	0	0	0	0	0	0	0	0	0	0	0	0	0	14	0	0	0	0	0	0	0	0	0	0	0	0	0	0	0	Bacteria	Actinobacteriota	Actinobacteria	Frankiales	Frankiaceae	Frankia
04aa8f1cf84292f5e217c90fc4f02754	0	0	0	0	0	0	0	0	0	0	0	0	0	0	0	0	0	0	0	15	0	0	16	0	0	0	0	0	0	0	0	0	0	0	0	0	Bacteria	Acidobacteriota	Vicinamibacteria	Vicinamibacterales	uncultured	uncultured
04aaf820c12512680409daf86c10f8a0	0	48	0	0	20	0	0	0	6	20	0	0	0	0	0	0	0	0	0	0	0	0	0	0	0	0	0	0	0	0	0	0	0	0	0	0	Bacteria	Acidobacteriota	Vicinamibacteria	Vicinamibacterales	Vicinamibacteraceae	Unassigned
04af1b55130d33ae47a347d4c1c8a37c	0	0	0	0	0	0	0	0	0	0	0	0	0	0	1	0	0	1	0	0	1	0	0	0	0	0	0	1	0	0	0	0	0	0	0	0	Bacteria	RCP2-54	Unassigned	Unassigned	Unassigned	Unassigned
04afedb3ff85b9d6abca54be12e9d278	0	0	0	0	0	0	0	0	0	0	0	0	0	0	0	0	0	0	0	0	18	0	0	0	0	0	0	0	0	0	0	0	0	0	0	0	Bacteria	Myxococcota	Polyangia	Blfdi19	Unassigned	Unassigned
04b26c47466dd7e5ec83f8165f228ced	0	0	0	0	0	16	0	0	0	0	0	0	0	0	0	0	0	0	0	0	0	0	0	0	0	0	0	0	0	0	0	0	0	0	0	0	Bacteria	Actinobacteriota	Thermoleophilia	Gaiellales	uncultured	uncultured
04b29e63e9e892966b87588a13044de4	0	0	0	4	0	0	0	0	13	0	0	0	0	0	0	0	0	0	0	0	0	0	0	0	0	0	0	0	0	0	0	0	0	0	0	0	Bacteria	Proteobacteria	Gammaproteobacteria	Legionellales	Legionellaceae	Legionella
04b33229423cc6fa582eb20dd2304964	0	0	0	0	0	0	0	0	0	0	0	0	0	0	0	0	0	0	0	0	0	0	0	0	0	0	0	0	0	0	0	0	9	0	0	0	Bacteria	Acidobacteriota	Acidobacteriae	Acidobacteriales	Koribacteraceae	Candidatus_Koribacter
04b3be13802c43f3bbf5a8c350346fb4	0	0	0	0	0	0	0	0	0	0	0	0	0	0	0	13	0	0	0	0	0	0	0	0	0	0	0	0	0	0	0	0	0	0	0	0	Bacteria	Myxococcota	Polyangia	Polyangiales	Polyangiaceae	Pajaroellobacter
04b40b3bd4fafc5c1b598327b22f9dc2	0	0	0	0	0	0	0	0	0	0	0	0	0	0	0	0	0	0	0	2	0	0	0	0	0	0	0	0	0	0	0	0	0	0	0	0	Bacteria	Proteobacteria	Alphaproteobacteria	Rhizobiales	Methyloligellaceae	uncultured
04b5868b59ebb53ab165a2d0e2ceafb0	0	0	0	0	0	0	0	0	0	0	0	0	0	0	0	0	0	0	0	0	0	0	0	0	0	0	9	0	0	0	0	0	0	0	0	0	Bacteria	Patescibacteria	Saccharimonadia	Saccharimonadales	S32	Unassigned
04b59024b635b54498f24773ca939c78	0	0	0	0	0	0	0	0	0	0	0	1	0	0	0	0	0	0	0	0	0	0	0	0	0	0	0	0	0	0	0	0	0	0	0	0	Bacteria	Dependentiae	Babeliae	Babeliales	Vermiphilaceae	Unassigned
04bb764d024b5f08520a3eb52c85b774	0	0	0	0	0	0	0	0	0	0	0	0	0	0	0	0	0	0	0	0	0	0	0	0	0	21	11	0	0	0	0	0	0	0	28	0	Bacteria	Proteobacteria	Gammaproteobacteria	Burkholderiales	SC-I-84	Unassigned
04bff84ad9b6dcd05bb929f9867d3e10	0	0	5	0	0	0	0	0	0	0	0	0	0	0	0	0	0	0	0	0	0	0	0	0	0	0	0	0	0	0	0	0	0	0	0	0	Bacteria	Planctomycetota	Planctomycetes	Gemmatales	Gemmataceae	uncultured
04c07d0e0d265f992e69128667d7c200	0	0	0	0	0	0	0	0	0	0	0	0	0	0	0	0	0	0	0	0	0	4	0	0	0	0	0	0	0	0	0	0	0	0	0	0	Bacteria	NB1-j	Unassigned	Unassigned	Unassigned	Unassigned
04c2c843114eea7b914cd82b58cf876b	0	0	0	0	0	0	6	0	0	0	0	0	0	0	0	0	0	0	0	0	0	0	0	0	0	0	0	0	0	0	0	0	0	0	0	0	Bacteria	Firmicutes	Bacilli	Entomoplasmatales	type_III	Unassigned
04c3d62854523ab6159539c73bb0b794	0	0	33	0	0	0	47	12	0	0	0	0	0	18	30	0	0	0	62	14	8	0	14	0	0	0	0	0	0	0	0	0	0	0	43	28	Bacteria	Proteobacteria	Gammaproteobacteria	Gammaproteobacteria_Incertae_Sedis	Unassigned	Acidibacter
04c5632aa6cac6e7a0835afb18085f23	0	0	0	0	0	6	0	0	0	14	0	0	0	0	0	0	0	2	0	0	0	0	0	0	0	0	0	0	0	0	0	0	0	0	0	0	Bacteria	Chloroflexi	KD4-96	Unassigned	Unassigned	Unassigned
04c6af6542feed73c748aaf2b69c39c8	0	0	0	0	0	0	0	0	0	0	0	0	0	0	0	0	0	0	0	0	5	0	0	0	0	0	0	0	0	0	0	0	0	0	0	0	Bacteria	Myxococcota	Polyangia	Haliangiales	Haliangiaceae	Haliangium
04c7396306787e4c58fa1b71b48f4ffd	0	0	0	0	0	0	0	0	0	0	0	0	0	0	0	0	0	0	0	0	0	22	0	16	0	48	0	0	0	0	0	0	0	0	0	0	Bacteria	Proteobacteria	Alphaproteobacteria	Rhizobiales	Rhizobiales_Incertae_Sedis	Bauldia
04c9a2abfecc58e33d8bf4f8ed38d97c	0	0	0	0	0	0	0	0	0	0	0	0	0	0	0	0	0	0	0	0	0	0	0	0	0	0	0	0	0	0	0	0	0	12	0	0	Bacteria	Acidobacteriota	Acidobacteriae	Acidobacteriales	uncultured	uncultured
04ca46208ed5bfb582cf2bd965c1de81	0	0	0	0	0	0	0	0	0	0	0	0	0	0	0	0	0	0	0	0	0	0	7	0	0	0	0	0	0	0	0	0	0	0	0	0	Bacteria	Actinobacteriota	Actinobacteria	Propionibacteriales	Nocardioidaceae	Nocardioides
04cbfb74dd91bb46eead9f4ffc5b548f	0	0	0	0	0	0	0	0	0	0	0	0	0	0	0	0	0	0	2	0	0	0	0	0	0	0	0	0	0	0	0	0	0	0	0	0	Bacteria	Acidobacteriota	Acidobacteriae	Acidobacteriales	uncultured	uncultured
04cc1d064490cf8be3a5dfb0cdf41955	0	0	0	0	0	0	0	0	0	0	0	0	0	0	0	0	0	0	0	0	0	0	0	0	0	0	1	0	0	0	0	0	0	0	0	0	Bacteria	NB1-j	Unassigned	Unassigned	Unassigned	Unassigned
04cd393d41b07390b340e6f2805d95a0	23	15	13	13	32	0	0	0	0	23	14	0	49	16	11	7	0	18	11	15	0	0	0	0	0	0	0	0	0	0	0	0	0	0	0	0	Bacteria	Verrucomicrobiota	Verrucomicrobiae	Pedosphaerales	Pedosphaeraceae	Unassigned
04cf57a9f7ac2a364c2c5eb7b21ca2f3	0	0	0	0	0	10	0	0	0	0	0	0	0	0	0	0	0	4	0	0	0	0	0	0	0	0	0	0	0	0	0	0	0	0	0	0	Bacteria	Verrucomicrobiota	Verrucomicrobiae	Chthoniobacterales	Xiphinematobacteraceae	Candidatus_Xiphinematobacter
04d01cc4a4eac5db865ba4584cb2e3a1	0	0	0	0	0	0	0	0	0	0	0	0	0	0	0	0	0	0	35	0	0	0	0	0	0	0	0	0	0	0	0	0	0	0	0	0	Bacteria	Proteobacteria	Alphaproteobacteria	Reyranellales	Reyranellaceae	Reyranella
04d55ac579dfb24d394126c75d125a0f	0	0	0	0	0	0	0	0	3	0	0	0	0	0	0	0	0	0	0	0	0	0	0	0	0	0	0	0	0	0	0	0	0	0	0	0	Bacteria	Gemmatimonadota	Gemmatimonadetes	Gemmatimonadales	Gemmatimonadaceae	uncultured
04d8b77a9c9de94c7493c0ad869dfc73	0	0	0	0	0	0	0	0	0	0	0	0	0	0	0	0	1	0	0	0	0	0	0	0	0	0	0	0	0	0	0	0	0	0	0	0	Bacteria	Methylomirabilota	Methylomirabilia	Rokubacteriales	Unassigned	Unassigned
04d9d2303ea1b9e580e4f5ce8d68c43b	0	0	0	0	0	0	0	0	0	0	0	0	0	0	0	0	0	0	0	0	0	0	14	0	0	0	0	0	0	0	17	89	16	0	0	52	Bacteria	Chloroflexi	Ktedonobacteria	Ktedonobacterales	Ktedonobacteraceae	HSB_OF53-F07
04da11c5594e3a378cb4474703bd23fb	19	18	8	13	31	25	0	0	7	70	27	21	46	33	18	15	71	31	25	17	16	30	0	0	0	0	0	0	0	0	0	0	0	0	0	0	Bacteria	Actinobacteriota	Thermoleophilia	Gaiellales	uncultured	uncultured
04dad2c2c9d8ce3e3b7df2bfdb189c13	37	0	102	42	0	0	0	0	0	0	0	0	0	0	0	0	0	0	0	0	0	0	0	0	0	0	0	0	0	0	0	0	0	0	0	0	Bacteria	Acidobacteriota	Vicinamibacteria	Vicinamibacterales	uncultured	uncultured
04dc73e9a339af3fdfe09061ba196e48	0	0	0	0	0	0	0	0	0	0	0	0	0	0	0	0	0	0	0	0	0	0	0	0	0	0	0	0	0	0	0	0	0	0	0	10	Bacteria	RCP2-54	Unassigned	Unassigned	Unassigned	Unassigned
04e0aabab24be1faee50e6351b9db8ff	0	0	0	0	0	0	1	0	0	0	0	0	0	0	0	0	0	0	0	0	0	0	0	0	0	0	0	0	0	0	0	0	0	0	0	0	Bacteria	Myxococcota	Polyangia	Polyangiales	Sandaracinaceae	uncultured
04e2d610a5aabc983b919f6b828a7d23	0	0	0	0	0	0	0	0	0	0	0	0	0	0	0	0	0	0	0	0	0	0	0	0	0	13	8	0	0	0	0	0	0	0	0	0	Bacteria	Bacteroidota	Bacteroidia	Cytophagales	Cyclobacteriaceae	uncultured
04e4a0567dff677c14b6fb5e3858b8a3	0	0	0	0	0	0	0	0	0	0	0	0	0	0	0	0	0	0	0	0	0	0	0	0	21	0	0	7	6	16	5	22	0	33	5	22	Bacteria	Acidobacteriota	Acidobacteriae	Subgroup_2	Unassigned	Unassigned
04e587b0518ff4177a6c6c81c008353c	0	0	0	0	0	0	0	0	0	0	0	0	0	0	0	0	0	0	0	0	0	0	0	0	0	0	0	0	0	0	0	0	0	0	2	0	Bacteria	Bacteroidota	Kryptonia	Kryptoniales	BSV26	Unassigned
04e7146e85fb838668634cae05a1d98e	0	0	0	0	0	0	0	0	0	0	0	0	0	0	0	0	1	0	0	0	0	0	0	0	0	0	0	0	0	0	0	0	0	0	0	0	Bacteria	Proteobacteria	Gammaproteobacteria	JG36-GS-52	Unassigned	Unassigned
04e7588dc6539a4197e3b1eecf8a7211	0	0	0	0	0	0	0	0	0	0	0	0	1	0	0	0	0	0	0	0	0	0	0	0	0	0	0	0	0	0	0	0	0	0	0	0	Bacteria	Nitrospirota	Leptospirillia	Leptospirillales	Leptospirillaceae	Leptospirillum
04eac4c152dc7e4680fda06cb9c403ec	0	0	0	0	0	0	0	0	0	0	0	0	0	0	0	0	0	0	0	0	14	0	0	0	0	0	0	0	0	0	0	0	0	0	0	0	Bacteria	MBNT15	Unassigned	Unassigned	Unassigned	Unassigned
04ed733742bda2a6719e9874082dc492	0	0	0	6	0	2	0	3	0	0	0	0	0	0	0	0	0	0	0	0	0	0	0	0	0	0	0	0	0	0	0	0	0	0	0	0	Bacteria	Verrucomicrobiota	Verrucomicrobiae	Pedosphaerales	Pedosphaeraceae	ADurb.Bin063-1
04ef7fba3c6a611ebe4accaa92fd57db	0	0	0	0	0	0	4	0	0	0	0	0	0	0	0	0	0	0	0	0	0	0	1	0	0	0	0	0	0	0	5	0	3	3	0	0	Bacteria	Latescibacterota	Latescibacterota	Latescibacterota	Latescibacterota	Latescibacterota
04f01349900f276a6ef23bb74f61b5c7	0	0	0	0	0	0	13	0	0	0	0	0	0	0	0	0	0	0	31	0	14	0	0	0	0	0	0	0	0	0	0	0	0	0	0	0	Bacteria	RCP2-54	Unassigned	Unassigned	Unassigned	Unassigned
04f03dad2637af9c9c70df2183801b5e	0	0	0	0	0	0	0	0	0	0	0	0	0	0	0	0	0	0	0	0	0	0	0	0	0	0	0	5	0	0	0	0	0	0	0	8	Bacteria	Acidobacteriota	Vicinamibacteria	Vicinamibacterales	uncultured	uncultured
04f164c33985ea2b93a5b7c79c505fca	0	4	0	0	0	0	0	0	0	0	0	0	0	0	0	0	0	0	0	0	0	0	0	0	0	0	0	0	0	0	0	0	0	0	0	0	Bacteria	Proteobacteria	Alphaproteobacteria	Rhizobiales	Rhizobiales_Incertae_Sedis	Bauldia
04f3bed840679ea55a9f0179a891654a	0	0	0	0	0	0	0	0	0	0	3	0	0	0	0	0	0	0	0	0	0	0	0	0	0	0	0	0	0	0	0	0	0	0	0	0	Bacteria	Verrucomicrobiota	Verrucomicrobiae	Pedosphaerales	Pedosphaeraceae	ADurb.Bin063-1
04f3f63710329206a9ed8e4109babb06	0	0	0	1	0	0	0	0	0	0	0	0	0	0	0	0	0	0	0	0	0	0	0	0	0	0	0	0	0	0	0	0	0	0	0	0	Bacteria	Actinobacteriota	Thermoleophilia	Gaiellales	uncultured	uncultured
04f4dfba42b4f5e8ffaa0b9735665ae1	0	0	0	0	0	0	0	0	0	0	0	0	0	0	0	0	0	0	0	0	0	0	0	0	0	14	0	0	14	0	0	0	0	0	0	0	Bacteria	MBNT15	Unassigned	Unassigned	Unassigned	Unassigned
04f68c265577a57310d598c088983baf	0	0	0	0	0	0	0	0	0	0	0	0	0	0	0	0	0	0	0	0	0	0	0	0	0	6	0	0	0	0	0	0	0	0	0	0	Bacteria	Proteobacteria	Gammaproteobacteria	Xanthomonadales	Rhodanobacteraceae	Rhodanobacter
04f87c1d785a40e03db2d6df27534a0b	0	0	0	0	0	0	0	0	0	0	0	0	0	0	0	0	0	0	0	0	0	0	0	0	0	0	0	5	0	0	0	0	0	0	0	0	Bacteria	Acidobacteriota	Subgroup_5	Unassigned	Unassigned	Unassigned
04f95da21b23cf2aebf33774571efe55	0	0	0	1	0	0	0	0	0	0	0	0	0	0	0	0	0	0	0	0	0	0	0	0	0	0	0	0	0	0	0	0	0	0	0	0	Bacteria	Latescibacterota	Latescibacterota	Latescibacterota	Latescibacterota	Latescibacterota
04f98736aef8ae51fcc2299f3c1b7a7b	0	0	0	0	0	0	0	0	0	0	0	0	0	0	0	0	0	0	0	0	0	0	0	0	12	0	0	0	0	0	0	0	0	0	0	0	Bacteria	Acidobacteriota	Acidobacteriae	Subgroup_2	Unassigned	Unassigned
04faad37a43228b7e2aa092e5714888a	0	0	0	0	0	0	0	0	0	10	0	0	0	0	0	0	0	0	0	0	0	0	0	0	0	0	0	0	0	0	0	0	0	0	0	0	Bacteria	Proteobacteria	Gammaproteobacteria	Burkholderiales	Oxalobacteraceae	Noviherbaspirillum
04fb0dce59b7def38d9be5f6117d16e7	0	0	0	0	0	0	0	0	0	0	0	0	0	0	0	0	0	1	0	0	0	0	0	0	0	0	0	0	0	0	0	0	0	0	0	0	Bacteria	Bdellovibrionota	Oligoflexia	0319-6G20	Unassigned	Unassigned
04fc367fd79f0165594fde3ac77949fd	0	0	0	0	0	0	0	0	0	0	0	0	0	0	0	0	0	0	0	0	0	0	0	0	0	0	0	0	26	0	43	72	47	0	39	68	Bacteria	Acidobacteriota	Acidobacteriae	Subgroup_2	Unassigned	Unassigned
04ff95f090f8c653de0d0259b16a5d00	0	102	0	0	76	0	0	0	0	0	0	0	0	0	0	0	0	0	0	0	0	0	0	0	0	0	0	0	0	0	0	0	0	0	0	0	Bacteria	Chloroflexi	TK10	Unassigned	Unassigned	Unassigned
04ffd7a8d8980c67982bcbaf80023570	0	0	0	0	0	0	0	0	0	0	0	0	0	0	0	0	0	0	0	0	0	0	0	0	0	0	0	0	5	0	0	0	0	0	0	0	Bacteria	Acidobacteriota	Acidobacteriae	Bryobacterales	Bryobacteraceae	Bryobacter
0500cd5ba19ae2d5a182d44ad1ca727e	0	0	0	0	0	0	0	0	0	0	0	0	1	0	0	0	0	0	0	0	0	0	0	0	0	0	0	0	0	0	0	0	0	0	0	0	Bacteria	Planctomycetota	Planctomycetes	Gemmatales	Gemmataceae	uncultured
0501a769f09ab0fd28d7569c13f69122	0	0	0	0	0	0	0	0	0	0	0	0	0	0	0	9	0	0	0	0	0	0	0	0	0	0	0	0	0	0	0	0	0	0	0	0	Bacteria	NB1-j	Unassigned	Unassigned	Unassigned	Unassigned
0501c2594a640a10c946eb34a7192c3c	0	0	0	0	0	0	0	0	0	0	0	0	0	0	0	0	0	0	0	0	1	0	0	0	0	0	0	0	0	0	0	0	0	0	0	0	Bacteria	Gemmatimonadota	Gemmatimonadetes	Gemmatimonadales	Gemmatimonadaceae	uncultured
050221ad50c4974979b929538cdfd0d2	0	0	0	0	0	0	0	0	0	0	0	0	0	0	0	0	0	0	0	0	0	0	0	0	0	7	0	0	0	0	0	0	0	0	0	0	Bacteria	Actinobacteriota	Acidimicrobiia	Microtrichales	Ilumatobacteraceae	uncultured
0504d2d81886aa11195876ce24275ea6	0	0	0	0	0	0	0	0	0	0	0	0	0	0	0	0	0	0	0	0	0	5	0	0	0	0	0	0	0	0	0	0	0	0	0	0	Bacteria	Proteobacteria	Alphaproteobacteria	Rhizobiales	Hyphomicrobiaceae	uncultured
050a8ac873970a67476a093d4e773a1d	0	0	0	0	0	0	0	0	0	0	0	0	0	0	0	0	1	0	0	0	0	0	0	0	0	0	0	0	0	0	0	0	0	0	0	0	Bacteria	Acidobacteriota	Vicinamibacteria	Vicinamibacterales	uncultured	uncultured
050be63d32439e101e93c2b912715779	0	0	15	21	0	31	29	0	21	0	0	0	0	0	0	0	0	16	0	0	0	0	0	0	0	0	0	0	0	0	0	0	0	0	0	0	Bacteria	Entotheonellaeota	Entotheonellia	Entotheonellales	Entotheonellaceae	Unassigned
050c9bb1896d2e9a9921a8235a1bb54e	0	0	15	0	0	0	0	0	0	0	0	0	0	0	0	0	0	0	0	0	0	0	0	0	0	0	0	0	0	0	0	0	0	0	0	0	Bacteria	Actinobacteriota	Actinobacteria	Streptosporangiales	Thermomonosporaceae	Actinoallomurus
050dd166cdd2769d8768bc298d668a59	0	0	0	0	0	0	0	0	0	0	0	0	0	0	0	0	0	0	0	0	0	0	0	0	0	0	0	0	7	0	15	0	0	0	0	0	Bacteria	Proteobacteria	Alphaproteobacteria	Elsterales	uncultured	uncultured
050ff614259afe57c0ab45e4520aa983	0	0	7	0	0	0	0	0	0	0	0	0	0	0	0	0	11	0	0	0	0	0	0	0	0	0	0	0	0	0	0	0	0	0	0	0	Bacteria	Bdellovibrionota	Bdellovibrionia	Bdellovibrionales	Bdellovibrionaceae	OM27_clade
0511748d6a4e4cba41ad59a2a4998e1c	0	0	0	0	0	0	0	0	0	0	0	0	4	0	0	0	0	0	0	0	0	0	0	0	0	0	0	0	0	0	0	0	0	0	0	0	Bacteria	Actinobacteriota	Thermoleophilia	Solirubrobacterales	67-14	Unassigned
05134ae1bfc1b70ad07cb9f06ab736ea	0	0	1	0	0	0	0	0	0	0	0	0	0	0	0	0	0	0	0	0	0	0	0	0	0	0	0	0	0	0	0	0	0	0	0	0	Bacteria	Chloroflexi	Chloroflexia	Chloroflexales	Roseiflexaceae	uncultured
051478a91bee3afa57ab5faf9e0697b1	0	0	0	0	0	0	0	0	0	0	35	0	0	0	0	0	0	0	0	0	0	0	0	0	0	0	0	0	0	0	0	0	859	776	0	0	Bacteria	Chloroflexi	Ktedonobacteria	Ktedonobacterales	Ktedonobacteraceae	HSB_OF53-F07
05157d5e11f98cd09761708c50d40081	0	0	0	0	0	0	0	0	0	0	0	0	0	0	0	0	0	0	0	0	0	0	0	0	0	2	0	0	0	0	0	0	0	0	0	0	Bacteria	Bacteroidota	Bacteroidia	Chitinophagales	Chitinophagaceae	Edaphobaculum
05176c0883d98d29f27853312f17e1cc	0	0	0	0	0	0	0	0	0	0	0	0	0	0	0	0	0	0	0	0	0	0	0	0	0	0	0	0	0	3	0	0	0	0	0	0	Bacteria	Verrucomicrobiota	Verrucomicrobiae	Pedosphaerales	Pedosphaeraceae	uncultured
05193162a34bec815df95d9d88d61729	0	0	0	0	0	0	0	0	0	0	0	0	0	0	0	0	0	0	0	8	0	0	0	0	0	0	0	0	0	0	0	0	0	0	0	0	Bacteria	Proteobacteria	Alphaproteobacteria	Rickettsiales	SM2D12	Unassigned
051d2844e698d43a93736a83696ad72c	0	0	0	0	0	0	0	0	0	0	0	0	0	0	0	0	0	0	0	0	0	0	0	0	0	0	0	0	0	0	10	0	0	0	0	0	Bacteria	Nitrospirota	4-29-1	Unassigned	Unassigned	Unassigned
051d89b17fcd6b406a6b5cddf0e900dd	0	0	0	0	0	0	0	0	0	0	0	1	0	0	0	0	0	0	0	0	0	0	0	0	0	0	0	0	0	0	0	0	0	0	0	0	Bacteria	Acidobacteriota	Holophagae	Subgroup_7	Unassigned	Unassigned
051deec522c84ddef686aeda50e04141	0	0	0	0	0	0	0	0	0	0	0	1	0	0	0	0	0	0	0	0	0	0	0	0	0	0	0	0	0	0	0	0	0	0	0	0	Bacteria	Firmicutes	Bacilli	Bacillales	Bacillaceae	Bacillus
051e8ea46fe830107ca1638133b72490	0	0	0	0	0	0	0	0	0	0	0	0	0	0	0	0	0	0	0	0	0	0	0	9	0	0	0	0	0	0	0	0	14	0	0	0	Bacteria	Proteobacteria	Gammaproteobacteria	Burkholderiales	Nitrosomonadaceae	Ellin6067
051f9270d757e43eb27b3b86c174c53d	0	0	0	0	0	0	0	0	0	0	0	12	0	0	0	0	0	0	0	0	0	0	0	0	0	0	0	0	0	0	0	0	0	0	0	18	Bacteria	Firmicutes	Clostridia	Oscillospirales	Ruminococcaceae	[Eubacterium]_siraeum_group
0521055855d248b2482e83db5e7d63d9	0	0	0	0	0	0	0	0	0	0	0	0	0	0	0	0	0	0	0	0	0	0	0	0	0	0	0	0	0	0	15	0	0	0	0	0	Bacteria	Acidobacteriota	Acidobacteriae	Acidobacteriales	uncultured	uncultured
052361f90d48a2d3541082fe1d30fb26	0	0	0	0	0	0	0	0	0	0	0	0	0	0	0	0	0	0	0	0	0	0	0	0	0	0	0	1	0	0	0	0	0	0	0	0	Bacteria	Firmicutes	Bacilli	Bacillales	Bacillaceae	Bacillus
05256d084361ae10f7993764b26eacab	0	0	0	0	0	0	0	0	0	0	0	0	0	0	0	0	0	0	0	0	0	0	0	0	0	4	0	0	0	0	0	0	0	0	0	0	Bacteria	Patescibacteria	Parcubacteria	Candidatus_Yanofskybacteria	Unassigned	Unassigned
052779348a7eb99f05e443a00b67a248	0	0	0	0	0	0	0	0	0	0	0	0	0	0	0	0	0	0	0	0	0	0	0	0	0	0	0	11	0	0	0	0	0	0	0	0	Bacteria	Myxococcota	Polyangia	Haliangiales	Haliangiaceae	Haliangium
0529a1181d1017435764874d9310a51b	0	0	0	0	0	0	0	0	0	0	0	0	0	0	0	0	0	0	0	0	0	0	0	5	0	0	0	0	0	0	0	0	0	0	0	0	Bacteria	Bacteroidota	Kapabacteria	Kapabacteriales	Unassigned	Unassigned
052a078d21c541afe5a2dc9e70fa7bd5	0	0	0	0	0	0	0	0	0	0	0	0	0	0	0	0	0	0	0	0	5	0	0	0	0	0	0	0	0	0	0	0	0	0	0	0	Bacteria	Myxococcota	Polyangia	Polyangiales	Sandaracinaceae	uncultured
052a3d839e908a014aae6686816a0bfb	13	12	17	5	14	6	0	10	14	30	0	7	0	11	13	16	17	3	12	2	11	28	17	32	23	36	0	0	0	0	0	0	0	0	8	0	Bacteria	Actinobacteriota	Thermoleophilia	Gaiellales	uncultured	uncultured
052a83d6d4b5e4a16fcd0b2334744cbb	30	19	0	0	0	0	0	0	0	14	0	0	17	0	0	0	11	0	0	0	0	0	0	0	0	0	0	0	0	0	0	0	0	0	0	0	Bacteria	Bacteroidota	Bacteroidia	Chitinophagales	Chitinophagaceae	uncultured
052dbcb296d68593e96a431236927720	0	0	0	0	0	0	0	0	0	0	0	4	1	4	1	0	1	0	0	0	1	0	0	0	0	0	0	0	1	0	0	0	0	0	0	0	Bacteria	Gemmatimonadota	Gemmatimonadetes	Gemmatimonadales	Gemmatimonadaceae	uncultured
052ff5fa4cee33dfc259605ac25e06ff	0	0	0	0	0	0	0	0	0	0	0	0	0	0	0	0	0	0	0	0	0	0	0	0	0	0	0	10	0	0	0	0	0	0	0	0	Bacteria	Proteobacteria	Alphaproteobacteria	Rhizobiales	KF-JG30-B3	Unassigned
05304e89870465975c131c6d8ced0d83	0	0	0	0	0	0	0	0	0	0	0	0	0	0	0	0	0	0	0	7	0	0	1	0	0	9	0	0	0	0	0	0	0	4	0	0	Bacteria	Latescibacterota	Latescibacterota	Latescibacterota	Latescibacterota	Latescibacterota
0531592d835ecc42a109839372b1e268	0	0	0	0	0	0	0	0	0	0	0	0	0	0	0	0	0	0	0	0	0	0	0	0	0	0	0	0	0	0	9	0	0	0	0	0	Bacteria	Verrucomicrobiota	Verrucomicrobiae	Pedosphaerales	Pedosphaeraceae	ADurb.Bin063-1
053693dd9ca54bb1a11854913cb0a6ed	0	0	0	0	0	0	0	0	0	0	0	0	0	0	0	0	0	0	0	0	0	0	0	0	0	0	0	1	0	0	0	0	0	0	0	0	Bacteria	Latescibacterota	Latescibacteria	Latescibacterales	Latescibacteraceae	Unassigned
0538808f7c283897e15ed4004d845474	9	0	0	0	0	0	0	0	0	0	0	0	0	0	0	0	0	0	0	0	0	0	0	0	0	0	0	0	0	0	0	0	0	0	0	0	Bacteria	Bacteroidota	Bacteroidia	Chitinophagales	Chitinophagaceae	Niastella
053a1ca858e6ca2d20dcec4a6a5020b6	0	0	0	0	0	0	0	0	1	0	0	0	0	0	0	0	0	0	0	0	0	0	0	0	0	0	0	0	0	0	0	0	0	0	0	0	Bacteria	Verrucomicrobiota	Verrucomicrobiae	Chthoniobacterales	Chthoniobacteraceae	Candidatus_Udaeobacter
053bd5c82f1b7d3d9184ae2b585915ed	0	0	0	0	0	0	0	0	0	0	0	0	0	0	0	0	0	0	0	0	0	0	0	0	0	0	6	0	0	0	0	0	0	0	0	0	Bacteria	Actinobacteriota	Acidimicrobiia	Microtrichales	uncultured	uncultured
053bf3a18e06d60a9de81fbcf1eb0651	0	0	0	0	0	0	10	0	0	0	0	0	0	0	0	0	0	0	0	0	0	0	0	0	0	0	0	0	0	0	0	0	0	0	0	0	Bacteria	Gemmatimonadota	Gemmatimonadetes	Gemmatimonadales	Gemmatimonadaceae	uncultured
053da2377923dab7e4531e5c03c2ccbe	0	0	0	0	0	0	0	0	0	0	0	0	0	0	11	0	0	0	0	0	0	0	0	0	0	0	0	0	0	0	0	0	0	0	0	0	Bacteria	Myxococcota	Polyangia	Haliangiales	Haliangiaceae	Haliangium
054056cba9cb6b1483999bc01e9e9373	0	0	0	0	0	0	0	0	0	0	0	0	0	0	0	0	0	0	0	0	0	0	8	0	0	0	0	0	0	0	0	0	0	0	0	0	Bacteria	Proteobacteria	Gammaproteobacteria	Xanthomonadales	Rhodanobacteraceae	Dyella
05407e55e90afc48057b942cb0473ddb	0	0	0	0	0	0	0	0	0	0	32	0	0	14	27	12	0	6	0	0	0	0	0	0	0	0	0	0	0	0	0	0	0	0	6	0	Bacteria	Acidobacteriota	Subgroup_22	Unassigned	Unassigned	Unassigned
054127b894e0a3dc632e4622e2928024	0	0	0	0	0	0	0	8	6	0	0	0	0	14	0	0	0	0	0	0	0	0	0	0	0	0	0	0	0	0	0	0	0	0	0	0	Bacteria	Proteobacteria	Gammaproteobacteria	Burkholderiales	Sutterellaceae	uncultured
05444c28defcf9c4487576ec8b97222e	0	0	0	0	0	16	0	0	0	0	0	0	0	0	0	0	0	0	0	0	0	0	0	0	0	0	0	0	0	0	0	0	0	0	9	0	Bacteria	Actinobacteriota	Acidimicrobiia	Microtrichales	Ilumatobacteraceae	uncultured
054cb5b9bb59c58a70b67f716f099271	0	0	0	0	0	0	0	0	0	0	0	93	0	0	0	0	0	0	0	0	0	0	0	0	0	0	0	0	0	0	0	0	0	0	0	102	Bacteria	Firmicutes	Bacilli	Erysipelotrichales	Erysipelatoclostridiaceae	Erysipelotrichaceae_UCG-003
054f7d7183ca74558fdd2d2309fb31e9	0	0	0	0	0	0	0	0	0	3	0	0	0	0	0	0	0	0	0	0	0	0	0	0	0	0	0	0	0	0	0	0	0	0	0	0	Bacteria	Patescibacteria	Microgenomatia	Unassigned	Unassigned	Unassigned
05542a495e7c94d70957c8713755ceeb	0	0	0	0	0	0	0	0	0	0	0	0	0	0	0	0	0	0	0	0	0	0	0	0	0	0	0	0	0	7	0	0	0	0	0	0	Bacteria	Bdellovibrionota	Bdellovibrionia	Bdellovibrionales	Bdellovibrionaceae	Bdellovibrio
05543a9b3a1f9d9b06657f822e1d3eed	0	0	0	0	0	0	0	0	0	0	0	0	0	0	3	0	0	0	0	0	0	0	0	0	0	0	0	0	0	0	0	0	0	0	0	0	Bacteria	Actinobacteriota	Thermoleophilia	Solirubrobacterales	Solirubrobacteraceae	Conexibacter
05592c41c9afc90b4fdb72020e7dc33a	0	0	0	0	0	0	0	0	0	0	0	2	0	0	0	0	0	0	0	0	0	0	0	0	0	0	0	0	0	0	0	0	0	0	0	0	Bacteria	Proteobacteria	Gammaproteobacteria	R7C24	Unassigned	Unassigned
0559c43aa90e7d395b3b048737bbb79a	0	0	0	0	2	0	0	0	0	0	0	0	0	0	0	0	0	0	0	0	0	0	0	0	0	0	0	0	0	0	0	0	0	0	0	0	Bacteria	Bacteroidota	Bacteroidia	Chitinophagales	uncultured	uncultured
055a79e4667a4c0be8fa80c6c5835290	13	9	12	0	13	0	23	10	9	0	0	9	17	0	12	0	9	0	13	0	5	0	0	17	9	0	0	5	0	9	0	0	33	32	20	0	Bacteria	Verrucomicrobiota	Verrucomicrobiae	Chthoniobacterales	Chthoniobacteraceae	Candidatus_Udaeobacter
055acf6fe154920ce65f5bf9669a9d08	0	0	0	0	0	0	0	0	0	0	15	0	9	0	0	0	0	0	0	0	0	0	0	0	0	0	6	0	0	7	0	0	0	0	13	0	Bacteria	Spirochaetota	Spirochaetia	Spirochaetales	Spirochaetaceae	Spirochaeta
05613d23d771813cb7db09678dac6df8	1	0	0	0	0	0	0	0	0	0	0	0	0	0	0	0	0	0	0	0	0	0	0	0	0	0	0	0	0	0	0	0	0	0	0	0	Bacteria	Proteobacteria	Gammaproteobacteria	Burkholderiales	Burkholderiaceae	Cupriavidus
056502ba083b29ec379a9f371bd7ca56	0	0	0	0	0	0	0	0	0	0	0	0	0	0	0	0	0	0	0	0	0	0	0	0	0	0	8	0	0	0	0	0	0	0	0	0	Bacteria	Myxococcota	Polyangia	Polyangiales	BIrii41	Unassigned
0566c08ea0c7aa38913b84b022460917	0	0	0	0	0	0	0	0	0	0	0	0	0	0	0	0	0	1	0	0	0	0	0	0	0	0	0	0	0	0	0	0	0	0	0	0	Bacteria	Proteobacteria	Gammaproteobacteria	Diplorickettsiales	Diplorickettsiaceae	Aquicella
05690b05e2ad9e6964a15ed82f02a899	0	0	0	0	0	0	0	0	0	1	0	0	0	0	0	0	0	0	0	0	0	3	0	0	0	0	0	0	0	0	0	0	0	0	0	0	Bacteria	Myxococcota	Myxococcia	Myxococcales	Myxococcaceae	P3OB-42
056caf8c40e96a70cd390a1d2062b57e	0	0	0	0	36	0	0	0	0	0	0	0	0	0	0	0	0	0	0	0	0	0	0	0	0	0	0	0	0	0	0	0	0	0	0	0	Bacteria	Acidobacteriota	Vicinamibacteria	Vicinamibacterales	uncultured	uncultured
056fa3c74b2b275d2717b02fe6790a10	0	0	0	0	0	0	0	0	0	0	0	0	0	0	0	0	0	0	0	0	0	0	0	13	0	0	0	0	118	0	0	0	0	0	0	0	Bacteria	Acidobacteriota	Acidobacteriae	Bryobacterales	Bryobacteraceae	Bryobacter
056fee6288269e07eeea5db2849a93e9	7	1	0	0	0	4	8	0	1	0	1	6	7	0	17	6	6	5	0	0	11	0	0	0	0	0	0	0	0	0	0	0	0	0	7	0	Bacteria	Chloroflexi	KD4-96	Unassigned	Unassigned	Unassigned
0572b27820d104ae1b6d21a9048fbf89	0	0	0	0	0	0	0	0	0	0	0	0	0	0	0	0	0	0	0	0	0	0	0	0	0	0	0	0	0	0	3	0	0	0	0	0	Bacteria	Gemmatimonadota	BD2-11_terrestrial_group	Unassigned	Unassigned	Unassigned
0573f422f6a524592c754953695918a9	0	53	0	25	0	0	0	0	39	0	0	0	0	0	0	0	0	0	0	0	0	0	0	0	0	0	0	0	0	0	0	0	0	0	0	0	Bacteria	Actinobacteriota	Unassigned	Unassigned	Unassigned	Unassigned
0578ecf490e441931834fd1b79c53277	0	0	0	0	0	0	0	0	0	0	0	0	0	0	0	0	0	0	0	0	0	0	6	0	0	0	15	0	0	0	0	0	0	0	0	0	Bacteria	Chloroflexi	Anaerolineae	RBG-13-54-9	Unassigned	Unassigned
05795de6085c18b99b4d1ee3fb81c06f	0	0	0	0	0	0	0	0	0	1	0	0	0	0	0	0	0	0	0	0	0	0	0	0	0	0	0	0	0	0	0	0	0	0	0	0	Bacteria	Verrucomicrobiota	Verrucomicrobiae	Chthoniobacterales	Chthoniobacteraceae	Candidatus_Udaeobacter
057e7fed5c654f2183293a755c00819f	0	0	0	0	0	0	0	0	0	6	0	0	0	0	0	0	0	0	0	0	0	0	0	0	0	0	0	0	0	0	0	0	0	0	0	0	Bacteria	Firmicutes	Bacilli	Paenibacillales	Paenibacillaceae	Paenibacillus
05834667f3a64f0db616cbf8f3860637	9	12	13	20	37	10	23	19	0	39	0	0	0	0	0	18	14	14	0	0	0	28	0	11	13	0	20	0	0	0	13	0	0	0	0	0	Bacteria	Proteobacteria	Alphaproteobacteria	Rhizobiales	KF-JG30-B3	Unassigned
05876ce2f751097746ad3139048ac3a6	0	0	0	0	0	0	0	0	0	0	0	0	0	0	0	0	0	0	0	0	1	0	0	0	0	0	0	0	0	0	0	0	0	0	0	0	Bacteria	Acidobacteriota	Vicinamibacteria	Vicinamibacterales	uncultured	uncultured
05880fc49c92c812401a8a9492be0eed	0	0	0	0	0	0	0	0	0	0	0	0	0	0	0	0	0	0	15	11	0	0	0	0	0	0	0	0	0	0	0	0	0	0	0	0	Bacteria	Actinobacteriota	Thermoleophilia	Solirubrobacterales	67-14	Unassigned
058b8e53361e0e118ae384539d5c87a0	0	20	0	0	0	0	0	0	0	0	0	0	0	0	0	0	0	0	0	0	0	0	0	0	0	0	0	0	0	0	0	0	0	0	0	0	Bacteria	Actinobacteriota	Thermoleophilia	Gaiellales	uncultured	uncultured
058e3ac811c536da59341002688ea292	0	0	0	0	0	1	0	0	0	0	0	0	0	0	0	0	0	0	0	0	0	0	0	0	0	0	0	0	0	0	0	0	0	0	0	0	Bacteria	Latescibacterota	Latescibacterota	Latescibacterota	Latescibacterota	Latescibacterota
058fbf9af5c36d3b0e2d86828d534809	0	0	0	0	0	0	0	0	0	0	0	0	0	0	0	0	0	0	0	0	0	0	0	4	0	0	0	0	0	0	0	0	0	0	0	0	Bacteria	Planctomycetota	OM190	Unassigned	Unassigned	Unassigned
059159143d66a26ee43b3fd4a6112758	0	0	0	0	0	0	0	0	0	0	0	0	0	0	0	0	0	0	0	0	0	0	0	0	0	0	0	14	0	0	0	0	0	0	0	0	Bacteria	Proteobacteria	Gammaproteobacteria	Methylococcales	Methylomonadaceae	Methylomonas
0591d3bc92b471a8b2e8a521f01e644a	0	0	0	0	0	0	0	0	0	0	0	0	0	0	0	0	0	0	0	0	0	12	0	0	0	0	0	0	0	0	0	0	0	0	0	0	Bacteria	Sva0485	Unassigned	Unassigned	Unassigned	Unassigned
0592f499d0644b27147c58b1f5941c57	0	14	0	7	8	7	0	0	0	6	0	0	0	5	0	0	0	0	0	0	0	0	0	0	0	0	0	0	0	0	0	0	0	0	0	0	Bacteria	Myxococcota	Polyangia	Polyangiales	BIrii41	Unassigned
059389aeb364af852f25cc0e16fa34d0	0	0	0	0	0	0	0	0	0	0	0	0	0	0	0	0	0	0	0	0	0	0	0	0	0	0	0	0	0	0	0	18	0	0	0	0	Bacteria	Myxococcota	Polyangia	Polyangiales	Polyangiaceae	Pajaroellobacter
0593a57e333777f7eb2c3a06e769c865	0	0	0	0	0	0	0	0	0	0	0	0	0	7	0	0	0	0	0	0	0	0	0	0	0	0	0	0	0	0	0	0	0	0	0	0	Bacteria	Chloroflexi	Dehalococcoidia	GIF3	Unassigned	Unassigned
05948ff326561454b1053502ea0f9e81	0	0	0	6	0	0	0	0	0	0	0	0	0	0	0	0	0	0	0	0	0	0	0	0	0	0	0	0	0	0	0	0	0	0	0	0	Bacteria	Gemmatimonadota	BD2-11_terrestrial_group	Unassigned	Unassigned	Unassigned
05952be2a599f66cc8b0db1684240b53	0	0	0	0	0	0	0	0	0	0	0	0	0	0	0	0	0	0	0	0	0	0	23	6	0	0	0	0	0	0	0	0	0	0	0	0	Bacteria	Actinobacteriota	Unassigned	Unassigned	Unassigned	Unassigned
05958aacd45d9a8b88dfcc5a48ba00ba	0	0	0	0	0	0	0	0	0	0	8	0	0	0	0	0	0	0	0	0	0	0	0	0	0	0	0	0	0	0	0	0	0	0	9	0	Bacteria	Proteobacteria	Alphaproteobacteria	Rickettsiales	SM2D12	Unassigned
0596cbe3c6dff2423f82d6f30b2cbdda	0	0	0	0	0	0	0	0	0	0	0	0	0	0	0	0	0	0	0	0	0	0	0	0	0	0	0	0	0	7	0	0	8	0	0	0	Bacteria	Chloroflexi	Chloroflexia	Elev-1554	Unassigned	Unassigned
05979d65d62eb7418e810596109d99d7	0	0	0	0	0	0	0	0	0	0	0	0	0	0	0	0	0	0	0	0	0	0	0	0	0	0	0	0	0	3	0	0	0	0	0	0	Bacteria	Proteobacteria	Gammaproteobacteria	Burkholderiales	Burkholderiaceae	Cupriavidus
059c8fee3289964d2124a1092a29568d	0	0	0	0	0	0	0	0	0	0	0	0	0	0	0	0	0	0	0	0	0	0	0	0	0	0	0	2	0	0	0	0	0	0	0	0	Bacteria	Planctomycetota	Planctomycetes	Gemmatales	Gemmataceae	uncultured
059f4f26c01f25dd924c543c9caca57b	0	0	0	5	0	0	0	0	0	0	0	0	0	0	0	0	0	0	0	0	0	0	0	0	0	0	0	0	0	0	0	0	0	0	0	0	Bacteria	Actinobacteriota	Thermoleophilia	Gaiellales	uncultured	uncultured
05a0ad693c84e36bee1aa366273e7eea	0	0	0	0	0	0	0	0	0	0	0	0	0	0	0	0	0	0	0	0	0	0	0	0	0	0	0	0	0	0	0	0	0	0	5	0	Bacteria	Acidobacteriota	Acidobacteriae	Bryobacterales	Bryobacteraceae	Bryobacter
05a12febf933f0c6bbacee3b6ee57311	0	0	0	0	0	0	0	0	0	27	0	0	0	0	0	0	0	0	0	0	0	0	0	0	0	0	0	0	0	0	0	0	0	0	0	0	Bacteria	Actinobacteriota	Actinobacteria	Micromonosporales	Micromonosporaceae	uncultured
05a72a874a28e93e794308ebfcc61770	0	0	0	0	0	0	0	0	0	0	0	0	0	0	0	0	13	0	0	0	0	0	0	0	0	0	0	0	0	0	0	0	0	0	0	0	Bacteria	Acidobacteriota	Vicinamibacteria	Vicinamibacterales	uncultured	uncultured
05a8ed696f7d5c6d4ed509fe3b103eaf	0	0	0	0	0	0	0	0	0	1	0	0	0	0	0	0	0	0	0	0	0	0	0	0	0	0	0	0	0	0	0	0	0	0	0	0	Bacteria	Planctomycetota	Planctomycetes	Pirellulales	Pirellulaceae	Pir4_lineage
05aaba9d2f90db8f5f3a59b0143c11aa	0	0	0	0	0	0	6	0	0	0	0	0	0	0	0	0	0	0	0	0	0	0	0	0	0	0	0	0	0	0	0	0	0	0	0	0	Bacteria	Elusimicrobiota	Lineage_IIb	Unassigned	Unassigned	Unassigned
05acba2fb1e6296ed5adb308d0eab0e2	0	0	0	0	0	0	0	0	0	0	0	0	0	0	0	0	0	0	0	0	5	0	0	0	0	0	0	0	0	0	0	0	0	0	0	0	Bacteria	Myxococcota	Polyangia	Polyangiales	Polyangiaceae	Pajaroellobacter
05b24fa930e2a204a7488ed12d30468f	0	0	0	0	0	0	0	0	0	0	0	0	0	0	0	0	0	2	0	0	0	0	0	0	0	0	0	0	0	0	0	0	0	0	0	0	Bacteria	Verrucomicrobiota	Verrucomicrobiae	Pedosphaerales	Pedosphaeraceae	Unassigned
05b54359cc67701b95ba3e34dc1f2ee5	0	0	28	0	0	0	0	0	0	0	0	0	0	0	0	0	0	0	0	0	0	0	0	0	0	0	0	0	0	0	0	0	0	0	0	0	Bacteria	Proteobacteria	Alphaproteobacteria	Sphingomonadales	Sphingomonadaceae	Sphingomonas
05b66044dd3c80f37bf1d5e9b49b81df	0	0	0	0	0	0	0	0	0	0	0	0	0	0	0	0	0	0	5	0	0	0	0	0	0	0	0	0	0	0	0	0	0	0	0	0	Bacteria	Acidobacteriota	Acidobacteriae	Subgroup_2	Unassigned	Unassigned
05b718ea9a1cc4f6524cb958d81054f6	0	0	0	0	0	0	0	0	0	0	0	0	0	0	0	0	0	0	0	0	0	0	0	17	14	8	4	18	0	0	0	19	37	12	0	15	Bacteria	Acidobacteriota	Vicinamibacteria	Vicinamibacterales	uncultured	uncultured
05b7c366a7f8509bb3839aa2ec3db954	0	0	0	1	0	0	0	0	0	0	0	0	0	0	0	0	0	0	0	0	0	0	0	0	0	0	0	0	0	0	0	0	0	0	0	0	Bacteria	Gemmatimonadota	Gemmatimonadetes	Gemmatimonadales	Gemmatimonadaceae	uncultured
05bca998106d2390765cebba1a18b44b	0	0	0	0	0	0	0	0	0	0	0	0	0	0	0	1	0	0	0	0	0	0	0	0	0	0	0	0	0	0	0	0	0	0	0	0	Bacteria	Acidobacteriota	Thermoanaerobaculia	Thermoanaerobaculales	Thermoanaerobaculaceae	Subgroup_10
05bf03f4d78fed27123027991d61ba60	0	0	0	0	0	0	0	0	0	0	0	0	0	0	0	0	0	0	0	0	0	0	0	3	0	0	0	0	0	0	0	0	0	0	0	0	Bacteria	Verrucomicrobiota	Verrucomicrobiae	S-BQ2-57_soil_group	Unassigned	Unassigned
05bfeb8aed96377f3dc815ebcc76c89c	0	0	0	0	0	0	0	0	0	0	0	0	0	0	0	0	0	0	0	0	0	0	0	0	5	0	0	0	0	0	0	0	0	0	0	0	Bacteria	Acidobacteriota	Holophagae	Subgroup_7	Unassigned	Unassigned
05c239895ccbcc8b025ced398976849a	0	0	0	0	0	0	0	0	0	0	0	0	0	0	0	0	0	0	0	0	0	0	0	0	23	22	0	7	0	0	8	0	0	25	10	0	Bacteria	Myxococcota	Polyangia	Polyangiales	Polyangiaceae	Pajaroellobacter
05c525536af9c26669ad07d7e8f0e468	0	0	0	0	0	0	0	0	0	0	0	0	0	0	0	0	1	0	0	0	0	0	0	0	0	0	0	0	0	0	0	0	0	0	0	0	Bacteria	Chloroflexi	TK10	Unassigned	Unassigned	Unassigned
05c865ef74a35ebd7a6b4f9e3b5789a7	0	0	0	0	0	0	0	0	0	0	4	0	0	0	0	0	0	0	0	0	0	0	0	0	0	0	0	0	0	0	0	0	0	0	0	0	Bacteria	Proteobacteria	Gammaproteobacteria	Burkholderiales	SC-I-84	Unassigned
05ca727c954874afc3d2122c1ab46099	0	0	0	0	0	0	0	0	0	0	0	0	0	0	0	0	0	0	0	0	0	0	0	0	0	5	0	0	0	0	0	0	0	0	0	0	Bacteria	Bacteroidota	Kapabacteria	Kapabacteriales	Unassigned	Unassigned
05cb31d46ab7d606ee1de9147d0629ea	0	0	0	0	0	0	0	0	0	0	0	0	0	0	0	0	0	0	0	0	0	0	0	0	3	0	0	0	0	0	0	0	0	0	0	0	Bacteria	Bacteroidota	Bacteroidia	Chitinophagales	Chitinophagaceae	Terrimonas
05cc12ba6bd4302cac5e50007f180019	0	0	0	0	0	0	0	0	0	0	0	0	0	0	0	0	0	0	0	80	23	0	0	0	11	0	45	0	0	0	0	0	0	0	0	0	Bacteria	Acidobacteriota	Vicinamibacteria	Vicinamibacterales	uncultured	uncultured
05ccb238289ffdcc1c3c8f1569c38c4a	0	0	0	2	0	0	0	0	0	0	0	0	0	0	0	0	0	0	0	0	0	0	0	0	0	0	0	0	0	0	0	0	0	0	0	0	Bacteria	Proteobacteria	Gammaproteobacteria	Burkholderiales	Rhodocyclaceae	Niveibacterium
05cd11719b7aa57a5d99b31bf39c1ead	0	0	0	0	0	0	0	0	0	0	0	0	0	0	0	0	0	0	14	0	0	0	0	0	0	0	0	0	0	0	0	0	0	0	0	0	Bacteria	Proteobacteria	Gammaproteobacteria	Burkholderiales	Comamonadaceae	Variovorax
05d09c81efce2bda8c8afbf1a0de23b0	0	0	0	0	0	0	0	0	0	0	0	0	0	0	0	0	0	0	0	0	0	0	0	0	0	0	0	0	0	0	2	0	0	0	0	0	Bacteria	Patescibacteria	Saccharimonadia	Saccharimonadales	Unassigned	Unassigned
05d212256d84858a892958e6597b4e45	0	0	0	0	0	0	0	0	0	2	0	0	0	0	0	0	0	0	0	0	0	0	0	0	0	0	0	0	0	0	0	0	0	0	0	0	Bacteria	Bacteroidota	Bacteroidia	Chitinophagales	Chitinophagaceae	uncultured
05d42438173c3efc4e222a6d2cf500aa	0	0	0	0	0	0	0	0	0	0	0	0	0	0	0	9	0	6	0	0	0	0	0	0	0	11	0	0	0	0	0	0	0	0	5	0	Bacteria	Myxococcota	Polyangia	Polyangiales	Sandaracinaceae	uncultured
05d69ff3b18457bfae5c86178eff3a12	0	0	0	0	0	0	0	0	0	0	0	0	0	0	0	0	0	0	0	0	0	1	0	0	0	0	0	0	0	0	0	0	0	0	0	0	Bacteria	Myxococcota	bacteriap25	Unassigned	Unassigned	Unassigned
05d7c13e24bf66ad21f9652314e27b73	0	0	0	0	0	0	0	0	0	0	0	0	0	0	0	0	0	0	0	0	0	0	0	4	5	9	3	6	29	4	12	10	21	15	7	0	Bacteria	Acidobacteriota	Acidobacteriae	Acidobacteriales	uncultured	uncultured
05da51fa6fb51770eb40257a2128ca2b	0	0	0	0	0	0	0	0	0	0	0	0	0	0	0	0	0	0	0	0	0	0	0	0	0	0	0	0	0	0	0	0	1	0	0	0	Bacteria	Acidobacteriota	Acidobacteriae	Subgroup_2	Unassigned	Unassigned
05dca65a9fab082cb0e918b0f9168b62	0	0	0	0	0	0	0	0	0	0	0	0	0	0	0	0	0	0	0	0	0	5	0	0	0	0	0	0	0	0	0	0	0	0	0	0	Bacteria	Myxococcota	Polyangia	Haliangiales	Haliangiaceae	Haliangium
05ddb14c165d5b76023dc2330e80237b	0	0	0	0	0	0	0	0	0	1	0	0	0	0	0	0	0	0	0	0	0	0	0	0	0	0	0	0	0	0	0	0	0	0	0	0	Bacteria	Bacteroidota	SJA-28	Unassigned	Unassigned	Unassigned
05e0aa5cc20ea065df4c21011607f64a	0	0	0	0	0	3	0	2	1	0	0	0	0	0	7	0	0	0	0	0	0	0	0	0	0	0	0	0	0	0	0	0	0	0	0	0	Bacteria	RCP2-54	Unassigned	Unassigned	Unassigned	Unassigned
05e0aa71c8e790df45eab9f659a9e66d	0	0	0	0	0	0	0	0	0	0	0	0	0	0	0	0	0	0	0	0	0	0	0	0	0	0	2	0	0	0	0	0	0	0	0	0	Bacteria	Patescibacteria	Parcubacteria	Candidatus_Moranbacteria	Unassigned	Unassigned
05e2872d84abf368b5f890d0bce6cd06	0	0	0	0	0	0	0	0	0	0	0	0	0	0	0	0	0	0	0	0	0	2	0	0	0	0	0	0	0	0	0	0	0	0	0	0	Bacteria	Myxococcota	bacteriap25	Unassigned	Unassigned	Unassigned
05e32bf9750677c627f7c27dc5025f0d	0	0	0	0	0	0	0	8	0	0	0	0	0	0	0	0	0	0	0	0	0	4	0	0	5	0	0	0	0	0	0	0	0	0	0	0	Bacteria	Acidobacteriota	Vicinamibacteria	Subgroup_17	Unassigned	Unassigned
05e5d74ff057b9686be8e7bc20cfa3ae	0	0	0	0	0	0	0	0	0	0	0	0	0	0	0	0	0	0	0	0	0	0	20	0	0	0	0	21	67	63	0	0	22	0	0	0	Bacteria	Acidobacteriota	Acidobacteriae	Solibacterales	Solibacteraceae	Candidatus_Solibacter
05e5f4701a2fca754bee4c80c6307a92	0	0	0	0	0	0	0	0	0	0	0	0	0	0	0	0	0	0	6	0	0	0	0	0	0	0	0	0	0	0	0	0	0	0	0	0	Bacteria	MBNT15	Unassigned	Unassigned	Unassigned	Unassigned
05e66b2fdd39dfe2d43fad634750d4d4	0	0	0	0	0	0	0	0	0	0	0	0	0	0	0	0	0	9	0	0	0	0	0	0	0	0	0	0	0	0	0	0	0	0	0	0	Bacteria	Myxococcota	Myxococcia	Myxococcales	Anaeromyxobacteraceae	Anaeromyxobacter
05e9282a19412b9cbb4399671344d137	0	0	0	0	0	0	0	0	2	0	0	0	0	0	0	0	0	0	0	0	0	0	0	0	0	0	0	0	0	0	0	0	0	0	0	0	Bacteria	Latescibacterota	Latescibacterota	Latescibacterota	Latescibacterota	Latescibacterota
05ec07c35b7ab34ed8b0d8247b11373a	0	0	0	0	0	0	0	0	0	0	0	0	0	0	0	0	0	0	0	0	0	0	0	0	0	0	0	0	0	1	0	0	0	0	0	0	Bacteria	Verrucomicrobiota	Verrucomicrobiae	Pedosphaerales	Pedosphaeraceae	ADurb.Bin063-1
05edf4c8bb6b38a7768882d30b1b1268	0	0	0	0	0	0	0	0	0	0	0	0	0	0	0	0	0	0	0	0	0	0	5	0	0	0	0	0	0	0	0	0	0	0	0	0	Bacteria	Bacteroidota	Bacteroidia	Chitinophagales	Chitinophagaceae	Puia
05f0218e40035b124d9112faf463542e	0	0	0	0	0	0	0	0	0	0	0	0	0	0	0	0	0	0	0	0	0	0	0	0	2	0	0	0	0	0	0	0	0	0	0	0	Bacteria	Verrucomicrobiota	Verrucomicrobiae	Methylacidiphilales	Methylacidiphilaceae	uncultured
05f0e6e1af52bc7556cbd5eded09056a	0	0	0	0	0	0	0	0	0	0	0	0	0	0	0	0	0	0	0	0	0	0	0	0	0	0	0	0	0	0	13	10	0	8	0	0	Bacteria	RCP2-54	Unassigned	Unassigned	Unassigned	Unassigned
05f1edecb7cfdc7ad155d2bf29512b14	3	0	0	0	0	1	1	0	0	0	0	0	0	0	0	0	0	0	0	0	0	0	0	0	0	0	0	0	0	0	0	0	0	0	0	0	Bacteria	Gemmatimonadota	Gemmatimonadetes	Gemmatimonadales	Gemmatimonadaceae	uncultured
05f24551ddee65b1cf3c855d9d9ac85c	9	0	0	0	16	0	0	0	0	17	9	8	6	0	0	0	10	0	0	0	0	9	0	0	0	0	0	0	0	0	0	0	0	0	0	0	Bacteria	Gemmatimonadota	Gemmatimonadetes	Gemmatimonadales	Gemmatimonadaceae	uncultured
05f2770c69c4e344cbfb91fd8334aa38	0	0	0	0	0	0	0	0	0	0	0	0	0	0	0	0	0	0	0	0	0	15	0	0	0	0	0	0	0	0	0	0	0	0	0	0	Bacteria	Myxococcota	Myxococcia	Myxococcales	Anaeromyxobacteraceae	Anaeromyxobacter
05f7e296022f1a7464245d60abfca3c3	0	0	0	0	0	0	9	0	0	0	0	0	0	0	0	0	0	0	0	0	0	0	0	0	0	0	0	0	0	0	0	0	0	0	0	0	Bacteria	Gemmatimonadota	Gemmatimonadetes	Gemmatimonadales	Gemmatimonadaceae	uncultured
05f83d5f7fca90334426885a49d0fc7d	0	0	0	0	11	0	0	0	0	0	0	0	0	0	0	0	0	0	0	0	0	0	0	0	0	0	0	0	0	0	0	0	0	0	0	0	Bacteria	Gemmatimonadota	BD2-11_terrestrial_group	Unassigned	Unassigned	Unassigned
05f9c9089b89d7bc038287d340906ea4	0	0	0	0	0	0	0	0	0	0	0	0	0	0	0	0	0	0	0	0	0	0	0	0	0	0	0	25	0	45	22	75	48	0	0	53	Bacteria	Proteobacteria	Alphaproteobacteria	Rhizobiales	Xanthobacteraceae	uncultured
05fb86c061c0dd8892333b5f99b656ec	0	0	0	0	0	0	0	0	0	0	0	0	0	0	0	0	0	0	0	0	0	0	0	3	0	0	0	0	0	0	0	0	0	0	0	0	Bacteria	Proteobacteria	Gammaproteobacteria	Legionellales	Legionellaceae	Legionella
05fc00f6142d7c570261f71bbdadb9b8	0	0	0	0	0	0	0	0	0	0	0	0	0	0	15	0	0	0	0	0	0	0	0	0	0	0	0	0	0	0	0	0	0	0	0	0	Bacteria	Verrucomicrobiota	Verrucomicrobiae	Pedosphaerales	Pedosphaeraceae	Pedosphaera
06002d5b3ecdc103bb3458f53b55ef8e	0	0	0	0	0	0	20	8	0	0	24	0	15	0	22	19	14	25	105	43	22	0	0	0	35	0	0	0	0	0	0	6	0	0	11	12	Bacteria	Proteobacteria	Gammaproteobacteria	Burkholderiales	Burkholderiaceae	Burkholderia-Caballeronia-Paraburkholderia
0600ae32b8679ece940b74d92b3ff552	0	0	3	0	0	0	0	0	0	0	0	0	0	0	0	0	0	0	0	0	0	0	0	0	0	0	0	0	0	0	0	0	0	0	0	0	Bacteria	Bacteroidota	Bacteroidia	Chitinophagales	Chitinophagaceae	uncultured
0603c6559fdb57dc7c77859b4fbf709d	0	0	0	0	0	0	0	0	0	0	0	0	0	0	0	0	0	0	0	3	0	0	0	0	0	0	0	0	0	0	0	0	0	0	0	0	Bacteria	Acidobacteriota	Subgroup_22	Unassigned	Unassigned	Unassigned
060451a17f881186b2026805428f51bd	0	0	0	0	0	0	0	0	0	0	0	0	0	0	0	0	0	0	0	0	0	0	0	0	0	36	0	0	27	0	8	0	0	0	0	0	Bacteria	Methylomirabilota	Methylomirabilia	Rokubacteriales	Unassigned	Unassigned
06053c7fecfa6359b9dc4a2a5c8e760e	0	0	0	0	0	0	0	0	0	0	0	0	0	0	0	0	0	0	0	10	0	0	0	0	0	0	0	0	0	0	0	0	0	0	0	0	Bacteria	Planctomycetota	OM190	Unassigned	Unassigned	Unassigned
06055c11bd7e588a22d6fe6fb33def94	0	0	0	0	0	0	0	0	0	0	0	0	0	0	0	0	0	0	0	0	0	0	0	0	0	39	0	0	0	0	0	0	0	0	0	0	Bacteria	Proteobacteria	Alphaproteobacteria	Rhodospirillales	uncultured	uncultured
0605be56594c9b574166943b9e984d18	0	0	0	0	0	0	0	0	0	0	0	0	0	0	0	0	0	0	0	0	0	0	0	0	0	4	0	0	0	0	0	0	0	0	0	0	Bacteria	Myxococcota	Myxococcia	Myxococcales	Anaeromyxobacteraceae	Anaeromyxobacter
06075c7a4b77e23d5bfb8cb19f6c8c57	0	0	0	0	0	0	0	0	0	0	0	0	0	0	0	0	0	0	0	0	0	0	0	0	0	8	0	8	11	0	12	0	9	0	0	0	Bacteria	Acidobacteriota	Vicinamibacteria	Subgroup_17	Unassigned	Unassigned
0607aa6d825729bd48e0b54018c239ac	0	3	0	0	0	0	0	0	0	0	0	0	0	0	0	0	0	0	0	0	0	0	0	0	0	0	0	0	0	0	0	0	0	0	0	0	Bacteria	Myxococcota	Polyangia	Polyangiales	Polyangiaceae	Pajaroellobacter
0609193a48602918a272566f8e76392e	0	0	0	0	0	0	0	0	0	0	0	0	0	0	0	0	0	0	1	0	0	0	0	0	0	0	0	0	0	0	0	0	0	0	0	0	Bacteria	Acidobacteriota	Acidobacteriae	Subgroup_2	Unassigned	Unassigned
060bdbe861fdb98826b6ab35cad3a143	0	0	0	0	0	0	0	0	0	0	0	1	0	0	0	0	0	0	0	0	0	0	0	0	0	0	0	0	0	0	0	0	0	0	0	0	Bacteria	Actinobacteriota	Actinobacteria	Frankiales	Acidothermaceae	Acidothermus
060e8153e709c872c4bff6ac5bbea18d	0	0	0	0	0	0	0	0	0	0	0	0	0	0	0	0	0	0	9	0	0	0	0	0	0	0	0	0	0	0	0	0	0	0	0	0	Bacteria	Patescibacteria	Saccharimonadia	Saccharimonadales	S32	Unassigned
060f35361cdd79a93cc97dc09af772e2	79	55	87	44	34	37	28	31	42	0	0	0	0	0	27	25	0	0	0	0	0	0	0	0	11	0	0	0	0	0	0	0	0	0	0	0	Bacteria	Chloroflexi	TK10	Unassigned	Unassigned	Unassigned
061003c35ef05e00a1bd3e2f42b639ae	0	0	3	0	0	0	0	0	0	0	0	0	0	0	0	0	0	0	0	0	0	0	0	0	0	0	0	0	0	0	0	0	0	0	0	0	Bacteria	Actinobacteriota	Actinobacteria	Catenulisporales	Catenulisporaceae	Catenulispora
061117a334d147ce1f7489af7173a9c1	0	0	0	0	0	0	0	0	0	0	0	0	0	0	0	0	0	0	0	0	0	0	0	0	4	0	0	0	0	0	0	0	0	0	0	0	Bacteria	Bacteroidota	Bacteroidia	Cytophagales	Microscillaceae	uncultured
0612e485e3a4c32b570a48793d4b5536	0	0	0	0	0	0	0	0	0	2	0	0	0	0	0	0	0	0	0	0	0	14	0	0	0	0	0	0	0	0	0	0	0	0	0	0	Bacteria	Acidobacteriota	Subgroup_22	Unassigned	Unassigned	Unassigned
0614c6c176050e9e14aa02b2cee31014	0	0	0	0	0	0	0	0	1	0	0	0	0	0	0	0	0	0	0	0	0	0	0	0	0	0	0	0	0	0	0	0	0	0	0	0	Bacteria	Proteobacteria	Gammaproteobacteria	Pseudomonadales	Pseudomonadaceae	Pseudomonas
06157efd4052518945f1961ccce85ce6	0	0	0	0	0	0	0	0	0	0	0	0	0	0	0	0	0	0	0	0	0	0	0	0	18	0	0	0	0	0	0	0	0	0	0	0	Bacteria	Chloroflexi	Anaerolineae	SJA-15	Unassigned	Unassigned
061739e1079b7700e9f56dc3129e73e6	0	0	0	0	0	0	0	0	0	0	0	0	0	0	7	0	0	0	0	0	0	0	0	0	0	0	0	0	0	0	0	0	0	0	0	0	Bacteria	Myxococcota	Myxococcia	Myxococcales	Myxococcaceae	KD3-10
0618e0975fbcef3fa37acc3b64b9d655	0	0	0	0	0	0	0	0	0	0	0	0	0	0	0	0	0	0	0	0	0	0	0	0	0	0	0	0	0	7	0	0	0	0	0	0	Bacteria	Chloroflexi	TK10	Unassigned	Unassigned	Unassigned
061a7f5471ea622c539321cdfee8db2a	0	0	0	0	0	0	0	0	0	0	0	0	0	5	0	0	0	0	0	0	0	0	0	0	0	0	0	0	0	0	0	0	0	0	0	0	Bacteria	Actinobacteriota	Thermoleophilia	Solirubrobacterales	Solirubrobacteraceae	Conexibacter
061aeaba48d0fcb7ed93447ed76eebab	0	0	0	0	0	0	0	0	0	0	0	0	0	0	0	0	0	0	0	0	0	5	0	0	0	20	0	0	0	0	0	0	0	0	0	0	Bacteria	MBNT15	Unassigned	Unassigned	Unassigned	Unassigned
061b78a1a14bc7866eaad8292103287d	0	0	0	0	0	0	0	0	0	0	0	0	0	0	0	0	0	0	0	0	0	0	0	0	0	0	0	0	0	0	0	0	0	0	11	0	Bacteria	Methylomirabilota	Methylomirabilia	Methylomirabilales	Methylomirabilaceae	Sh765B-TzT-35
061e09dc21092fb534f42f34c07f6039	0	0	0	0	0	0	0	0	0	2	0	0	0	0	0	0	0	0	0	0	0	0	0	0	0	0	0	0	0	0	0	0	0	0	0	0	Bacteria	Desulfobacterota	Desulfobulbia	Desulfobulbales	uncultured	uncultured
061f57501214c8d849f86bd7378e9988	0	0	0	0	0	0	0	0	0	0	0	0	0	0	0	0	0	0	0	12	0	0	0	0	0	0	0	0	0	0	0	0	0	0	0	0	Bacteria	Proteobacteria	Alphaproteobacteria	Rickettsiales	SM2D12	Unassigned
061f944f2a185d8afcf681dc068853f0	0	0	0	0	6	0	0	0	0	0	0	0	0	0	0	0	0	0	0	0	0	0	0	0	0	0	0	0	0	0	0	0	0	0	0	0	Bacteria	Proteobacteria	Gammaproteobacteria	Xanthomonadales	Rhodanobacteraceae	Luteibacter
0621fdaa3f928ce68153e7b20b6b4543	0	0	0	0	0	0	0	0	0	10	0	0	0	0	0	0	0	0	0	0	0	0	0	0	0	0	0	0	0	0	0	0	0	0	0	0	Bacteria	Myxococcota	Polyangia	Polyangiales	Eel-36e1D6	Unassigned
06226a486d1684fe1b69d5ec246ad183	0	0	0	0	0	0	0	0	0	0	0	0	0	0	0	0	0	0	0	0	14	0	0	0	0	0	0	0	0	0	0	0	6	0	0	0	Bacteria	Myxococcota	Polyangia	Polyangiales	Sandaracinaceae	uncultured
06235f4f3e5db835b2985b07ba0be94b	0	0	0	0	0	0	0	0	0	1	0	0	0	0	0	0	0	0	0	0	0	0	0	0	0	0	0	0	0	0	0	0	0	0	0	0	Bacteria	Acidobacteriota	Blastocatellia	Elev-16S-573	Unassigned	Unassigned
0627049158e7225a6c5967886795375d	0	0	0	0	0	0	0	0	0	0	0	0	0	0	0	0	0	0	0	0	0	0	0	0	0	0	0	7	0	0	0	0	0	0	0	0	Bacteria	Planctomycetota	Planctomycetes	Gemmatales	Gemmataceae	uncultured
06282f0d1fe87bceb316f5009ab282ae	0	0	0	0	0	0	0	0	0	0	0	0	0	0	0	0	0	0	0	0	0	5	0	0	0	0	0	0	0	0	0	0	0	0	0	0	Bacteria	Chloroflexi	Gitt-GS-136	Unassigned	Unassigned	Unassigned
06284f4eea1d8773908a69805a549a31	0	0	0	0	0	0	0	0	0	0	0	0	13	0	0	0	0	0	0	0	0	0	0	0	0	0	0	0	0	0	0	0	0	0	0	34	Bacteria	Gemmatimonadota	Gemmatimonadetes	Gemmatimonadales	Gemmatimonadaceae	Gemmatimonas
062863232e9b3ee8ea12cad9b93794c0	0	0	0	0	0	0	0	0	0	0	0	0	0	0	0	0	0	0	0	0	0	0	0	0	0	0	0	0	10	0	0	0	0	0	0	0	Bacteria	Acidobacteriota	Subgroup_5	Unassigned	Unassigned	Unassigned
0628873a901e8f1e47283e268c3c362f	0	0	0	0	10	0	0	0	0	39	21	31	18	22	0	0	47	19	0	0	0	0	0	0	0	0	0	0	0	0	0	0	0	0	0	0	Bacteria	Latescibacterota	Latescibacterota	Latescibacterota	Latescibacterota	Latescibacterota
0628c3d2e45c823bcbd8d0749b5cfd30	0	0	0	0	0	0	0	0	0	0	0	0	0	0	0	0	0	0	0	0	0	0	0	0	0	0	0	0	0	0	0	0	4	0	0	0	Bacteria	Proteobacteria	Gammaproteobacteria	Gammaproteobacteria_Incertae_Sedis	Unassigned	Acidibacter
062dd00baab9f7f1c1aab0d537a01c05	0	0	0	0	0	0	0	0	0	0	0	0	0	0	0	0	0	0	0	0	0	2	0	0	0	0	0	0	0	0	0	0	0	0	0	0	Bacteria	Latescibacterota	Latescibacterota	Latescibacterota	Latescibacterota	Latescibacterota
062f7a4052484e41b88bae32b487b31e	0	0	0	0	0	0	0	0	0	0	0	0	0	0	0	0	0	0	0	0	0	0	0	5	0	0	0	0	0	0	0	0	0	0	0	0	Bacteria	Proteobacteria	Alphaproteobacteria	Elsterales	uncultured	uncultured
0632fa6b7f28924c2ed85fa33a6511df	0	0	0	0	0	0	0	0	0	0	0	0	0	0	0	0	0	1	0	0	0	0	0	0	0	0	0	0	0	0	0	0	0	0	0	0	Bacteria	Latescibacterota	Latescibacterota	Latescibacterota	Latescibacterota	Latescibacterota
0636e92e661df20abdae43cf575583dd	0	0	0	0	0	0	0	0	0	0	0	2	0	0	0	0	0	0	0	0	0	0	0	0	0	0	0	0	0	0	0	0	0	0	0	0	Bacteria	Firmicutes	Bacilli	Paenibacillales	Paenibacillaceae	Paenibacillus
063889ae30c4ba8575e376fc79913fc8	0	0	0	0	0	0	0	2	0	0	0	0	0	0	0	0	0	0	0	0	0	0	0	0	0	0	0	0	0	0	0	0	0	0	0	0	Bacteria	Elusimicrobiota	Lineage_IIa	Unassigned	Unassigned	Unassigned
063914ec2361e5f04114428d6c650120	0	0	0	0	0	0	0	0	0	0	0	0	0	0	0	0	0	3	0	0	0	0	0	0	0	0	0	0	0	0	0	0	0	0	0	0	Bacteria	Actinobacteriota	Unassigned	Unassigned	Unassigned	Unassigned
063950bffe4fd4f2277c1c14a1140704	0	0	0	0	0	0	0	0	0	10	0	0	0	0	0	0	0	0	0	0	0	0	0	0	0	0	0	0	0	0	0	0	0	0	0	0	Bacteria	Myxococcota	bacteriap25	Unassigned	Unassigned	Unassigned
063ae00ee50fcf3cd52954672b08f509	0	0	0	0	2	0	0	0	0	0	0	0	0	0	0	0	0	0	0	0	0	0	0	0	0	0	0	0	0	0	0	0	0	0	0	0	Bacteria	Acidobacteriota	Blastocatellia	Elev-16S-573	Unassigned	Unassigned
06408a6aa215b37e509981b0ebc873d0	0	0	0	0	0	0	0	0	0	0	0	0	0	0	0	0	0	0	0	0	0	0	0	27	23	18	19	161	24	40	39	79	21	0	0	0	Bacteria	Proteobacteria	Gammaproteobacteria	Gammaproteobacteria_Incertae_Sedis	Unassigned	Acidibacter
0643164e4d234f860e1c6384faa35050	0	0	0	0	0	0	0	0	0	0	0	0	0	0	0	0	0	0	0	0	0	0	0	0	0	0	26	0	0	14	0	10	0	0	0	0	Bacteria	Acidobacteriota	Holophagae	Subgroup_7	Unassigned	Unassigned
0644013d5aa9f810639664aa0ed9fce3	0	0	0	0	3	0	0	4	2	3	8	5	1	1	5	0	1	1	7	6	1	5	15	1	6	2	0	5	1	8	8	6	4	8	0	0	Bacteria	Proteobacteria	Gammaproteobacteria	Burkholderiales	Nitrosomonadaceae	mle1-7
064465f939810a585093a8f3a2e509b6	0	0	0	0	0	0	0	0	0	0	8	0	0	0	0	0	0	0	0	0	0	0	0	0	0	0	0	0	0	12	0	0	0	0	0	0	Bacteria	Myxococcota	Polyangia	Polyangiales	Sandaracinaceae	uncultured
0647e2cacf93a2b6b53c455a364304d9	0	0	0	0	0	0	0	0	0	0	0	0	0	0	10	0	0	0	0	0	0	0	0	0	0	0	0	0	0	0	0	0	0	0	0	0	Bacteria	Methylomirabilota	Methylomirabilia	Rokubacteriales	Unassigned	Unassigned
0648759973c56b5b4a9087ffa3802939	0	0	0	0	0	0	0	0	0	0	0	0	0	0	0	0	0	0	0	0	0	0	0	0	0	0	0	0	3	0	0	0	0	0	0	0	Bacteria	Actinobacteriota	Actinobacteria	Propionibacteriales	Nocardioidaceae	Kribbella
064932dc173c884c6e22681f88e2cce9	0	0	0	0	0	0	0	0	0	0	0	0	17	23	0	0	24	0	0	0	0	0	0	0	0	0	0	0	0	0	0	0	0	0	0	0	Bacteria	Verrucomicrobiota	Verrucomicrobiae	Chthoniobacterales	Xiphinematobacteraceae	Candidatus_Xiphinematobacter
064a776694f7c2b7b5554615bbf4667a	0	0	0	0	0	0	0	0	0	0	0	0	0	0	0	0	0	0	0	0	0	3	0	0	0	0	0	0	0	0	0	0	0	0	0	0	Bacteria	Planctomycetota	Planctomycetes	Pirellulales	Pirellulaceae	uncultured
064b699b0c6d1447a8516b96e2d6b01a	0	0	0	0	0	0	0	0	0	0	0	0	0	0	0	0	0	0	0	0	0	0	0	5	0	0	0	0	0	0	0	0	0	0	0	0	Bacteria	Proteobacteria	Gammaproteobacteria	PLTA13	Unassigned	Unassigned
0651e3755b642deec3915a85e3866750	0	0	0	0	0	0	0	0	0	0	0	0	0	0	0	5	0	0	0	0	0	0	0	0	0	0	0	0	0	0	0	0	0	0	0	0	Bacteria	Zixibacteria	Zixibacteria	Unassigned	Unassigned	Unassigned
065206549c29ed851b71581b0bb5fc08	0	0	0	0	0	0	0	0	0	0	0	0	0	0	0	0	0	0	0	0	0	0	0	1	0	0	0	0	0	0	0	0	0	0	0	0	Bacteria	Actinobacteriota	Thermoleophilia	Gaiellales	uncultured	uncultured
06527208ceed036b023125a3353781eb	0	0	0	0	0	0	0	0	0	0	0	0	0	0	0	0	0	0	0	0	0	0	0	0	0	0	0	10	0	0	0	0	0	0	0	0	Bacteria	NB1-j	Unassigned	Unassigned	Unassigned	Unassigned
065478ff41f054fab4cc1dc609865cb2	0	0	0	0	0	3	0	0	0	0	0	0	0	0	0	0	0	0	0	0	0	0	0	0	0	0	0	0	0	0	0	0	0	0	0	0	Bacteria	Bacteroidota	Bacteroidia	Cytophagales	Microscillaceae	uncultured
0654ed7dd599d335822be1a9ef28f21b	0	0	0	0	0	0	0	0	0	0	0	0	0	0	0	0	0	6	0	0	0	0	0	0	0	0	0	0	0	0	0	0	0	0	0	0	Bacteria	Myxococcota	Polyangia	Blfdi19	Unassigned	Unassigned
06563d8c306c70b9089111d4f1c16543	0	0	0	0	0	0	0	0	0	3	0	0	0	0	0	0	0	0	0	0	0	0	0	0	0	0	0	0	0	0	0	0	0	0	0	0	Bacteria	Proteobacteria	Gammaproteobacteria	Tenderiales	Tenderiaceae	Candidatus_Tenderia
065a540f04189930cf0bc4a8cbe1eeef	0	0	0	0	0	0	0	0	0	0	0	0	0	0	0	0	0	0	0	0	0	0	0	0	0	0	0	0	0	0	0	0	0	0	0	5	Bacteria	Proteobacteria	Gammaproteobacteria	Xanthomonadales	Xanthomonadaceae	Lysobacter
065b1c7846ed7a2ca900c3d9698e984f	0	0	0	0	0	0	0	0	0	0	0	12	0	0	0	0	0	0	0	0	0	0	0	0	0	0	0	0	0	0	0	0	0	0	0	81	Bacteria	Acidobacteriota	Acidobacteriae	Subgroup_2	Unassigned	Unassigned
065b91b47d89fe71480319c40ef484ca	0	0	0	0	0	0	0	0	0	0	0	0	0	0	0	0	0	0	0	0	0	0	0	0	0	0	0	0	0	0	10	0	0	0	0	0	Bacteria	Verrucomicrobiota	Verrucomicrobiae	Opitutales	Opitutaceae	Lacunisphaera
0663f80cbb4dee28a01234b2aeb34168	0	0	0	0	0	0	0	0	0	0	0	0	0	0	7	0	0	0	0	0	0	0	0	0	0	0	0	0	0	0	0	0	0	0	0	0	Bacteria	Acidobacteriota	Vicinamibacteria	Vicinamibacterales	Vicinamibacteraceae	Unassigned
06643132b9e846836f6e1b305f432c9d	0	0	0	0	0	0	0	0	0	0	0	0	0	0	0	0	0	0	0	0	0	0	4	0	0	0	0	0	0	0	0	0	0	0	0	0	Bacteria	Proteobacteria	Alphaproteobacteria	Caulobacterales	Parvularculaceae	Amphiplicatus
06690095544e0e766309a7114d112f5c	0	0	0	0	0	0	0	0	0	2	0	0	1	0	0	0	0	0	0	0	0	1	0	0	0	0	3	0	0	0	0	0	0	0	0	0	Bacteria	Bacteroidota	Bacteroidia	Chitinophagales	37-13	Unassigned
066b073fde2ad109881228529336e397	0	0	0	0	0	0	2	0	0	0	0	0	0	0	0	0	0	0	0	0	0	0	0	0	0	0	0	0	0	0	0	0	0	0	0	0	Bacteria	Chloroflexi	Ktedonobacteria	Ktedonobacterales	Ktedonobacteraceae	uncultured
066cffde926fcd59125d7759b5cfa084	0	0	0	0	0	0	19	0	0	0	0	0	0	0	0	0	0	0	0	0	0	0	0	0	0	0	0	0	0	0	0	0	0	0	0	0	Bacteria	Actinobacteriota	Thermoleophilia	Gaiellales	Gaiellaceae	Gaiella
06758592720e4b0b82e564bfda4ef24e	0	0	0	0	0	0	0	0	0	0	0	0	0	0	0	1	0	0	0	0	0	0	0	0	0	0	0	0	0	0	0	0	0	0	0	0	Bacteria	Verrucomicrobiota	Verrucomicrobiae	Verrucomicrobiales	DEV007	Unassigned
067625d3a2af00640ec9a1696d432e50	0	0	0	0	0	0	0	0	0	0	0	0	0	1	0	0	0	0	0	0	0	0	0	0	0	0	0	0	0	0	0	0	0	0	0	0	Bacteria	Myxococcota	Polyangia	Polyangiales	BIrii41	Unassigned
067968e84c86eba3eba6bdb8cc4bbed2	0	0	0	0	0	0	0	0	0	0	0	0	0	0	0	0	0	0	2	0	1	0	0	0	0	0	0	0	0	0	0	0	0	0	0	0	Bacteria	Acidobacteriota	Blastocatellia	45597	Unassigned	Unassigned
0679a7fd9272a9b90d771eb35b43b4e5	0	0	0	0	0	0	0	0	0	0	2	0	0	0	0	0	0	0	0	0	0	0	0	0	0	0	0	0	0	0	0	0	0	0	0	0	Bacteria	NB1-j	Unassigned	Unassigned	Unassigned	Unassigned
067b8ed78159aecc3095a9ff9ac35a85	11	8	0	2	8	5	0	0	1	0	0	0	0	0	0	0	12	4	0	0	0	0	0	0	0	0	0	0	0	0	0	0	0	0	0	0	Bacteria	Acidobacteriota	Blastocatellia	Pyrinomonadales	Pyrinomonadaceae	RB41
067cd49dcfaa0261d36d6400ff558041	0	0	0	0	0	0	0	0	0	0	0	0	0	0	0	0	0	0	0	0	17	0	0	0	0	0	8	0	0	0	0	0	0	0	0	0	Bacteria	Methylomirabilota	Methylomirabilia	Rokubacteriales	Unassigned	Unassigned
067e7de56e0142c018741c638ac129a7	0	0	0	0	8	0	0	0	0	0	0	0	0	0	0	0	0	0	0	0	0	0	0	0	0	0	0	0	0	0	0	0	0	0	0	0	Bacteria	Chloroflexi	Chloroflexia	Thermomicrobiales	AKYG1722	Unassigned
067f3415f9ffc1d518615b3276db834f	0	0	0	0	0	0	0	0	0	0	0	0	0	0	0	8	0	0	0	0	0	0	0	0	0	0	0	0	0	0	0	0	0	0	0	0	Bacteria	Gemmatimonadota	Gemmatimonadetes	Gemmatimonadales	Gemmatimonadaceae	uncultured
067fd8fb7b55c4b099c3e9891b0bfedf	6	2	0	0	8	0	0	2	0	1	0	0	0	0	0	0	0	2	0	0	0	0	0	0	0	0	0	0	0	0	0	0	0	0	0	0	Bacteria	Entotheonellaeota	Entotheonellia	Entotheonellales	Entotheonellaceae	Unassigned
06800c79ce6c8d3884d9b06cece37329	0	0	17	0	0	0	0	0	0	0	0	0	0	0	21	0	0	0	0	0	0	0	0	0	0	0	0	0	0	0	0	0	0	0	5	17	Bacteria	Acidobacteriota	Vicinamibacteria	Subgroup_17	Unassigned	Unassigned
0680d5455e45bf8e5b2a8c98d38be8e6	0	0	0	0	11	0	0	0	2	0	0	0	0	0	0	0	5	0	0	0	0	0	0	0	0	0	0	0	0	0	0	0	0	0	0	0	Bacteria	Verrucomicrobiota	Verrucomicrobiae	Pedosphaerales	Pedosphaeraceae	ADurb.Bin063-1
06838415a25f73a8dbad0d54c553d752	10	10	0	18	0	6	0	0	0	13	0	12	25	32	16	24	16	34	0	0	0	10	0	0	0	0	0	0	0	0	0	0	0	0	0	0	Bacteria	Acidobacteriota	Vicinamibacteria	Vicinamibacterales	uncultured	uncultured
06838b0987bf52b1f95f4ddc8c5e1067	0	0	0	0	0	0	0	0	0	0	8	0	0	0	0	0	0	0	0	0	0	0	0	0	0	0	0	20	15	0	101	0	0	0	19	0	Bacteria	Acidobacteriota	Acidobacteriae	Subgroup_2	Unassigned	Unassigned
06852cb6e4fa1e5d63041102c02a52bc	0	0	0	0	0	0	0	0	0	0	0	0	0	0	0	0	0	0	0	0	0	0	0	0	0	0	3	0	0	0	0	0	0	0	0	0	Bacteria	Gemmatimonadota	Gemmatimonadetes	Gemmatimonadales	Gemmatimonadaceae	uncultured
0688d1545b76fc8098082902f70a9a18	0	0	0	0	0	0	0	0	0	0	0	0	0	0	0	0	0	0	0	0	1	0	0	0	0	0	0	0	0	0	0	0	0	0	0	0	Bacteria	Acidobacteriota	Vicinamibacteria	Subgroup_17	Unassigned	Unassigned
0688e2a80b53e1d973f6a60098bfd458	0	0	0	0	0	0	0	0	0	0	0	0	0	0	0	0	0	0	0	0	0	0	0	15	0	0	0	0	0	0	0	0	0	0	0	0	Bacteria	Elusimicrobiota	Lineage_IIa	Unassigned	Unassigned	Unassigned
068a3dd921f1c1f6881e9c59422bc5db	0	0	0	0	0	0	0	0	0	0	0	0	0	0	0	0	0	0	0	0	0	0	0	0	0	0	3	0	0	0	0	0	0	0	0	0	Bacteria	Bacteroidota	Kapabacteria	Kapabacteriales	Unassigned	Unassigned
068b8149669bd782afee343e1d06a76c	0	0	0	0	0	0	0	0	0	0	0	0	0	0	0	0	0	0	0	0	3	0	0	0	0	0	0	0	0	0	0	0	0	0	0	0	Bacteria	Planctomycetota	Phycisphaerae	Phycisphaerales	Phycisphaeraceae	SM1A02
068e1e5c321f3b884eb2da58e561c0be	12	11	0	10	0	20	0	18	0	0	0	0	0	11	13	18	0	18	0	9	0	0	0	0	0	0	0	0	0	0	0	0	0	0	0	0	Bacteria	Acidobacteriota	Vicinamibacteria	Subgroup_17	Unassigned	Unassigned
06900927f90a2e0e3fe8a10495f6c03b	0	0	0	0	0	0	0	1	0	0	0	0	0	0	0	0	0	0	0	0	0	0	0	0	0	0	0	0	0	0	0	0	0	0	0	0	Bacteria	Verrucomicrobiota	Verrucomicrobiae	Chthoniobacterales	Chthoniobacteraceae	Candidatus_Udaeobacter
0690541b3b87f41df8251939e1b46821	0	0	0	0	0	0	0	0	0	0	0	0	0	0	0	0	0	0	0	0	0	0	0	0	0	0	0	0	2	0	0	0	0	0	0	0	Bacteria	Bacteroidota	Bacteroidia	Sphingobacteriales	S15-21	S15-21
069330a8c328b18f83a628d3a6a7d475	0	0	0	0	0	0	0	0	0	0	0	0	0	0	0	3	0	0	0	0	0	0	0	0	0	0	0	0	0	0	0	0	0	0	0	0	Bacteria	Patescibacteria	Parcubacteria	Parcubacteria	Parcubacteria	Parcubacteria
069479d95edf450c0dbb971451283b81	0	0	0	0	0	0	0	0	0	0	0	0	0	0	0	0	0	0	0	0	1	0	0	0	0	0	0	0	0	0	0	0	0	0	0	0	Bacteria	Gemmatimonadota	S0134_terrestrial_group	Unassigned	Unassigned	Unassigned
06969550a0ed1a19b64b5c7fad2935be	0	0	0	0	0	0	0	0	0	0	0	0	0	0	0	0	0	0	0	0	0	0	6	0	0	0	0	0	0	0	0	0	0	0	0	0	Bacteria	Verrucomicrobiota	Verrucomicrobiae	Pedosphaerales	Pedosphaeraceae	Unassigned
0696d6d96fc95423de1d03aec036eeb7	0	0	0	0	0	0	0	0	0	0	0	0	0	0	0	0	0	0	0	0	0	0	0	0	0	0	0	0	0	16	0	0	0	0	0	0	Bacteria	Bacteroidota	Bacteroidia	Sphingobacteriales	Sphingobacteriaceae	Mucilaginibacter
06985b20f835e044f81c86b9acd859e0	0	0	0	0	0	0	0	0	0	0	0	6	0	0	0	0	0	0	0	0	0	0	0	0	0	0	0	0	0	0	0	0	0	0	0	9	Bacteria	Desulfobacterota	Syntrophobacteria	Syntrophobacterales	Syntrophobacteraceae	Syntrophobacter
069894905f15ab5853e845387a406877	0	0	0	0	0	0	0	0	0	0	0	0	0	0	0	0	0	0	0	0	0	0	0	0	0	0	0	0	0	0	0	0	0	0	32	0	Bacteria	Actinobacteriota	Actinobacteria	Catenulisporales	Catenulisporaceae	Catenulispora
06998ef4dca77e46b611b687717b5f46	0	0	0	0	0	0	0	0	0	0	0	0	0	0	0	0	0	0	0	0	0	0	0	0	3	0	0	0	0	0	0	0	0	0	0	0	Bacteria	Fibrobacterota	Chitinivibrionia	uncultured	uncultured	uncultured
069a2b341c2d5d152a6d17a1fa5a48aa	0	0	0	0	0	0	0	0	0	0	0	0	0	0	0	0	0	0	0	0	0	0	0	0	16	0	0	0	0	0	0	0	0	0	0	0	Bacteria	Acidobacteriota	Vicinamibacteria	Vicinamibacterales	uncultured	uncultured
069bbcaf5ca2b3f9523bd739697a2a37	7	0	0	0	0	0	0	0	0	0	0	0	0	0	0	0	0	0	0	0	0	0	0	0	0	0	0	0	0	0	0	0	0	0	0	0	Bacteria	Myxococcota	Polyangia	Haliangiales	Haliangiaceae	Haliangium
06a4c334b9464a4805e0308ca0de203d	0	0	0	0	0	0	0	13	0	0	0	0	0	0	0	0	0	0	0	27	17	0	15	0	13	0	20	0	0	0	0	0	0	0	0	0	Bacteria	Actinobacteriota	Thermoleophilia	Gaiellales	Gaiellaceae	Gaiella
06a5353978a08f96f4979542d7dada90	0	0	0	0	0	0	0	0	0	33	0	0	0	0	0	0	0	0	0	0	0	0	0	0	0	0	0	0	0	0	0	0	0	0	0	0	Bacteria	Firmicutes	Bacilli	Bacillales	Bacillaceae	Bacillus
06a7c22d4d7a48a61c26ba3f857ebe49	0	0	0	0	0	0	0	0	0	0	0	0	0	0	0	0	1	0	0	0	0	0	0	0	0	0	0	0	0	0	0	0	0	0	0	0	Bacteria	Proteobacteria	Gammaproteobacteria	Steroidobacterales	Steroidobacteraceae	uncultured
06a7ea0eb95a49f80502236432e11f6b	0	0	0	0	0	0	0	0	0	1	0	0	0	0	0	0	0	0	0	0	0	0	0	0	0	0	0	0	0	0	0	0	0	0	0	0	Bacteria	Actinobacteriota	Acidimicrobiia	Microtrichales	uncultured	uncultured
06a859f998524c04dedf4e60a25c2605	0	0	0	0	0	0	0	0	0	0	0	0	0	0	0	0	0	0	0	0	0	0	0	0	0	0	0	0	0	0	15	0	0	0	0	0	Bacteria	Chloroflexi	Ktedonobacteria	Ktedonobacterales	Ktedonobacteraceae	HSB_OF53-F07
06a9d035aca69fa7422a2317177910c7	0	0	0	0	0	0	0	0	0	0	0	0	0	0	0	0	0	4	0	0	0	0	0	0	0	0	0	0	0	0	0	0	0	0	0	0	Bacteria	Planctomycetota	OM190	Unassigned	Unassigned	Unassigned
06a9e2fcb240621a7c296f70cef8377e	0	0	0	0	0	0	0	0	0	0	0	0	0	0	0	16	0	0	43	0	0	0	0	25	0	0	0	0	0	0	0	0	30	0	0	0	Bacteria	Proteobacteria	Alphaproteobacteria	Rhizobiales	Xanthobacteraceae	uncultured
06ac7c6964efeead211d80d76d767299	0	0	0	0	0	0	0	0	0	0	0	0	0	0	0	0	0	0	0	0	1	0	0	0	0	0	0	0	0	0	0	0	0	0	0	0	Bacteria	Proteobacteria	Gammaproteobacteria	R7C24	Unassigned	Unassigned
06b1c14199dc36b5cbd1749bea0f5ae9	0	0	0	0	0	0	0	0	0	0	0	0	0	0	0	0	0	0	0	0	0	0	0	0	0	0	0	0	0	0	0	0	19	0	0	0	Bacteria	Verrucomicrobiota	Verrucomicrobiae	Pedosphaerales	Pedosphaeraceae	ADurb.Bin063-1
06b2f614f75215b07bf413e4c2ce2b20	0	0	0	0	0	0	0	0	0	0	0	0	0	0	0	0	0	1	0	0	0	0	0	0	0	0	0	0	0	0	0	0	0	0	0	0	Bacteria	Proteobacteria	Gammaproteobacteria	Burkholderiales	SC-I-84	Unassigned
06b5c37376e393e8604deb92d019152b	0	0	0	0	0	0	0	0	0	0	0	0	0	0	0	0	0	0	0	0	0	0	29	0	0	0	0	0	0	0	0	0	0	0	0	0	Bacteria	Actinobacteriota	Thermoleophilia	Gaiellales	Gaiellaceae	Gaiella
06b75d52785075d80736d2ca87f40a0d	0	0	0	0	0	0	0	0	0	0	0	0	0	0	0	0	0	0	0	0	0	2	0	0	0	0	0	0	0	0	0	0	0	0	0	0	Bacteria	Gemmatimonadota	Gemmatimonadetes	Gemmatimonadales	Gemmatimonadaceae	uncultured
06b8b75cc747836629171cf8549bcac4	0	0	0	0	0	0	0	0	0	0	0	0	0	0	0	0	7	0	0	0	0	0	0	0	0	0	0	0	0	0	0	0	0	0	0	0	Bacteria	Actinobacteriota	Thermoleophilia	Solirubrobacterales	67-14	Unassigned
06b8d4ba5c4d37df4081236ad36a6994	0	0	0	0	0	0	0	0	0	0	0	0	0	0	0	0	0	0	0	0	0	0	0	0	0	0	0	0	0	5	0	0	0	0	0	0	Bacteria	Elusimicrobiota	Lineage_IIa	Unassigned	Unassigned	Unassigned
06c2554ae694c56d6aef8d1d362790dc	0	0	0	0	0	0	0	0	0	0	0	0	0	0	0	0	0	0	0	0	0	0	0	0	0	0	0	0	0	0	0	6	0	0	0	0	Bacteria	Chloroflexi	Anaerolineae	RBG-13-54-9	Unassigned	Unassigned
06c4987df1b28d2d62cd2f9cc6907800	0	0	0	0	0	0	0	0	0	0	0	0	0	0	0	0	0	0	0	0	0	0	0	0	0	0	0	0	0	0	0	0	0	0	0	2	Bacteria	Proteobacteria	Alphaproteobacteria	Rhizobiales	KF-JG30-B3	Unassigned
06c9cc83276c2d5199d031beca02e69b	0	0	0	0	0	0	0	2	0	0	0	0	0	0	0	0	0	0	0	0	0	0	0	0	0	0	0	0	0	0	0	0	0	0	0	0	Bacteria	Planctomycetota	Planctomycetes	Gemmatales	Gemmataceae	uncultured
06d067b211d961a9021fb8199ff79754	7	6	0	0	0	6	0	0	0	12	0	0	0	7	0	0	0	0	0	0	0	13	0	0	0	0	0	0	0	0	0	0	0	0	0	0	Bacteria	Acidobacteriota	Blastocatellia	Pyrinomonadales	Pyrinomonadaceae	RB41
06d2302291d7227375eb6eacee4532f9	0	0	0	0	0	0	0	0	0	0	0	0	0	0	0	0	0	0	0	0	0	0	0	5	0	0	0	0	0	0	0	0	0	0	0	0	Bacteria	Proteobacteria	Gammaproteobacteria	Aeromonadales	Aeromonadaceae	Aeromonas
06d6bc8d3589641c24db7e92c8f39fa2	0	0	0	0	0	0	0	0	0	0	0	0	0	0	0	0	0	0	0	0	2	0	0	0	0	0	0	0	0	0	0	0	0	0	0	0	Bacteria	Proteobacteria	Gammaproteobacteria	Diplorickettsiales	Diplorickettsiaceae	uncultured
06d6fbebf3ff24dc4808c065c5f90436	0	0	0	0	0	0	0	0	0	0	0	0	0	0	0	0	0	0	18	0	0	0	0	0	0	0	0	0	0	0	0	0	0	0	0	0	Bacteria	Planctomycetota	Pla4_lineage	Unassigned	Unassigned	Unassigned
06d8eaee3f00c565a1a9e3358e2a8583	0	0	0	0	0	0	0	0	0	6	0	0	0	0	0	6	0	0	0	0	0	21	0	12	0	0	0	0	0	0	0	0	0	0	0	0	Bacteria	Sva0485	Unassigned	Unassigned	Unassigned	Unassigned
06da03c0a6f56853139e396f69a8ee15	0	0	0	0	0	0	0	0	0	0	0	0	0	0	0	0	0	0	0	0	0	0	0	0	1	0	0	0	0	0	0	0	0	0	0	0	Bacteria	Gemmatimonadota	Gemmatimonadetes	Gemmatimonadales	Gemmatimonadaceae	uncultured
06da3b35deeaa1253246dc01a47aeaf6	0	0	0	0	0	0	0	0	0	0	0	0	0	0	0	0	0	5	0	0	0	0	0	0	0	0	0	0	0	0	0	0	0	0	0	0	Bacteria	Myxococcota	Polyangia	Polyangiales	Polyangiaceae	Pajaroellobacter
06dc98eb12c775c3a8e2594d9278d576	0	0	0	0	0	0	0	0	0	0	0	0	0	0	0	0	0	0	0	0	0	0	0	9	0	0	0	0	0	0	0	0	0	0	0	0	Bacteria	Spirochaetota	Spirochaetia	Spirochaetales	Spirochaetaceae	Spirochaeta
06debcee0857fdf0eb0109a7b10acd43	0	0	7	0	0	5	0	0	6	0	0	0	0	0	24	0	16	15	0	0	18	0	0	0	0	0	0	0	0	0	0	0	0	0	14	31	Bacteria	Proteobacteria	Gammaproteobacteria	Burkholderiales	A21b	Unassigned
06df96fb8387e70c7fb802ce85f4e288	0	0	0	0	0	0	0	0	0	0	0	0	0	0	0	0	0	0	0	0	0	0	0	0	0	0	0	1	0	0	0	0	0	0	0	0	Bacteria	Acidobacteriota	Acidobacteriae	Subgroup_2	Unassigned	Unassigned
06e1dc4967357b9282081e6abd6b2187	0	0	0	0	0	0	0	0	0	0	0	0	0	0	0	0	0	0	0	0	0	0	0	0	0	0	0	0	0	0	0	0	0	0	0	8	Bacteria	Bdellovibrionota	Oligoflexia	0319-6G20	Unassigned	Unassigned
06e4122afba13de6655f48bafc542b46	3	0	0	0	0	0	0	3	4	0	0	0	0	0	0	0	0	0	6	0	0	0	0	0	0	0	0	0	0	0	0	0	0	0	0	0	Bacteria	Chloroflexi	Dehalococcoidia	SAR202_clade	Unassigned	Unassigned
06e72eaa876c61248905c582407cb31c	0	0	0	0	0	0	0	0	0	0	0	0	0	0	0	0	0	0	0	0	0	0	0	0	0	0	1	0	0	0	0	0	0	0	0	0	Bacteria	Myxococcota	Polyangia	Polyangiales	Sandaracinaceae	uncultured
06e88b355e7d860b2aa0c426d391bf7e	0	0	0	0	1	0	0	0	0	0	0	0	0	0	0	0	0	0	0	0	0	0	0	0	0	0	0	0	0	0	0	0	0	0	0	0	Bacteria	Myxococcota	bacteriap25	Unassigned	Unassigned	Unassigned
06eb9c8b8d575e7962b1033d49de7dbb	0	0	0	0	0	0	0	0	0	0	0	0	0	1	0	0	0	0	0	0	0	0	0	0	0	0	0	0	0	0	0	0	0	0	0	0	Bacteria	Bacteroidota	Bacteroidia	Chitinophagales	Chitinophagaceae	Parafilimonas
06eba3a6f5e176c17f85c2f44168394d	0	0	0	0	0	0	0	0	0	0	0	0	0	0	0	0	0	0	0	0	0	0	0	0	0	9	0	0	0	0	0	0	0	0	0	0	Bacteria	Bacteroidota	Bacteroidia	Sphingobacteriales	Sphingobacteriaceae	Mucilaginibacter
06ed3d1c5746842b728e37a903fb0a6a	0	0	0	0	0	0	0	0	0	0	0	0	0	0	0	0	0	0	0	0	0	0	0	0	0	0	0	1	0	0	0	0	1	0	0	0	Bacteria	Verrucomicrobiota	Verrucomicrobiae	Pedosphaerales	Pedosphaeraceae	SH3-11
06ee565d8af7099be3142665ea86e17e	0	0	0	0	0	0	0	0	0	0	0	0	0	0	0	0	12	0	0	0	0	0	0	0	0	0	0	0	0	0	0	0	0	0	0	0	Bacteria	NB1-j	Unassigned	Unassigned	Unassigned	Unassigned
06ef9be479e7a4ee3b2aac0c534dec9c	0	0	0	0	0	0	0	0	0	0	0	0	0	0	0	0	0	0	0	0	2	0	0	0	0	0	0	0	0	0	0	0	0	0	0	0	Bacteria	Proteobacteria	Alphaproteobacteria	uncultured	uncultured	uncultured
06efeb904aaae7830b29b93a3d96908d	0	0	0	0	0	0	0	0	0	0	0	0	0	0	0	0	0	0	10	0	0	0	0	0	0	0	0	0	0	0	0	0	0	0	0	0	Bacteria	Myxococcota	Myxococcia	Myxococcales	Vulgatibacteraceae	Vulgatibacter
06f1f0e268891776f297fedf6ab8d8af	27	42	50	41	24	49	139	49	57	34	0	0	0	0	38	0	0	0	52	0	21	0	0	0	0	0	0	0	0	0	0	0	0	0	10	0	Bacteria	Actinobacteriota	Actinobacteria	Streptomycetales	Streptomycetaceae	Streptomyces
06f2c021b459019ab8def5895d5b2596	0	0	0	0	0	0	0	0	0	0	0	0	0	0	0	5	0	0	0	0	0	0	0	0	0	0	0	0	0	0	0	0	0	0	0	0	Bacteria	Bacteroidota	Bacteroidia	Sphingobacteriales	NS11-12_marine_group	Unassigned
06f2ecb58e3bc8231c0125742a4072e5	0	0	0	0	3	9	0	0	0	2	0	0	0	4	0	5	1	16	0	0	2	2	34	17	32	13	24	0	0	0	17	0	0	4	5	1	Bacteria	Methylomirabilota	Methylomirabilia	Rokubacteriales	Unassigned	Unassigned
06f52bd712bdaad4ed6d802164d5495c	0	0	0	0	0	0	0	0	0	16	0	0	0	0	0	0	0	0	0	0	0	0	0	0	0	0	0	0	0	0	0	0	0	0	0	0	Bacteria	Methylomirabilota	Methylomirabilia	Rokubacteriales	Unassigned	Unassigned
06f87aa669da5f3d2e4e50bf048948b7	0	0	0	0	0	0	0	0	0	0	0	0	0	0	0	0	0	0	0	0	0	0	0	0	0	0	0	0	0	0	0	0	20	0	0	0	Bacteria	Acidobacteriota	Holophagae	Subgroup_7	Unassigned	Unassigned
06f98ee38a4247e9c23068bbf5a580d5	0	0	0	0	0	0	0	0	0	0	0	0	0	0	0	0	0	0	0	2	0	0	0	0	0	0	0	0	0	0	0	0	0	0	0	0	Bacteria	Patescibacteria	Parcubacteria	Candidatus_Azambacteria	Unassigned	Unassigned
06fb495570cb340324266fef93945e08	0	0	0	0	0	0	0	0	0	0	0	0	0	0	0	0	0	0	2	0	0	0	0	0	0	0	0	0	0	0	0	0	0	0	0	0	Bacteria	Bacteroidota	Bacteroidia	Sphingobacteriales	AKYH767	Unassigned
06fc737838b08947a2785b296f219ff7	5	0	0	0	7	0	0	0	0	6	0	0	17	0	0	0	11	0	0	0	0	8	0	0	0	0	0	0	0	0	0	0	0	0	0	0	Bacteria	Acidobacteriota	Subgroup_22	Unassigned	Unassigned	Unassigned
0700564747de2372e6773e11720e97e3	0	0	0	0	0	0	0	0	0	0	0	9	3	0	0	0	0	0	0	0	0	0	0	0	0	0	0	0	0	0	0	0	0	0	5	0	Bacteria	Proteobacteria	Gammaproteobacteria	Burkholderiales	SC-I-84	Unassigned
0701131486aa7c6f7ca890840bf9dc1d	0	0	0	0	0	0	0	0	0	0	0	0	0	0	0	0	0	0	0	0	0	0	0	0	0	0	0	0	3	0	0	0	0	0	0	0	Bacteria	Proteobacteria	Alphaproteobacteria	Reyranellales	Reyranellaceae	Reyranella
0702b3de3548f6388aeddea450d4ee49	0	0	0	0	0	0	0	0	0	0	0	0	0	0	0	0	0	0	0	0	0	0	0	0	0	0	0	0	10	0	0	0	0	0	0	0	Bacteria	Bacteroidota	Bacteroidia	Bacteroidales	Prevotellaceae	Paraprevotella
070405568fab2fa3ba24a95485b47c4f	0	0	0	0	0	0	0	0	0	0	0	0	0	0	0	0	0	0	0	0	0	0	0	0	0	0	0	0	3	0	0	0	0	0	0	0	Bacteria	Verrucomicrobiota	Verrucomicrobiae	Pedosphaerales	Pedosphaeraceae	Pedosphaera
0706632a4c05bff01f7d5b562278be59	0	0	0	0	0	0	0	0	0	0	0	0	3	0	0	0	0	0	0	9	0	0	0	0	5	0	0	0	0	0	0	0	0	0	0	0	Bacteria	Chloroflexi	Chloroflexia	Thermomicrobiales	JG30-KF-CM45	Unassigned
0706a7f30407ab80c5f9abfb8857a490	0	0	0	0	0	0	0	0	0	1	0	0	0	0	0	0	0	0	0	0	0	0	0	0	0	0	0	0	0	0	0	0	0	0	0	0	Bacteria	Verrucomicrobiota	Verrucomicrobiae	Pedosphaerales	Pedosphaeraceae	uncultured
070b63f8df51cabf1cbf4d5a5bf72f4d	0	0	0	0	0	0	0	0	0	0	0	0	0	0	0	0	0	0	0	0	1	0	0	0	0	0	0	0	0	0	0	0	0	0	0	0	Bacteria	Verrucomicrobiota	Verrucomicrobiae	Opitutales	Opitutaceae	IMCC26134
070b66072b7113d0377e970ee362fb12	0	0	0	0	0	0	0	0	0	0	0	0	0	0	0	0	0	0	0	0	0	0	0	0	0	0	0	0	0	0	0	0	0	13	0	0	Bacteria	Acidobacteriota	Acidobacteriae	Subgroup_13	Unassigned	Unassigned
070c4cf63789b48a92369940985d68b5	0	0	0	0	0	0	0	0	0	0	0	0	0	0	0	0	0	0	0	0	0	0	0	54	0	58	0	29	0	23	47	51	23	117	38	0	Bacteria	Acidobacteriota	Acidobacteriae	Solibacterales	Solibacteraceae	Candidatus_Solibacter
070c6b99791d0f1f890082c4cc17c9c9	0	0	0	0	5	0	0	0	0	0	0	0	0	0	0	0	0	0	0	0	0	0	0	0	0	0	0	0	0	0	0	0	0	0	0	0	Bacteria	Acidobacteriota	Vicinamibacteria	Vicinamibacterales	uncultured	uncultured
070d15b98f4ef0cc14c9be887451f15e	0	0	0	0	0	0	0	0	0	0	0	0	0	0	0	0	0	0	0	23	0	0	0	0	0	0	0	0	0	0	0	0	0	0	0	0	Bacteria	Actinobacteriota	Thermoleophilia	Solirubrobacterales	67-14	Unassigned
070df786d6701fcdd3d49e3e4d614915	0	13	0	0	0	0	0	0	0	0	0	0	0	0	0	0	0	0	0	0	0	0	0	0	0	0	0	0	0	0	0	0	0	0	0	0	Bacteria	Bacteroidota	Bacteroidia	Sphingobacteriales	AKYH767	Unassigned
070e1c9c4a586e70cbfd18bd6cd7dbad	0	0	0	0	0	0	0	0	0	0	0	0	0	0	0	0	0	0	0	0	0	0	0	3	0	0	0	0	0	0	0	0	0	4	0	0	Bacteria	Proteobacteria	Gammaproteobacteria	Burkholderiales	Burkholderiaceae	Burkholderia-Caballeronia-Paraburkholderia
070e73c54b78162c7494e9e98727cd6f	0	0	0	0	0	0	0	0	0	0	0	0	0	0	0	0	0	0	0	0	0	0	0	0	0	0	0	0	0	6	0	0	0	0	0	0	Bacteria	Firmicutes	Clostridia	Peptococcales	Peptococcaceae	uncultured
070f1b19dcd938ff08710b1041e2adca	0	0	0	0	0	0	0	0	0	0	0	0	0	0	0	0	0	0	0	0	0	0	0	0	0	11	23	0	0	0	0	0	0	0	0	0	Bacteria	Gemmatimonadota	S0134_terrestrial_group	Unassigned	Unassigned	Unassigned
070f8c11ef16459033ae11d7b72b136a	0	0	0	0	0	0	5	0	0	0	0	0	0	0	0	0	0	0	0	0	0	0	0	0	0	0	0	0	0	0	0	0	0	0	0	0	Bacteria	Dependentiae	Babeliae	Babeliales	Unassigned	Unassigned
0710185ea6c84791d2a4c22c43454732	0	0	0	0	0	0	0	0	0	0	0	0	0	0	0	0	0	0	0	0	0	7	0	0	0	0	0	0	0	0	0	0	0	0	0	0	Bacteria	Dependentiae	Babeliae	Babeliales	UBA12409	Unassigned
0710d1a7381ee305cb6b25d321b67e05	0	0	0	0	0	0	0	0	0	0	14	9	4	0	0	0	0	0	0	0	0	0	0	0	0	9	12	0	16	21	0	0	0	0	17	17	Bacteria	Chloroflexi	Ktedonobacteria	Ktedonobacterales	JG30-KF-AS9	Unassigned
0710ed2cbc176b2b32bd8b22ae62409f	0	0	0	0	0	0	0	0	0	0	0	0	0	0	0	5	0	0	0	0	0	0	0	0	0	0	0	0	0	0	0	0	0	0	0	0	Bacteria	Latescibacterota	Unassigned	Unassigned	Unassigned	Unassigned
071252778f3c751d3459a8d4ebfadce8	0	0	0	0	0	0	0	0	0	0	0	0	0	0	24	0	0	0	0	0	0	0	0	0	0	0	0	0	0	0	0	0	0	0	0	0	Bacteria	Desulfobacterota	uncultured	uncultured	uncultured	uncultured
0713586eec94fee899d447005d324b2b	0	0	0	0	0	0	0	0	0	0	0	0	0	0	0	0	0	0	0	0	0	0	0	0	0	0	0	0	8	0	0	0	0	0	0	0	Bacteria	Gemmatimonadota	Gemmatimonadetes	Gemmatimonadales	Gemmatimonadaceae	uncultured
071450915c3958214c88710d2c3f4bb8	0	0	0	0	0	0	0	0	0	0	0	0	0	0	0	0	2	0	0	0	0	0	0	0	0	0	0	0	0	0	0	0	0	0	0	0	Bacteria	Verrucomicrobiota	Verrucomicrobiae	Chthoniobacterales	Chthoniobacteraceae	Chthoniobacter
071497b6e9f7103e944663580d872a7b	0	0	0	0	0	0	0	0	0	0	0	0	0	0	0	0	0	0	0	0	0	0	0	0	0	0	0	0	0	0	0	0	0	0	8	0	Bacteria	RCP2-54	Unassigned	Unassigned	Unassigned	Unassigned
0715dce1e8330bca1bf2d918b08fe637	0	0	0	0	0	0	0	0	0	0	9	0	0	0	0	0	17	0	0	0	0	0	0	0	0	0	0	0	0	0	0	0	0	0	0	0	Bacteria	Myxococcota	Polyangia	Polyangiales	BIrii41	Unassigned
0716b0b4f492c71472ff7af130d9a391	0	0	0	0	0	0	0	0	0	0	0	0	0	0	0	0	0	0	12	0	0	0	0	0	0	0	0	0	0	0	0	0	0	0	0	0	Bacteria	Gemmatimonadota	Gemmatimonadetes	Gemmatimonadales	Gemmatimonadaceae	Gemmatimonas
071d1722197070c28e8d370bff050634	0	0	0	0	0	2	0	0	0	0	0	0	0	0	0	0	0	0	0	0	0	0	0	0	0	0	0	0	0	0	0	0	0	0	0	0	Bacteria	NB1-j	Unassigned	Unassigned	Unassigned	Unassigned
071f3b4451e5f1595265fee5f7cad109	0	0	0	0	9	0	0	0	0	0	0	0	0	0	0	0	0	0	0	0	0	0	0	0	0	0	0	0	0	0	0	0	0	0	0	0	Bacteria	Acidobacteriota	Vicinamibacteria	Vicinamibacterales	Vicinamibacteraceae	Unassigned
0720f2ddd20d1cad5d4a68628b718703	0	0	0	0	0	0	0	0	0	0	0	0	0	0	0	0	0	0	0	14	0	0	0	0	0	0	0	0	0	0	0	0	0	0	0	0	Bacteria	Gemmatimonadota	Gemmatimonadetes	Gemmatimonadales	Gemmatimonadaceae	Gemmatimonas
0720fcad3ead15706049daf470c34d08	0	0	0	0	0	0	0	7	0	0	0	0	0	0	0	0	0	0	0	0	0	0	0	0	0	0	0	0	0	0	0	0	0	0	0	0	Bacteria	Firmicutes	Clostridia	Clostridiales	Clostridiaceae	Clostridium_sensu_stricto_12
0722f07c3fa604792d8edf5e18d4ab91	0	0	0	0	27	0	0	0	0	0	0	0	0	0	0	0	0	0	0	0	0	0	0	0	0	0	0	0	0	0	0	0	0	0	0	0	Bacteria	Verrucomicrobiota	Verrucomicrobiae	Chthoniobacterales	Chthoniobacteraceae	Candidatus_Udaeobacter
072309a7840f98bf2d8f478b8f6b8613	0	0	0	0	0	0	0	0	0	0	0	0	0	0	0	0	0	0	0	0	0	0	0	0	0	0	0	0	0	0	0	6	0	0	0	0	Bacteria	Planctomycetota	Planctomycetes	Gemmatales	Gemmataceae	uncultured
0723e9a40270ab1d5560c033a4a97891	0	0	0	3	0	5	0	0	0	8	9	16	7	0	10	6	3	1	0	0	0	0	0	0	0	0	0	0	0	0	0	0	0	0	0	0	Bacteria	Actinobacteriota	Thermoleophilia	Solirubrobacterales	67-14	Unassigned
07262497a7d40f53dbe0073762807f89	0	0	0	0	0	0	0	0	11	0	0	0	0	0	0	0	0	0	0	0	0	0	0	0	0	0	0	0	0	0	0	0	0	0	0	0	Bacteria	Myxococcota	bacteriap25	Unassigned	Unassigned	Unassigned
07275c3ed2884b8eb424991da05be37c	0	0	0	0	0	0	0	0	0	0	2	0	0	0	0	0	0	0	0	0	0	0	0	0	0	0	0	0	0	0	0	0	0	0	0	0	Bacteria	Patescibacteria	Microgenomatia	Unassigned	Unassigned	Unassigned
072aa8e18316aef89046e780978d949c	0	0	0	0	0	0	0	0	0	0	0	0	1	0	0	0	0	0	0	0	0	0	0	0	0	0	0	0	0	0	0	0	0	0	0	0	Bacteria	Actinobacteriota	Thermoleophilia	Gaiellales	uncultured	uncultured
072c4a13ff7ce4d0468fdfbd477bc567	0	0	0	0	0	0	0	0	0	0	0	0	0	0	0	0	0	0	0	0	0	0	0	0	0	0	0	0	2	0	0	0	0	0	0	0	Bacteria	Bacteroidota	Bacteroidia	Cytophagales	Microscillaceae	uncultured
072e910efdb3ed6ffefb9cc90d1ee3a2	0	0	0	0	0	0	0	0	0	0	0	0	9	0	0	0	0	0	0	0	0	0	0	0	0	0	0	0	0	0	0	0	0	0	0	0	Bacteria	Firmicutes	Clostridia	Lachnospirales	Lachnospiraceae	Lachnospiraceae_UCG-010
073434dc778c867618364d57feffc8aa	0	0	0	0	0	0	0	0	0	0	0	0	0	0	0	0	0	0	10	0	0	0	0	0	0	0	0	0	0	0	0	0	0	0	0	0	Bacteria	Myxococcota	Polyangia	Polyangiales	BIrii41	Unassigned
0735113dd0ffe53d129d60d992ba327f	0	0	0	1	0	0	0	0	0	0	0	0	0	0	0	0	0	0	0	0	0	0	0	0	0	0	0	0	0	0	0	0	0	0	0	0	Bacteria	Verrucomicrobiota	Verrucomicrobiae	Pedosphaerales	Pedosphaeraceae	Unassigned
0735d92976d5a3589ca4a0251c4c3dd0	0	0	0	0	0	0	0	0	0	0	0	0	0	0	0	0	0	0	0	20	23	0	0	0	0	0	0	0	0	0	0	0	0	0	0	0	Bacteria	Acidobacteriota	Subgroup_5	Unassigned	Unassigned	Unassigned
073830bde7db0392b8ab4fb17c9169e6	0	0	0	0	0	0	0	0	0	0	0	0	0	0	0	0	0	0	0	0	0	0	1	0	0	0	0	0	0	0	0	0	0	0	0	0	Bacteria	Myxococcota	bacteriap25	Unassigned	Unassigned	Unassigned
073addd352cafb1d6ff03c83ab7af2ab	0	0	0	0	0	0	0	0	0	0	0	0	0	0	0	0	0	0	0	0	0	0	0	0	0	0	0	0	0	7	0	0	0	0	0	0	Bacteria	Armatimonadota	Chthonomonadetes	Chthonomonadales	Chthonomonadaceae	Chthonomonas
073b6735a3b6990bcfbe2777fbf620a3	0	0	0	0	0	0	0	0	0	0	0	0	0	0	0	0	0	0	0	0	0	0	0	0	0	0	0	0	0	0	12	0	0	0	0	0	Bacteria	Chloroflexi	JG30-KF-CM66	Unassigned	Unassigned	Unassigned
073b912e9db860fff6b9b5200a708f48	0	0	0	0	0	0	0	0	0	0	0	0	0	0	0	0	0	0	0	0	0	0	0	0	0	0	0	0	0	0	8	0	0	0	0	0	Bacteria	Firmicutes	Clostridia	Lachnospirales	Lachnospiraceae	Blautia
07435d4273584f0b292e3d5db0e10d94	0	0	1	0	0	0	0	0	0	0	0	0	0	0	0	0	0	0	0	0	0	0	0	0	0	0	0	0	0	0	0	0	0	0	0	0	Bacteria	Proteobacteria	Gammaproteobacteria	Burkholderiales	SC-I-84	Unassigned
0751aca50fdb81f1341a00bc46a92d6d	0	0	0	0	0	0	0	0	0	2	0	0	0	0	0	0	0	0	0	0	0	0	0	0	0	0	0	0	0	0	0	0	0	0	0	0	Bacteria	Bdellovibrionota	Bdellovibrionia	Bdellovibrionales	Bdellovibrionaceae	Bdellovibrio
0752385b4bdef36da5fe9a36f1b5fdcf	0	0	0	0	1	0	0	0	0	0	0	0	0	0	0	0	0	0	0	0	0	0	0	0	0	0	0	0	0	0	0	0	0	0	0	0	Bacteria	Actinobacteriota	Thermoleophilia	Gaiellales	uncultured	uncultured
07552c09b205cd8d10070b49407c0c74	0	0	0	0	0	0	0	0	0	0	0	0	0	0	0	0	0	0	0	0	0	0	0	0	0	0	0	0	0	0	0	0	0	0	0	3	Bacteria	Proteobacteria	Alphaproteobacteria	Rickettsiales	AB1	Unassigned
0756d78e120fa8a0312c3a7b1cd5e15a	5	0	0	0	0	0	0	0	0	0	0	0	0	0	0	0	0	0	0	0	0	0	0	0	0	0	0	0	0	0	0	0	0	0	0	0	Bacteria	Gemmatimonadota	Gemmatimonadetes	Gemmatimonadales	Gemmatimonadaceae	uncultured
0757594105a74600fd1ab254e13861e4	0	0	0	0	0	0	0	0	0	0	0	6	0	0	0	0	0	0	0	0	0	0	0	0	0	0	0	0	6	0	0	0	0	0	0	0	Bacteria	Myxococcota	Myxococcia	Myxococcales	Myxococcaceae	P3OB-42
075781ffaf00d572f6005b3cb3d0d00d	0	0	0	0	0	0	0	0	0	0	0	1	0	0	0	0	0	0	0	0	0	0	0	0	0	0	0	0	0	0	0	0	0	0	0	0	Bacteria	Acidobacteriota	Acidobacteriae	Solibacterales	Solibacteraceae	Candidatus_Solibacter
07578c123c16995ac4af0014eef420b6	0	0	0	0	0	0	0	0	0	0	0	0	0	0	0	0	0	0	0	0	0	0	0	0	15	0	0	0	0	0	0	0	0	0	0	0	Bacteria	Verrucomicrobiota	Verrucomicrobiae	Pedosphaerales	Pedosphaeraceae	ADurb.Bin063-1
07587199feefde29c4e6136193d8c443	0	0	0	0	0	0	0	0	0	0	0	0	0	0	0	0	0	0	0	0	0	0	0	0	0	0	0	0	0	0	0	0	0	0	2	0	Bacteria	Bdellovibrionota	Oligoflexia	Oligoflexales	uncultured	uncultured
075a8906b47b46eb2b2b3c1c523ed5b7	0	0	0	0	3	0	0	0	0	0	0	0	0	0	0	0	0	0	0	0	0	0	0	0	0	0	0	0	0	0	0	0	0	0	0	0	Bacteria	Myxococcota	Polyangia	Haliangiales	Haliangiaceae	Haliangium
075adc2024527a999fe0d0e9cbb5baf3	0	0	0	0	0	0	0	0	0	5	0	0	0	0	0	0	0	0	0	0	0	8	0	0	0	0	0	0	0	0	0	0	0	0	0	0	Bacteria	Nitrospirota	Thermodesulfovibrionia	uncultured	uncultured	uncultured
075b420d20083580d06beb92325b09dd	0	0	0	0	0	0	0	0	0	0	0	0	0	0	0	0	0	0	15	0	17	0	0	0	0	0	0	0	0	0	0	0	0	0	0	0	Bacteria	Bacteroidota	Bacteroidia	Chitinophagales	Chitinophagaceae	Edaphobaculum
075c9229f821eec2cab554fbfea66c9d	0	0	0	0	0	0	0	0	0	0	0	0	0	0	0	0	0	0	0	0	0	0	0	0	0	0	0	0	0	0	0	0	0	1	0	0	Bacteria	Methylomirabilota	Methylomirabilia	Rokubacteriales	Unassigned	Unassigned
0760ebf81ff9e980e7defe7539bc0d15	0	0	0	0	0	0	0	0	0	0	0	0	0	0	0	0	0	0	0	0	0	0	0	0	0	0	0	14	0	0	0	0	0	0	0	0	Bacteria	WPS-2	Unassigned	Unassigned	Unassigned	Unassigned
07665dbc6c7c947ea1cf3e692efdaaea	28	0	0	7	18	0	0	7	6	44	30	23	46	18	13	19	24	11	14	0	26	38	0	0	15	10	13	0	0	0	0	0	0	0	26	0	Bacteria	Proteobacteria	Alphaproteobacteria	Sphingomonadales	Sphingomonadaceae	Sphingomonas
076ac18ebc97e49a38e99d9b8fcfddb3	0	0	0	0	0	2	0	0	0	0	0	0	0	0	0	0	0	0	0	0	0	0	0	0	0	0	0	0	0	0	0	0	0	0	0	0	Bacteria	Actinobacteriota	Thermoleophilia	Gaiellales	uncultured	uncultured
076ac68cb52297793ef0f2b83fea6ccb	7	0	0	9	0	0	0	0	0	0	30	22	20	0	0	16	9	0	2	0	0	0	0	0	0	24	26	0	11	37	9	0	0	0	13	7	Bacteria	Actinobacteriota	Thermoleophilia	Gaiellales	uncultured	uncultured
076db27aa91fbc7a62d28f97788778d2	0	0	0	0	0	0	0	0	0	0	0	0	0	0	0	0	0	0	0	11	0	0	0	0	0	0	0	0	0	0	0	0	0	0	0	0	Bacteria	Myxococcota	Polyangia	Polyangiales	BIrii41	Unassigned
076fe6d7688b53d88c4e675c749b4416	0	0	0	0	0	0	0	0	0	0	0	0	0	0	0	0	0	0	0	0	0	0	0	0	0	0	0	0	0	18	0	0	0	0	0	0	Bacteria	Firmicutes	Clostridia	Lachnospirales	Lachnospiraceae	Roseburia
07709bc903b77a951714a88f5cb3d2bb	0	0	0	0	0	0	0	0	0	0	0	0	1	0	0	0	0	0	0	0	0	0	0	0	0	0	0	0	0	0	0	0	0	0	0	0	Bacteria	Bacteroidota	Bacteroidia	Bacteroidales	Bacteroidaceae	Bacteroides
0775808106ec9654c1aaf295e9a04079	0	0	0	0	0	0	0	0	0	0	0	0	0	0	0	0	0	0	0	0	0	0	0	29	0	0	0	0	0	0	0	0	0	0	0	0	Bacteria	Acidobacteriota	Acidobacteriae	Subgroup_2	Unassigned	Unassigned
0775ef6f4a13078e76ac84ecfac92149	0	0	0	0	0	0	0	0	0	0	0	0	0	0	0	0	0	0	0	0	0	0	0	0	0	0	0	14	0	0	19	35	17	16	0	0	Bacteria	Acidobacteriota	Acidobacteriae	Acidobacteriales	Koribacteraceae	Candidatus_Koribacter
0776764b1c2ac77a4a8b09eeb20b5141	0	0	0	0	0	0	0	0	0	0	0	0	0	0	0	0	0	0	0	0	0	0	0	0	0	0	4	0	0	0	0	0	0	0	0	0	Bacteria	Myxococcota	Polyangia	Polyangiales	Polyangiaceae	Pajaroellobacter
077749240e444f63f8690033d192eae9	0	0	0	0	0	0	0	0	0	0	0	2	0	0	0	0	0	0	0	0	0	0	0	0	0	0	0	0	0	0	0	0	0	0	3	0	Bacteria	FCPU426	Unassigned	Unassigned	Unassigned	Unassigned
077963a1395f183766091d28d18b1555	0	0	0	0	0	0	0	0	0	0	0	0	0	0	0	0	0	0	0	0	0	0	0	0	0	0	0	0	0	0	0	0	0	0	0	2	Bacteria	Proteobacteria	Alphaproteobacteria	Rhizobiales	Beijerinckiaceae	Roseiarcus
0779a8dfcb3c5bc12382c0c712028f01	0	0	0	0	0	0	0	0	0	0	0	0	0	0	0	0	0	0	0	0	0	0	0	0	0	0	0	0	0	0	0	0	0	0	6	0	Bacteria	Chloroflexi	Ktedonobacteria	Ktedonobacterales	Ktedonobacteraceae	HSB_OF53-F07
077e6ca5b9f884030315f246d8845e68	0	0	0	17	0	14	0	6	0	19	24	26	24	22	28	9	23	41	11	0	0	15	0	0	0	0	0	0	0	0	0	0	0	0	12	0	Bacteria	Acidobacteriota	Vicinamibacteria	Vicinamibacterales	uncultured	uncultured
077fa435f6c13df5491fe35ec5a2571a	0	41	24	0	53	0	0	0	0	21	0	39	41	63	39	0	43	33	0	0	0	0	0	0	0	0	0	0	0	0	0	0	0	0	0	0	Bacteria	Actinobacteriota	Thermoleophilia	Gaiellales	Gaiellaceae	Gaiella
0786189fc5f3d89294d2243e212461fe	0	0	0	0	0	0	0	0	0	0	0	0	0	0	0	0	0	0	0	0	0	0	0	0	0	0	0	0	0	0	0	0	0	0	1	0	Bacteria	Acidobacteriota	Blastocatellia	Pyrinomonadales	Pyrinomonadaceae	RB41
0786305cf3a9a4e27b8774b51c18ee3c	0	0	0	0	0	0	0	0	0	0	0	0	0	0	0	0	0	0	0	0	0	0	0	0	0	0	0	2	0	0	0	0	0	0	0	0	Bacteria	Chloroflexi	SHA-26	Unassigned	Unassigned	Unassigned
07885144832542ecd770268bb907045d	0	0	0	0	0	0	0	0	0	0	0	15	0	0	0	0	0	0	0	0	0	0	0	0	0	0	0	0	9	0	17	0	0	0	7	27	Bacteria	Acidobacteriota	Acidobacteriae	Acidobacteriales	uncultured	uncultured
078874bb32e6fc424dcabac58114a6ee	0	0	0	0	0	0	0	0	1	0	0	0	0	0	0	0	0	0	0	0	0	0	0	0	0	0	0	0	0	0	0	0	0	0	0	0	Bacteria	Bacteroidota	Kapabacteria	Kapabacteriales	Unassigned	Unassigned
078ab779de3e042e84f93a652c966cf1	7	4	0	0	0	0	0	0	0	0	0	0	0	0	0	0	0	0	0	0	0	0	0	0	0	0	0	0	0	0	0	0	0	0	0	0	Bacteria	Actinobacteriota	Thermoleophilia	Gaiellales	Gaiellaceae	Gaiella
078c9306f4ac22801c8ed85879a7f0a5	0	24	31	0	38	16	0	0	0	0	0	0	0	0	21	0	20	21	0	0	0	0	0	0	0	0	0	0	0	0	0	0	0	0	52	0	Bacteria	RCP2-54	Unassigned	Unassigned	Unassigned	Unassigned
07906fb8ef86f553705c6a001a7c1ed2	0	0	0	0	0	0	0	0	0	0	0	0	0	0	0	0	0	0	0	0	0	0	0	0	0	1	0	0	0	0	0	0	0	0	0	0	Bacteria	Firmicutes	Negativicutes	Veillonellales-Selenomonadales	Sporomusaceae	Pelosinus
0795d6668b71cfcfc490c384bb4281db	0	0	0	0	0	0	0	0	0	0	0	0	0	0	0	0	0	0	2	0	0	0	0	0	0	0	0	0	0	0	0	0	0	0	0	0	Bacteria	Proteobacteria	Gammaproteobacteria	Burkholderiales	Burkholderiaceae	Burkholderia-Caballeronia-Paraburkholderia
0796ed9123265b2a9d7f0cf6d85075c5	0	0	0	0	3	0	0	0	0	0	0	0	0	0	0	0	0	0	0	0	0	0	0	0	0	0	0	0	0	0	0	0	0	0	0	0	Bacteria	Myxococcota	Polyangia	Haliangiales	Haliangiaceae	Haliangium
079ca6d4a23c8636c7969f3b35d208e0	0	0	0	0	0	0	0	0	0	0	6	0	0	0	0	0	0	0	0	0	0	0	0	0	0	0	0	0	0	0	0	0	0	0	6	0	Bacteria	Spirochaetota	Spirochaetia	Spirochaetales	Spirochaetaceae	Spirochaeta
07a0d0a25bd012f4df0586a872132139	0	0	0	0	0	0	0	0	0	0	0	0	0	0	0	0	0	0	0	0	0	0	0	0	0	0	17	0	0	0	0	0	0	0	0	0	Bacteria	Proteobacteria	Alphaproteobacteria	Elsterales	uncultured	uncultured
07a35e891b3e7187605dbc286ecc7948	6	16	8	0	11	0	0	10	6	0	8	0	0	0	0	0	0	0	0	0	0	0	0	32	0	65	17	0	0	0	0	0	12	9	0	0	Bacteria	Acidobacteriota	Vicinamibacteria	Vicinamibacterales	Vicinamibacteraceae	Unassigned
07a5183548fa1c85184ed5d205ef9a13	0	0	0	0	0	0	0	0	0	0	1	0	0	0	0	0	0	0	0	0	0	0	0	0	0	0	0	0	0	0	0	0	0	0	0	0	Bacteria	Verrucomicrobiota	Verrucomicrobiae	Chthoniobacterales	Chthoniobacteraceae	Candidatus_Udaeobacter
07a635129f300a21f1aa7b9ca5336c2e	0	0	0	0	0	0	0	0	0	0	0	0	0	0	0	0	5	0	0	0	0	0	0	0	0	0	0	0	0	0	0	0	0	0	0	0	Bacteria	Chloroflexi	Anaerolineae	SBR1031	Unassigned	Unassigned
07abf6f9e9dca5e2c477d6aa1ec18b5d	0	0	0	0	0	0	0	0	0	0	0	0	0	0	0	0	0	0	0	0	0	0	0	0	0	0	9	0	0	0	0	0	0	0	0	0	Bacteria	Proteobacteria	Gammaproteobacteria	Beggiatoales	Beggiatoaceae	uncultured
07ac1cc1f9e0fa35ac1cfc12b6967b65	0	0	0	0	0	0	0	0	0	0	0	0	0	0	0	0	0	0	0	0	0	0	0	0	0	3	0	0	0	0	0	0	0	0	0	0	Bacteria	Myxococcota	Polyangia	Polyangiales	Sandaracinaceae	uncultured
07b2e839ebca9f9032a7cce96265d053	0	0	0	0	0	0	0	0	0	0	0	0	0	0	0	0	1	0	0	0	0	0	0	0	0	0	0	0	0	0	0	0	0	0	0	0	Bacteria	Actinobacteriota	Actinobacteria	Propionibacteriales	Nocardioidaceae	Nocardioides
07b687c90d36be4744ee211c2d4a925f	0	0	0	0	0	0	0	0	0	0	6	0	0	0	0	0	0	0	0	0	0	5	0	0	0	0	0	0	0	0	0	0	0	0	0	0	Bacteria	Acidobacteriota	Holophagae	Subgroup_7	Unassigned	Unassigned
07bcc8ddcf98d7c46046ed269d68a08e	0	8	4	0	0	0	0	4	6	0	0	0	0	0	0	0	0	0	0	0	0	0	0	0	0	0	0	0	0	0	0	0	0	0	0	0	Bacteria	Acidobacteriota	Vicinamibacteria	Vicinamibacterales	Vicinamibacteraceae	Unassigned
07beeb967eb80f8f1b371dd6f1f5e4bd	0	0	0	0	0	0	0	0	0	19	0	0	0	0	0	0	0	4	0	0	0	0	0	0	0	0	0	0	0	0	0	0	0	0	0	0	Bacteria	Acidobacteriota	Vicinamibacteria	Vicinamibacterales	Vicinamibacteraceae	Unassigned
07c190badd9757baa82b3e33e2f0fa04	0	0	0	0	0	0	0	0	0	0	0	0	0	0	0	0	0	0	0	0	0	0	0	0	0	0	3	0	0	0	0	0	0	0	0	0	Bacteria	Methylomirabilota	Methylomirabilia	Rokubacteriales	Unassigned	Unassigned
07c4459a505f774d448b448389aeccd2	0	0	0	0	0	0	0	0	0	0	6	0	0	0	0	0	0	0	0	0	0	0	0	0	0	0	0	0	0	0	0	0	0	0	0	0	Bacteria	Bacteroidota	Bacteroidia	Flavobacteriales	Flavobacteriaceae	Flavobacterium
07c55ce51ce79f1dbf1f95619720b3fe	0	0	0	0	0	0	0	0	0	0	0	0	0	0	0	0	0	0	0	0	0	0	0	0	0	0	0	0	16	0	0	0	0	0	0	0	Bacteria	Chloroflexi	KD4-96	Unassigned	Unassigned	Unassigned
07c5b4d80f27e9c65a2d9330421d89be	27	11	11	13	26	18	10	0	0	0	10	12	0	15	0	24	27	34	13	0	0	7	0	0	0	0	0	0	0	0	0	0	0	0	5	0	Bacteria	Planctomycetota	Planctomycetes	Gemmatales	Gemmataceae	Zavarzinella
07c862a4a7798327a18d117bff2ed8a0	0	0	0	0	0	0	0	0	0	0	0	0	0	0	0	0	0	0	0	0	0	0	0	6	0	0	0	0	0	0	0	0	0	0	0	0	Bacteria	Proteobacteria	Gammaproteobacteria	Burkholderiales	Nitrosomonadaceae	Ellin6067
07ca6aea211449785be6e7a03716950d	0	0	0	0	0	0	0	0	0	0	0	0	0	0	0	0	0	0	0	0	0	0	0	0	10	0	0	0	0	0	0	0	0	0	0	0	Bacteria	Nitrospirota	Nitrospiria	Nitrospirales	Nitrospiraceae	Nitrospira
07cb7777f6a15f6bbaac21ed00375759	0	0	0	0	0	0	0	0	0	0	0	0	0	0	0	0	0	0	0	0	0	0	0	0	0	15	16	0	0	0	0	0	0	0	0	0	Bacteria	Proteobacteria	Gammaproteobacteria	Burkholderiales	B1-7BS	Unassigned
07cd503035a6f4db98206d48dad143b6	0	0	0	0	0	0	0	0	0	0	0	0	0	0	0	2	0	0	0	0	0	0	0	0	0	0	0	0	0	0	0	0	0	0	0	0	Bacteria	Acidobacteriota	Acidobacteriae	Subgroup_2	Unassigned	Unassigned
07ce061cf154499299539223970e83fc	0	0	0	0	0	0	0	0	0	0	0	0	8	0	0	0	0	3	0	0	0	0	0	0	0	0	0	0	0	0	0	0	0	0	0	0	Bacteria	Acidobacteriota	Holophagae	Subgroup_7	Unassigned	Unassigned
07cf0c028a7c9deb633914a262ee3e81	0	0	0	0	0	0	0	0	0	0	0	0	0	0	0	0	0	0	0	0	0	0	0	0	0	0	0	0	0	0	0	21	0	0	0	0	Bacteria	Proteobacteria	Gammaproteobacteria	Burkholderiales	Comamonadaceae	Pelomonas
07d38b649edeead6409430695428d8df	0	0	0	0	0	0	11	0	0	0	0	0	0	0	0	0	0	0	0	0	0	0	0	0	0	0	0	0	0	0	0	0	0	0	0	0	Bacteria	Proteobacteria	Alphaproteobacteria	Reyranellales	Reyranellaceae	Reyranella
07d3ea5c40c65ad6d688ed647d393d39	0	0	0	0	0	0	0	0	0	0	0	0	0	0	0	0	0	0	0	0	15	0	0	0	0	0	0	0	0	0	0	0	0	0	0	0	Bacteria	Proteobacteria	Gammaproteobacteria	Burkholderiales	TRA3-20	Unassigned
07d5ce63feee07bd2fe256c4bec32a1a	0	0	0	0	0	0	0	0	0	0	20	19	0	0	0	0	0	0	0	0	0	0	0	0	0	0	17	0	41	22	0	0	0	0	17	23	Bacteria	Gemmatimonadota	Gemmatimonadetes	Gemmatimonadales	Gemmatimonadaceae	uncultured
07d6f4ea5bdc4c9bad456be2942a80b1	9	0	0	0	0	0	0	0	0	0	0	0	0	0	0	0	0	0	0	0	0	0	0	0	0	0	0	0	0	0	0	0	0	0	0	0	Bacteria	Proteobacteria	Gammaproteobacteria	KI89A_clade	Unassigned	Unassigned
07dad7233b70dc60d49804e4db7c703e	0	0	0	2	0	0	0	0	0	0	0	0	0	0	0	0	0	0	0	0	0	0	0	0	0	0	0	0	0	0	0	0	0	0	0	0	Bacteria	NB1-j	Unassigned	Unassigned	Unassigned	Unassigned
07dc3a7c408e662fe823c33454b4cbaf	0	0	0	0	0	0	0	8	0	0	0	0	0	0	0	0	0	0	0	0	0	0	0	0	0	0	0	0	0	0	0	0	0	0	0	0	Bacteria	Actinobacteriota	Thermoleophilia	Solirubrobacterales	Solirubrobacteraceae	Conexibacter
07de4ebb83805bea005d2f764f452f1e	0	0	0	0	0	0	0	0	0	0	14	6	9	2	1	9	7	0	0	14	0	0	0	0	0	0	0	0	0	0	0	0	0	0	0	0	Bacteria	Proteobacteria	Gammaproteobacteria	Burkholderiales	B1-7BS	Unassigned
07ded2d890e833a3f6cb0d46dabc2300	0	0	8	10	0	0	0	0	0	0	0	0	0	10	0	15	0	0	0	0	0	0	0	0	15	0	0	0	0	0	0	0	0	0	0	0	Bacteria	Chloroflexi	KD4-96	Unassigned	Unassigned	Unassigned
07df6c2672ee9d0a97a9eb3a4e9788d9	0	0	0	0	0	0	0	0	0	6	0	4	0	0	0	0	0	0	0	0	0	0	0	0	0	0	0	0	0	0	0	0	0	0	0	0	Bacteria	Proteobacteria	Gammaproteobacteria	Burkholderiales	Nitrosomonadaceae	Ellin6067
07e1a068a26e0457deacb9c07c93ea93	0	0	0	0	0	0	0	10	0	0	0	0	0	0	0	0	0	0	0	13	0	0	16	16	0	0	0	0	0	0	0	0	0	15	9	0	Bacteria	Proteobacteria	Alphaproteobacteria	Elsterales	uncultured	uncultured
07e2e53d3a1f8e3e3040949f6897912d	0	0	0	2	0	0	0	0	0	0	0	0	0	0	0	0	0	0	0	0	0	0	0	0	0	0	0	0	0	0	0	0	0	0	0	0	Bacteria	Bdellovibrionota	Oligoflexia	Oligoflexales	uncultured	uncultured
07e44446bdc4038bc46152ae3cbd1b66	0	0	0	0	0	0	0	0	0	0	0	0	0	0	0	0	0	0	0	0	5	0	0	0	0	0	0	0	0	0	0	0	0	0	0	0	Bacteria	Proteobacteria	Alphaproteobacteria	Rhizobiales	Kaistiaceae	Kaistia
07e4cb6b067c5108d5f725bbbac2ad40	0	0	0	0	0	0	0	0	0	0	0	0	0	0	0	1	0	0	0	0	0	0	0	0	0	0	0	0	0	0	0	0	0	0	0	0	Bacteria	Myxococcota	bacteriap25	Unassigned	Unassigned	Unassigned
07e5001abb23748732d0249f97af3c45	0	0	0	0	0	0	0	0	0	0	0	0	3	0	0	0	0	0	0	0	0	0	0	0	0	0	0	0	0	0	0	0	0	0	0	0	Bacteria	Proteobacteria	Gammaproteobacteria	Salinisphaerales	Solimonadaceae	Polycyclovorans
07e781f8accb2e8be10a1b9ab89bf726	0	0	0	0	0	0	0	0	0	0	0	0	0	0	0	0	0	0	0	0	1	0	0	0	0	0	0	0	0	0	0	0	0	0	0	0	Bacteria	Acidobacteriota	Vicinamibacteria	Vicinamibacterales	uncultured	uncultured
07e93891c88be8a5866daedd9e37fee2	0	0	0	0	0	0	0	0	0	0	0	0	0	0	0	0	0	0	0	0	0	0	0	0	0	0	24	28	0	0	9	0	0	0	0	0	Bacteria	Chloroflexi	Ktedonobacteria	Ktedonobacterales	JG30-KF-AS9	Unassigned
07eba4ea828ee7b33680e5076bfc352a	0	0	0	7	0	0	0	0	0	0	0	0	0	0	0	0	0	0	0	0	0	0	0	0	0	0	0	0	0	0	0	0	0	0	0	0	Bacteria	Proteobacteria	Gammaproteobacteria	Cellvibrionales	Spongiibacteraceae	BD1-7_clade
07ee6382e3fcff10ec50b40ae3c1af8e	0	0	0	0	0	0	0	0	0	0	0	0	0	0	0	0	0	0	0	0	0	0	0	0	0	0	0	0	0	0	2	0	0	0	0	0	Bacteria	Myxococcota	Polyangia	Haliangiales	Haliangiaceae	Haliangium
07eeabb407e3b885564ba066a2202d68	0	0	0	0	0	0	0	0	0	0	0	0	0	0	0	0	0	0	0	0	7	0	0	0	0	0	0	0	0	0	0	0	0	0	0	0	Bacteria	Latescibacterota	Latescibacterota	Latescibacterota	Latescibacterota	Latescibacterota
07f0768713b101e769f6de09d43dcf7f	0	0	0	0	0	0	0	0	0	0	0	0	0	0	0	0	0	0	0	0	0	0	0	3	0	0	0	0	0	0	0	0	0	0	0	0	Bacteria	MBNT15	Unassigned	Unassigned	Unassigned	Unassigned
07f4854a069f0b9def7c5187aeb7b122	0	0	0	0	0	0	0	0	0	0	0	0	0	0	0	0	0	0	0	0	0	0	0	0	19	0	0	0	0	0	0	0	0	0	0	0	Bacteria	Proteobacteria	Alphaproteobacteria	Micavibrionales	uncultured	uncultured
07f549a3eb718e09eb8c485289616bc6	0	0	9	0	0	0	0	0	0	0	0	0	0	0	0	0	0	0	0	0	0	0	0	0	0	0	0	0	0	0	0	0	0	0	0	0	Bacteria	Actinobacteriota	Thermoleophilia	Gaiellales	Gaiellaceae	Gaiella
07f5fd7ebac79c9ca3e9caf9bd678657	0	0	0	0	0	0	0	0	0	0	0	0	0	0	0	0	0	0	2	0	0	0	0	0	0	0	0	0	0	0	0	0	0	0	0	0	Bacteria	Proteobacteria	Gammaproteobacteria	Burkholderiales	TRA3-20	Unassigned
07f695722b6646bd2e832019e097de56	0	0	0	0	0	0	0	0	0	0	0	0	4	0	0	0	0	0	0	0	0	0	0	0	0	0	0	0	0	0	0	0	0	0	0	0	Bacteria	Bacteroidota	Bacteroidia	Sphingobacteriales	env.OPS_17	Unassigned
07f6ef247ce6ebc01da2db384a7650a7	0	0	0	0	0	0	0	0	0	0	0	11	0	0	0	0	0	0	0	0	0	0	0	0	0	0	0	0	0	26	0	10	0	0	0	19	Bacteria	Firmicutes	Clostridia	Christensenellales	Christensenellaceae	Christensenellaceae_R-7_group
07f777002f343c4b7dedf96a56588d33	0	0	0	0	0	0	6	0	0	0	0	0	0	0	7	0	0	0	13	0	0	0	0	0	0	0	0	0	0	0	0	0	0	0	10	7	Bacteria	Acidobacteriota	Acidobacteriae	Acidobacteriales	uncultured	uncultured
07f7fee2e90998a2c349631fca08396d	0	0	0	0	0	0	0	0	0	0	0	0	0	0	0	0	0	0	0	36	0	0	24	0	0	0	0	0	0	0	0	0	0	0	0	0	Bacteria	Actinobacteriota	Unassigned	Unassigned	Unassigned	Unassigned
07f80cc37b87158c13b9d2f31b86c759	0	0	0	0	0	0	0	0	0	0	0	0	0	0	0	0	0	0	0	0	0	0	0	0	0	0	0	0	0	0	0	0	0	40	0	0	Bacteria	Planctomycetota	Planctomycetes	Isosphaerales	Isosphaeraceae	Aquisphaera
07f865cc82ab068784e3141533f299d6	0	0	0	0	0	0	0	0	0	0	0	0	0	0	0	0	0	0	5	0	0	0	0	0	0	0	0	0	0	0	0	0	0	0	0	0	Bacteria	Proteobacteria	Gammaproteobacteria	Burkholderiales	Rhodocyclaceae	uncultured
07f88aa40ddca11a0e969146d5561250	14	0	0	11	11	0	0	0	4	0	11	0	9	0	17	0	0	0	0	0	9	0	0	0	0	0	0	0	0	0	0	0	0	0	0	0	Bacteria	Verrucomicrobiota	Verrucomicrobiae	Pedosphaerales	Pedosphaeraceae	ADurb.Bin063-1
07f904c1247493d6071d3aa43ca19008	8	0	0	21	0	0	0	0	0	0	0	0	0	0	0	0	0	0	0	0	0	0	0	0	0	0	0	0	0	0	0	0	0	0	0	0	Bacteria	Myxococcota	Polyangia	Haliangiales	Haliangiaceae	Haliangium
07fa0571973c8b97e09741294e725174	0	0	0	0	0	0	0	0	0	0	0	0	0	0	0	0	0	0	0	0	0	0	0	0	7	0	0	0	0	0	0	0	0	0	0	0	Bacteria	Actinobacteriota	Thermoleophilia	Solirubrobacterales	Solirubrobacteraceae	Conexibacter
07fdc3865b539a8f9b2ecf5d3c0e8afe	0	0	0	0	5	10	0	0	0	0	0	0	0	0	0	0	5	11	0	0	0	0	21	0	24	0	10	6	4	0	0	0	0	0	0	0	Bacteria	Gemmatimonadota	Gemmatimonadetes	Gemmatimonadales	Gemmatimonadaceae	uncultured
07fe7a2811afce3d04049d9c9d01d2a1	0	0	0	0	0	0	0	0	0	0	0	6	0	0	0	0	0	0	0	0	0	0	0	0	20	0	0	0	0	0	0	0	0	0	0	0	Bacteria	Proteobacteria	Alphaproteobacteria	Micropepsales	Micropepsaceae	uncultured
07fe92810e23edfeb30d769a1fdac1af	0	0	0	0	0	0	0	0	0	0	0	0	0	0	0	0	0	0	0	1	0	0	0	0	0	0	0	0	0	0	0	0	0	0	0	0	Bacteria	Actinobacteriota	Thermoleophilia	Gaiellales	uncultured	uncultured
07ff8f8caf6bdfd7f73f9404dee98174	5	0	0	0	0	0	0	0	0	0	0	0	0	0	0	0	0	0	0	0	0	0	0	0	0	0	0	0	0	0	0	0	0	0	0	0	Bacteria	Myxococcota	Polyangia	Haliangiales	Haliangiaceae	Haliangium
0802db6a2e8689242f95649470d1b2f0	0	0	0	0	0	0	0	0	0	0	0	0	0	0	0	0	0	0	0	0	0	0	0	0	0	13	0	0	0	0	0	0	0	0	0	0	Bacteria	Chloroflexi	Anaerolineae	RBG-13-54-9	Unassigned	Unassigned
0803c0a536f7b8757320fa493a53df8d	0	0	0	0	0	0	0	0	0	0	0	0	0	0	0	0	0	0	0	0	0	0	0	33	43	0	0	0	0	0	0	0	11	16	0	0	Bacteria	Acidobacteriota	Acidobacteriae	Subgroup_2	Unassigned	Unassigned
08066504ad667b3b055b7b7d3f469cf7	0	0	0	0	0	0	0	0	0	0	0	0	0	0	0	0	0	0	0	0	17	0	0	0	0	0	0	0	0	0	0	0	0	0	0	0	Bacteria	Myxococcota	Myxococcia	Myxococcales	Myxococcaceae	KD3-10
080834b920a06f16972e04b253a5f9c8	0	0	0	0	0	0	0	0	0	1	0	0	0	0	0	0	0	0	0	0	0	0	0	0	0	0	0	0	0	0	0	0	0	0	0	0	Bacteria	Proteobacteria	Alphaproteobacteria	Caulobacterales	Caulobacteraceae	Phenylobacterium
080bcf4e24b595d4352c194b995c705d	0	0	0	0	0	0	0	0	6	0	0	0	0	0	0	0	0	0	0	0	8	0	0	0	0	0	0	0	0	0	0	0	0	0	0	0	Bacteria	Bacteroidota	Bacteroidia	Cytophagales	Microscillaceae	uncultured
08112dba422bbe969dadcc58f062ef25	0	0	0	0	0	0	0	0	0	0	0	0	0	0	0	0	0	0	0	0	3	0	0	0	0	0	0	0	0	0	0	0	0	0	0	0	Bacteria	Acidobacteriota	Vicinamibacteria	Vicinamibacterales	Vicinamibacteraceae	Unassigned
0811cb00cde039e4319615e18bde07fa	0	0	0	0	0	0	0	0	0	8	0	0	0	0	0	0	0	0	0	0	0	0	0	0	0	0	0	0	0	0	0	0	0	0	0	0	Bacteria	Actinobacteriota	Actinobacteria	Pseudonocardiales	Pseudonocardiaceae	Actinophytocola
08157cb2fd0a73f5a3569b721fde376a	0	0	0	0	0	0	0	0	0	0	0	0	0	0	0	0	0	0	0	0	0	0	52	0	0	0	0	0	0	0	0	0	0	0	0	0	Bacteria	Gemmatimonadota	Gemmatimonadetes	Gemmatimonadales	Gemmatimonadaceae	uncultured
0816801a7bd2ffe3989f02a80dd1aaf7	0	0	0	0	0	0	0	0	0	0	0	0	0	0	0	0	0	0	0	0	0	0	0	0	0	0	1	0	0	0	0	0	0	0	0	0	Bacteria	Proteobacteria	Gammaproteobacteria	Diplorickettsiales	Diplorickettsiaceae	uncultured
0816e53b3567ea631b7d2d67b93475cd	0	0	0	0	0	0	0	0	0	0	0	0	0	0	0	0	0	0	0	0	5	0	0	0	0	0	0	0	0	0	0	0	0	0	0	0	Bacteria	Acidobacteriota	Vicinamibacteria	Vicinamibacterales	Vicinamibacteraceae	Unassigned
0817b891849c092ea9e631282a506206	0	0	0	0	0	0	0	0	0	0	0	0	0	0	0	0	0	0	17	0	0	0	0	0	0	0	0	0	0	0	0	0	0	0	0	0	Bacteria	Acidobacteriota	Acidobacteriae	Solibacterales	Solibacteraceae	Candidatus_Solibacter
081a22373559c3e753fa2fbcbecb2733	0	0	0	0	0	0	0	0	0	0	0	0	0	32	48	0	0	0	0	0	0	0	0	0	0	0	0	0	0	0	0	0	0	0	0	0	Bacteria	Actinobacteriota	Thermoleophilia	Gaiellales	Gaiellaceae	Gaiella
081d39e3621d34647e098c4f5f9c97d5	0	0	0	0	0	0	0	0	0	0	68	44	0	0	0	0	0	0	0	0	0	0	0	0	0	0	57	0	0	38	51	136	47	63	160	152	Bacteria	Chloroflexi	Ktedonobacteria	Ktedonobacterales	Ktedonobacteraceae	JG30a-KF-32
081dda247f46892e02d06769f8059665	0	0	0	0	0	0	0	0	0	0	0	0	0	0	0	0	0	1	0	0	0	0	0	0	0	0	0	0	0	0	0	0	0	0	0	0	Bacteria	Chloroflexi	Chloroflexia	Chloroflexales	Roseiflexaceae	uncultured
081e7938a856fd0ab00f1c0dd1ef3ee8	0	0	0	0	0	0	0	0	0	0	0	0	0	0	0	0	0	0	0	0	0	0	0	0	0	0	0	6	0	0	0	0	0	0	9	0	Bacteria	Chloroflexi	KD4-96	Unassigned	Unassigned	Unassigned
08235995cac096c61dbbf2cd04eb1d3d	0	0	0	0	0	0	0	0	0	0	0	0	0	0	0	0	0	0	0	0	0	0	0	0	0	0	0	0	0	0	0	10	0	0	0	0	Bacteria	Bacteroidota	Bacteroidia	Chitinophagales	37-13	Unassigned
0824ed8afc08134da7c302980afb67a9	0	0	8	0	0	0	0	0	0	0	0	0	0	0	0	0	0	0	0	0	0	0	0	0	0	0	0	0	0	0	0	0	0	0	0	0	Bacteria	Actinobacteriota	Actinobacteria	Propionibacteriales	Nocardioidaceae	Nocardioides
0829d5a599bc3c940973dcd056fd9bf1	0	0	0	0	0	0	2	0	0	0	0	0	0	0	0	0	0	0	0	0	0	0	0	0	0	0	0	0	0	0	0	0	0	0	0	0	Bacteria	Chloroflexi	KD4-96	Unassigned	Unassigned	Unassigned
082fd0e49d007df0d72463180ea70337	0	0	1	0	0	0	0	0	0	0	0	0	0	0	0	0	0	0	0	0	0	0	0	0	0	0	0	0	0	0	0	0	0	0	0	0	Bacteria	Proteobacteria	Alphaproteobacteria	uncultured	uncultured	uncultured
08313a65db3e36fc3be7c597217453fc	0	0	66	0	0	0	0	0	0	0	0	0	0	0	8	0	0	0	0	0	0	0	0	0	0	0	0	0	0	0	0	0	0	0	0	0	Bacteria	Chloroflexi	Chloroflexia	Chloroflexales	Roseiflexaceae	uncultured
083236f107fa7922bf6ed8a5d2bda884	0	0	0	0	0	0	0	0	0	0	0	2	0	0	0	0	0	0	0	0	0	0	0	0	0	0	0	0	0	0	0	0	0	0	0	0	Bacteria	Bacteroidota	Kryptonia	Kryptoniales	BSV26	Unassigned
083559b7033ba7377bd37fe7daa05a36	0	0	0	0	0	0	0	0	0	0	0	0	0	0	0	0	0	0	0	0	0	0	0	0	0	0	3	0	0	0	0	0	0	0	0	0	Bacteria	Myxococcota	Myxococcia	Myxococcales	Myxococcaceae	P3OB-42
0835deefe3f3588e5b4af69ed31a13fc	0	0	0	0	0	0	0	0	0	0	0	0	0	0	0	0	0	0	3	0	0	0	0	0	0	0	0	0	0	0	0	0	0	0	0	0	Bacteria	Proteobacteria	Alphaproteobacteria	Rickettsiales	SM2D12	Unassigned
083a13c3fc7fa617e718bc980d8d5963	0	0	0	0	0	0	0	0	0	0	0	0	0	0	0	0	0	0	0	0	0	0	13	0	0	0	0	0	0	0	0	0	0	0	0	0	Bacteria	Bacteroidota	Bacteroidia	Chitinophagales	Chitinophagaceae	Terrimonas
083d59a0c29740b813f193538f012177	0	0	0	0	0	0	0	0	0	0	0	0	0	0	0	0	0	0	0	0	0	0	0	0	27	0	0	0	0	0	0	0	0	0	0	0	Bacteria	MBNT15	Unassigned	Unassigned	Unassigned	Unassigned
083dc1090be0b0628022f43af08df54e	0	0	0	0	0	0	0	0	0	0	0	0	0	0	0	0	0	0	0	0	0	32	0	0	0	0	0	0	0	0	0	0	0	0	0	0	Bacteria	Proteobacteria	Gammaproteobacteria	Burkholderiales	Burkholderiaceae	Burkholderia-Caballeronia-Paraburkholderia
083e291aa51c6a9bbd5b167c85a08782	0	0	0	0	0	0	0	0	0	0	0	0	0	0	0	0	0	0	0	0	0	0	0	0	0	0	9	0	0	0	0	0	0	0	0	0	Bacteria	Dependentiae	Babeliae	Babeliales	UBA12409	Unassigned
083ef586e75778d0c4fe40148d973b9c	0	0	14	0	0	0	0	0	0	0	0	0	0	0	0	0	0	0	0	0	0	0	0	0	0	0	0	0	0	0	0	0	0	0	0	0	Bacteria	Actinobacteriota	Actinobacteria	Pseudonocardiales	Pseudonocardiaceae	Pseudonocardia
083f0017066bcd5c4abb192dfc3df883	0	0	0	0	0	0	0	0	0	0	0	0	0	0	0	0	0	0	0	0	0	0	0	0	1	0	0	0	0	0	0	0	0	0	0	0	Bacteria	Bacteroidota	Bacteroidia	Cytophagales	Microscillaceae	uncultured
083f0c12f4029e3b14f8f1c5cf598439	30	0	0	18	22	0	0	28	0	0	0	0	0	0	0	0	0	0	0	0	0	0	0	0	0	0	0	0	0	0	0	0	0	0	0	0	Bacteria	Proteobacteria	Gammaproteobacteria	Burkholderiales	SC-I-84	Unassigned
083f6741ab95d8184e003e7bb08c5cdb	0	0	0	0	0	0	0	0	0	0	0	0	0	0	0	0	0	0	0	0	0	0	0	0	0	0	0	18	0	11	14	14	0	11	0	0	Bacteria	Proteobacteria	Gammaproteobacteria	Burkholderiales	Sutterellaceae	uncultured
08404d2a835da216cb57d23221fa3e09	0	0	0	0	0	0	0	0	0	0	0	0	0	0	0	0	0	0	0	0	0	0	0	0	0	0	0	0	0	0	0	0	0	0	5	0	Bacteria	Gemmatimonadota	Gemmatimonadetes	Gemmatimonadales	Gemmatimonadaceae	uncultured
084112850469a37d8a7121bb41921430	0	0	0	0	0	0	0	0	0	0	0	12	0	0	0	0	0	0	0	0	0	0	0	0	0	0	0	0	0	0	0	0	0	0	0	0	Bacteria	Myxococcota	Polyangia	Polyangiales	Polyangiaceae	Pajaroellobacter
08417c27574c2374be1096cd49be0ff4	22	15	23	21	34	12	9	13	14	23	27	43	34	27	35	20	43	14	18	20	14	30	0	0	0	0	0	0	0	0	0	0	0	0	0	26	Bacteria	Firmicutes	Clostridia	Clostridiales	Clostridiaceae	Clostridium_sensu_stricto_12
08419142c866bb599d596c025a533b6a	0	0	0	0	0	0	0	0	0	0	0	2	0	0	0	0	0	0	0	0	0	0	0	0	0	0	0	0	0	0	0	0	0	0	0	0	Bacteria	Bacteroidota	Kapabacteria	Kapabacteriales	Unassigned	Unassigned
0843c2f79d38ad0f988bb1315b7bc052	0	0	0	0	0	0	0	0	0	0	0	0	0	0	0	0	0	0	0	0	0	0	0	0	0	0	0	24	0	0	23	35	40	39	27	26	Bacteria	Verrucomicrobiota	Verrucomicrobiae	Pedosphaerales	Pedosphaeraceae	ADurb.Bin063-1
0845cb408e620cc7da1b8856860979cd	0	0	0	0	0	0	0	0	0	0	0	0	0	0	0	0	0	0	0	0	0	0	0	4	0	0	0	4	1	2	8	2	2	4	0	0	Bacteria	Proteobacteria	Gammaproteobacteria	Burkholderiales	Sutterellaceae	uncultured
08467f50aa6428de3243d04e3243d4f4	0	0	0	0	0	0	0	0	0	0	0	0	0	0	0	0	0	0	0	0	0	0	0	0	0	23	0	0	0	0	0	0	0	0	0	0	Bacteria	Proteobacteria	Gammaproteobacteria	Burkholderiales	A21b	Unassigned
084a969a03727385e74d2228e220d331	0	0	0	0	0	0	0	0	0	0	10	0	0	0	0	0	0	0	0	0	0	0	0	0	0	0	0	0	0	0	0	0	0	0	0	0	Bacteria	Actinobacteriota	Unassigned	Unassigned	Unassigned	Unassigned
084e0d48c9d2c25f5f852377d962324a	0	0	0	0	0	0	0	0	0	4	0	0	0	0	0	0	0	0	0	0	0	0	0	0	0	0	0	0	0	0	0	0	0	0	0	0	Bacteria	Acidobacteriota	Vicinamibacteria	Subgroup_17	Unassigned	Unassigned
084e2040e8881003134f2dcfe7e38fc8	0	0	0	0	0	0	0	0	0	0	0	0	0	0	0	0	0	0	0	0	0	0	0	0	0	0	4	0	0	0	0	0	0	0	0	0	Bacteria	Actinobacteriota	Unassigned	Unassigned	Unassigned	Unassigned
08546b8f9abde7815e40ab4595babaf7	0	0	0	0	0	0	0	0	0	0	0	0	0	0	0	0	0	0	0	0	0	0	0	0	0	0	0	0	19	0	0	0	0	0	0	0	Bacteria	Actinobacteriota	Thermoleophilia	Solirubrobacterales	Solirubrobacteraceae	uncultured
0856bced61bb55a7a3584dc2e0b2f13a	0	0	0	0	0	0	0	0	0	0	0	4	0	0	0	0	0	0	0	0	0	0	0	0	0	0	0	0	0	0	0	0	0	0	0	0	Bacteria	Myxococcota	Polyangia	Haliangiales	Haliangiaceae	Haliangium
08594045e382e607fc06913f212b724c	0	0	0	0	0	0	0	0	0	0	0	0	0	0	0	0	0	0	0	0	0	0	11	0	0	0	0	0	0	13	0	0	9	0	0	0	Bacteria	Acidobacteriota	Acidobacteriae	Bryobacterales	Bryobacteraceae	Bryobacter
08595f97d22cda3b4fdbddad5cd4d6c9	0	0	0	0	0	0	0	0	8	0	0	0	0	0	0	0	0	0	0	0	0	0	0	0	0	0	0	0	0	0	0	0	0	0	0	0	Bacteria	Actinobacteriota	Thermoleophilia	Solirubrobacterales	Solirubrobacteraceae	uncultured
085994156cd6d51e39428838cc7a462d	0	0	1	0	0	0	0	0	0	0	0	0	0	0	0	0	0	0	0	0	0	0	0	0	0	0	0	0	0	0	0	0	0	0	0	0	Bacteria	Acidobacteriota	Acidobacteriae	Subgroup_2	Unassigned	Unassigned
085c024086875042c4b01fa1ae493670	0	0	0	0	0	0	0	0	0	0	0	0	0	0	0	0	0	2	0	0	0	0	0	0	0	0	0	0	0	0	0	0	0	0	0	0	Bacteria	Planctomycetota	OM190	Unassigned	Unassigned	Unassigned
085d70c6f726c6270d20c1cd6c82ef29	0	0	0	0	0	0	0	0	0	0	0	0	0	0	0	0	0	0	13	0	0	0	0	0	0	0	14	0	0	0	0	0	0	0	0	0	Bacteria	Proteobacteria	Gammaproteobacteria	JG36-GS-52	Unassigned	Unassigned
08607c2f88ca7c6a72a6a607d96bb8d1	0	0	0	0	0	0	0	0	0	0	0	10	0	0	0	0	0	0	0	0	0	0	0	0	0	0	0	0	0	0	0	0	0	0	0	19	Bacteria	Chloroflexi	SHA-26	Unassigned	Unassigned	Unassigned
08616b8bdca414bcebbfaec915a5bced	0	0	0	0	0	0	0	0	0	0	0	0	0	0	0	0	0	0	0	0	0	0	0	0	0	0	0	0	0	0	0	0	0	2	0	0	Bacteria	Proteobacteria	Gammaproteobacteria	Pseudomonadales	Pseudomonadaceae	Pseudomonas
0861fb569d4f836838ceb4f686f13318	0	0	0	0	0	0	0	0	0	0	0	0	0	0	0	0	0	0	0	0	0	0	0	0	0	0	0	3	0	0	0	0	0	0	0	0	Bacteria	Proteobacteria	Gammaproteobacteria	Burkholderiales	A21b	Unassigned
08627487c260a8f88d2c278074ba65a2	0	0	0	0	0	0	0	0	0	0	0	0	0	0	0	0	0	0	7	0	0	0	0	0	0	0	0	0	0	0	0	0	0	0	0	0	Bacteria	Acidobacteriota	Acidobacteriae	Subgroup_2	Unassigned	Unassigned
0862d0050b7144bad82c07726378e673	20	67	27	41	63	14	31	40	48	35	20	25	19	45	37	34	36	14	34	54	39	32	34	0	0	0	0	0	0	0	0	0	0	0	11	0	Bacteria	Proteobacteria	Alphaproteobacteria	Rhizobiales	Rhizobiaceae	Phyllobacterium
08635d902eab08014b898e30d15b73b4	0	0	8	0	0	0	0	0	0	0	0	0	0	0	0	0	0	0	0	0	0	0	0	0	0	0	0	0	0	0	0	0	0	0	0	0	Bacteria	Latescibacterota	Latescibacterota	Latescibacterota	Latescibacterota	Latescibacterota
08641c840e5d00f584b37fa00beb7854	0	0	0	0	0	0	0	0	0	2	0	0	0	0	0	0	0	0	0	0	0	0	0	0	0	0	0	0	0	0	0	0	0	0	0	0	Bacteria	Acidobacteriota	Vicinamibacteria	Vicinamibacterales	uncultured	uncultured
08645e0037ecd3649583a28cf112dc29	0	0	0	0	0	0	0	0	0	0	0	0	0	0	0	0	0	0	0	0	1	0	0	0	0	0	0	0	0	0	0	0	0	0	0	0	Bacteria	Proteobacteria	Gammaproteobacteria	Legionellales	Legionellaceae	Legionella
08668ddd285836e4f13c6cae8e97668d	0	0	0	0	0	0	0	0	0	0	0	0	0	0	0	0	0	0	0	0	0	0	0	0	2	0	0	0	0	0	0	0	0	0	0	0	Bacteria	Bacteroidota	Bacteroidia	Flavobacteriales	Weeksellaceae	Cloacibacterium
0867a7a0619feada36aabec557c0ec5f	0	0	0	0	0	0	0	0	0	0	0	0	0	0	0	0	0	0	0	0	0	0	34	0	18	0	0	0	0	0	0	0	0	0	0	0	Bacteria	Proteobacteria	Gammaproteobacteria	Burkholderiales	Comamonadaceae	Ramlibacter
086845f3fabdd62d58f61b3efc5ce74f	0	0	0	0	0	0	0	0	0	0	0	0	0	0	0	0	0	0	0	0	0	0	0	40	0	0	0	0	0	0	0	28	24	36	0	0	Bacteria	Bacteroidota	Bacteroidia	Cytophagales	Microscillaceae	uncultured
086b11c5b0a97b239c5b8ad520ba532e	0	0	0	0	0	0	0	0	0	0	0	0	0	0	0	0	0	0	0	0	0	0	0	0	0	0	0	0	0	0	15	26	0	0	0	0	Bacteria	Planctomycetota	Planctomycetes	Gemmatales	Gemmataceae	uncultured
086ba1ccf3bf3efcbf69fab2f00b4f4b	17	8	0	0	9	0	4	0	7	0	0	0	17	20	0	0	0	0	0	0	5	0	0	0	0	0	0	0	0	0	0	0	0	0	0	0	Bacteria	Acidobacteriota	Subgroup_22	Unassigned	Unassigned	Unassigned
086bdb3e902c305c82d14be12df05db1	0	0	0	0	0	0	0	0	0	0	0	0	0	0	0	0	0	0	0	0	0	0	0	11	0	0	0	0	0	0	0	0	0	9	0	0	Bacteria	Acidobacteriota	Blastocatellia	Pyrinomonadales	Pyrinomonadaceae	RB41
08767a35b28064faf8e1b10baef06f25	0	0	0	0	0	0	0	0	0	0	0	0	0	0	0	0	0	0	2	0	0	0	0	0	0	0	0	0	0	0	0	0	0	0	0	0	Bacteria	Patescibacteria	Parcubacteria	Parcubacteria	Parcubacteria	Parcubacteria
08775c226332ec15b80e5e2b15874c51	0	0	0	0	0	0	0	0	0	0	0	0	0	0	0	0	0	0	0	0	0	0	0	10	0	0	0	0	0	0	0	0	0	0	0	0	Bacteria	Proteobacteria	Gammaproteobacteria	Burkholderiales	Nitrosomonadaceae	MND1
087896f4ba569677ea6482d0305764e1	0	0	0	0	0	0	0	0	0	0	0	0	0	0	0	0	0	0	0	19	0	0	0	0	0	0	0	0	0	0	0	0	0	0	0	0	Bacteria	Gemmatimonadota	Gemmatimonadetes	Gemmatimonadales	Gemmatimonadaceae	Gemmatimonas
087b8fd8a842296fb2752792f0111eed	9	0	0	0	0	0	0	0	0	0	0	0	0	0	0	0	0	0	0	0	0	0	0	0	0	0	0	0	0	0	0	0	0	0	0	0	Bacteria	Planctomycetota	Planctomycetes	Isosphaerales	Isosphaeraceae	uncultured
087be6bba57bfe02b6ba60ffdd8d7387	0	0	0	0	0	0	0	0	0	0	0	0	0	0	0	0	0	0	1	0	0	0	0	0	0	0	0	0	0	0	0	0	0	0	0	0	Bacteria	Acidobacteriota	Vicinamibacteria	Vicinamibacterales	uncultured	uncultured
087dede62b0a88326f39af7afc63295b	0	0	0	0	0	0	0	0	0	0	0	0	0	0	0	0	0	0	0	0	2	0	0	0	0	0	0	0	0	0	0	0	0	0	0	0	Bacteria	Entotheonellaeota	Entotheonellia	Entotheonellales	Entotheonellaceae	Unassigned
08864d9bf42f013da04356180f712b75	0	0	0	0	0	0	3	0	0	0	0	0	0	0	0	0	0	0	0	0	0	0	0	0	0	0	0	0	0	0	0	0	0	0	0	0	Bacteria	Myxococcota	Polyangia	Polyangiales	Polyangiaceae	Pajaroellobacter
088897798a21030f568592abb1f3c470	0	0	0	0	0	0	0	0	0	0	0	0	0	0	0	0	0	0	0	0	0	0	0	0	0	0	0	0	2	0	0	0	0	0	0	0	Bacteria	Proteobacteria	Alphaproteobacteria	Rhizobiales	Xanthobacteraceae	Pseudolabrys
08897406d666835f227f7f60a34dad94	0	0	0	0	0	4	0	0	0	0	0	0	0	0	0	0	0	0	0	0	0	0	0	0	0	0	0	0	0	0	0	0	0	0	0	0	Bacteria	Actinobacteriota	Actinobacteria	Micromonosporales	Micromonosporaceae	Planosporangium
088c285b4bfa30c90e9f9af2b5fd0400	0	0	0	0	0	0	0	0	0	0	0	0	0	0	0	0	0	0	0	0	0	0	0	0	0	0	0	10	8	0	0	53	0	0	0	16	Bacteria	Chloroflexi	Ktedonobacteria	Ktedonobacterales	Ktedonobacteraceae	HSB_OF53-F07
0890a065c940dcc3bdda92c44bec5a2d	0	0	0	0	0	0	0	0	0	0	0	0	0	0	0	0	3	0	0	0	0	0	0	0	0	0	0	0	0	0	0	0	0	0	0	0	Bacteria	Myxococcota	Polyangia	Haliangiales	Haliangiaceae	Haliangium
08913cb275986ac99625a8e63e36d40c	0	0	0	0	0	0	7	0	0	0	0	0	0	0	0	0	0	0	7	0	0	0	0	0	0	0	0	0	0	0	0	0	0	0	0	0	Bacteria	Chloroflexi	Ktedonobacteria	Ktedonobacterales	JG30-KF-AS9	Unassigned
08922f6accfcce86e5ebf44c996dd9e5	0	0	0	0	0	0	0	0	0	0	0	0	0	2	0	0	0	2	0	0	0	2	0	0	0	0	0	0	0	0	0	0	0	0	0	0	Bacteria	Bacteroidota	Bacteroidia	Flavobacteriales	Flavobacteriaceae	Flavobacterium
089251157aafa75814e8c38e78e2032a	0	0	0	0	0	0	0	0	0	0	0	0	0	0	0	0	0	0	0	0	0	0	37	72	78	0	0	62	30	0	67	0	53	18	0	0	Bacteria	Proteobacteria	Gammaproteobacteria	Burkholderiales	A21b	Unassigned
08938f15625d025568e905defc7d6830	0	0	0	0	0	0	0	0	0	0	0	0	0	0	0	0	0	0	0	0	0	0	0	0	0	0	6	0	0	0	0	0	0	0	0	0	Bacteria	Latescibacterota	Latescibacterota	Latescibacterota	Latescibacterota	Latescibacterota
08940c2bd6ecc2cd4eadac48f74d1b0f	0	0	0	0	0	0	0	0	0	5	0	0	0	0	0	0	0	0	0	0	0	11	0	0	0	0	0	0	0	0	0	0	0	0	0	0	Bacteria	Chloroflexi	Anaerolineae	SJA-15	Unassigned	Unassigned
0896012963e97b2e55fd483b7b454291	0	0	0	0	0	0	0	0	0	0	0	0	0	0	0	0	8	0	0	0	15	0	0	0	0	0	0	0	0	0	0	0	0	0	0	0	Bacteria	Proteobacteria	Alphaproteobacteria	Reyranellales	Reyranellaceae	Reyranella
0898351b564c2b9772886e8b147e4c3b	0	0	0	0	0	0	0	0	0	0	0	0	0	0	0	0	0	0	0	0	0	0	0	0	0	0	0	0	0	0	0	0	0	0	4	0	Bacteria	Proteobacteria	Gammaproteobacteria	Burkholderiales	SC-I-84	Unassigned
0898827a070dfbd6f88951be8b1a5d71	0	0	0	0	0	0	0	0	0	0	0	0	0	0	0	0	0	0	0	18	0	0	14	0	0	0	14	0	0	0	0	0	0	0	0	0	Bacteria	Proteobacteria	Alphaproteobacteria	Rhizobiales	Hyphomicrobiaceae	Pedomicrobium
089c9553ca3db3c5340c750ac5cabf93	0	0	0	0	0	0	0	0	0	0	0	0	0	0	0	0	0	0	0	0	0	0	31	40	0	25	0	0	18	0	8	0	25	0	0	0	Bacteria	Actinobacteriota	Thermoleophilia	Gaiellales	uncultured	uncultured
089e9bf229caf28fff7af55eed5fd9f6	0	0	0	0	0	0	0	2	0	0	0	0	0	0	0	0	0	0	0	0	0	0	0	0	0	0	0	0	0	0	0	0	0	0	0	0	Bacteria	Acidobacteriota	Vicinamibacteria	Vicinamibacterales	uncultured	uncultured
08a0f5e922a4e23929ed9340e68ea7e1	0	0	0	0	0	0	0	0	2	0	0	0	0	0	0	0	0	0	0	6	5	0	0	0	0	0	0	0	0	0	0	0	0	0	0	0	Bacteria	Acidobacteriota	Acidobacteriae	Subgroup_2	Unassigned	Unassigned
08a3437cac7223b7f4e7b982fd4dcf9f	0	0	0	0	0	0	0	0	0	0	2	0	0	0	0	0	0	0	0	0	0	0	0	0	0	0	0	0	0	0	0	0	0	0	0	0	Bacteria	Proteobacteria	Alphaproteobacteria	Rhizobiales	Xanthobacteraceae	Bradyrhizobium
08a37fd8f42421dc6b09e4014c7ec471	0	0	0	0	0	0	0	0	0	0	5	0	0	0	0	0	0	0	0	0	0	0	0	0	0	0	0	0	0	0	0	0	0	0	0	0	Bacteria	Proteobacteria	Gammaproteobacteria	Xanthomonadales	Rhodanobacteraceae	Rudaea
08a55be926b735e3825d8b479e18da62	0	0	0	0	0	0	0	0	0	0	0	0	0	0	0	0	0	0	0	0	0	0	0	0	7	0	0	0	0	0	0	0	0	0	0	0	Bacteria	Bdellovibrionota	Bdellovibrionia	Bdellovibrionales	Bdellovibrionaceae	Bdellovibrio
08ad85e8c60284184adc4bd8e1ca936e	0	0	0	0	0	0	0	0	0	0	12	0	9	0	0	0	0	0	0	0	13	0	0	0	0	0	0	0	0	0	0	0	0	0	0	0	Bacteria	Bacteroidota	Bacteroidia	Sphingobacteriales	AKYH767	Unassigned
08aefac9f900952aee67b0ed109e73d9	0	0	0	0	0	3	0	0	0	0	0	0	0	0	0	0	0	0	0	0	0	0	0	0	0	0	0	0	0	0	0	0	0	0	0	0	Bacteria	Proteobacteria	Gammaproteobacteria	Steroidobacterales	Woeseiaceae	JTB255_marine_benthic_group
08af669c57261e10e9b986ac38dfd780	0	0	0	0	0	0	0	0	0	0	4	0	0	0	0	0	0	0	0	0	0	0	0	0	0	0	0	0	0	0	0	0	0	0	0	0	Bacteria	Firmicutes	Bacilli	Paenibacillales	Paenibacillaceae	Paenibacillus
08b11a48b3f8a76d817120e9991560e8	0	0	0	0	0	0	0	0	0	0	0	0	0	0	1	0	0	0	0	0	0	0	0	0	0	0	0	0	0	0	0	0	0	0	0	0	Bacteria	Acidobacteriota	Subgroup_22	Unassigned	Unassigned	Unassigned
08b2c6271ec1f17b0a8f4d15a9d21467	0	0	0	0	0	0	0	0	0	0	0	0	0	0	0	0	0	0	0	2	0	0	0	0	0	0	0	0	0	0	0	0	0	0	0	0	Bacteria	Proteobacteria	Gammaproteobacteria	Xanthomonadales	Rhodanobacteraceae	Luteibacter
08b39e82a5ec09fa773cdb64380057a0	0	0	0	0	0	0	0	0	1	0	0	0	0	0	0	0	0	0	0	0	0	0	0	0	0	0	0	0	0	0	0	0	0	0	0	0	Bacteria	Latescibacterota	Latescibacterota	Latescibacterota	Latescibacterota	Latescibacterota
08b3c5adc85dc959c3d7c62385191a98	0	0	0	0	0	0	0	0	0	0	0	0	0	0	0	0	0	0	0	0	0	0	0	1	0	0	0	0	0	0	0	0	0	0	0	0	Bacteria	Verrucomicrobiota	Verrucomicrobiae	Chthoniobacterales	Chthoniobacteraceae	Candidatus_Udaeobacter
08b92a8e323b1ed9db4079419aa50735	0	0	0	0	0	0	0	0	0	0	0	0	0	2	0	0	0	0	0	0	0	0	0	0	0	0	0	0	0	0	0	0	0	0	0	0	Bacteria	Proteobacteria	Gammaproteobacteria	Xanthomonadales	Rhodanobacteraceae	Dokdonella
08bbf299065ad70fa4d5ea563673203a	0	0	0	0	0	0	0	0	0	0	0	0	0	0	0	0	0	0	0	0	0	0	0	0	0	3	0	0	0	0	0	0	0	0	0	0	Bacteria	NB1-j	Unassigned	Unassigned	Unassigned	Unassigned
08bd298258f65d880ad188e66f4ad471	0	0	0	0	0	9	11	0	0	0	0	0	0	0	0	0	0	0	2	0	0	0	0	0	0	0	0	0	0	0	0	0	0	0	0	0	Bacteria	Acidobacteriota	Acidobacteriae	Subgroup_2	Unassigned	Unassigned
08be6f1f99dc528e73bcb1dccd1871f6	0	6	0	0	0	0	0	0	0	0	0	0	0	0	0	0	0	0	0	0	0	0	0	0	0	0	0	0	0	0	0	0	0	0	0	0	Bacteria	Proteobacteria	Gammaproteobacteria	JG36-TzT-191	Unassigned	Unassigned
08c0d7e58924f3959f860a4f0a6dcfc6	0	0	0	0	0	0	2	0	0	0	0	0	0	0	0	0	0	0	0	0	0	0	0	0	0	0	0	0	0	0	0	0	0	0	0	0	Bacteria	Proteobacteria	Gammaproteobacteria	Xanthomonadales	Rhodanobacteraceae	Ahniella
08c15c8ec9bb1b06e096511c65518aaf	0	0	0	0	0	0	0	0	0	0	0	0	0	0	0	0	0	0	0	0	0	1	0	0	0	0	0	0	0	0	0	0	0	0	0	0	Bacteria	Bacteroidota	Bacteroidia	Cytophagales	Microscillaceae	uncultured
08c2362870d9212d52e7d8f83ec56da0	0	0	0	0	0	0	0	0	0	0	0	0	0	0	0	0	0	0	0	0	0	0	0	0	0	0	0	0	14	0	0	0	0	0	0	0	Bacteria	Acidobacteriota	Acidobacteriae	Subgroup_2	Unassigned	Unassigned
08c681e5ff36ffe55ee215763979521a	0	0	0	0	0	0	0	0	0	0	0	0	0	0	0	0	0	2	0	0	0	2	0	0	0	0	0	0	0	0	0	0	0	0	0	0	Bacteria	Methylomirabilota	Methylomirabilia	Rokubacteriales	WX65	Unassigned
08c78e77b437553d9708d600d819ff37	0	0	0	0	0	0	0	0	0	0	0	0	0	0	0	0	0	0	0	0	0	0	0	0	10	0	0	0	0	0	0	0	0	0	0	0	Bacteria	Proteobacteria	Gammaproteobacteria	KF-JG30-C25	Unassigned	Unassigned
08cc013ddd7814b0b3ce33a24d34f183	0	2	0	0	0	0	0	0	0	0	0	0	0	0	0	0	0	0	0	0	0	0	0	0	0	0	0	0	0	0	0	0	0	0	0	0	Bacteria	Chloroflexi	Chloroflexia	Chloroflexales	Roseiflexaceae	uncultured
08d1b7ea806b21b5b8476de5c1cc79bc	0	0	0	0	0	0	0	0	0	0	0	0	0	0	0	0	0	0	0	0	0	0	0	0	0	0	0	0	0	16	0	0	0	0	0	0	Bacteria	Patescibacteria	Parcubacteria	Candidatus_Jorgensenbacteria	Unassigned	Unassigned
08d9a9ec0609dee28c18513cfb90f824	0	0	0	0	0	0	2	0	0	0	0	0	0	0	0	0	0	0	0	0	0	0	0	0	0	0	0	0	0	0	0	0	0	0	0	0	Bacteria	Proteobacteria	Gammaproteobacteria	Burkholderiales	A21b	Unassigned
08dbc44f0cf52c7ab77120320dc003b3	0	0	0	0	0	0	0	0	0	0	0	0	0	0	0	0	0	0	0	0	0	0	0	0	0	0	6	0	0	0	0	0	0	0	0	0	Bacteria	Chloroflexi	Anaerolineae	Anaerolineales	Anaerolineaceae	uncultured
08dca64c634e2090a095cdbea6f575fa	0	0	0	0	0	0	0	0	0	0	0	0	0	0	2	0	0	0	0	0	0	0	0	0	0	0	0	0	0	0	0	0	0	0	0	0	Bacteria	Myxococcota	Myxococcia	Myxococcales	Vulgatibacteraceae	Vulgatibacter
08dce2433dd79a6c63a20bbe028b7827	0	4	0	0	0	0	0	0	0	0	10	30	0	0	0	0	0	0	0	0	0	0	0	0	0	0	44	32	4	0	9	0	0	0	9	35	Bacteria	Firmicutes	Clostridia	Oscillospirales	Butyricicoccaceae	Butyricicoccus
08df16ef833877d7ad35a8463c206994	0	0	0	0	0	0	0	0	0	0	0	0	0	0	0	0	0	0	0	24	0	0	0	0	0	0	0	0	0	0	0	0	0	0	0	0	Bacteria	Actinobacteriota	Thermoleophilia	Solirubrobacterales	67-14	Unassigned
08e042d65f263142ab96b5c1548ca1c9	0	0	0	0	0	0	0	0	0	0	0	0	0	0	0	0	0	0	0	0	0	0	0	0	19	0	0	0	0	0	0	0	0	0	0	0	Bacteria	Acidobacteriota	Acidobacteriae	Subgroup_2	Unassigned	Unassigned
08e0a0597c0008b9c37469a706c0d96d	0	0	0	0	0	0	0	0	0	2	0	0	0	0	0	0	0	0	0	0	0	0	0	0	0	0	0	0	0	0	0	0	0	0	0	0	Bacteria	Proteobacteria	Alphaproteobacteria	Caulobacterales	Caulobacteraceae	Phenylobacterium
08e16db1af137e952866466b1108f823	0	0	0	0	0	0	0	0	4	0	0	0	0	0	0	0	0	0	0	0	0	0	0	0	0	0	0	0	0	0	0	0	0	0	0	0	Bacteria	Myxococcota	Polyangia	Nannocystales	Nannocystaceae	uncultured
08e4ccd57a41e12b3a546904e3fb1685	0	0	0	0	0	0	0	0	0	8	0	0	0	0	0	0	0	0	0	0	0	0	0	0	0	0	0	0	0	0	0	0	0	0	0	0	Bacteria	Gemmatimonadota	S0134_terrestrial_group	Unassigned	Unassigned	Unassigned
08e5e79661f3fdd49288df2be9b0102c	0	0	0	0	0	0	0	5	0	0	0	2	0	0	0	0	0	0	0	3	0	0	0	0	0	0	0	0	0	0	0	0	0	0	0	0	Bacteria	Verrucomicrobiota	Verrucomicrobiae	Chthoniobacterales	Chthoniobacteraceae	Candidatus_Udaeobacter
08ebe34c5c0c7bfeced54cce55441f58	0	0	0	0	0	0	0	0	0	0	0	0	0	0	0	0	0	0	0	0	0	0	0	0	10	0	0	0	0	0	0	0	0	0	0	0	Bacteria	Acidobacteriota	Vicinamibacteria	Vicinamibacterales	uncultured	uncultured
08edf03f81be5a8ab3d148a12efb3783	0	0	0	0	0	0	0	0	0	0	0	0	0	0	0	0	0	0	0	0	0	0	0	0	0	27	0	0	0	0	0	0	0	0	0	0	Bacteria	Actinobacteriota	Acidimicrobiia	Microtrichales	uncultured	uncultured
08eec9a893c355f5d6d64550557c90ed	0	13	0	0	8	0	0	0	0	0	0	0	0	0	0	0	0	0	0	0	0	0	0	0	0	0	0	0	0	0	0	0	0	0	0	0	Bacteria	Actinobacteriota	Thermoleophilia	Solirubrobacterales	67-14	Unassigned
08ef29b4c07e66ea0bad51d5993f8516	0	0	0	0	0	0	0	0	0	0	0	2	0	0	0	0	0	0	0	0	0	0	0	0	0	0	0	0	0	0	0	0	0	0	0	0	Bacteria	Methylomirabilota	Methylomirabilia	Rokubacteriales	Unassigned	Unassigned
08ef5956dcdad9f0c288e009bd96f39c	0	0	0	0	0	0	8	0	0	0	9	0	0	0	1	0	0	0	4	15	0	0	0	0	0	0	0	0	0	0	0	0	0	0	0	0	Bacteria	Myxococcota	Polyangia	Haliangiales	Haliangiaceae	Haliangium
08f1f12f56d5c2359a96a0ae7a96595a	0	8	0	0	0	0	0	0	0	0	0	0	0	0	0	0	0	0	0	0	0	0	0	0	0	0	0	0	0	0	0	0	0	0	0	0	Bacteria	Acidobacteriota	Vicinamibacteria	Vicinamibacterales	Vicinamibacteraceae	Unassigned
08f30e303c0cedb6481d7df7d3ad88d7	0	0	0	0	0	0	0	0	6	0	0	0	0	0	0	0	0	0	0	0	0	0	0	0	0	0	0	0	0	0	0	0	0	0	0	0	Bacteria	Nitrospirota	Nitrospiria	Nitrospirales	Nitrospiraceae	Nitrospira
08f363b826c64552f682a03c5bf280bc	0	0	0	0	0	0	0	0	0	0	0	0	0	0	0	0	0	0	0	0	0	0	0	0	0	0	0	0	0	0	0	0	0	0	24	0	Bacteria	Proteobacteria	Alphaproteobacteria	Acetobacterales	Acetobacteraceae	uncultured
08f3816d622a5c54d8eb2340a967f337	0	0	0	0	0	0	0	0	0	0	0	0	0	0	0	0	0	0	0	0	0	0	0	0	0	10	0	0	0	0	0	0	0	0	0	0	Bacteria	Verrucomicrobiota	Verrucomicrobiae	Verrucomicrobiales	Verrucomicrobiaceae	uncultured
08f81fcafe10ec07aa6032f103b3dc8b	40	100	64	62	107	69	38	35	36	17	30	37	28	42	83	65	30	57	31	28	38	18	0	0	0	0	0	0	0	0	0	0	0	0	0	0	Bacteria	Actinobacteriota	Thermoleophilia	Gaiellales	uncultured	uncultured
08fe5f939a5f6f1dcf05fd9a570dcba1	0	0	0	0	0	0	0	0	0	0	0	0	0	0	0	0	0	0	0	0	0	0	0	0	0	0	0	0	0	0	0	0	1	0	0	0	Bacteria	Proteobacteria	Gammaproteobacteria	Burkholderiales	Nitrosomonadaceae	MND1
09016bb673ba4e6dfd252c16a751522b	0	0	0	0	0	0	0	2	0	0	0	0	0	0	0	0	0	0	0	0	0	0	0	0	0	0	0	0	0	0	0	0	0	0	0	0	Bacteria	Proteobacteria	Gammaproteobacteria	Burkholderiales	Sutterellaceae	uncultured
09029609fa810f78599cc0d362e0daa2	0	0	0	0	0	0	0	0	0	0	0	0	5	0	0	0	0	0	0	0	0	0	0	0	0	0	0	0	0	0	0	0	0	0	0	0	Bacteria	Bacteroidota	Bacteroidia	Chitinophagales	Chitinophagaceae	Terrimonas
09063bcca6b526c36e4293e32123de1e	0	0	0	0	0	0	0	0	0	0	0	0	0	0	0	0	0	0	0	0	0	0	0	0	0	0	0	18	10	0	10	0	0	0	0	0	Bacteria	Nitrospirota	4-29-1	Unassigned	Unassigned	Unassigned
09069b166d30c15e1c0bccc75b56fe44	4	0	0	0	0	12	0	0	21	0	0	0	0	0	0	0	0	0	0	14	0	0	0	0	0	0	0	0	0	0	0	0	0	0	0	0	Bacteria	Latescibacterota	Latescibacterota	Latescibacterota	Latescibacterota	Latescibacterota
090dbf33e02cea27ccfbd41811469243	0	0	0	0	0	0	0	0	0	0	0	0	0	0	0	0	0	0	0	0	0	0	0	0	0	0	0	0	0	0	2	0	0	0	0	0	Bacteria	Acidobacteriota	Acidobacteriae	Subgroup_2	Unassigned	Unassigned
090ead17f93bdf07018d5ea8ee0df31b	0	0	0	0	0	0	0	0	0	0	0	0	9	0	0	0	0	0	0	0	0	0	0	0	0	0	0	0	0	0	0	0	0	0	0	0	Bacteria	Acidobacteriota	Acidobacteriae	Subgroup_13	Unassigned	Unassigned
090f106de1bb9923a50f100b2ac7a005	0	0	0	0	0	0	0	0	0	0	7	0	0	0	0	0	0	0	0	0	0	0	0	0	0	0	0	11	0	0	0	0	0	0	11	0	Bacteria	Firmicutes	Clostridia	Lachnospirales	Lachnospiraceae	Lachnospiraceae_NK4A136_group
0914235b0a63ed3c3d82dbfefd75ba16	0	0	0	0	0	0	0	0	10	0	0	0	0	0	0	14	0	0	0	0	0	0	16	0	8	0	14	0	0	0	0	0	0	0	0	12	Bacteria	Proteobacteria	Gammaproteobacteria	Steroidobacterales	Steroidobacteraceae	uncultured
0914409a10705a967999a7ced7bdfd03	0	0	0	0	0	0	0	0	0	0	0	0	0	0	0	0	0	0	0	0	0	0	0	0	0	0	0	0	0	0	0	0	7	0	0	0	Bacteria	Chloroflexi	Ktedonobacteria	Ktedonobacterales	Ktedonobacteraceae	uncultured
0918663223733701a5b666baff1ad359	0	0	0	0	0	0	0	0	0	39	8	10	7	0	0	0	11	0	15	10	0	105	0	22	0	16	0	0	0	0	0	0	0	0	0	0	Bacteria	Nitrospirota	Thermodesulfovibrionia	uncultured	uncultured	uncultured
091b82403a0ed76dd439b5b1d73de9c0	0	0	0	0	0	0	0	0	0	6	0	0	0	0	0	0	0	0	0	0	0	0	0	0	0	0	0	0	0	0	0	0	0	0	0	0	Bacteria	Verrucomicrobiota	Verrucomicrobiae	S-BQ2-57_soil_group	Unassigned	Unassigned
091f0b3242cb1a87cf68c65ec230300a	0	0	0	0	0	0	0	0	0	0	0	0	0	0	0	0	0	0	0	0	0	0	0	0	0	0	0	0	0	0	0	0	0	0	0	10	Bacteria	Chloroflexi	Ktedonobacteria	Ktedonobacterales	Ktedonobacteraceae	HSB_OF53-F07
0920d8725780e020e56f5e4388fc1f9f	0	0	0	0	0	0	0	0	0	0	0	0	0	0	0	0	0	0	0	0	0	0	0	0	0	0	0	0	0	0	0	0	0	11	0	0	Bacteria	Proteobacteria	Gammaproteobacteria	Burkholderiales	Nitrosomonadaceae	MND1
0921d97e1c6021a1d33cd65ca706d87f	0	5	0	0	0	0	0	0	0	0	0	0	0	0	0	0	0	0	0	0	0	0	0	0	0	0	0	0	0	0	0	0	0	0	0	0	Bacteria	Actinobacteriota	Unassigned	Unassigned	Unassigned	Unassigned
0923b0874f9d79c5a9160dabd4ef4005	0	0	0	0	0	0	0	0	0	0	0	0	0	0	0	2	0	0	0	0	0	0	0	0	0	0	0	0	0	0	0	0	0	0	0	0	Bacteria	Proteobacteria	Gammaproteobacteria	Diplorickettsiales	Diplorickettsiaceae	uncultured
092b0efd7d632505c2046223b9253bee	0	0	0	0	0	0	0	0	0	0	0	0	0	0	0	0	5	0	0	0	0	0	0	0	0	0	0	0	0	0	0	0	0	0	0	0	Bacteria	Acidobacteriota	Subgroup_22	Unassigned	Unassigned	Unassigned
092cc201995dae3b96df24e9c0264c30	0	0	0	0	0	0	0	0	0	0	0	15	0	0	0	0	0	0	0	0	0	0	0	0	0	0	0	0	0	0	15	35	0	0	0	80	Bacteria	Chloroflexi	Ktedonobacteria	Ktedonobacterales	Ktedonobacteraceae	HSB_OF53-F07
092daafc08e86c560ef530f23ac1176c	0	0	0	0	0	9	0	0	0	0	0	0	0	0	0	0	0	0	0	0	0	0	0	0	0	0	0	0	0	0	0	0	0	0	0	0	Bacteria	NB1-j	Unassigned	Unassigned	Unassigned	Unassigned
092e4eef0b90f40a4beef341c62c8006	0	0	0	0	0	0	0	0	0	0	0	0	0	0	0	0	0	0	0	0	4	0	0	0	0	0	0	0	0	0	0	0	0	0	0	0	Bacteria	Myxococcota	Polyangia	Nannocystales	Nannocystaceae	Nannocystis
092eee29c6acba3c4e5e020e8ba94971	9	12	18	29	0	0	10	8	27	6	0	0	0	0	0	0	0	0	0	0	0	0	0	0	0	0	0	0	0	0	0	0	0	0	0	0	Bacteria	Acidobacteriota	Blastocatellia	Pyrinomonadales	Pyrinomonadaceae	RB41
0930736fd8ac11298b8a489ec06f2368	0	0	0	0	0	0	0	0	0	0	0	0	0	0	0	2	0	0	0	0	0	0	0	0	0	0	0	0	0	0	0	0	0	0	0	0	Bacteria	Latescibacterota	Unassigned	Unassigned	Unassigned	Unassigned
0932d7f6e330544573adbbdf799804b6	0	0	0	0	0	0	0	0	0	0	0	0	0	0	0	0	0	0	0	0	0	0	0	0	0	0	16	39	0	0	39	0	0	0	0	13	Bacteria	Nitrospirota	Nitrospiria	Nitrospirales	Nitrospiraceae	Nitrospira
0934d605478d3847f1b6f38a41936694	0	0	0	1	0	0	0	0	0	0	0	0	0	0	0	0	0	0	0	0	0	0	0	0	0	0	0	0	0	0	0	0	0	0	0	0	Bacteria	Actinobacteriota	Unassigned	Unassigned	Unassigned	Unassigned
0935629013447c9a6638bbacec99a0b8	0	0	0	0	0	0	0	0	0	0	0	0	0	0	0	0	0	0	0	0	0	0	0	0	0	0	0	0	4	0	0	0	0	0	0	0	Bacteria	Bdellovibrionota	Bdellovibrionia	Bacteriovoracales	Bacteriovoracaceae	Peredibacter
0935d33fdcfb5c6a6576768835e4b3fe	0	0	0	0	0	0	0	0	0	0	0	0	0	0	0	0	0	0	0	0	0	0	0	0	0	0	0	5	0	0	0	0	0	0	0	0	Bacteria	Verrucomicrobiota	Verrucomicrobiae	S-BQ2-57_soil_group	Unassigned	Unassigned
09382e2baf379bee30afdf1fcca725f4	0	0	0	0	0	0	2	0	0	0	0	0	0	0	0	0	0	0	0	0	0	0	0	0	0	0	0	0	0	0	0	0	0	0	0	0	Bacteria	Chloroflexi	Anaerolineae	SBR1031	Unassigned	Unassigned
093848333178957ec5dd2f57b47cb48a	0	0	0	0	0	0	0	0	0	0	0	0	0	0	0	0	0	0	0	0	0	0	0	0	0	0	0	0	0	0	0	0	0	0	5	0	Bacteria	Bacteroidota	Bacteroidia	Bacteroidales	SB-5	Unassigned
093d12955b0f32f7e16d8e4557a200a6	0	0	0	0	0	0	0	0	0	0	0	0	0	0	0	0	0	0	0	0	0	2	0	0	0	0	0	0	0	0	0	0	0	0	0	0	Bacteria	Desulfobacterota	Syntrophia	Syntrophales	Syntrophaceae	Syntrophus
093e7eefbf3592807539ac3c9fa4e6f6	0	0	0	0	0	0	0	0	0	0	0	0	0	0	0	0	0	0	0	0	0	0	0	0	0	0	0	0	0	0	0	0	0	0	2	0	Bacteria	Acidobacteriota	Acidobacteriae	Subgroup_2	Unassigned	Unassigned
094001a58aee23a2e24b40d21999680e	0	0	0	0	0	0	0	0	0	0	0	0	0	0	0	0	0	0	0	0	13	0	0	0	0	0	0	0	0	0	0	0	0	0	0	0	Bacteria	Actinobacteriota	Thermoleophilia	Solirubrobacterales	67-14	Unassigned
0943409e8dc332b26a78b4eb739b3003	0	0	0	0	0	0	0	0	0	0	0	0	0	0	0	0	0	0	0	0	14	0	0	0	0	0	0	0	0	0	0	0	0	0	0	0	Bacteria	Acidobacteriota	Vicinamibacteria	Vicinamibacterales	Vicinamibacteraceae	Unassigned
0944a3cf7c86c1676274077c120b12de	0	0	0	0	0	0	0	0	0	0	0	0	0	0	0	0	0	0	0	0	0	0	0	0	0	0	0	16	0	0	0	0	0	0	0	0	Bacteria	Chloroflexi	Ktedonobacteria	Ktedonobacterales	Ktedonobacteraceae	JG30a-KF-32
0945377f8a5eef03280d6d51ccb48cdc	0	0	0	0	0	0	0	0	0	0	0	0	0	0	0	0	0	0	0	0	0	0	0	0	0	0	0	0	0	0	0	4	0	4	0	0	Bacteria	Verrucomicrobiota	Verrucomicrobiae	Pedosphaerales	Pedosphaeraceae	uncultured
09461cd85047ba571d7cb83b5fa29a0b	0	0	2	0	0	0	0	0	0	0	0	0	0	0	0	0	0	0	0	0	0	0	0	0	0	0	0	0	0	0	0	0	0	0	0	0	Bacteria	Verrucomicrobiota	Verrucomicrobiae	Pedosphaerales	Pedosphaeraceae	ADurb.Bin063-1
09467f3827a7cd96c9ca819b0815bcf5	0	0	5	0	0	0	0	0	0	0	0	0	0	0	0	0	0	0	0	0	0	0	0	0	0	0	0	0	0	0	0	0	0	0	0	0	Bacteria	Bdellovibrionota	Oligoflexia	0319-6G20	Unassigned	Unassigned
0947e59db46bae36172eecad4b26e48e	0	0	0	0	0	0	0	0	0	0	0	0	0	0	0	0	0	0	0	0	0	4	0	0	0	0	0	0	0	0	0	0	0	0	0	0	Bacteria	Planctomycetota	Phycisphaerae	Phycisphaerales	Phycisphaeraceae	uncultured
0948193e4ab493f8aa02def056d481d0	0	0	0	0	0	0	0	0	0	0	0	0	0	0	0	0	0	0	0	0	0	0	0	0	0	0	0	0	0	0	3	0	0	0	0	0	Bacteria	Acidobacteriota	Holophagae	Holophagales	Holophagaceae	uncultured
09491779ae88ca5a3f3fabcc381e4379	0	0	0	0	0	0	0	0	0	0	0	0	0	0	0	0	0	0	0	0	0	0	0	0	0	0	0	7	0	0	0	0	0	0	0	0	Bacteria	Acidobacteriota	Vicinamibacteria	Vicinamibacterales	uncultured	uncultured
094b1b3522d2c2efd14283c65a7f71a8	0	0	0	0	0	0	0	0	4	0	0	0	0	0	0	0	0	0	0	0	0	0	0	0	0	0	0	0	0	0	0	0	0	0	0	0	Bacteria	Acidobacteriota	Subgroup_25	Unassigned	Unassigned	Unassigned
094b8f84b83a8976e12444e3bdc04cea	0	0	0	0	0	0	0	0	0	0	0	0	0	0	0	0	0	0	0	0	0	0	36	0	0	0	0	0	0	0	0	0	0	0	0	0	Bacteria	Verrucomicrobiota	Verrucomicrobiae	Pedosphaerales	Pedosphaeraceae	uncultured
095323bf1d0dc00515d2d628a527c323	0	0	0	0	0	0	0	0	0	23	0	34	0	0	0	0	10	0	0	0	0	0	0	0	0	0	0	0	0	0	0	0	0	0	0	15	Bacteria	Acidobacteriota	Vicinamibacteria	Vicinamibacterales	uncultured	uncultured
0954116d528c152add626956f560096e	0	0	0	0	0	0	0	0	0	0	0	5	0	0	0	0	0	0	0	0	6	0	8	0	7	0	13	0	0	0	0	0	0	0	0	0	Bacteria	Bacteroidota	Bacteroidia	Cytophagales	Hymenobacteraceae	Adhaeribacter
0956efdf636b9cf96c9b62165026c3ef	0	0	0	0	0	0	0	2	0	0	0	0	0	0	0	0	0	0	0	0	0	0	0	0	0	0	0	0	0	0	0	0	0	0	0	0	Bacteria	Proteobacteria	Gammaproteobacteria	Diplorickettsiales	Diplorickettsiaceae	Aquicella
09596bb29194eeef31ea09f67ff82f58	0	0	0	0	0	0	0	0	0	0	0	0	0	0	0	0	0	0	0	0	0	0	0	12	0	0	0	0	0	0	0	0	0	0	0	0	Bacteria	Planctomycetota	Pla4_lineage	Unassigned	Unassigned	Unassigned
095bb0ad6eeb59307e09d015b3f0d411	0	0	0	0	0	0	0	0	0	0	0	0	0	0	0	0	0	0	0	0	0	0	24	0	0	0	0	0	0	0	0	0	0	0	0	0	Bacteria	Proteobacteria	Gammaproteobacteria	Burkholderiales	Sutterellaceae	uncultured
096350f9012745928db002b5233a2412	0	0	0	0	0	0	0	0	0	0	0	0	0	0	0	0	0	0	0	0	0	0	0	0	0	0	10	0	0	0	0	0	0	0	0	0	Bacteria	Gemmatimonadota	Gemmatimonadetes	Gemmatimonadales	Gemmatimonadaceae	uncultured
096451db471156cb0cc744175b0fea37	0	0	0	0	0	0	0	0	0	0	0	0	0	0	0	0	0	0	0	0	0	0	0	0	0	0	0	0	0	0	0	0	0	9	0	0	Bacteria	Chloroflexi	Ktedonobacteria	Ktedonobacterales	Ktedonobacteraceae	uncultured
09647772aee0d930bcb1c8116760bab3	10	29	8	10	22	7	6	0	8	21	7	13	19	23	13	9	13	11	4	0	5	11	0	0	0	0	0	0	0	0	0	0	0	0	0	6	Bacteria	Actinobacteriota	Thermoleophilia	Gaiellales	Gaiellaceae	Gaiella
09658e9d7d332f4f14e91be3f474071f	0	0	0	0	0	0	0	0	0	0	0	0	0	0	0	0	0	0	0	0	0	0	0	0	2	0	0	0	0	0	0	0	0	0	0	0	Bacteria	Chloroflexi	Chloroflexia	Chloroflexales	Roseiflexaceae	uncultured
0966a0f9765fa9edf48e0a2d24e93c61	0	0	0	0	0	0	8	0	0	0	0	0	0	0	0	0	0	0	0	0	0	0	0	0	0	0	0	0	0	0	0	0	0	0	0	0	Bacteria	Proteobacteria	Gammaproteobacteria	Burkholderiales	Nitrosomonadaceae	MND1
096bb150050a2ef62d0c106ae742cbf9	0	0	0	0	0	0	0	0	0	3	0	0	0	0	4	0	0	0	0	0	0	0	0	0	0	0	0	0	0	0	0	0	0	0	0	0	Bacteria	Fibrobacterota	Chitinivibrionia	uncultured	uncultured	uncultured
096c9aa351c1b11db327944fe052b39b	0	3	0	2	0	2	0	0	1	1	0	0	4	0	0	4	0	4	0	0	0	2	0	0	0	0	0	0	0	0	0	0	0	0	0	0	Bacteria	Proteobacteria	Gammaproteobacteria	Steroidobacterales	Steroidobacteraceae	Steroidobacter
096fe3994ee0820d1f15cb278667a558	0	0	0	0	0	0	0	0	0	0	0	0	0	0	0	0	0	0	0	0	0	0	0	4	6	0	0	0	0	0	0	0	0	0	0	0	Bacteria	Bdellovibrionota	Oligoflexia	0319-6G20	Unassigned	Unassigned
0972ac940f6ed1a127174296d10982b0	0	0	0	0	0	0	0	0	0	0	0	0	0	0	0	0	0	0	0	0	0	0	0	0	0	0	0	0	0	27	0	0	0	0	0	0	Bacteria	Proteobacteria	Gammaproteobacteria	Acidiferrobacterales	Acidiferrobacteraceae	Sulfurifustis
0973faade4b194f4636bd35b6379424c	0	0	0	0	0	0	0	0	0	0	0	2	0	0	0	0	0	0	0	0	0	0	0	0	0	0	0	0	0	0	0	0	0	0	0	0	Bacteria	Acidobacteriota	Vicinamibacteria	Subgroup_17	Unassigned	Unassigned
097567d8c62e220ada846d865b478c8f	0	0	0	0	0	0	0	1	0	0	0	0	0	0	0	0	0	0	0	0	0	0	0	0	0	0	0	0	0	0	0	0	0	0	0	0	Bacteria	Actinobacteriota	Thermoleophilia	Gaiellales	uncultured	uncultured
09759616def91cf3482461708f299e57	0	0	0	0	0	0	0	0	0	0	0	0	0	0	0	0	0	0	0	0	0	0	0	10	0	0	0	0	0	0	0	0	0	0	0	0	Bacteria	Nitrospirota	Nitrospiria	Nitrospirales	Nitrospiraceae	Nitrospira
09786872736fa7aa8d1ffa3be61a62c6	0	0	0	0	0	0	0	0	0	0	0	0	0	0	0	0	0	0	0	3	0	0	0	0	0	0	0	0	0	0	0	0	0	0	0	0	Bacteria	Acidobacteriota	Vicinamibacteria	Vicinamibacterales	uncultured	uncultured
097b8d618b5e2816b36ac9c8db1145dc	0	0	0	0	0	0	0	0	0	0	0	0	0	0	0	0	0	0	0	0	0	0	0	0	0	0	2	0	0	0	0	0	0	0	0	0	Bacteria	Patescibacteria	Microgenomatia	Candidatus_Pacebacteria	Unassigned	Unassigned
097ef8622933bef78e51b2ddb64252d2	0	0	0	0	0	0	0	0	0	0	0	0	0	0	0	0	0	0	0	10	0	0	0	0	0	0	0	0	0	0	0	0	0	0	0	0	Bacteria	Acidobacteriota	Blastocatellia	45597	Unassigned	Unassigned
097f677f4e2d8b0012fc24faf796a27a	0	0	0	0	0	0	0	0	0	0	0	0	0	0	0	0	0	0	0	0	0	0	0	0	0	0	10	0	0	0	0	0	0	0	0	0	Bacteria	Desulfobacterota	Syntrophobacteria	Syntrophobacterales	Syntrophobacteraceae	Syntrophobacter
097fbeaabf4577eb7b32c12b8c66ce3d	0	0	0	0	0	0	0	0	0	0	0	4	0	0	0	0	0	0	0	0	0	0	0	0	0	0	0	0	0	0	0	0	0	0	0	0	Bacteria	Myxococcota	Polyangia	Polyangiales	Phaselicystidaceae	Phaselicystis
0984ffcc98a4b3cc8876ccab9b7b6ccb	0	0	0	0	0	0	0	0	0	0	0	0	0	0	0	0	0	0	2	0	0	0	0	0	0	0	0	0	0	0	0	0	0	0	0	0	Bacteria	Bacteroidota	Bacteroidia	Chitinophagales	Chitinophagaceae	uncultured
098632686aa8b35438e7c51b77d021e5	0	0	0	0	0	0	0	0	0	0	0	0	0	0	0	0	1	0	0	0	0	0	0	0	0	0	0	0	0	0	0	0	0	0	0	0	Bacteria	Verrucomicrobiota	Verrucomicrobiae	Pedosphaerales	Pedosphaeraceae	ADurb.Bin063-1
098749b9519a13d984be1217fcfa430d	0	0	11	0	0	0	0	0	0	12	0	0	0	21	0	0	0	0	0	0	0	0	0	0	0	0	0	0	0	0	0	0	0	0	0	0	Bacteria	Actinobacteriota	Thermoleophilia	Solirubrobacterales	Solirubrobacteraceae	Conexibacter
098a008b5ae0fc35fcd83e4bb46596cd	0	0	0	0	0	0	0	0	0	0	0	0	10	0	0	0	0	0	0	0	0	0	0	0	0	0	0	0	0	0	0	0	0	0	0	0	Bacteria	Actinobacteriota	Actinobacteria	Corynebacteriales	Nocardiaceae	Nocardia
098e6aa12306935253831ede56678c36	26	0	0	0	0	13	9	0	0	0	0	0	24	0	0	0	0	6	0	0	0	0	0	0	0	0	0	0	0	0	0	0	0	0	0	0	Bacteria	Acidobacteriota	Acidobacteriae	Subgroup_2	Unassigned	Unassigned
098ebffbf270e8c5bfcd07405e2abc03	0	0	0	0	0	0	0	0	0	0	0	2	0	0	0	0	0	0	0	0	0	0	0	0	0	0	0	0	0	0	0	0	0	0	0	0	Bacteria	Nitrospirota	Nitrospiria	Nitrospirales	Nitrospiraceae	Nitrospira
098f0c1fb5e1f531e4a81651e18192cc	0	0	0	4	23	0	0	12	0	0	0	15	7	2	0	2	10	4	0	3	0	7	0	0	0	0	0	0	0	0	0	0	0	0	0	0	Bacteria	Myxococcota	Polyangia	Haliangiales	Haliangiaceae	Haliangium
0995535fd57e16d15c6a7f45132cd6e3	0	0	0	0	0	0	0	0	2	0	0	0	0	0	0	0	0	0	0	0	0	0	0	0	0	0	0	0	0	0	0	0	0	0	0	0	Bacteria	Acidobacteriota	Blastocatellia	Pyrinomonadales	Pyrinomonadaceae	RB41
099610d3200518fae2173e1f74bb55f5	0	0	0	0	0	0	0	0	0	0	0	0	0	0	0	0	0	0	1	1	1	1	0	0	2	0	0	0	15	0	0	0	0	17	0	0	Bacteria	Acidobacteriota	Subgroup_22	Unassigned	Unassigned	Unassigned
0998cb4c7fb5056eb2707e62ea45523c	0	1	0	0	0	0	0	0	0	0	0	0	0	0	0	0	0	0	0	0	0	0	0	0	0	0	0	0	0	0	0	0	0	0	0	0	Bacteria	Acidobacteriota	Vicinamibacteria	Vicinamibacterales	Vicinamibacteraceae	uncultured
099b410c95d76095a83db82e67a1393d	2	6	0	4	6	0	0	13	0	12	0	0	0	0	0	0	0	0	0	0	0	5	0	0	0	0	0	0	0	0	0	0	0	0	0	0	Bacteria	Actinobacteriota	Thermoleophilia	Solirubrobacterales	67-14	Unassigned
099b46860761114f34097b6c02eecd84	0	0	0	0	0	0	0	0	0	0	0	0	0	0	0	0	0	0	0	0	8	0	0	20	27	0	16	0	0	0	0	0	0	0	0	0	Bacteria	Latescibacterota	Latescibacterota	Latescibacterota	Latescibacterota	Latescibacterota
099bdf8c1ba7a09126d58fe8c378e995	0	0	0	0	0	0	0	0	4	0	0	2	0	0	0	3	0	0	0	0	1	0	0	0	0	0	0	0	0	0	0	0	0	0	0	0	Bacteria	Proteobacteria	Gammaproteobacteria	R7C24	Unassigned	Unassigned
099d84a044f954632fc4dcba9a0d4c0f	0	0	0	0	0	0	0	0	0	0	0	0	0	0	0	0	0	0	0	0	0	0	0	0	13	0	0	0	0	0	0	0	0	0	0	0	Bacteria	Elusimicrobiota	Lineage_IIa	Unassigned	Unassigned	Unassigned
09a28aaa035bc7bd1d95c1b80cf2998c	0	0	0	0	0	0	0	0	0	0	0	0	0	0	0	0	0	0	0	0	0	0	0	0	0	0	0	0	0	0	0	0	0	10	0	0	Bacteria	Elusimicrobiota	Elusimicrobia	Lineage_IV	Unassigned	Unassigned
09a508d625cd35b0217f09f10bc64530	0	13	0	0	0	0	0	0	0	0	0	0	0	0	0	0	0	0	0	0	0	0	0	0	0	0	0	0	0	0	0	0	0	0	0	0	Bacteria	Gemmatimonadota	Gemmatimonadetes	Gemmatimonadales	Gemmatimonadaceae	uncultured
09a562d6249f5e0fab67b60c14e2de3e	0	0	0	0	0	0	0	0	0	0	0	0	0	0	0	0	8	0	0	0	0	0	0	0	0	0	0	0	0	0	0	0	0	0	0	0	Bacteria	Latescibacterota	Unassigned	Unassigned	Unassigned	Unassigned
09a5f58381733457aee91d0f0e3c3740	0	0	2	0	0	0	0	0	0	0	0	0	0	0	0	0	0	0	0	0	0	0	0	0	0	0	0	0	0	0	0	0	0	0	0	0	Bacteria	Myxococcota	Myxococcia	Myxococcales	Anaeromyxobacteraceae	Anaeromyxobacter
09a7310e632a85a2c7a2a49324339dac	0	0	0	0	0	0	0	3	0	0	0	0	0	0	0	0	0	0	0	0	0	0	0	0	0	0	0	0	0	0	0	0	0	0	0	0	Bacteria	Verrucomicrobiota	Verrucomicrobiae	Chthoniobacterales	Terrimicrobiaceae	Terrimicrobium
09a76846815098240ce6ad5292c0ef2f	0	0	0	0	0	0	0	0	0	0	0	2	0	0	0	0	0	0	0	0	0	0	0	0	0	0	0	0	0	0	0	0	0	0	0	0	Bacteria	Actinobacteriota	Acidimicrobiia	IMCC26256	Unassigned	Unassigned
09a9aa8a4ef4d7d7086997ea3676b060	0	0	0	0	0	0	0	0	0	0	0	0	0	0	0	0	0	0	0	0	0	0	14	0	322	0	0	14	0	0	0	0	28	0	0	0	Bacteria	Latescibacterota	Latescibacterota	Latescibacterota	Latescibacterota	Latescibacterota
09aaaf4303490b843f33821e235e1694	0	0	0	0	0	0	0	0	0	0	0	0	0	0	0	0	7	0	0	0	0	0	0	0	0	0	0	0	0	0	0	0	0	0	0	0	Bacteria	Myxococcota	Polyangia	Haliangiales	Haliangiaceae	Haliangium
09aaf1d2e198aa9677d7614f8a806f54	0	0	0	0	0	0	0	0	0	0	0	0	0	38	0	0	0	0	0	0	0	0	0	0	0	0	0	0	0	0	0	0	0	0	0	0	Bacteria	Latescibacterota	Latescibacteria	Latescibacterales	Latescibacteraceae	Unassigned
09abd9bb21b7c4f0fefe791f2a4f9af3	0	0	0	0	0	0	0	0	0	0	0	0	0	0	0	0	0	0	0	0	2	0	0	0	0	0	0	0	0	0	0	0	0	0	0	0	Bacteria	Firmicutes	Limnochordia	Limnochordia	Limnochordia	Hydrogenispora
09abf5061aff2f1689b64de990b2a517	0	0	0	0	0	0	0	0	0	0	0	0	0	0	0	0	0	1	0	0	0	0	0	0	0	0	0	0	0	0	0	0	0	0	0	0	Bacteria	Actinobacteriota	Unassigned	Unassigned	Unassigned	Unassigned
09ac0cae27d3cc7bafc3c98dae6a2ff4	0	0	0	0	0	0	0	0	0	0	0	0	0	0	0	0	0	0	0	0	0	0	23	0	0	0	0	0	0	0	0	0	0	0	0	0	Bacteria	Chloroflexi	KD4-96	Unassigned	Unassigned	Unassigned
09af05bc990e08a37c74171cbed2a9dd	0	0	0	0	0	0	0	0	0	0	0	2	0	0	0	0	0	0	0	0	0	0	0	0	0	0	0	0	0	0	0	0	0	0	0	0	Bacteria	Verrucomicrobiota	Chlamydiae	Chlamydiales	Parachlamydiaceae	Neochlamydia
09b06379c79a61351863e9bf088c298b	0	0	0	0	0	0	0	0	0	104	56	61	48	51	46	50	36	35	59	52	44	451	46	329	44	94	69	36	46	62	38	35	23	33	0	0	Bacteria	Proteobacteria	Gammaproteobacteria	Burkholderiales	TRA3-20	Unassigned
09b0c5b5f33ee7b7630317b5061b0ed2	0	0	0	0	0	0	0	2	0	0	0	0	0	0	0	0	0	0	0	0	0	0	0	0	0	0	0	0	0	0	0	0	0	0	0	0	Bacteria	Verrucomicrobiota	Verrucomicrobiae	Pedosphaerales	Pedosphaeraceae	Unassigned
09b11605f02aee854ddb8405d7e2c18b	0	0	0	0	0	0	0	0	0	0	0	0	0	0	0	0	0	0	0	0	0	0	8	0	0	0	3	0	0	0	0	0	0	0	0	0	Bacteria	Actinobacteriota	Thermoleophilia	Gaiellales	uncultured	uncultured
09b126e101b272cbe7c506b9d039807c	59	95	87	102	100	94	93	116	119	82	77	98	87	144	148	140	115	115	212	254	331	95	138	28	67	95	120	0	0	20	22	0	24	0	95	80	Bacteria	Proteobacteria	Alphaproteobacteria	Rhizobiales	Xanthobacteraceae	uncultured
09b329cf04de84e8d262abd020b2f52c	0	0	0	0	0	0	0	0	0	0	0	0	0	0	0	0	0	0	0	0	0	0	0	0	18	0	0	0	0	0	0	0	0	0	0	0	Bacteria	Latescibacterota	Latescibacterota	Latescibacterota	Latescibacterota	Latescibacterota
09b6a814408bbc0f86284805dab09553	0	0	0	0	0	0	0	0	0	0	0	0	0	0	0	0	0	0	0	0	0	0	0	0	0	22	0	0	0	0	0	0	0	0	0	0	Bacteria	Acidobacteriota	Vicinamibacteria	Vicinamibacterales	uncultured	uncultured
09bbcf033962182129eba5a1ccf1894c	0	0	0	0	0	0	0	0	0	0	0	0	0	0	0	0	4	0	0	0	0	0	0	0	0	0	0	0	0	0	0	0	0	0	0	0	Bacteria	Acidobacteriota	Thermoanaerobaculia	Thermoanaerobaculales	Thermoanaerobaculaceae	Subgroup_10
09bbffa0c8c04bc337af54c09f24c97f	0	9	0	0	0	0	0	0	0	0	0	0	0	0	0	0	0	0	0	0	0	0	0	0	0	0	0	0	0	0	0	0	0	0	0	0	Bacteria	Proteobacteria	Gammaproteobacteria	Burkholderiales	SC-I-84	Unassigned
09bda6e58db57057d944e6b0f692aa46	0	0	0	0	0	0	0	0	0	0	0	0	0	0	0	0	0	0	0	0	0	0	0	0	0	0	0	3	0	0	0	0	0	0	0	0	Bacteria	Acidobacteriota	Acidobacteriae	Solibacterales	Solibacteraceae	Candidatus_Solibacter
09bf706443b34db08aac479cdf4fc5f7	0	0	0	0	0	0	0	0	0	0	0	0	0	0	0	0	0	0	0	0	0	0	0	0	0	0	0	0	0	0	7	0	0	0	0	0	Bacteria	Proteobacteria	Gammaproteobacteria	Steroidobacterales	Steroidobacteraceae	uncultured
09c08e02f17bd57b1a7dc8c5276c26bb	0	0	0	0	0	0	0	0	0	0	0	0	0	0	0	0	0	0	0	0	0	0	0	0	0	0	0	0	0	0	0	0	0	0	0	8	Bacteria	RCP2-54	Unassigned	Unassigned	Unassigned	Unassigned
09c1a94c40de29457a082eb048336e56	0	0	0	0	0	0	0	0	0	0	0	0	0	0	0	0	0	0	0	0	0	0	0	0	0	0	6	0	0	0	13	0	0	0	0	0	Bacteria	Proteobacteria	Gammaproteobacteria	Xanthomonadales	Rhodanobacteraceae	Ahniella
09c5c556f25c8fb8cc5f5fc8defde229	0	0	0	0	0	0	0	0	0	0	0	0	0	0	0	0	0	0	0	0	0	18	0	0	0	0	0	0	0	0	0	0	0	0	0	0	Bacteria	Proteobacteria	Gammaproteobacteria	Burkholderiales	Nitrosomonadaceae	mle1-7
09ca421dee841d2a7bdd4ecf54acfc27	0	0	0	0	0	0	0	0	0	0	0	2	0	0	0	0	0	0	0	0	0	0	0	0	0	0	0	0	0	0	0	0	0	0	0	0	Bacteria	Planctomycetota	Pla4_lineage	Unassigned	Unassigned	Unassigned
09cb85c7bc033a148d6b74c0995d65bf	0	0	0	0	0	0	0	0	0	0	0	0	0	0	0	0	0	0	0	0	0	0	0	0	0	2	0	0	0	0	0	0	0	0	0	0	Bacteria	Verrucomicrobiota	Verrucomicrobiae	Pedosphaerales	Pedosphaeraceae	ADurb.Bin063-1
09cbc176f1f8fc42f0e41f629082bb23	0	0	0	0	0	0	0	0	0	0	0	0	0	0	0	0	0	0	0	0	0	0	0	0	0	0	0	0	0	6	0	0	0	0	0	0	Bacteria	Latescibacterota	Latescibacterota	Latescibacterota	Latescibacterota	Latescibacterota
09cbf7e8e448b9e89e3c5c348d25285b	6	0	0	0	0	0	20	13	15	0	0	0	0	0	0	0	0	0	0	0	0	0	0	0	0	0	0	0	0	0	0	0	0	0	0	0	Bacteria	Planctomycetota	Planctomycetes	Gemmatales	Gemmataceae	uncultured
09cc724837f7a288891c0b81c37f5117	0	0	1	0	0	0	0	0	0	0	0	0	0	0	0	0	0	0	0	0	0	0	0	0	0	0	0	0	0	0	0	0	0	0	0	0	Bacteria	Bacteroidota	Bacteroidia	Cytophagales	Microscillaceae	uncultured
09cd8b675fe84ef5ae8d84e835b02a69	0	0	0	0	0	0	0	2	0	0	0	0	0	0	0	0	0	0	0	0	0	0	0	0	0	0	0	0	0	0	0	0	0	0	0	0	Bacteria	Latescibacterota	Latescibacterota	Latescibacterota	Latescibacterota	Latescibacterota
09ce64f2f66930aaf17791cdd182c43d	0	0	5	0	0	0	0	0	0	0	0	0	0	0	0	0	0	0	0	0	0	0	0	0	0	0	0	0	0	0	0	0	0	0	0	0	Bacteria	Firmicutes	Clostridia	Oscillospirales	Butyricicoccaceae	Butyricicoccus
09ce78957e2a4d658985ff59eab3af91	0	0	0	0	0	0	0	0	0	0	0	0	0	0	0	0	0	0	0	0	0	5	0	0	0	0	0	0	0	0	0	0	0	0	0	0	Bacteria	Desulfobacterota	Syntrophobacteria	Syntrophobacterales	Syntrophobacteraceae	Syntrophobacter
09cfcec6749ec89e21462b1a3f3f38fa	0	0	0	0	0	0	0	0	0	0	0	0	0	0	0	0	0	0	0	0	0	0	0	3	0	0	0	0	0	0	0	0	0	0	0	0	Bacteria	Gemmatimonadota	Gemmatimonadetes	Gemmatimonadales	Gemmatimonadaceae	Gemmatimonas
09d0eb6037325b8e2ed1ba1fd2ab6951	0	0	0	0	0	0	0	0	0	0	0	0	0	0	0	0	0	0	0	0	0	0	0	10	0	0	0	0	0	0	0	0	0	0	0	0	Bacteria	Latescibacterota	Latescibacterota	Latescibacterota	Latescibacterota	Latescibacterota
09d1aad587dafd708525272b9f3eaa2e	0	0	0	0	0	0	0	0	0	0	0	0	0	0	0	0	0	0	0	0	0	0	0	0	0	0	0	0	0	0	8	0	0	0	0	0	Bacteria	Actinobacteriota	Unassigned	Unassigned	Unassigned	Unassigned
09d20e6a114022ea2d3cdca7ddcb97cc	0	0	0	0	0	0	0	0	0	0	0	0	0	0	0	0	0	0	0	2	0	0	0	0	0	0	0	0	0	0	0	0	0	0	0	0	Bacteria	Acidobacteriota	Vicinamibacteria	Vicinamibacterales	uncultured	uncultured
09d268278a6bcb33c01d15d91b679c76	0	0	0	3	0	0	0	0	3	0	0	0	0	0	0	3	0	0	0	0	0	0	1	0	13	0	3	0	0	7	0	0	0	0	0	0	Bacteria	Acidobacteriota	Blastocatellia	Pyrinomonadales	Pyrinomonadaceae	RB41
09d4ad0a8871ca961b9e2c35d6bcfa93	0	0	0	0	0	7	0	0	0	0	0	0	0	0	0	0	0	0	0	0	0	0	0	0	0	0	0	0	0	0	0	0	0	0	0	0	Bacteria	MBNT15	Unassigned	Unassigned	Unassigned	Unassigned
09d63ff9cb7c8984e1686cf4a6560623	0	0	0	0	0	0	0	0	7	0	0	0	0	6	0	0	0	0	0	15	15	0	0	0	0	0	0	0	0	0	0	0	0	0	0	0	Bacteria	Myxococcota	Polyangia	Haliangiales	Haliangiaceae	Haliangium
09d64fa7baf21d342c4a941e201eac97	0	0	0	0	0	0	0	0	0	0	0	0	0	0	0	0	0	0	0	0	0	0	0	0	0	0	5	0	0	0	0	0	0	0	0	0	Bacteria	Bacteroidota	Bacteroidia	Chitinophagales	Chitinophagaceae	Puia
09da0d32527c58914fcc3410cb3c24cf	0	0	0	0	0	0	0	0	0	0	0	0	0	0	0	0	0	0	0	0	0	0	0	0	0	6	0	0	0	0	0	0	0	0	0	0	Bacteria	Methylomirabilota	Methylomirabilia	Rokubacteriales	Unassigned	Unassigned
09da41a6ce580c18ed2e70d14963dd76	0	0	0	0	0	0	0	0	0	0	0	0	0	0	0	0	0	0	0	0	0	0	0	0	0	0	0	0	0	0	0	14	0	0	0	0	Bacteria	Myxococcota	Polyangia	Polyangiales	Polyangiaceae	Pajaroellobacter
09dc41f8114cfd19ccc886b99373068a	0	0	0	0	0	0	2	0	0	0	0	0	0	0	0	0	0	0	0	0	0	0	0	0	0	0	0	0	0	0	0	0	0	0	0	0	Bacteria	Verrucomicrobiota	Chlamydiae	Chlamydiales	Parachlamydiaceae	Candidatus_Mesochlamydia
09dceb12e12e159559c0150c36664e2b	0	0	0	0	0	0	0	0	0	0	0	0	0	0	0	0	4	3	0	0	0	0	0	0	0	0	0	0	0	0	0	0	0	0	0	0	Bacteria	Actinobacteriota	Unassigned	Unassigned	Unassigned	Unassigned
09dd0db0ed65444cb5bcaed064aca353	0	0	0	0	0	0	0	0	0	0	0	2	0	0	0	0	0	0	0	0	0	0	0	0	0	0	0	0	0	0	0	0	0	0	0	0	Bacteria	Acidobacteriota	Acidobacteriae	Subgroup_2	Unassigned	Unassigned
09de735110370cc667f74e601bc54000	0	0	0	0	13	0	0	0	0	0	0	0	0	0	0	0	0	0	0	0	0	0	0	0	0	0	0	0	0	0	0	0	0	0	16	20	Bacteria	NB1-j	Unassigned	Unassigned	Unassigned	Unassigned
09e1f2098cd8ef91941ce1cd51b38f80	0	0	0	0	0	0	0	0	0	0	0	0	0	0	0	0	0	0	0	0	0	0	0	0	0	0	2	0	0	0	0	0	0	0	0	0	Bacteria	Verrucomicrobiota	Verrucomicrobiae	Pedosphaerales	Pedosphaeraceae	ADurb.Bin063-1
09e2c560b6e038f88f9808991d7f5102	0	0	0	0	0	0	0	0	0	1	0	0	0	0	0	0	0	0	0	0	0	0	0	0	0	0	0	0	0	0	0	0	0	0	0	0	Bacteria	Bacteroidota	Bacteroidia	Cytophagales	Hymenobacteraceae	Hymenobacter
09e43fa226b62d879444e5534273f299	0	0	0	0	0	0	0	0	0	0	0	0	0	0	0	0	0	0	0	4	0	0	0	0	0	0	0	0	0	0	0	0	0	0	0	0	Bacteria	Acidobacteriota	Holophagae	Subgroup_7	Unassigned	Unassigned
09e61453974118acc703fa7a70011ce1	0	1	0	0	0	0	0	2	0	0	3	0	5	0	0	0	0	6	0	0	0	0	0	0	0	0	0	0	0	0	0	0	0	0	0	0	Bacteria	Acidobacteriota	Subgroup_22	Unassigned	Unassigned	Unassigned
09e6383928b5ca1c28a452e483c40e3d	0	15	0	8	0	0	0	0	0	0	11	0	0	1	0	9	0	1	0	2	3	0	0	2	0	9	3	0	0	0	0	0	0	0	0	0	Bacteria	Bacteroidota	Bacteroidia	Chitinophagales	Chitinophagaceae	Edaphobaculum
09e9469a087bfdea1b100124e47323da	0	0	0	0	0	0	0	0	0	0	0	0	0	0	0	0	0	0	0	7	10	0	4	0	0	0	13	0	0	0	0	0	0	0	0	0	Bacteria	Proteobacteria	Gammaproteobacteria	Burkholderiales	Nitrosomonadaceae	MND1
09eaa1ac1733a02eeff1a89d3ceff17b	0	0	0	0	0	0	0	0	0	0	0	0	4	0	0	0	0	0	0	0	0	0	0	0	0	0	0	0	0	0	0	0	0	0	0	0	Bacteria	Myxococcota	Polyangia	Blfdi19	Unassigned	Unassigned
09ec95023bac7eea6936589d26f7dd5e	0	0	0	0	0	0	0	0	0	0	0	0	0	0	0	0	0	0	0	0	0	0	0	0	0	0	0	7	0	0	0	0	0	0	0	0	Bacteria	Zixibacteria	Zixibacteria	Zixibacteria	Zixibacteria	Zixibacteria
09ecf6d6866ddfb4d559f3d6c1e4fb53	0	0	0	0	0	0	0	0	0	0	29	0	0	0	0	0	0	0	0	0	0	0	0	0	0	0	0	0	0	0	0	0	169	87	0	0	Bacteria	Chloroflexi	Ktedonobacteria	Ktedonobacterales	Ktedonobacteraceae	HSB_OF53-F07
09f14f195e50918d62bc26abeebdef06	0	0	0	0	0	0	0	0	0	0	12	0	4	0	0	0	0	0	0	0	0	0	0	0	0	0	0	0	0	10	0	0	0	0	8	0	Bacteria	Bacteroidota	Ignavibacteria	Ignavibacteriales	Ignavibacteriaceae	Ignavibacterium
09f20282debb9a3d53d33a6b84a2d4b6	0	0	0	0	0	0	0	0	0	6	0	0	0	0	0	0	0	0	0	0	0	0	0	0	0	0	0	0	0	0	0	0	0	0	0	0	Bacteria	Bdellovibrionota	Oligoflexia	0319-6G20	Unassigned	Unassigned
09f283d4e555acfbd3d840c1309a3bdd	0	0	0	0	0	0	0	0	0	0	0	0	0	0	0	0	0	0	0	0	0	0	0	0	27	0	0	0	0	0	0	0	0	0	0	0	Bacteria	Chloroflexi	Ktedonobacteria	Ktedonobacterales	Ktedonobacteraceae	HSB_OF53-F07
09f5fb94ed866ecf5aa41256e28d24ef	0	0	0	0	0	0	0	0	0	0	0	0	0	0	0	0	0	0	0	0	0	0	0	0	7	0	0	0	0	0	0	0	0	0	0	0	Bacteria	Proteobacteria	Gammaproteobacteria	Burkholderiales	Burkholderiaceae	Burkholderia-Caballeronia-Paraburkholderia
09f68e48d2def1ea868e2d1bbec6cc2b	0	0	0	0	0	0	0	0	0	0	0	0	0	0	0	0	0	0	0	0	0	0	0	0	0	0	0	0	0	0	0	0	0	0	0	2	Bacteria	Acidobacteriota	Vicinamibacteria	Vicinamibacterales	uncultured	uncultured
09f72acdd6f7ba2b1f66d75e94523381	0	0	0	0	0	0	0	0	0	0	0	0	0	0	0	0	0	0	0	0	0	0	0	0	5	0	26	0	0	0	0	0	0	3	0	0	Bacteria	NB1-j	Unassigned	Unassigned	Unassigned	Unassigned
09f72ff9cc86ab457c4c50f74c1e19ac	0	0	0	0	0	0	0	0	0	0	9	0	0	0	0	0	0	0	0	0	0	0	0	0	0	0	0	0	0	0	0	0	0	0	0	0	Bacteria	Actinobacteriota	Actinobacteria	Micromonosporales	Micromonosporaceae	Luedemannella
09f8c768983de8784b08f4d301b8cabf	0	0	0	4	0	0	0	0	1	0	0	0	0	0	0	0	0	0	0	0	0	0	0	0	0	0	0	0	0	0	0	0	0	0	0	0	Bacteria	Planctomycetota	Planctomycetes	Pirellulales	Pirellulaceae	uncultured
09fa7e15d2ccf904728fc7815004a535	0	0	5	0	0	0	0	0	0	0	0	0	0	0	0	0	0	0	0	0	0	0	0	0	0	0	0	0	0	0	0	0	0	0	0	0	Bacteria	Chloroflexi	TK10	Unassigned	Unassigned	Unassigned
09fb9be72861636258931325c3104e92	0	14	0	0	0	0	0	0	0	0	0	0	0	0	0	0	0	0	0	0	0	0	31	0	0	17	0	26	0	0	0	0	0	0	0	0	Bacteria	Desulfobacterota	uncultured	uncultured	uncultured	uncultured
09fc25c74b0d718547dedba63762f4de	0	0	0	0	0	0	0	0	0	0	0	0	0	0	0	0	0	0	10	0	5	0	0	0	0	0	0	0	0	0	0	0	0	0	0	0	Bacteria	Acidobacteriota	Subgroup_22	Unassigned	Unassigned	Unassigned
09fcec5899555142f7318c446d1da7c0	0	0	0	0	0	0	0	0	0	0	0	0	0	0	0	0	0	0	0	0	0	0	2	0	0	0	0	0	0	0	0	0	0	0	0	0	Bacteria	Acidobacteriota	Vicinamibacteria	Vicinamibacterales	uncultured	uncultured
09fd5787472636b06206575dffe452b4	0	0	0	0	0	0	0	0	0	0	0	0	0	0	0	0	0	0	0	0	0	0	0	0	0	2	0	0	0	0	0	0	0	0	0	0	Bacteria	Verrucomicrobiota	Verrucomicrobiae	Pedosphaerales	Pedosphaeraceae	ADurb.Bin063-1
09ff7be2849851fd188e4af32e20c981	0	0	0	0	0	0	10	0	11	0	0	0	0	0	0	0	0	0	0	0	0	0	0	0	0	0	0	0	0	0	0	0	0	0	0	0	Bacteria	Acidobacteriota	Subgroup_25	Unassigned	Unassigned	Unassigned
09fff3cdb042e253c918f2994444e130	64	86	43	56	101	60	28	28	29	63	46	43	42	65	72	19	95	34	23	23	22	29	0	0	0	0	31	0	0	10	0	0	0	0	0	0	Bacteria	Chloroflexi	KD4-96	Unassigned	Unassigned	Unassigned
0a021df054bcbf32c7233d89024fab22	0	0	0	0	0	0	0	0	0	0	0	0	0	0	0	0	4	0	0	0	0	0	0	0	0	0	0	0	0	0	0	0	0	0	0	0	Bacteria	Latescibacterota	Unassigned	Unassigned	Unassigned	Unassigned
0a06652d8226e4586996705ac4a1eddb	0	0	0	0	0	0	0	0	0	0	0	0	0	0	0	0	0	0	0	0	0	0	0	0	0	0	0	0	3	0	0	0	0	0	0	0	Bacteria	Proteobacteria	Gammaproteobacteria	Burkholderiales	Burkholderiaceae	Burkholderia-Caballeronia-Paraburkholderia
0a09bf9a18ee69d0983b35c7eecd2f5c	0	0	0	0	0	0	0	0	0	0	0	0	0	0	0	0	0	0	0	0	0	0	0	0	0	0	0	0	0	0	0	0	0	0	0	3	Bacteria	Bacteroidota	Bacteroidia	Sphingobacteriales	Sphingobacteriaceae	Pedobacter
0a0af40e7461a06de29461546eaef8a2	0	0	0	0	0	0	0	0	2	0	0	0	0	0	0	0	0	0	0	0	0	0	0	0	0	0	0	0	0	0	0	0	0	0	0	0	Bacteria	Methylomirabilota	Methylomirabilia	Rokubacteriales	WX65	Unassigned
0a11bf9b4d8be3c2d4b939cbf8f9c4c5	0	0	0	0	0	0	0	0	0	0	0	0	0	0	0	0	0	0	0	0	0	0	0	21	0	0	0	0	0	17	0	0	0	25	0	0	Bacteria	Acidobacteriota	Vicinamibacteria	Subgroup_17	Unassigned	Unassigned
0a1669f02aa0f7c61fd6513783270e05	0	0	0	0	0	0	0	0	0	0	0	0	0	0	0	2	0	0	0	0	0	0	0	0	0	0	0	0	0	0	0	0	0	0	0	0	Bacteria	Actinobacteriota	Thermoleophilia	Gaiellales	uncultured	uncultured
0a1670b9785bd83d955bd02ced0fe7c3	0	0	54	32	0	104	28	47	57	0	0	0	0	0	0	0	0	24	0	0	0	0	0	0	0	0	0	0	0	0	0	0	0	0	0	0	Bacteria	Acidobacteriota	Blastocatellia	45597	Unassigned	Unassigned
0a16f1bf88f3dc02c881f116e0194566	0	0	0	0	0	0	0	0	0	0	0	0	0	0	0	0	0	0	0	0	0	0	0	0	0	0	0	11	0	0	0	0	0	0	0	0	Bacteria	Bacteroidota	Bacteroidia	Sphingobacteriales	Sphingobacteriaceae	Mucilaginibacter
0a17c0d278da9889dfb00bef0f2bf617	0	1	0	0	0	0	0	0	0	0	0	0	0	0	0	0	0	0	0	0	0	0	0	0	0	0	0	0	0	0	0	0	0	0	0	0	Bacteria	Proteobacteria	Alphaproteobacteria	Rhizobiales	Xanthobacteraceae	uncultured
0a18e80fb8d201da357d126e9fea7fc4	0	0	0	0	0	0	0	0	0	0	0	0	0	0	0	0	0	0	0	0	0	0	0	0	0	2	0	0	0	0	0	0	0	0	0	0	Bacteria	Verrucomicrobiota	Chlamydiae	Chlamydiales	Parachlamydiaceae	Neochlamydia
0a1b0012f256716c47b62a14e7bbb924	0	28	0	35	30	0	0	0	0	0	49	0	48	24	0	0	0	30	25	28	0	0	0	32	0	0	0	26	0	0	0	0	0	29	22	0	Bacteria	Myxococcota	Polyangia	Polyangiales	Polyangiaceae	Pajaroellobacter
0a1cda4f144b8edf4971ddf5069a9b6a	0	0	0	0	0	0	0	0	0	0	0	10	0	0	0	0	0	0	0	0	0	0	0	0	0	0	0	0	0	0	0	0	0	0	0	0	Bacteria	Gemmatimonadota	Gemmatimonadetes	Gemmatimonadales	Gemmatimonadaceae	uncultured
0a2150d98b953f833a29d3c0fe561ce4	0	0	0	0	0	0	0	0	0	0	0	0	0	0	0	5	0	0	0	0	0	0	0	0	0	0	0	0	0	0	0	0	0	0	0	0	Bacteria	Acidobacteriota	Acidobacteriae	Subgroup_13	Unassigned	Unassigned
0a254039a7e58e685328717f79840173	0	0	0	0	0	0	0	0	0	0	0	0	13	0	0	0	0	0	0	0	0	0	0	0	0	0	0	0	0	0	0	0	0	0	0	0	Bacteria	Myxococcota	Polyangia	Haliangiales	Haliangiaceae	Haliangium
0a2bd3e6d26e1865093959314c70c270	4	0	0	0	0	0	0	0	0	0	0	0	0	0	0	0	0	0	0	0	0	0	0	0	0	0	0	0	0	0	0	0	0	0	0	0	Bacteria	Verrucomicrobiota	Verrucomicrobiae	Pedosphaerales	Pedosphaeraceae	Unassigned
0a2f00a8b6bd43be6b670e2dc63c8133	0	0	0	0	0	0	0	0	0	0	0	0	0	0	0	0	0	0	0	0	0	0	0	0	0	0	8	0	0	0	0	0	0	0	0	0	Bacteria	Myxococcota	Polyangia	Polyangiales	Sandaracinaceae	Sandaracinus
0a308c025b28e7c809c7f24764f9a1d1	0	0	0	0	0	0	0	0	0	0	0	0	0	0	0	0	0	0	0	0	0	0	0	0	0	0	0	2	0	0	0	0	0	0	0	0	Bacteria	Entotheonellaeota	Entotheonellia	Entotheonellales	Entotheonellaceae	Unassigned
0a36451cc4763dd71074e3c9d2e40731	0	0	0	0	0	11	14	0	0	0	0	0	11	0	16	0	0	19	20	0	0	0	0	0	0	0	0	0	0	0	0	0	0	0	27	27	Bacteria	Chloroflexi	AD3	Unassigned	Unassigned	Unassigned
0a3b8d499e3532fb3483921c1ee5ae38	0	0	21	0	0	0	18	22	32	0	0	0	0	12	26	0	0	0	36	15	32	0	0	0	0	0	0	0	0	0	0	0	0	0	48	54	Bacteria	Acidobacteriota	Acidobacteriae	Subgroup_2	Unassigned	Unassigned
0a3dbaf12ea3ccb69892f633cadd5597	0	0	0	0	0	0	0	0	0	0	0	8	0	0	0	0	0	0	0	0	0	0	0	0	0	0	0	0	0	0	0	0	0	0	0	0	Bacteria	Actinobacteriota	Thermoleophilia	Gaiellales	Gaiellaceae	Gaiella
0a3e4661db4aca0a1f9ffdfb3e31036d	0	0	0	0	0	0	0	0	0	0	0	0	0	0	0	0	0	0	0	0	0	0	0	0	0	0	0	0	0	0	12	0	51	0	0	0	Bacteria	Chloroflexi	Ktedonobacteria	Ktedonobacterales	Ktedonobacteraceae	uncultured
0a4086969f1c5a187de7b8583c334702	0	0	9	0	0	0	0	0	0	0	0	0	0	0	0	0	0	0	0	0	0	0	0	0	0	0	0	0	0	0	0	0	0	0	0	0	Bacteria	Myxococcota	Polyangia	Haliangiales	Haliangiaceae	Haliangium
0a41b3a3fc8a4856d2e497718c34e355	0	0	0	0	0	0	0	0	0	0	0	0	0	0	0	0	0	0	0	0	0	0	0	0	0	0	7	0	0	0	0	0	0	0	0	0	Bacteria	Acidobacteriota	Acidobacteriae	Acidobacteriales	uncultured	uncultured
0a42588baf03933014435ec429493a9d	0	0	0	0	0	0	0	0	0	0	0	0	0	0	0	0	0	0	0	0	0	0	62	0	0	0	0	0	0	0	0	0	0	0	0	0	Bacteria	Gemmatimonadota	Gemmatimonadetes	Gemmatimonadales	Gemmatimonadaceae	Gemmatimonas
0a47743a0d071f3679108121955539e6	0	0	0	0	0	0	0	0	0	0	0	0	0	0	0	0	0	0	0	5	0	0	0	0	0	0	0	0	0	0	0	0	0	0	0	0	Bacteria	Myxococcota	Polyangia	Polyangiales	Polyangiaceae	Pajaroellobacter
0a4e0771c3353330200bf1c9cf71a40b	0	0	0	0	0	0	0	0	0	0	0	0	2	0	0	0	0	0	0	0	0	0	0	0	0	0	0	0	0	0	0	0	0	0	0	0	Bacteria	Acidobacteriota	Vicinamibacteria	Subgroup_17	Unassigned	Unassigned
0a4f14e5d6ca5d75c32334cd25e1b617	0	0	0	0	0	0	0	0	0	0	0	0	0	0	0	0	0	0	0	0	0	0	0	0	0	0	0	0	0	0	6	0	0	0	0	0	Bacteria	Acidobacteriota	Acidobacteriae	Subgroup_2	Unassigned	Unassigned
0a4f4c1e53d0aca8e90065232a6b5725	0	0	0	0	0	0	0	45	0	0	0	0	0	0	0	0	0	0	0	88	69	0	66	0	23	0	0	0	0	0	0	0	0	0	0	0	Bacteria	Acidobacteriota	Vicinamibacteria	Vicinamibacterales	uncultured	uncultured
0a4fd28b12859605bcd3b69d9bfd7820	0	0	0	0	0	0	0	0	0	9	0	0	0	0	0	0	0	0	0	0	0	0	0	0	0	0	0	0	0	0	0	0	0	0	0	0	Bacteria	Chloroflexi	Anaerolineae	Caldilineales	Caldilineaceae	uncultured
0a52138519aa2a88d0c52d4faaa6794a	0	0	0	0	0	0	0	0	0	0	0	0	0	0	0	0	0	1	1	0	2	0	0	0	0	0	0	0	0	0	0	0	0	0	0	0	Bacteria	Desulfobacterota	uncultured	uncultured	uncultured	uncultured
0a52234f670fe4656d5d667a8244beac	0	0	0	0	0	0	0	0	0	0	0	0	0	0	0	0	0	0	0	0	8	14	0	20	0	17	15	0	0	0	0	0	0	0	0	0	Bacteria	Acidobacteriota	Subgroup_11	Unassigned	Unassigned	Unassigned
0a52432870b4863c8fb176caea46a601	0	0	0	0	0	0	0	0	0	0	0	0	0	0	0	0	0	0	0	0	0	0	0	0	0	0	0	32	0	0	0	0	0	0	0	0	Bacteria	Firmicutes	Negativicutes	Veillonellales-Selenomonadales	Veillonellaceae	Veillonella
0a536071f644a1d8cfe9f18c2d3fbcb3	0	0	0	0	0	0	0	0	0	0	0	0	0	0	0	0	0	0	0	0	0	0	0	0	0	5	0	0	0	0	0	0	0	0	0	0	Bacteria	Verrucomicrobiota	Verrucomicrobiae	Pedosphaerales	Pedosphaeraceae	uncultured
0a53dd5853339ffe0417ab6e4abdf714	0	0	0	0	0	0	0	0	0	0	0	0	0	0	11	0	8	0	0	0	0	0	0	0	0	0	0	0	0	0	0	0	0	0	0	0	Bacteria	Gemmatimonadota	Gemmatimonadetes	Gemmatimonadales	Gemmatimonadaceae	Gemmatimonas
0a578a552a2b1274acb0e49095ff961a	0	0	0	0	0	0	0	0	0	0	0	0	0	0	0	0	0	0	12	0	0	0	0	0	0	0	17	0	0	0	0	0	0	0	0	0	Bacteria	Dependentiae	Babeliae	Babeliales	Vermiphilaceae	Unassigned
0a57b971a7cc8436a27d6e59dcfcd56f	0	0	0	0	0	0	0	0	0	0	0	0	0	0	0	0	0	0	0	0	0	0	0	0	0	0	0	0	0	0	0	0	0	35	0	0	Bacteria	Acidobacteriota	Vicinamibacteria	Vicinamibacterales	uncultured	uncultured
0a58d4d671cffd10ef620a700d076dbd	0	0	0	0	0	0	0	0	0	0	0	0	0	0	0	0	0	0	0	0	0	0	0	0	0	0	0	2	0	0	0	0	0	0	0	0	Bacteria	Bacteroidota	Bacteroidia	Bacteroidales	Paludibacteraceae	uncultured
0a5ce208eea7ecc0f78846d95182c642	0	0	0	0	0	0	0	0	0	0	0	0	0	0	0	0	0	0	0	0	0	0	0	0	0	0	0	10	0	0	0	0	0	0	0	0	Bacteria	Acidobacteriota	Acidobacteriae	Solibacterales	Solibacteraceae	Candidatus_Solibacter
0a5d41edc0824b804dfabd8db46a0152	0	0	0	0	0	0	0	0	0	0	0	0	0	0	0	0	0	0	0	0	0	0	0	0	0	0	0	0	0	1	0	0	0	0	0	0	Bacteria	Verrucomicrobiota	Verrucomicrobiae	Pedosphaerales	Pedosphaeraceae	Unassigned
0a60387b29d29ef6ba6df7b26e31fd9e	0	0	0	1	0	0	0	0	0	0	0	0	0	0	0	0	0	0	0	0	0	0	0	0	0	0	0	0	0	0	0	0	0	0	0	0	Bacteria	Chloroflexi	Chloroflexia	Thermomicrobiales	JG30-KF-CM45	Unassigned
0a60e631d0efe108ab3a4f2f051cf1a0	0	1	0	1	2	0	0	0	3	0	7	0	4	0	0	7	0	0	7	0	0	7	0	0	0	0	0	0	0	0	0	0	0	0	0	0	Bacteria	Acidobacteriota	Vicinamibacteria	Vicinamibacterales	Vicinamibacteraceae	Unassigned
0a61377e0e478f210033ef2bc0123976	0	0	0	0	0	0	0	0	0	0	0	0	0	0	0	0	0	0	0	0	0	3	0	0	0	0	0	0	0	0	0	0	0	0	0	0	Bacteria	Acidobacteriota	Vicinamibacteria	Subgroup_17	Unassigned	Unassigned
0a624f9a85c464c20fc6a8d0d1e955da	0	0	0	0	0	0	0	0	0	0	0	0	0	0	0	0	0	0	0	0	0	0	2	0	0	0	0	0	0	0	0	0	0	0	0	0	Bacteria	Bacteroidota	Bacteroidia	Cytophagales	Microscillaceae	uncultured
0a637b7664907a7505f2c6099bada5d2	0	0	0	0	0	18	0	0	0	0	0	0	0	0	0	0	0	0	0	0	0	0	0	0	0	0	0	0	0	0	0	0	0	0	0	0	Bacteria	Methylomirabilota	Methylomirabilia	Rokubacteriales	Unassigned	Unassigned
0a642c217db578b9748bf08a29116111	0	0	0	0	0	0	0	0	0	0	0	0	0	0	0	0	0	0	0	0	0	0	0	0	0	11	0	0	0	0	0	0	0	0	0	0	Bacteria	Verrucomicrobiota	Verrucomicrobiae	Verrucomicrobiales	Verrucomicrobiaceae	Roseimicrobium
0a6d2618a14bf6846104be613ecb96bc	0	0	0	0	0	0	0	5	0	0	0	0	0	0	0	0	0	0	0	0	0	0	0	0	0	0	0	0	0	0	0	0	0	0	0	0	Bacteria	Bacteroidota	Bacteroidia	Flavobacteriales	Flavobacteriaceae	Flavobacterium
0a7054a3953093d8ef38d49b4b48704a	0	0	0	0	0	0	0	0	0	0	0	0	9	0	0	0	0	0	0	0	0	0	0	0	0	0	0	0	0	0	0	0	0	0	0	0	Bacteria	Myxococcota	Myxococcia	Myxococcales	Anaeromyxobacteraceae	Anaeromyxobacter
0a7092e6bab3319a19685a244e38c26c	11	0	4	0	0	0	0	0	0	0	0	0	8	0	0	0	0	0	10	0	0	0	0	0	0	0	0	0	0	0	0	0	0	0	0	0	Bacteria	Myxococcota	Myxococcia	Myxococcales	Anaeromyxobacteraceae	Anaeromyxobacter
0a72ddef875c4497432f2e5dabdf725f	0	0	0	0	0	0	0	0	0	0	0	0	0	0	0	5	0	0	0	0	3	0	0	0	0	0	0	0	0	0	0	0	0	0	0	0	Bacteria	Actinobacteriota	Thermoleophilia	Gaiellales	uncultured	uncultured
0a732087f796c2f10545fc65d90ef617	0	0	0	0	0	0	0	0	0	0	0	0	0	0	0	0	0	0	0	0	0	0	0	0	16	0	0	0	0	0	0	0	0	0	0	0	Bacteria	Acidobacteriota	Subgroup_22	Unassigned	Unassigned	Unassigned
0a739c57b3b383d014b9796d266f1fab	0	0	0	0	0	0	0	0	0	0	0	0	0	0	0	0	0	0	0	0	0	0	0	0	0	0	0	11	0	0	0	0	0	0	0	0	Bacteria	Proteobacteria	Alphaproteobacteria	Acetobacterales	Acetobacteraceae	Acidiphilium
0a74bb4747be238ea721f3f1579c7da6	0	0	0	0	0	0	0	0	0	0	0	0	12	0	0	0	0	0	0	0	0	0	0	0	0	0	0	0	0	0	0	0	0	0	0	0	Bacteria	Gemmatimonadota	Gemmatimonadetes	Gemmatimonadales	Gemmatimonadaceae	uncultured
0a766ea5c77c1676c06ff6b57ea72764	0	6	0	0	9	0	0	14	0	0	0	0	3	0	0	0	0	0	0	0	0	0	0	0	0	0	0	0	0	0	0	0	0	0	0	0	Bacteria	Verrucomicrobiota	Verrucomicrobiae	S-BQ2-57_soil_group	Unassigned	Unassigned
0a7f60acf2fd168b3b829f8292a55738	0	0	0	0	0	0	0	0	0	13	0	19	0	0	0	0	0	0	0	0	0	0	0	0	0	0	0	0	0	0	0	0	0	0	0	0	Bacteria	Acidobacteriota	Vicinamibacteria	Vicinamibacterales	uncultured	uncultured
0a7f9da29c19d0abf4a3347d9b6b5738	0	0	0	0	0	0	0	12	0	0	0	0	0	0	0	0	0	0	0	0	0	0	0	0	0	0	0	0	0	0	0	0	0	0	0	0	Bacteria	Acidobacteriota	Vicinamibacteria	Subgroup_17	Unassigned	Unassigned
0a80c5616a7e7802791d1652fd15a929	0	0	0	0	0	0	0	0	0	0	0	0	0	0	0	0	0	0	17	0	0	0	0	0	0	0	0	0	0	0	0	0	0	0	0	0	Bacteria	Myxococcota	Myxococcia	Myxococcales	Myxococcaceae	KD3-10
0a8117d789b5be7de18b9b6f1e00698f	0	0	0	0	0	0	0	0	0	0	3	0	0	0	0	0	0	0	0	0	0	0	0	0	0	0	0	0	0	0	0	0	0	0	0	0	Bacteria	Bacteroidota	Bacteroidia	Chitinophagales	Chitinophagaceae	uncultured
0a83b9a21d2d977dc7c2677e287e40a0	0	0	0	0	0	0	0	0	0	0	0	0	0	0	0	0	0	0	0	0	0	0	0	0	0	0	0	2	0	0	0	0	0	0	0	0	Bacteria	Bdellovibrionota	Oligoflexia	0319-6G20	Unassigned	Unassigned
0a843cbd2a63e67d8dfe8ed517b7c93a	0	0	0	0	4	0	0	0	0	0	0	0	0	0	0	0	0	0	0	0	0	0	0	0	0	0	0	0	0	0	0	0	0	0	0	0	Bacteria	Myxococcota	Polyangia	Haliangiales	Haliangiaceae	Haliangium
0a86307e9c62517d9c7f69ae4e1a730c	0	0	0	0	0	0	0	0	0	0	0	0	0	0	0	0	0	0	0	0	0	0	0	8	0	0	0	0	0	0	0	0	0	0	0	0	Bacteria	Bacteroidota	Bacteroidia	Bacteroidales	Bacteroidaceae	Bacteroides
0a876e74a53fd51cf0ec4f23fcd32876	0	0	0	0	0	0	0	0	0	0	0	0	0	0	0	0	0	0	0	0	0	0	0	0	11	0	0	0	0	0	0	0	0	0	0	0	Bacteria	Actinobacteriota	Actinobacteria	Frankiales	Acidothermaceae	Acidothermus
0a891e7da5c9bce2a9c0e99fc995ec99	0	0	0	0	0	0	0	0	0	3	0	0	0	0	0	0	0	0	0	0	0	0	0	0	0	0	0	0	0	0	0	0	0	0	0	0	Bacteria	Bacteroidota	Bacteroidia	Sphingobacteriales	env.OPS_17	Unassigned
0a8ba09424d116a1d28088b74a27cb36	7	0	0	0	0	0	0	0	0	0	0	0	12	0	0	0	0	0	0	0	0	0	0	0	0	0	0	0	0	0	0	0	0	0	0	0	Bacteria	Proteobacteria	Alphaproteobacteria	Elsterales	uncultured	uncultured
0a8c8389e8f2c82d6d30617cb272d95c	0	0	0	1	0	0	0	0	0	0	0	0	0	0	0	0	0	0	0	0	0	0	0	0	0	0	0	0	0	0	0	0	0	0	0	0	Bacteria	Patescibacteria	Parcubacteria	Parcubacteria	Parcubacteria	Parcubacteria
0a8d747a840c4f43958b0651faa55fca	0	0	0	0	0	0	0	0	19	0	0	0	6	0	13	16	0	0	28	9	22	0	0	0	0	0	0	1	0	0	0	0	0	0	17	0	Bacteria	Acidobacteriota	Acidobacteriae	Subgroup_2	Unassigned	Unassigned
0a8de2ec2bc2ec8629ec95aeb381449b	0	0	0	0	0	0	0	0	0	0	0	0	0	0	0	0	0	0	0	0	0	0	12	0	0	0	0	0	0	15	0	0	0	108	0	0	Bacteria	Proteobacteria	Alphaproteobacteria	Rhizobiales	Beijerinckiaceae	Rhodoblastus
0a8df650a1e85d88695ecc8d4235270d	0	0	0	0	0	10	0	0	0	0	0	0	0	0	0	0	0	0	0	0	0	0	0	0	0	0	0	0	0	0	0	0	0	0	0	0	Bacteria	Desulfobacterota	uncultured	uncultured	uncultured	uncultured
0a8ec38f23ea23d9cb8564da3b3e131e	0	0	0	0	0	0	0	0	0	0	0	0	0	0	0	0	0	0	0	0	0	0	0	0	0	0	0	0	0	0	0	0	0	0	14	0	Bacteria	MBNT15	Unassigned	Unassigned	Unassigned	Unassigned
0a92238606c99d25f3c521d6231bd6dc	0	0	0	0	0	0	0	0	0	0	0	0	0	0	0	0	0	0	0	0	0	0	0	0	0	0	0	0	0	0	0	0	4	0	0	0	Bacteria	Proteobacteria	Alphaproteobacteria	Rhizobiales	KF-JG30-B3	Unassigned
0a929b4e1f8b18113dae43d96df06d4d	0	0	0	0	0	0	0	0	0	0	0	0	0	0	0	0	0	0	0	0	0	0	0	0	0	0	0	19	0	0	0	0	0	0	0	0	Bacteria	Acidobacteriota	Holophagae	Subgroup_7	Unassigned	Unassigned
0a955d31ad71104ded88af2f7b643ce8	0	0	1	0	0	0	0	0	0	0	0	0	0	0	0	0	0	0	0	0	0	0	0	0	0	0	0	0	0	0	0	0	0	0	0	0	Bacteria	Proteobacteria	Gammaproteobacteria	Burkholderiales	SC-I-84	Unassigned
0a9a7ab70285ff4a679db22929ebe801	0	0	0	0	0	0	0	0	0	0	0	0	0	0	0	0	0	0	0	0	0	0	0	0	0	0	8	0	0	0	0	0	0	0	0	0	Bacteria	Nitrospirota	4-29-1	Unassigned	Unassigned	Unassigned
0a9b590ef3de6ab6388b5bd495a96d70	0	0	0	0	0	0	0	4	0	0	0	0	0	0	0	0	0	0	0	0	0	0	0	0	0	0	0	0	0	0	0	0	0	0	0	0	Bacteria	Elusimicrobiota	Lineage_IIa	Unassigned	Unassigned	Unassigned
0a9c477c9817ae479335067f15463f74	0	29	0	0	0	0	0	0	0	0	0	0	0	0	0	0	0	0	0	0	0	0	0	0	0	0	0	0	0	0	0	0	0	0	0	0	Bacteria	Chloroflexi	Chloroflexia	Chloroflexales	Roseiflexaceae	uncultured
0a9c9dfdc40e38c7b926688fe7432df2	0	0	0	0	0	0	0	0	0	0	0	0	0	0	0	0	0	0	0	0	0	5	0	0	0	0	0	0	0	0	0	0	0	0	0	0	Bacteria	Verrucomicrobiota	Verrucomicrobiae	Chthoniobacterales	Chthoniobacteraceae	Chthoniobacter
0a9f59fa9648d4611f2a203647f10e50	0	0	0	0	0	0	0	0	0	0	0	0	4	0	0	0	0	0	0	0	0	0	0	0	0	0	0	0	9	14	0	0	0	0	0	0	Bacteria	Nitrospirota	Thermodesulfovibrionia	uncultured	uncultured	uncultured
0a9fdfd4f152abbeb55f6078395b49c2	0	6	0	0	0	0	0	0	0	7	0	0	0	0	0	0	0	0	0	0	0	0	0	0	0	0	0	0	0	0	0	0	0	0	0	0	Bacteria	Actinobacteriota	Thermoleophilia	Gaiellales	uncultured	uncultured
0aa09c2712c133e830fdf9e69720c3e4	0	0	0	0	0	0	0	0	0	0	0	0	0	0	0	0	0	0	0	0	0	0	5	0	0	0	0	0	0	0	0	0	0	0	0	0	Bacteria	Proteobacteria	Alphaproteobacteria	Rhizobiales	Xanthobacteraceae	Rhodoplanes
0aa1b6219695b559b371faafbef40c1c	0	0	0	0	0	0	0	0	0	0	0	0	0	0	0	0	0	0	0	0	0	1	0	0	0	0	0	0	0	0	0	0	0	0	0	0	Bacteria	Acidobacteriota	Vicinamibacteria	Vicinamibacterales	uncultured	uncultured
0aa1ba2cb234147e865b548e086ca339	0	0	0	0	0	0	0	0	0	0	0	0	0	0	0	0	0	0	0	0	0	0	0	0	0	0	0	6	0	0	0	0	8	0	7	0	Bacteria	Verrucomicrobiota	Verrucomicrobiae	Pedosphaerales	Pedosphaeraceae	Unassigned
0aa34217c0ea3c50f59d244d7beb0f5c	0	0	0	0	0	0	0	0	0	0	0	0	0	0	0	0	0	0	0	9	0	0	0	0	0	0	0	0	0	0	0	0	0	0	0	0	Bacteria	Actinobacteriota	Thermoleophilia	Gaiellales	Gaiellaceae	Gaiella
0aa498981025ff5dd38ad7dce4fbeb50	66	0	62	59	25	43	110	37	49	21	78	53	0	22	54	61	37	51	131	38	65	0	57	75	75	79	52	65	88	82	53	63	123	75	82	111	Bacteria	Actinobacteriota	Actinobacteria	Frankiales	Acidothermaceae	Acidothermus
0aaae61faa6d9089b063d847ef9b9773	7	0	0	0	0	0	0	0	0	0	0	0	0	0	0	0	0	0	0	0	0	0	0	0	0	0	0	0	0	0	0	0	0	0	0	0	Bacteria	Actinobacteriota	Thermoleophilia	Gaiellales	uncultured	uncultured
0aade1a6f73c18e51648b5cee8c8d414	0	0	0	0	0	0	0	0	0	0	0	0	0	0	9	0	0	0	0	0	0	0	0	0	0	0	0	0	0	0	0	0	0	0	0	0	Bacteria	Actinobacteriota	Thermoleophilia	Gaiellales	Gaiellaceae	Gaiella
0aaf724b990976c47cc2d075dfc4048b	0	0	0	0	0	0	0	0	0	0	0	0	0	0	0	0	0	0	0	0	0	0	26	0	0	0	0	0	0	0	0	0	0	0	0	0	Bacteria	Bacteroidota	Bacteroidia	Bacteroidales	Bacteroidaceae	Bacteroides
0ab167396fd0554992c90f0ed618bbae	0	0	0	0	0	0	0	0	0	0	2	0	0	0	0	0	0	0	0	0	0	0	0	0	0	0	0	0	0	0	0	0	0	0	0	0	Bacteria	Actinobacteriota	Thermoleophilia	Solirubrobacterales	67-14	Unassigned
0ab3b3bc131cf1f6d43417f3815b1f91	0	0	0	0	0	17	0	0	0	0	0	0	0	0	0	0	0	0	0	0	0	0	0	0	0	0	0	0	0	0	0	0	0	0	0	0	Bacteria	Entotheonellaeota	Entotheonellia	Entotheonellales	Entotheonellaceae	Unassigned
0ab4c82e9f0935d0132c24a1b06c389f	0	0	0	0	0	0	0	0	0	0	0	0	0	0	0	0	0	0	0	0	0	0	0	11	0	0	0	0	0	0	0	0	0	0	0	0	Bacteria	Bdellovibrionota	Bdellovibrionia	Bdellovibrionales	Bdellovibrionaceae	OM27_clade
0ab826b6febaf8360f1f148ed75f7a7c	0	0	0	0	0	0	0	0	0	0	0	0	0	0	0	0	0	0	0	0	0	0	0	0	0	0	6	0	0	0	0	0	0	0	0	0	Bacteria	Verrucomicrobiota	Verrucomicrobiae	Pedosphaerales	Pedosphaeraceae	Pedosphaera
0ab9647aabbdc64fe79f5c121be8a87c	0	0	0	1	0	0	0	0	0	0	0	0	0	0	0	0	0	0	0	0	0	0	0	0	0	0	0	0	0	0	0	0	0	0	0	0	Bacteria	Verrucomicrobiota	Verrucomicrobiae	S-BQ2-57_soil_group	Unassigned	Unassigned
0abbf126d9784a884fe91ad2362c4000	0	0	0	8	0	0	0	0	0	0	0	0	0	0	0	0	0	0	0	0	0	0	0	0	0	0	0	0	0	0	0	0	0	0	0	0	Bacteria	Chloroflexi	P2-11E	Unassigned	Unassigned	Unassigned
0abc9911d52306740d6cdb61150360e1	0	0	0	0	0	0	0	0	0	3	0	0	0	0	0	0	0	0	0	0	0	0	0	0	0	0	0	0	0	0	0	0	0	0	0	0	Bacteria	Myxococcota	Polyangia	Haliangiales	Haliangiaceae	Haliangium
0abe0c000508fcae1104ad0e8a95f705	0	0	0	0	0	0	0	0	0	0	0	0	0	0	0	0	0	0	0	0	0	0	0	17	0	0	0	0	0	0	0	0	0	0	0	0	Bacteria	RCP2-54	Unassigned	Unassigned	Unassigned	Unassigned
0ac0e27464ca079566adf22d43407a47	0	0	0	0	0	0	0	0	0	0	0	0	0	0	0	0	0	0	0	0	0	0	0	2	0	0	0	0	0	0	0	0	0	0	0	0	Bacteria	Acidobacteriota	Acidobacteriae	Subgroup_2	Unassigned	Unassigned
0ac0f625cbe611e40cd7578226b1f931	0	0	0	0	0	0	0	0	0	0	0	0	0	0	6	0	0	0	0	0	0	0	0	0	0	0	0	0	0	0	0	0	0	0	0	0	Bacteria	Entotheonellaeota	Entotheonellia	Entotheonellales	Entotheonellaceae	Unassigned
0ac13056d6f6cc3e74e5be28df844f41	0	0	0	0	0	0	0	12	0	19	0	9	0	0	8	14	0	0	0	0	0	18	0	0	0	0	0	20	0	0	0	0	0	0	0	0	Bacteria	Proteobacteria	Gammaproteobacteria	Burkholderiales	Nitrosomonadaceae	MND1
0ac225ffc7eb1f76a08a197f09306cf2	0	0	0	0	0	0	0	0	0	6	0	0	0	0	0	0	0	0	0	0	0	0	0	0	0	0	0	0	0	0	0	0	0	0	0	0	Bacteria	Bacteroidota	Bacteroidia	Chitinophagales	37-13	Unassigned
0acb3c039c11d36f5262f445d4d78457	0	0	0	0	0	0	0	0	0	0	0	0	0	0	0	0	0	0	0	0	0	0	84	101	81	75	88	151	1295	274	220	96	105	109	16	7	Bacteria	Acidobacteriota	Acidobacteriae	Subgroup_2	Unassigned	Unassigned
0acb5eafc41035115bbb1ad9bfd41f85	0	19	0	0	21	0	0	0	0	0	30	0	20	33	0	20	29	0	0	0	0	0	0	0	0	0	0	0	0	0	0	0	0	0	0	0	Bacteria	Gemmatimonadota	Gemmatimonadetes	Gemmatimonadales	Gemmatimonadaceae	uncultured
0acc7de9ebb68e50ecb1634ccf9b0088	0	0	1	0	0	0	0	0	0	0	0	0	0	0	0	0	0	0	0	0	0	0	0	0	0	0	0	0	0	0	0	0	0	0	0	0	Bacteria	Planctomycetota	Planctomycetes	Isosphaerales	Isosphaeraceae	uncultured
0ad0408c9ec7e60672277255616ad28b	0	0	0	0	0	0	0	0	0	0	0	0	0	0	0	0	0	5	0	0	0	0	0	0	0	0	0	0	0	0	0	0	0	0	0	0	Bacteria	Gemmatimonadota	Gemmatimonadetes	Gemmatimonadales	Gemmatimonadaceae	uncultured
0ad18a7b39be63642888dbb296ccee87	0	0	0	0	7	0	0	0	0	0	0	0	0	0	0	7	0	0	0	0	0	0	0	0	0	0	0	0	0	0	0	0	0	0	0	0	Bacteria	Bdellovibrionota	Oligoflexia	0319-6G20	Unassigned	Unassigned
0ad2b09a3872ea7b984a33e59d02b4cb	0	0	0	10	0	0	0	0	0	0	0	0	0	0	0	2	0	0	0	0	0	0	0	0	0	0	0	0	0	0	0	0	0	0	0	0	Bacteria	Chloroflexi	Ktedonobacteria	Ktedonobacterales	Ktedonobacteraceae	uncultured
0ad45606e1627ec0c23451b17608e87a	0	0	0	0	0	0	0	0	0	0	0	0	0	0	0	0	0	6	0	0	0	0	0	0	0	0	0	0	0	0	0	0	0	0	0	0	Bacteria	Bdellovibrionota	Oligoflexia	0319-6G20	Unassigned	Unassigned
0ad4dee1eaa1e8b23056b4b37dac588d	0	0	0	0	0	0	0	0	0	0	0	0	0	0	0	0	0	0	0	0	0	0	0	0	1	0	0	0	0	0	0	0	0	0	0	0	Bacteria	NB1-j	Unassigned	Unassigned	Unassigned	Unassigned
0ad50a9830e61baf51852e267d3a9efa	0	0	0	0	0	0	0	0	2	0	0	0	0	0	0	0	0	0	0	0	0	0	0	0	0	0	0	0	0	0	0	0	0	0	0	0	Bacteria	Actinobacteriota	Thermoleophilia	Gaiellales	uncultured	uncultured
0ad65c05a78cf1fa6bc9accb58990085	0	0	0	0	0	0	0	0	0	0	0	0	0	0	0	0	0	0	0	0	0	7	0	0	0	0	0	0	0	0	0	0	0	0	0	0	Bacteria	Chloroflexi	Anaerolineae	Ardenticatenales	uncultured	uncultured
0ad69632a421d9b0f854cc3a139f82d7	0	0	0	0	0	0	0	6	0	0	0	0	0	4	4	5	0	4	6	0	0	0	0	0	0	0	0	0	0	0	0	0	0	0	0	0	Bacteria	Proteobacteria	Gammaproteobacteria	Pseudomonadales	Moraxellaceae	Acinetobacter
0ad70ba9e19287c9504685d3de880a9a	0	0	0	0	0	0	0	0	0	0	12	0	0	0	0	17	0	0	30	17	24	0	0	0	0	0	0	0	0	0	0	0	0	0	0	0	Bacteria	Proteobacteria	Alphaproteobacteria	Elsterales	uncultured	uncultured
0adb3b56396258b908ad988ee3419402	0	0	0	0	0	0	0	0	0	0	0	0	0	0	0	0	0	0	0	0	0	0	0	0	0	0	0	0	0	0	0	0	3	0	0	0	Bacteria	Proteobacteria	Gammaproteobacteria	Gammaproteobacteria_Incertae_Sedis	Unassigned	Acidibacter
0adde5772fca10099620c8dd1888be85	0	0	0	0	0	0	0	0	0	0	0	0	0	0	0	0	0	0	0	0	0	0	0	0	0	0	0	7	0	0	0	0	0	0	0	0	Bacteria	Bdellovibrionota	Bdellovibrionia	Bacteriovoracales	Bacteriovoracaceae	Bacteriovorax
0ae0dec53fee2512479015f169684d9f	0	0	0	0	0	0	0	0	0	18	0	0	0	0	0	0	0	0	0	0	0	18	0	0	0	0	0	0	0	0	0	0	0	0	0	0	Bacteria	Chloroflexi	Dehalococcoidia	Dehalococcoidales	uncultured	uncultured
0ae1df8577ac35449e6fbadfb990aa0d	0	0	0	0	0	11	0	0	0	0	0	0	0	0	6	0	0	8	0	0	0	0	0	0	0	0	0	0	0	0	0	0	0	0	0	15	Bacteria	Myxococcota	Myxococcia	Myxococcales	Myxococcaceae	uncultured
0ae6163d40b2f4b361be5e4a0a341ded	0	0	0	0	0	0	0	0	0	0	0	0	0	0	0	0	0	1	0	0	0	0	0	0	0	0	0	0	0	0	0	0	0	0	0	0	Bacteria	Proteobacteria	Gammaproteobacteria	CCD24	Unassigned	Unassigned
0ae65bb51bb9a5ae58e3b4afe7238af1	0	0	0	1	0	0	0	0	0	0	0	0	0	0	0	0	0	0	0	0	0	0	0	0	0	0	0	0	0	0	0	0	0	0	0	0	Bacteria	Actinobacteriota	Unassigned	Unassigned	Unassigned	Unassigned
0ae73891c1d43f3a84346d04307e7dce	0	0	0	0	0	0	0	0	0	0	0	0	0	0	1	0	0	0	0	0	0	0	0	0	0	0	0	0	0	0	0	0	0	0	0	0	Bacteria	Planctomycetota	OM190	Unassigned	Unassigned	Unassigned
0ae77f4c6e4285ec2704f56fbd53eda9	0	0	0	0	0	0	0	0	0	0	0	0	0	6	0	0	0	0	0	0	0	0	0	0	0	0	0	0	0	0	0	0	0	0	0	0	Bacteria	Proteobacteria	Gammaproteobacteria	Burkholderiales	Nitrosomonadaceae	MND1
0ae8df38f24e990b4f8d67362b4a96e5	0	0	0	0	0	0	0	0	0	0	0	0	0	0	0	0	0	0	0	0	0	0	0	16	0	0	0	0	0	0	0	0	0	0	0	0	Bacteria	Myxococcota	Polyangia	Polyangiales	BIrii41	Unassigned
0aeae72927ed1e0d8c410069565fa442	0	0	0	0	0	0	0	0	0	0	0	0	0	0	0	0	0	0	0	0	0	0	0	0	0	0	0	0	0	0	0	0	0	0	3	0	Bacteria	Methylomirabilota	Methylomirabilia	Rokubacteriales	Unassigned	Unassigned
0aeb76c8624c4c485e60bbf4845e68e4	0	0	0	0	0	0	0	0	0	0	0	0	0	0	0	0	0	0	0	0	0	0	0	0	0	0	10	0	0	0	0	0	0	0	0	0	Bacteria	Acidobacteriota	Vicinamibacteria	Subgroup_17	Unassigned	Unassigned
0aec08dc7d73ed993c62f12b82af800a	0	0	0	0	0	0	0	0	0	15	0	0	0	16	0	23	0	0	0	0	0	0	0	25	56	10	18	26	0	0	0	0	0	0	0	0	Bacteria	Proteobacteria	Gammaproteobacteria	Burkholderiales	Nitrosomonadaceae	MND1
0aecff6288d9774c026bdf5a9d067ceb	0	0	0	0	0	0	0	0	0	0	5	0	0	0	0	0	0	0	0	0	0	0	0	0	0	0	0	0	0	0	0	0	0	0	0	0	Bacteria	Proteobacteria	Gammaproteobacteria	Burkholderiales	SC-I-84	Unassigned
0aedade9be8d00057361ac25ed99ade3	0	0	15	0	0	0	0	6	0	0	0	0	0	0	21	0	0	0	14	0	0	0	0	15	0	0	0	0	0	0	0	0	0	0	12	0	Bacteria	Acidobacteriota	Acidobacteriae	Acidobacteriales	Koribacteraceae	Candidatus_Koribacter
0aef260039586af2f2beb9c122a852a1	0	0	6	0	14	0	0	0	0	0	0	0	0	0	0	0	0	0	0	0	0	0	0	0	0	0	0	0	0	0	0	0	0	0	0	0	Bacteria	Bacteroidota	Bacteroidia	Sphingobacteriales	NS11-12_marine_group	NS11-12_marine_group
0af05cdc9f912a5ddb3f4786b9c9921c	0	0	0	0	0	0	0	0	0	0	0	0	0	0	0	0	0	0	0	0	0	0	0	0	0	0	13	0	0	0	0	0	0	0	0	0	Bacteria	Acidobacteriota	Vicinamibacteria	Vicinamibacterales	uncultured	uncultured
0af16e0f4ae179ca075ba37a7a68a892	0	0	0	0	0	0	0	0	0	0	0	0	0	0	0	0	0	0	0	0	0	0	0	0	0	0	7	0	0	0	0	0	0	0	0	0	Bacteria	Bacteroidota	Kryptonia	Kryptoniales	BSV26	Unassigned
0af17817dc8538f9cc835e1072794ebb	0	0	0	0	0	0	0	0	0	0	0	0	0	0	0	0	0	0	0	0	0	0	0	0	0	0	0	0	0	0	1	0	0	0	0	0	Bacteria	Acidobacteriota	Acidobacteriae	Bryobacterales	Bryobacteraceae	Bryobacter
0af344761912b4a46a34575a5eb6481d	0	0	0	0	0	0	0	0	0	0	0	0	0	0	0	0	0	0	0	0	0	4	0	5	0	0	0	0	0	0	0	0	0	0	0	0	Bacteria	Patescibacteria	Parcubacteria	Candidatus_Jorgensenbacteria	Unassigned	Unassigned
0af59869fb55de50e9d9086b8564b4ad	0	0	0	0	0	0	0	0	0	49	0	9	12	9	11	5	8	8	17	12	15	125	7	50	10	39	12	0	11	6	0	0	0	0	0	0	Bacteria	Sva0485	Unassigned	Unassigned	Unassigned	Unassigned
0afa4b43909a824a93bda687d68c28b3	0	0	0	0	0	0	0	0	0	0	0	0	0	0	0	0	0	0	0	0	0	0	0	0	0	4	0	0	0	0	0	0	0	0	0	0	Bacteria	Acidobacteriota	Vicinamibacteria	Vicinamibacterales	uncultured	uncultured
0afb23e10afc877506d01a3b99136843	0	0	0	0	0	0	0	0	0	0	0	0	0	0	8	0	0	0	0	0	0	0	0	0	0	0	0	0	0	0	0	0	0	0	0	0	Bacteria	Planctomycetota	Planctomycetes	Gemmatales	Gemmataceae	uncultured
0afbf769b285ba87439071ee652bbf70	0	0	0	0	0	0	0	0	0	0	0	0	0	0	0	0	0	0	0	0	5	0	0	0	0	0	0	0	0	0	0	0	0	0	0	0	Bacteria	Proteobacteria	Gammaproteobacteria	Burkholderiales	Nitrosomonadaceae	mle1-7
0b0131e4bae9b51f181d39e524bd8a83	0	0	0	0	0	0	0	0	0	0	0	0	0	0	0	0	0	0	0	0	0	0	0	7	0	0	0	0	0	0	0	0	0	0	9	14	Bacteria	Planctomycetota	Phycisphaerae	Tepidisphaerales	WD2101_soil_group	Unassigned
0b04c93d714bcea605fd5c25f8e01710	0	0	0	0	0	0	0	0	0	1	0	0	0	0	0	0	0	0	0	0	0	0	0	0	0	0	0	0	0	0	0	0	0	0	0	0	Bacteria	Verrucomicrobiota	Verrucomicrobiae	Opitutales	Opitutaceae	Lacunisphaera
0b0551268893bd4a1c4482e4debd9d71	0	0	0	5	11	0	8	0	0	0	0	0	0	0	0	0	0	7	16	0	0	0	0	0	0	0	0	0	0	0	0	0	0	0	14	19	Bacteria	Proteobacteria	Gammaproteobacteria	Burkholderiales	Nitrosomonadaceae	MND1
0b06ab154559bd8245b292a12888191f	9	11	10	10	18	11	20	18	20	16	21	20	11	11	10	4	14	19	12	9	10	18	13	10	21	33	16	14	0	18	0	0	0	0	5	21	Bacteria	Myxococcota	Polyangia	Haliangiales	Haliangiaceae	Haliangium
0b085637035ea3c70463c3b5d116beee	0	0	0	0	0	0	0	0	0	0	0	0	0	0	0	0	0	0	0	0	0	0	0	0	0	0	0	0	0	0	0	0	0	0	32	0	Bacteria	Acidobacteriota	Acidobacteriae	Solibacterales	Solibacteraceae	Candidatus_Solibacter
0b087cb2f12576be2b840205c5a6b6d1	0	0	0	0	0	0	0	0	0	0	0	0	0	0	0	0	0	0	0	0	0	0	0	0	0	0	0	0	0	0	0	18	0	0	0	0	Bacteria	Sva0485	Unassigned	Unassigned	Unassigned	Unassigned
0b0d05e50e976bc78c7240502b2d106f	0	0	0	0	0	0	10	0	0	0	0	0	0	0	0	0	0	0	0	0	0	0	0	0	0	0	0	0	0	0	0	0	0	0	0	0	Bacteria	Verrucomicrobiota	Verrucomicrobiae	Pedosphaerales	Pedosphaeraceae	ADurb.Bin063-1
0b0dbc8cbe6949daa692b0d3e71f8ba5	1	2	0	1	0	3	2	0	0	0	0	0	0	0	0	0	0	2	0	0	0	0	0	0	0	0	0	0	0	0	0	0	0	0	0	0	Bacteria	Actinobacteriota	Thermoleophilia	Gaiellales	Gaiellaceae	Gaiella
0b117fd84173896fb6a4ae92edc0ac6b	0	0	0	0	0	0	0	5	0	0	0	0	0	0	0	0	0	0	0	0	0	0	0	0	0	0	0	0	0	0	0	0	0	0	0	0	Bacteria	Proteobacteria	Alphaproteobacteria	Caulobacterales	Hyphomonadaceae	SWB02
0b1b264bd5d0bab8330b20e326bb0cb7	0	0	0	6	0	0	0	0	0	0	0	0	0	0	0	0	0	0	0	0	0	0	0	0	0	0	0	0	0	0	0	0	0	0	0	0	Bacteria	Patescibacteria	ABY1	Candidatus_Magasanikbacteria	Unassigned	Unassigned
0b1cd07363c0f3124cb12f6841eccd83	0	0	0	13	0	0	0	0	0	0	0	0	0	0	0	0	0	0	0	0	0	0	0	0	0	0	0	0	0	0	0	0	0	0	0	0	Bacteria	Acidobacteriota	Subgroup_5	Unassigned	Unassigned	Unassigned
0b1fef771b6b49a093cbd689bd18a98b	1	3	1	3	5	2	1	0	2	1	2	1	15	3	1	2	2	1	12	0	5	0	3	0	0	0	0	0	0	0	0	0	0	0	7	10	Bacteria	Actinobacteriota	Thermoleophilia	Gaiellales	uncultured	uncultured
0b22147228970f7b806cd7c639eed80e	0	0	0	0	0	0	0	0	0	4	0	0	0	0	0	0	0	0	0	0	0	0	0	0	0	0	0	0	0	0	0	0	0	0	0	0	Bacteria	Bacteroidota	Bacteroidia	Unassigned	Unassigned	Unassigned
0b2351ceb7253d7f95a4976105465df6	0	0	0	0	0	0	0	0	0	0	0	0	1	0	0	0	0	0	0	0	0	0	0	0	0	0	0	0	0	0	0	0	0	0	0	0	Bacteria	Proteobacteria	Alphaproteobacteria	Micavibrionales	uncultured	uncultured
0b238f308969504cb3406042575ada0f	0	0	0	0	0	0	0	0	0	0	0	0	0	0	0	0	0	0	0	0	0	0	0	0	0	0	0	0	0	0	5	0	0	0	0	0	Bacteria	RCP2-54	Unassigned	Unassigned	Unassigned	Unassigned
0b2adec624c86953e1bd591a825ecd8d	0	0	0	0	0	0	0	0	0	0	0	0	0	0	0	0	0	0	0	0	1	0	0	0	0	0	0	0	0	0	0	0	0	0	0	0	Bacteria	Bacteroidota	Bacteroidia	Cytophagales	Microscillaceae	Ohtaekwangia
0b2cae3137822d443036a08afddefbba	0	0	0	0	0	0	0	0	0	0	0	0	0	0	0	0	0	0	0	0	0	0	0	0	0	0	0	0	0	0	0	0	0	8	0	0	Bacteria	Proteobacteria	Gammaproteobacteria	Diplorickettsiales	Diplorickettsiaceae	uncultured
0b2ea9b45862b4d20fb6547b4563be4a	0	0	0	0	0	0	0	0	0	0	0	0	0	0	0	0	0	0	2	0	0	0	0	0	0	0	0	0	0	0	0	0	0	0	0	0	Bacteria	Proteobacteria	Gammaproteobacteria	KF-JG30-C25	Unassigned	Unassigned
0b2f0436c567ca23743976563a7c6052	0	0	0	0	0	0	0	0	0	1	0	0	0	0	0	0	0	0	0	0	0	0	0	0	0	0	0	0	0	0	0	0	0	0	0	0	Bacteria	Acidobacteriota	Subgroup_5	Unassigned	Unassigned	Unassigned
0b2f48e6f2aafe7c683be6beb37fca2f	0	0	0	0	0	0	0	0	0	0	0	0	0	0	0	0	0	0	0	0	0	0	2	0	0	0	0	0	0	0	0	0	0	0	0	0	Bacteria	Actinobacteriota	Actinobacteria	Propionibacteriales	Nocardioidaceae	Nocardioides
0b3062174dfb91b1613b999c57eda1da	0	0	0	0	0	0	0	0	0	0	0	0	0	0	0	0	0	0	0	0	0	0	0	0	0	0	0	0	0	0	3	0	0	0	0	0	Bacteria	Proteobacteria	Gammaproteobacteria	Burkholderiales	Burkholderiaceae	Cupriavidus
0b32755588fd1538746990031c9cbcaa	0	0	0	21	0	24	0	0	12	38	20	18	12	38	0	71	0	6	13	15	18	23	47	0	0	0	0	0	0	0	0	0	0	0	0	0	Bacteria	Bacteroidota	Bacteroidia	Chitinophagales	Chitinophagaceae	Flavihumibacter
0b32d7448bf24ee60ba6306ed8afb2cd	0	0	0	0	0	0	0	0	0	0	0	0	0	0	0	0	0	0	0	0	0	0	0	0	0	0	0	0	0	0	2	0	0	0	0	0	Bacteria	Verrucomicrobiota	Verrucomicrobiae	Pedosphaerales	Pedosphaeraceae	Unassigned
0b3332490c978885fe11427d999429cc	0	0	0	0	0	0	0	0	0	0	0	0	0	0	0	0	0	0	0	0	0	57	0	0	0	27	0	0	0	0	0	0	0	0	0	0	Bacteria	Sva0485	Unassigned	Unassigned	Unassigned	Unassigned
0b36ac68b505618c29207a8ed383d024	8	0	0	0	0	0	0	0	6	0	0	0	0	4	8	0	0	0	0	0	0	0	0	0	0	0	0	0	0	0	0	0	0	0	0	0	Bacteria	Actinobacteriota	Thermoleophilia	Gaiellales	uncultured	uncultured
0b36afb8c1472475e2007baeb2c7b13f	0	3	11	0	0	0	0	0	0	0	0	0	0	0	24	0	0	0	0	0	0	0	0	0	0	0	0	0	0	0	0	0	0	0	0	0	Bacteria	Bacteroidota	Bacteroidia	Flavobacteriales	NS9_marine_group	Unassigned
0b370d6512d6aa32e682197f9e2e73e6	0	0	0	0	0	0	0	0	0	0	0	0	0	0	0	0	0	0	0	0	0	0	32	0	0	0	13	0	0	0	0	0	0	0	0	0	Bacteria	Verrucomicrobiota	Verrucomicrobiae	Chthoniobacterales	Chthoniobacteraceae	Candidatus_Udaeobacter
0b382b2f11792f53ed745c32dee1f175	0	0	2	0	0	0	0	0	0	0	0	0	0	0	0	0	0	0	0	0	0	0	0	0	0	0	0	0	0	0	0	0	0	0	0	0	Bacteria	Verrucomicrobiota	Verrucomicrobiae	Pedosphaerales	Pedosphaeraceae	uncultured
0b3a5cb28d5fa3b3d31797584a6c90c7	0	0	0	0	0	0	24	0	33	25	0	0	14	24	0	0	39	0	148	27	88	130	51	188	54	114	685	73	70	60	52	0	47	55	0	0	Bacteria	Nitrospirota	Nitrospiria	Nitrospirales	Nitrospiraceae	Nitrospira
0b3aba41fae95060862f2727992a948b	0	0	1	6	1	0	0	0	2	12	1	11	0	7	7	10	9	8	0	6	10	0	0	0	0	0	0	0	0	0	0	0	0	0	0	0	Bacteria	Acidobacteriota	Vicinamibacteria	Vicinamibacterales	Vicinamibacteraceae	Unassigned
0b3acb23210a6caf3957ad64030ea1ef	0	3	0	0	0	0	0	0	0	0	0	0	0	0	0	0	0	0	0	0	0	0	0	0	0	0	0	0	0	0	0	0	0	0	0	0	Bacteria	Acidobacteriota	Vicinamibacteria	Vicinamibacterales	uncultured	uncultured
0b3b16c5c2769486a0ad6915411e9234	0	0	0	0	0	7	0	0	28	0	0	0	0	0	0	0	0	0	0	0	0	0	0	0	0	0	0	0	0	0	0	0	0	0	0	0	Bacteria	Verrucomicrobiota	Verrucomicrobiae	Chthoniobacterales	Xiphinematobacteraceae	Candidatus_Xiphinematobacter
0b3bd1cab4f38942d4040a51dcc4024e	0	0	0	0	0	0	0	0	0	0	0	0	0	0	0	0	0	0	0	7	0	0	0	0	0	0	0	0	0	0	0	0	0	0	0	0	Bacteria	Proteobacteria	Gammaproteobacteria	Burkholderiales	Oxalobacteraceae	Duganella
0b3c0fd219989d2502576ebb66572f2e	0	8	0	16	0	0	0	0	0	0	0	0	9	6	0	25	0	0	3	17	14	0	24	6	0	0	0	6	0	0	0	7	0	0	0	0	Bacteria	Gemmatimonadota	Gemmatimonadetes	Gemmatimonadales	Gemmatimonadaceae	uncultured
0b3ddd0d8a536c87c85c6cfd34949244	0	0	0	0	0	0	0	2	0	0	0	0	0	0	0	0	0	0	0	0	0	0	0	0	0	0	0	0	0	0	0	0	0	0	0	0	Bacteria	Proteobacteria	Gammaproteobacteria	Burkholderiales	Burkholderiaceae	Cupriavidus
0b40c9076e400ea82b57a5b42a3669e5	0	0	0	0	14	0	0	0	0	0	0	0	0	0	0	0	0	0	0	0	0	0	0	0	0	0	0	0	0	0	0	0	0	0	0	0	Bacteria	Myxococcota	Polyangia	Haliangiales	Haliangiaceae	Haliangium
0b464dc7db364541bfac198410d26965	0	0	0	0	0	0	0	0	0	0	0	0	0	0	6	0	0	0	0	0	0	0	0	0	0	0	0	0	0	0	0	0	0	0	0	0	Bacteria	Acidobacteriota	Vicinamibacteria	Vicinamibacterales	uncultured	uncultured
0b482704a4b10abd990fa4fc50fb3d87	0	0	0	0	0	0	0	0	0	0	0	0	0	0	0	0	0	0	0	0	0	0	0	0	0	0	0	0	0	0	0	0	6	0	0	0	Bacteria	Firmicutes	Bacilli	Bacillales	Bacillaceae	Bacillus
0b49816bf7068bb9aee875901a03ce29	0	0	0	0	0	0	0	0	0	0	4	0	0	0	0	0	0	0	0	0	0	0	0	0	0	0	0	0	0	0	0	0	0	0	0	0	Bacteria	Actinobacteriota	Actinobacteria	Corynebacteriales	Mycobacteriaceae	Mycobacterium
0b4fe336e5ac2194257de6b8ebdc0997	0	0	0	0	0	0	0	0	0	0	0	3	0	0	0	0	0	0	0	0	0	0	0	0	0	0	0	0	0	0	0	0	0	0	0	0	Bacteria	Verrucomicrobiota	Verrucomicrobiae	Pedosphaerales	Pedosphaeraceae	Unassigned
0b5029ee0ce019acbae5edef6c1baf23	0	0	0	0	0	0	0	0	0	0	0	0	0	0	0	0	0	0	0	0	0	0	0	12	0	0	0	0	0	0	0	0	0	0	0	0	Bacteria	Latescibacterota	Latescibacterota	Latescibacterota	Latescibacterota	Latescibacterota
0b544afb91a3866fd534364871dc8869	0	0	0	0	0	0	0	0	0	0	0	0	0	0	0	0	0	0	0	0	0	8	0	0	0	20	0	0	0	0	0	0	0	0	0	0	Bacteria	Proteobacteria	Alphaproteobacteria	Elsterales	uncultured	uncultured
0b549b78ab2daa9c04505305784ddcae	30	44	44	30	34	46	14	67	29	15	0	0	0	40	30	17	0	12	0	14	7	0	0	0	0	0	0	0	0	0	0	0	0	0	0	0	Bacteria	Actinobacteriota	Actinobacteria	Micromonosporales	Micromonosporaceae	Hamadaea
0b55edb5d32fc9d2dee8a412fc15378b	0	0	0	0	0	0	0	0	0	0	0	0	0	0	0	40	0	0	0	0	0	0	0	0	0	0	0	0	0	0	0	0	0	0	0	0	Bacteria	Firmicutes	Bacilli	Bacillales	Bacillaceae	Bacillus
0b560b437b191804130fb7497c3dcf2b	0	0	0	0	0	0	0	0	0	0	0	0	0	0	0	0	0	0	0	0	10	0	0	0	0	0	0	0	0	0	0	0	0	0	0	0	Bacteria	Bdellovibrionota	Oligoflexia	0319-6G20	Unassigned	Unassigned
0b5976fe0c6988579e7daef2d6653bd6	4	0	0	0	0	4	0	10	6	12	0	0	0	0	0	0	0	0	0	0	0	0	0	0	0	0	0	0	0	0	0	0	0	0	0	0	Bacteria	Proteobacteria	Gammaproteobacteria	Xanthomonadales	Rhodanobacteraceae	Ahniella
0b5b5b14cd9a89acc73e478cb9af56b8	0	0	0	0	0	0	0	0	0	0	0	0	0	2	0	0	0	0	0	0	0	0	0	0	0	0	0	0	0	0	0	0	0	0	0	0	Bacteria	Proteobacteria	Gammaproteobacteria	Steroidobacterales	Steroidobacteraceae	Steroidobacter
0b5dbaa14c65264cafdee7b7f9ee9aa9	0	0	0	0	0	0	0	0	0	12	0	0	20	0	0	14	0	0	0	0	0	13	0	0	0	0	0	0	0	0	0	0	0	0	0	0	Bacteria	Myxococcota	Polyangia	Haliangiales	Haliangiaceae	Haliangium
0b5ece9e331e6433871c4b6f69419f7f	0	0	0	0	0	0	2	0	0	0	0	0	0	0	0	0	0	0	0	0	0	0	0	0	0	0	0	0	0	0	0	0	0	0	0	0	Bacteria	Patescibacteria	Saccharimonadia	Saccharimonadales	WWH38	Unassigned
0b5f93deb2bfd4d9a5dd82aeec636841	0	0	0	0	0	0	0	0	0	0	0	0	0	0	0	0	0	0	0	0	0	0	0	0	1	0	0	0	0	0	0	0	0	0	0	0	Bacteria	Proteobacteria	Gammaproteobacteria	Burkholderiales	SC-I-84	Unassigned
0b6141c3063a29c34601ba26dcc6d044	0	0	0	0	0	0	0	0	0	0	0	0	0	0	0	0	0	0	0	0	0	0	0	0	0	0	3	0	0	0	0	0	0	0	0	0	Bacteria	Bdellovibrionota	Oligoflexia	Oligoflexales	uncultured	uncultured
0b627965c5bb28297ca069b1f510c1d7	0	0	0	0	0	0	0	0	0	0	0	0	12	0	0	0	0	0	0	0	0	0	0	0	0	0	0	0	0	0	0	0	0	0	0	0	Bacteria	Verrucomicrobiota	Verrucomicrobiae	Verrucomicrobiales	Rubritaleaceae	Luteolibacter
0b63f1a579f16bd27fda8d200972fa1d	0	0	0	0	0	0	0	0	0	0	0	0	0	0	0	0	0	0	0	0	0	0	0	0	0	0	0	0	0	0	24	0	0	0	0	0	Bacteria	Chloroflexi	Ktedonobacteria	Ktedonobacterales	Ktedonobacteraceae	HSB_OF53-F07
0b67bd24a198f4b42eebbf043be7bd42	0	0	0	0	0	0	0	0	0	0	0	0	4	0	0	0	0	0	0	0	0	0	0	0	0	0	0	0	0	0	0	0	0	0	5	0	Bacteria	Proteobacteria	Gammaproteobacteria	Burkholderiales	Rhodocyclaceae	Georgfuchsia
0b6a85a26e4d8c834daba3f63756d9e6	5	0	0	0	0	0	0	0	0	0	0	4	12	2	0	0	0	0	0	0	0	0	0	0	0	0	0	0	0	0	0	0	0	0	0	0	Bacteria	Elusimicrobiota	Endomicrobia	Endomicrobiales	Endomicrobiaceae	Endomicrobium
0b6d0bacb07b1a848cff109909dcbe67	0	0	4	8	0	8	0	6	0	0	0	0	0	0	0	2	0	8	0	0	0	0	0	0	0	0	0	0	0	0	0	0	0	0	0	0	Bacteria	Acidobacteriota	Vicinamibacteria	Vicinamibacterales	Vicinamibacteraceae	Unassigned
0b703efeea1de18fede2664d0c7881d8	0	0	0	0	0	0	0	0	0	0	0	0	0	0	0	0	0	0	0	0	0	0	0	0	0	0	0	0	0	0	2	0	0	0	0	0	Bacteria	Actinobacteriota	Acidimicrobiia	IMCC26256	Unassigned	Unassigned
0b714381face3f37057589a5382e2500	0	0	0	0	0	0	0	0	0	0	0	0	0	6	0	0	0	0	0	0	0	0	0	0	0	0	0	0	0	0	0	0	0	0	0	0	Bacteria	Actinobacteriota	Thermoleophilia	Gaiellales	uncultured	uncultured
0b718ad9438ddb14a2d1dd99e7d48a4b	0	0	0	0	0	0	0	0	0	0	0	0	0	0	0	0	0	0	0	10	0	0	0	0	0	0	0	0	0	0	0	0	0	0	0	0	Bacteria	Acidobacteriota	Vicinamibacteria	Vicinamibacterales	uncultured	uncultured
0b7273b8614c32164a0aff5cffefe278	0	0	0	0	8	0	0	0	0	0	0	0	0	0	0	0	0	0	0	0	0	0	0	0	0	0	0	0	0	0	0	0	0	0	0	0	Bacteria	Proteobacteria	Alphaproteobacteria	Rhizobiales	uncultured	uncultured
0b7540e667aede1fa9579d437b67156a	0	0	0	0	0	0	0	0	0	0	3	0	0	0	0	0	0	0	0	0	0	0	0	0	0	7	0	0	5	9	5	0	0	0	0	0	Bacteria	Proteobacteria	Gammaproteobacteria	Burkholderiales	Nitrosomonadaceae	Ellin6067
0b76412af93dca6f328cbd986dfd472d	0	0	0	0	0	0	0	0	0	0	0	0	0	0	0	5	0	0	0	0	0	0	0	0	0	0	0	0	0	0	0	0	0	0	0	0	Bacteria	WPS-2	Unassigned	Unassigned	Unassigned	Unassigned
0b77273ab38a3d360ebe33d411645c2a	0	0	0	0	0	0	0	0	0	0	0	5	0	0	0	0	0	0	0	0	0	0	0	0	0	0	0	0	0	0	0	0	0	0	0	0	Bacteria	Myxococcota	Polyangia	Haliangiales	Haliangiaceae	Haliangium
0b79ba81ce6a76f2d24054f333d17764	0	0	0	0	0	0	0	0	0	0	0	0	0	0	0	0	0	0	0	0	0	0	0	7	0	0	0	0	0	0	0	0	0	0	0	0	Bacteria	Acidobacteriota	Vicinamibacteria	Vicinamibacterales	uncultured	uncultured
0b7aa4126a8f02c40787c038be1d1236	0	0	0	0	0	0	0	0	0	0	0	0	0	0	0	0	0	0	0	0	0	0	0	7	0	0	0	0	0	0	0	0	0	0	0	0	Bacteria	Bacteroidota	Kryptonia	Kryptoniales	BSV26	Unassigned
0b7cf930c650c9c3cb5bb64d6af701d3	0	0	0	0	0	0	0	0	0	0	0	0	0	0	1	0	0	0	0	0	0	0	0	0	0	0	0	0	0	0	0	0	0	0	0	0	Bacteria	NB1-j	Unassigned	Unassigned	Unassigned	Unassigned
0b7d6212dce819ad253b99e3fae502b6	0	0	0	0	0	0	0	0	0	0	0	0	0	0	0	0	0	0	0	0	0	8	0	0	0	0	0	0	0	0	0	0	0	0	0	0	Bacteria	Proteobacteria	Alphaproteobacteria	Rickettsiales	SM2D12	Unassigned
0b7e41f894c7d0383449752670428bb1	0	0	0	0	0	0	0	0	0	0	0	0	0	0	0	0	0	0	0	0	0	0	0	0	0	0	0	0	0	0	7	0	0	0	0	0	Bacteria	Actinobacteriota	Thermoleophilia	Solirubrobacterales	Solirubrobacteraceae	Conexibacter
0b87855da1aebfc51200631111f221d7	0	0	0	0	0	0	0	0	0	0	0	0	0	0	0	0	0	0	0	0	0	0	0	0	0	0	0	0	0	0	0	0	2	0	0	0	Bacteria	Bdellovibrionota	Bdellovibrionia	Bdellovibrionales	Bdellovibrionaceae	Bdellovibrio
0b87f76398ef69e04a441e7e2dd1d686	0	0	0	0	0	0	0	0	0	0	0	0	0	0	0	0	0	0	0	0	0	0	0	0	0	0	0	0	0	2	0	0	0	0	0	0	Bacteria	Patescibacteria	Saccharimonadia	Saccharimonadales	Unassigned	Unassigned
0b87f9530af958d132716392dace0b1b	0	0	0	0	0	0	8	0	0	0	0	0	0	0	0	0	0	0	0	0	0	0	0	0	0	0	0	0	0	0	0	0	0	0	0	0	Bacteria	Bdellovibrionota	Oligoflexia	0319-6G20	Unassigned	Unassigned
0b8b84ae69fed0733d710008c157c1ab	0	0	0	9	0	0	0	0	0	0	0	0	0	0	0	11	0	0	0	0	0	0	0	0	0	0	0	0	0	0	0	0	0	0	0	0	Bacteria	Patescibacteria	Saccharimonadia	Saccharimonadales	LWQ8	Unassigned
0b8bce012144e6171c93666c1d5ef1ac	40	32	57	31	26	44	60	90	42	23	0	0	14	0	0	0	0	23	13	32	0	0	0	0	0	0	0	0	0	0	0	0	0	0	0	0	Bacteria	Actinobacteriota	Unassigned	Unassigned	Unassigned	Unassigned
0b8c565d537f4d244a068fc50106fa8f	0	0	0	0	0	0	0	0	0	0	0	0	0	0	0	0	0	0	0	0	2	0	0	0	0	0	0	0	0	0	0	0	0	0	0	0	Bacteria	Acidobacteriota	Vicinamibacteria	Vicinamibacterales	Vicinamibacteraceae	Unassigned
0b8cdced99618e69db6cf2bebe303d9a	0	0	0	0	0	0	0	0	0	0	0	0	0	0	0	0	0	0	0	0	0	0	0	0	0	0	0	34	0	0	28	24	11	28	12	0	Bacteria	Chloroflexi	Ktedonobacteria	Ktedonobacterales	JG30-KF-AS9	Unassigned
0b8d4388877f222338e08977c42ee5da	0	0	0	0	0	0	0	0	0	0	0	0	0	0	0	0	0	0	0	0	0	0	0	0	0	0	0	0	0	0	19	0	0	0	0	0	Bacteria	Verrucomicrobiota	Verrucomicrobiae	Pedosphaerales	Pedosphaeraceae	uncultured
0b8e0400522267b36f9a60920cb7e5ce	0	0	0	0	0	0	0	0	0	0	0	0	0	0	0	0	0	0	0	0	0	0	3	0	4	0	9	0	0	0	0	0	0	0	0	6	Bacteria	Proteobacteria	Gammaproteobacteria	Steroidobacterales	Steroidobacteraceae	uncultured
0b8e199cdd113e7e7a26f87961ea3385	0	0	0	0	0	0	0	0	0	0	0	0	0	0	0	0	0	0	0	0	0	0	0	0	0	0	0	0	0	0	0	0	1	0	0	0	Bacteria	Proteobacteria	Gammaproteobacteria	Pseudomonadales	Pseudomonadaceae	Pseudomonas
0b8e8c03bde05895ccb8bdbe16f6a6a6	0	0	0	0	0	0	0	0	0	0	0	0	0	0	0	0	0	0	0	0	0	0	0	0	0	2	0	0	0	0	0	0	0	0	0	0	Bacteria	Latescibacterota	Latescibacterota	Latescibacterota	Latescibacterota	Latescibacterota
0b92372c8883bb56223f393eb4e9ccc9	0	0	0	0	0	0	0	0	0	0	0	0	0	0	0	0	0	0	0	0	0	0	0	0	0	0	0	1	0	0	0	0	0	0	0	0	Bacteria	Acidobacteriota	Subgroup_22	Unassigned	Unassigned	Unassigned
0b92f19995ad542545b038a29d105037	0	0	0	0	1	0	0	0	0	0	3	7	1	0	0	0	0	3	0	0	0	0	0	0	0	0	0	0	0	0	0	0	0	0	0	0	Bacteria	Proteobacteria	Gammaproteobacteria	Burkholderiales	Oxalobacteraceae	Noviherbaspirillum
0b95f7060bebbd0c5e5326a824f844ff	0	0	0	0	0	0	0	0	0	0	0	0	0	0	0	0	0	0	0	0	0	0	0	0	4	0	0	0	0	0	0	0	0	0	0	0	Bacteria	Dependentiae	Babeliae	Babeliales	Unassigned	Unassigned
0b9764a79e7265bf05e236d7686d05e2	0	1	0	0	0	0	0	0	0	0	0	0	0	0	0	0	0	0	0	0	0	0	0	0	0	0	0	0	0	0	0	0	0	0	0	0	Bacteria	Methylomirabilota	Methylomirabilia	Rokubacteriales	Unassigned	Unassigned
0b9ac15486e84d20716ed44f8edd3ac8	0	0	0	0	0	0	0	0	0	0	0	0	0	0	0	0	0	0	0	0	0	0	0	0	4	0	0	0	0	0	0	0	0	0	0	0	Bacteria	Elusimicrobiota	Lineage_IIb	Unassigned	Unassigned	Unassigned
0b9c9a31d87ecc92005c40ff96174838	0	0	0	18	0	0	0	0	0	0	0	0	0	0	0	0	0	0	0	0	0	0	0	0	0	0	0	0	0	0	0	0	0	0	0	0	Bacteria	Myxococcota	Polyangia	Polyangiales	Phaselicystidaceae	Phaselicystis
0b9f7666f7ee0859823d5ae796a8ac14	0	0	0	0	0	0	0	0	0	0	0	13	12	0	0	0	10	0	0	9	0	0	0	0	0	0	0	0	0	0	0	0	0	0	0	0	Bacteria	Gemmatimonadota	Gemmatimonadetes	Gemmatimonadales	Gemmatimonadaceae	Gemmatimonas
0ba02897d8939cacfe67220d43ae5cd0	0	0	0	0	0	0	0	0	0	0	0	0	0	0	0	0	0	0	0	0	0	0	0	5	0	0	0	0	0	0	0	0	0	0	0	0	Bacteria	Chloroflexi	Anaerolineae	Anaerolineales	Anaerolineaceae	uncultured
0ba045830eddf8c58e9f624b959febde	0	0	0	0	0	0	0	0	0	0	0	0	0	0	0	0	0	0	0	0	0	0	0	0	0	0	0	0	0	0	0	7	16	0	0	4	Bacteria	Acidobacteriota	Vicinamibacteria	Vicinamibacterales	uncultured	uncultured
0ba0a9a9f346e01d357e12d6dee1e89d	0	0	0	0	0	0	0	0	0	0	0	0	0	0	0	0	0	0	0	0	0	11	0	0	0	0	0	0	0	0	0	0	0	0	0	0	Bacteria	Myxococcota	Polyangia	Polyangiales	BIrii41	Unassigned
0ba0beb15fed13c820634a8bdc333b64	0	0	0	0	0	0	0	0	0	2	0	0	0	0	0	0	0	0	0	0	0	0	0	0	0	0	0	0	0	0	0	0	0	0	0	0	Bacteria	Dependentiae	Babeliae	Babeliales	Unassigned	Unassigned
0ba3cfea9c28412e2d9a2f5ae72f8281	0	0	0	0	0	0	0	0	0	0	0	0	0	0	0	0	0	0	0	0	0	0	0	0	0	0	2	0	0	0	0	0	0	0	0	0	Bacteria	Myxococcota	Myxococcia	Myxococcales	Anaeromyxobacteraceae	Anaeromyxobacter
0ba45e83fead82779d84e3f407152b90	0	0	0	0	1	0	0	0	0	0	0	0	0	0	0	0	0	0	0	0	0	0	0	0	0	0	0	0	0	0	0	0	0	0	0	0	Bacteria	Myxococcota	Polyangia	Haliangiales	Haliangiaceae	Haliangium
0baca487721af6849eb49ced03b7e850	0	0	0	0	0	0	0	0	0	0	0	0	0	0	0	0	0	0	0	0	0	5	0	0	0	0	0	0	0	0	0	0	0	0	0	0	Bacteria	Chloroflexi	Dehalococcoidia	RBG-13-46-9	Unassigned	Unassigned
0baf7daeefd5826db57f61c4d22384d3	0	0	0	0	0	0	15	0	0	0	0	0	0	0	0	0	0	0	13	0	0	0	0	0	0	0	0	0	0	0	0	0	0	0	0	0	Bacteria	Chloroflexi	SHA-26	Unassigned	Unassigned	Unassigned
0bb1dccaf6b11170d5a9fec79f8a40bd	0	0	0	0	0	0	0	0	0	0	0	0	0	0	0	0	0	1	0	0	0	0	0	0	0	0	0	0	0	0	0	0	0	0	0	0	Bacteria	Acidobacteriota	Subgroup_22	Unassigned	Unassigned	Unassigned
0bb320ae9d08ba8530f26be02a478678	0	0	0	0	0	0	2	0	0	0	0	0	0	0	0	0	0	0	0	0	0	0	0	0	0	0	0	0	0	0	0	0	0	0	0	0	Bacteria	Proteobacteria	Gammaproteobacteria	Diplorickettsiales	Diplorickettsiaceae	Aquicella
0bb4932744984a43dc987cdfe0bbf2d6	0	0	0	0	0	0	0	0	0	0	4	0	0	0	0	0	0	0	0	0	0	0	0	0	0	0	0	0	0	0	0	0	0	0	0	0	Bacteria	Bacteroidota	Kapabacteria	Kapabacteriales	Unassigned	Unassigned
0bba7faeb2113de379112d2c2b5a25b6	0	0	0	0	0	0	0	0	0	0	0	0	0	0	0	0	0	0	0	0	0	0	0	0	0	0	7	0	0	0	0	0	0	0	0	0	Bacteria	Verrucomicrobiota	Verrucomicrobiae	S-BQ2-57_soil_group	Unassigned	Unassigned
0bbaaa9cf165c15f23842daa88e5ebd2	0	0	0	0	31	0	0	0	0	0	0	0	0	0	0	0	10	0	0	0	0	0	0	0	0	0	0	0	0	0	0	0	0	0	0	0	Bacteria	Bacteroidota	Bacteroidia	Chitinophagales	Chitinophagaceae	Niastella
0bbf295cb2b156e3e7a0b94b626efd34	0	0	0	0	0	0	0	0	0	0	0	0	0	0	49	0	0	0	0	0	0	0	0	0	0	0	0	0	0	0	0	0	0	0	0	0	Bacteria	Latescibacterota	Latescibacterota	Latescibacterota	Latescibacterota	Latescibacterota
0bc2b6002856143cc792e1f34ed2d90d	0	0	0	0	0	0	0	0	0	0	15	0	0	0	0	3	0	0	0	14	3	0	0	0	0	0	0	0	0	0	0	0	0	0	0	0	Bacteria	Acidobacteriota	Acidobacteriae	Solibacterales	Solibacteraceae	Candidatus_Solibacter
0bc3f98e383d25776fb21dbea44b9495	0	0	0	0	0	0	0	0	0	0	0	0	0	0	0	0	0	0	0	0	0	0	0	35	35	0	0	0	0	0	0	0	8	0	11	0	Bacteria	Proteobacteria	Gammaproteobacteria	Gammaproteobacteria_Incertae_Sedis	Unassigned	Acidibacter
0bc49645981a29a79666a9920d9d4b43	0	0	0	8	0	11	0	0	0	0	0	0	0	0	0	0	0	0	0	0	0	0	0	0	0	0	0	2	0	29	0	0	0	0	0	0	Bacteria	Myxococcota	Polyangia	Polyangiales	Polyangiaceae	Labilithrix
0bc58e0e532b1d0594848bfbe6806aa7	0	0	0	0	0	0	0	0	0	0	0	0	0	0	0	0	0	0	0	0	0	0	0	0	0	0	16	0	0	0	0	0	0	0	0	0	Bacteria	Bdellovibrionota	Oligoflexia	0319-6G20	Unassigned	Unassigned
0bc689bb438e179441750fd3449f908b	0	0	1	0	0	0	0	0	0	0	0	0	0	0	0	0	0	0	0	0	0	0	0	0	0	0	0	0	0	0	0	0	0	0	0	0	Bacteria	Verrucomicrobiota	Verrucomicrobiae	Chthoniobacterales	Chthoniobacteraceae	Candidatus_Udaeobacter
0bc6b7dd58cbeaa0f12330385fff1a9f	0	0	0	0	0	0	0	0	0	0	0	0	0	0	2	0	0	0	0	0	0	0	0	0	0	0	0	0	0	0	0	0	0	0	0	0	Bacteria	Latescibacterota	Unassigned	Unassigned	Unassigned	Unassigned
0bc874a151ff4fcef5724f3556c8ec56	0	0	0	0	0	0	0	0	0	0	0	17	0	0	0	0	0	0	0	0	0	0	73	100	76	66	59	169	165	150	240	218	122	130	71	65	Bacteria	Acidobacteriota	Acidobacteriae	Acidobacteriales	uncultured	uncultured
0bd1af0d73bdc9c06ff5abe888d19fb6	0	0	0	0	0	0	0	0	0	0	0	0	0	0	0	0	0	0	0	0	0	0	0	0	15	0	0	0	0	0	0	0	0	0	0	0	Bacteria	Actinobacteriota	Thermoleophilia	Gaiellales	uncultured	uncultured
0bd1bd3cead4edd7b5704d5fbf0562e1	0	0	0	0	0	0	0	0	0	0	7	0	0	0	0	0	0	0	0	0	0	0	0	0	0	0	0	0	23	12	0	0	0	0	0	0	Bacteria	Proteobacteria	Alphaproteobacteria	Acetobacterales	Acetobacteraceae	uncultured
0bd376fa1584abed3f6af2ad210f6520	0	0	0	0	0	0	0	0	0	0	0	3	0	0	0	0	0	0	0	0	0	0	0	0	0	0	0	0	0	0	0	0	0	0	0	0	Bacteria	Acidobacteriota	Subgroup_22	Unassigned	Unassigned	Unassigned
0bd78d7da811701f33acac6300bb66e5	0	0	0	0	0	0	0	0	0	0	0	0	0	0	0	0	0	0	0	0	0	0	0	0	0	0	0	0	0	0	0	0	0	0	2	0	Bacteria	Bdellovibrionota	Oligoflexia	0319-6G20	Unassigned	Unassigned
0bd8727acb8a56df20340c2768513de2	0	0	0	0	0	0	0	0	0	0	0	0	0	0	0	0	0	0	5	2	0	0	5	0	1	0	0	0	3	5	5	0	0	4	0	0	Bacteria	Myxococcota	Myxococcia	Myxococcales	Anaeromyxobacteraceae	Anaeromyxobacter
0bd973d51c9aa010e79a991e3a6abb9a	0	0	0	0	0	0	0	2	0	0	0	0	0	0	0	0	0	0	0	0	0	0	0	0	0	0	0	0	0	0	0	0	0	0	0	0	Bacteria	Firmicutes	Bacilli	Bacillales	Bacillaceae	Bacillus
0bdb4e9c72cbfb94654c4903e5c42c92	0	0	0	3	0	0	0	0	0	0	0	0	0	0	0	0	0	0	0	0	0	0	0	0	0	0	0	0	0	0	0	0	0	0	0	0	Bacteria	Proteobacteria	Gammaproteobacteria	Burkholderiales	SC-I-84	Unassigned
0bdc43a98c3bdd9a754125310ebe8aeb	0	0	0	0	0	0	0	0	0	0	0	0	0	0	0	9	0	0	0	2	1	5	2	8	2	0	0	0	4	4	3	0	0	1	0	0	Bacteria	Latescibacterota	Unassigned	Unassigned	Unassigned	Unassigned
0bde3083fd8e9bb12520636584915fa7	0	0	0	0	0	0	0	0	0	0	0	0	0	0	0	4	0	0	0	0	0	0	0	0	0	0	0	0	0	0	0	0	0	0	0	0	Bacteria	Verrucomicrobiota	Verrucomicrobiae	Pedosphaerales	Pedosphaeraceae	uncultured
0bde4231c8fabc5c1d4f859184f02f85	0	0	0	0	0	0	0	0	0	0	0	0	0	0	0	0	0	0	0	0	0	0	21	0	0	0	0	0	0	0	0	0	0	0	0	0	Bacteria	Acidobacteriota	Vicinamibacteria	Vicinamibacterales	uncultured	uncultured
0be268c1c3d3634d666ba2ca4019728a	0	0	0	0	0	0	0	0	0	0	0	0	0	0	0	0	0	0	21	0	0	0	0	0	0	0	0	0	0	0	0	0	0	0	0	0	Bacteria	Proteobacteria	Alphaproteobacteria	Rhizobiales	Hyphomicrobiaceae	Pedomicrobium
0be4603cc302428bea26f0cded068fdc	0	0	0	0	0	0	0	0	0	3	0	0	0	0	0	0	0	0	6	0	0	0	0	0	0	0	0	0	0	0	0	0	0	0	0	0	Bacteria	Latescibacterota	Latescibacterota	Latescibacterota	Latescibacterota	Latescibacterota
0be472e0a05745f10fbb4085fe55d273	0	0	0	0	0	0	0	0	0	0	0	0	0	0	0	0	2	0	0	0	0	0	0	0	0	0	0	0	0	0	0	0	0	0	0	0	Bacteria	Verrucomicrobiota	Verrucomicrobiae	Pedosphaerales	Pedosphaeraceae	Unassigned
0be68b5625d713361bf0665f9f342e26	0	0	0	0	0	0	0	0	0	0	0	0	0	0	0	0	0	0	0	0	0	0	0	0	0	0	0	6	0	0	0	0	0	0	0	0	Bacteria	Acidobacteriota	Vicinamibacteria	Vicinamibacterales	uncultured	uncultured
0be8fc0a9fd6e188f6da423ed42d50aa	496	251	689	267	138	516	732	786	519	84	0	0	45	14	71	20	0	55	74	97	53	0	0	0	0	0	0	0	0	0	0	0	0	0	0	0	Bacteria	Verrucomicrobiota	Verrucomicrobiae	Chthoniobacterales	Chthoniobacteraceae	Candidatus_Udaeobacter
0be99d69c520d65c21a6478e33ebe1e6	0	0	0	0	0	0	0	0	0	0	0	0	0	0	0	0	0	0	8	0	0	0	0	0	0	0	0	0	0	0	0	0	0	0	0	0	Bacteria	Acidobacteriota	Acidobacteriae	Bryobacterales	Bryobacteraceae	Bryobacter
0bec94752c150c30feb0c8437189886d	0	0	0	0	0	0	0	0	0	0	0	0	0	0	0	0	0	0	0	0	0	0	0	6	0	0	0	0	0	0	0	0	0	0	0	0	Bacteria	Proteobacteria	Gammaproteobacteria	R7C24	Unassigned	Unassigned
0beec4b14bbdecd4b58e0b5c7ff1c307	3	0	7	8	8	0	0	0	3	0	0	0	0	0	0	0	0	6	0	0	0	0	0	0	0	0	0	0	0	0	0	0	0	0	0	0	Bacteria	Verrucomicrobiota	Verrucomicrobiae	Pedosphaerales	Pedosphaeraceae	ADurb.Bin063-1
0bef7c7a605fd39f9307b056394918fd	0	0	0	0	0	2	0	0	0	0	0	0	0	0	0	0	0	0	0	0	0	0	0	0	0	0	0	0	0	0	0	0	0	0	0	0	Bacteria	Actinobacteriota	Thermoleophilia	Gaiellales	uncultured	uncultured
0befbeeef174bd1b33d489e37f410233	0	0	0	0	0	0	0	0	0	0	0	0	0	0	0	0	0	0	0	0	0	0	0	0	0	0	0	0	1	0	0	0	0	0	0	0	Bacteria	Gemmatimonadota	Gemmatimonadetes	Gemmatimonadales	Gemmatimonadaceae	uncultured
0bf011e7b4a2c56745197e9a3583ec93	0	0	0	0	0	0	1	0	0	0	0	0	0	0	0	0	0	0	0	0	0	0	0	0	0	0	0	0	0	0	0	0	0	0	0	0	Bacteria	Myxococcota	Polyangia	Polyangiales	BIrii41	Unassigned
0bf06642c7751d4aa6790430f0af5e81	0	0	0	0	0	0	0	0	0	0	0	0	0	0	0	0	0	0	0	0	1	0	0	0	0	0	0	0	0	0	0	0	0	0	0	0	Bacteria	Acidobacteriota	Acidobacteriae	Solibacterales	Solibacteraceae	Candidatus_Solibacter
0bf1667c06b4303560017587aa7ba5f2	0	0	0	0	0	0	0	0	0	0	0	0	0	0	0	0	0	0	0	0	0	2	0	0	0	0	0	0	0	0	0	0	0	0	0	0	Bacteria	NB1-j	Unassigned	Unassigned	Unassigned	Unassigned
0bf3574aa7d91477c3ccfa782d44f64d	0	0	0	1	0	0	0	0	0	0	0	0	0	0	0	0	0	0	0	0	0	0	0	0	0	0	0	0	0	0	0	0	0	0	0	0	Bacteria	Chloroflexi	TK10	Unassigned	Unassigned	Unassigned
0bf4dab3c0388bab7f303b4f4f542766	0	0	0	0	0	0	0	0	0	0	0	0	0	0	0	0	0	0	0	0	0	0	0	0	7	4	0	0	0	0	0	0	0	0	0	0	Bacteria	Proteobacteria	Gammaproteobacteria	Xanthomonadales	Xanthomonadaceae	Pseudoxanthomonas
0bf951eeb39d2f7e17e16f69690a59d9	0	0	0	0	0	0	0	0	0	0	0	0	0	0	0	0	0	0	0	0	0	0	0	0	0	0	0	0	0	0	0	0	0	0	0	6	Bacteria	Proteobacteria	Alphaproteobacteria	Elsterales	uncultured	uncultured
0bfc3836041a029d4228f364ca38805e	0	0	0	0	0	0	0	0	0	0	0	0	0	0	0	0	0	0	0	0	0	0	0	0	0	8	0	0	0	0	0	0	0	0	0	0	Bacteria	Elusimicrobiota	Elusimicrobia	MVP-88	Unassigned	Unassigned
0bfc4343972ece54da041ddbe84ac3e8	0	0	0	0	0	0	0	0	0	0	0	0	0	0	0	0	0	0	0	0	0	0	0	1	0	0	0	0	0	0	0	0	0	0	0	0	Bacteria	Acidobacteriota	Acidobacteriae	Bryobacterales	Bryobacteraceae	Bryobacter
0bff5e08dd916317d4e75690ac9b1726	0	0	0	0	0	0	6	4	0	0	0	0	0	0	0	0	0	0	0	0	0	0	0	0	0	0	0	0	0	0	0	0	0	0	0	0	Bacteria	Proteobacteria	Alphaproteobacteria	Rhizobiales	Rhizobiales_Incertae_Sedis	Phreatobacter
0c01a09134ea576aedca48fde64a3020	0	0	0	0	0	0	0	0	0	0	0	0	0	0	0	0	0	0	0	0	0	0	0	0	0	0	0	0	0	0	0	0	1	0	0	0	Bacteria	Proteobacteria	Gammaproteobacteria	Gammaproteobacteria_Incertae_Sedis	Unassigned	Acidibacter
0c04908facb4d95e5cc3decd0eab04e8	0	0	0	0	0	1	0	0	0	0	0	0	0	0	0	1	0	0	0	0	0	0	0	0	0	0	0	0	0	0	0	0	0	0	0	0	Bacteria	Bacteroidota	Bacteroidia	Chitinophagales	Chitinophagaceae	uncultured
0c061b98447edd1f0b011c4901b43164	0	0	0	0	0	0	0	0	0	0	0	0	0	0	0	0	0	0	0	0	0	0	0	0	0	0	0	0	1	0	0	0	0	0	0	0	Bacteria	Proteobacteria	Gammaproteobacteria	Diplorickettsiales	Diplorickettsiaceae	uncultured
0c06f5238cae1fae5eba94b5992746f0	0	0	0	0	0	0	0	0	0	0	5	0	0	0	0	0	0	0	0	0	0	0	0	0	0	0	0	0	0	0	0	0	0	0	0	0	Bacteria	Myxococcota	Polyangia	Polyangiales	Sandaracinaceae	uncultured
0c08145d4b98f0d4a50177293ae2a28e	0	0	0	0	0	0	0	0	0	0	0	0	0	0	0	0	0	0	0	0	0	0	0	0	0	0	0	5	0	0	0	0	0	0	0	0	Bacteria	Methylomirabilota	Methylomirabilia	Rokubacteriales	Unassigned	Unassigned
0c089b204ed9fe64303aa816e22d1d31	0	0	0	0	0	0	0	0	0	0	0	0	1	0	0	0	0	0	0	0	0	0	0	0	0	0	0	0	0	0	0	0	0	0	0	0	Bacteria	Acidobacteriota	Blastocatellia	Pyrinomonadales	Pyrinomonadaceae	RB41
0c0c52bee696175fe6c359dddc502e07	0	0	0	0	0	0	0	0	0	0	0	0	0	0	0	0	0	0	0	0	0	0	0	0	0	0	0	0	0	0	0	13	0	0	0	0	Bacteria	Desulfobacterota	Desulfovibrionia	Desulfovibrionales	Desulfovibrionaceae	Desulfovibrio
0c0d130d3d42ef5d85f5f038d2bc3a38	0	0	0	0	0	0	0	0	0	0	0	0	0	0	0	0	0	0	26	0	0	0	0	0	10	30	0	6	0	0	0	0	0	0	13	0	Bacteria	Proteobacteria	Alphaproteobacteria	Micropepsales	Micropepsaceae	uncultured
0c0f3018e37367f652fab69a55056d72	0	0	0	0	0	0	0	0	0	0	0	0	0	0	0	0	0	0	0	0	0	0	0	0	0	0	0	0	0	0	5	0	0	0	0	0	Bacteria	Myxococcota	Polyangia	Haliangiales	Haliangiaceae	Haliangium
0c15566597f45db2820052a33b13ab0d	0	0	0	0	0	0	0	0	1	0	0	0	0	0	0	0	0	0	0	0	0	0	0	0	0	0	0	0	0	0	0	0	0	0	0	0	Bacteria	Bacteroidota	Bacteroidia	Flavobacteriales	Flavobacteriaceae	Flavobacterium
0c1568817aa5aa6f2b81b62407afc734	0	0	0	0	0	0	0	0	0	0	0	0	0	0	0	0	0	0	0	0	0	0	0	0	0	0	0	0	0	0	0	0	0	0	5	0	Bacteria	Bacteroidota	Bacteroidia	Bacteroidales	Bacteroidaceae	Bacteroides
0c1667a33d2b42d63fa81ba2b4e0a175	0	0	0	0	0	0	0	0	0	0	0	0	0	0	0	0	0	0	0	0	0	0	0	0	0	0	7	0	0	0	0	0	0	0	0	0	Bacteria	Acidobacteriota	Vicinamibacteria	Vicinamibacterales	uncultured	uncultured
0c17b4f7b82c1e5907ddeb35e62d4d6e	0	0	0	0	0	3	4	0	0	0	0	0	0	0	0	0	0	0	0	0	4	0	0	0	0	0	0	0	0	0	0	0	0	0	0	0	Bacteria	Firmicutes	Bacilli	Entomoplasmatales	Entomoplasmatales_Incertae_Sedis	Candidatus_Hepatoplasma
0c19f1bed974e82af5e5dc4a78bf08d1	0	0	0	0	0	0	0	0	0	0	0	0	0	0	0	0	0	0	0	0	0	0	0	5	0	0	7	0	0	0	0	0	23	28	5	0	Bacteria	Proteobacteria	Alphaproteobacteria	Rhizobiales	Beijerinckiaceae	Rhodoblastus
0c1aadba74e47ccc4658b0d98b5c4a67	0	0	0	0	0	0	0	0	0	8	0	0	0	0	0	0	0	0	0	0	0	0	0	0	0	0	0	0	0	0	0	0	0	0	0	0	Bacteria	Chloroflexi	Chloroflexia	Chloroflexales	Roseiflexaceae	uncultured
0c1cea15fd21a4eb6db18b3dd245f657	0	0	0	0	0	0	0	0	0	0	0	0	0	0	0	0	0	3	0	0	0	0	0	0	0	0	0	0	0	0	0	0	0	0	0	0	Bacteria	Actinobacteriota	Thermoleophilia	Gaiellales	uncultured	uncultured
0c20be1a7a7f7bd9ee6f8b01446f4243	0	0	0	0	0	0	0	0	0	0	0	0	0	0	0	0	0	3	0	0	0	0	0	0	0	0	0	0	0	0	0	0	0	0	0	0	Bacteria	Chloroflexi	KD4-96	Unassigned	Unassigned	Unassigned
0c22e17d32b85ed6cf14d99eea738e0e	0	0	0	0	0	0	0	0	0	0	0	0	0	0	0	0	0	0	0	0	0	0	0	0	1	0	0	0	0	0	0	0	0	0	0	0	Bacteria	Gemmatimonadota	Gemmatimonadetes	Gemmatimonadales	Gemmatimonadaceae	Gemmatimonas
0c22ec1b446bdfcc263dfb0d5e5ed6c6	0	0	0	0	0	0	0	0	0	0	0	0	0	0	8	0	0	0	0	0	0	0	0	0	0	0	0	0	0	0	0	0	0	0	0	0	Bacteria	Verrucomicrobiota	Verrucomicrobiae	Chthoniobacterales	Chthoniobacteraceae	Chthoniobacter
0c26a1f6573b3f50a14e45c3fc87377c	0	0	0	0	0	0	0	0	0	0	0	0	0	0	0	0	0	0	0	0	0	0	0	0	0	0	0	0	0	0	0	0	6	0	0	0	Bacteria	Myxococcota	Polyangia	Haliangiales	Haliangiaceae	Haliangium
0c2870b0a6f53e4a307c6da815a8df38	0	7	0	0	0	0	0	0	0	0	0	0	0	0	0	0	0	0	0	0	0	0	0	0	0	0	0	0	0	0	0	0	0	0	0	0	Bacteria	Planctomycetota	Planctomycetes	Gemmatales	Gemmataceae	uncultured
0c28d7caabc82bf80b82c534b2cf7e34	0	0	0	0	0	0	0	0	0	11	0	0	0	0	0	0	0	0	0	0	6	0	9	0	0	0	0	0	0	0	0	0	0	0	0	0	Bacteria	Acidobacteriota	Vicinamibacteria	Vicinamibacterales	Vicinamibacteraceae	Unassigned
0c2b9902912d222c7dd3bc989b1c125d	0	0	0	0	0	0	0	0	0	0	0	0	0	0	6	0	0	0	0	0	0	0	0	0	0	0	0	0	0	0	0	0	0	0	0	0	Bacteria	Chloroflexi	Chloroflexia	Chloroflexales	Roseiflexaceae	uncultured
0c2bd401676ef41d8ebebe3a41c62a83	0	0	0	0	0	0	0	0	0	0	0	0	0	0	0	0	0	0	0	0	0	0	6	0	0	0	0	0	0	0	0	0	0	0	0	0	Bacteria	MBNT15	Unassigned	Unassigned	Unassigned	Unassigned
0c2f38ea03e0c4e44b45bfeb914947be	0	0	0	0	0	0	0	0	0	0	2	0	0	0	0	0	0	0	0	0	0	0	0	0	0	0	0	0	0	0	0	0	0	0	0	0	Bacteria	Actinobacteriota	Thermoleophilia	Gaiellales	uncultured	uncultured
0c30a4bc7fae945ab19b5ab642c1df9b	0	0	0	0	0	0	0	0	3	0	0	0	0	0	0	0	5	0	0	0	0	0	0	0	0	0	0	0	0	0	0	0	0	0	0	0	Bacteria	Acidobacteriota	Vicinamibacteria	Vicinamibacterales	uncultured	uncultured
0c30db5990349266be786993f435cbb1	0	0	0	0	0	0	0	0	0	0	0	0	0	0	0	0	0	0	0	0	0	0	0	0	0	2	0	0	0	0	0	0	0	0	0	0	Bacteria	Patescibacteria	Saccharimonadia	Saccharimonadales	LWQ8	Unassigned
0c30f91a9bbb9179d9fcb7f39b10c7eb	0	0	0	0	0	0	0	0	0	0	0	0	0	0	0	0	0	0	0	0	0	0	0	0	0	0	0	0	0	0	0	0	6	0	0	0	Bacteria	Myxococcota	Polyangia	Polyangiales	Polyangiaceae	Pajaroellobacter
0c31fcdd3265129ebead31631a493cfb	0	0	0	0	0	0	0	0	0	0	0	0	0	0	0	0	0	0	0	0	0	0	0	0	0	0	0	0	0	5	0	0	0	0	0	0	Bacteria	Acidobacteriota	Vicinamibacteria	Vicinamibacterales	uncultured	uncultured
0c32b68eaff1ba4203056cbde56f0308	38	41	0	35	18	64	0	28	57	32	26	0	37	37	37	36	26	76	0	0	0	32	0	0	0	0	0	0	0	0	0	0	0	0	0	0	Bacteria	Proteobacteria	Gammaproteobacteria	Steroidobacterales	Steroidobacteraceae	Steroidobacter
0c3381438643b92f72352ea1784906f6	0	0	0	0	0	0	0	0	0	16	0	0	0	0	0	0	0	0	0	0	8	46	5	51	0	23	65	8	0	0	7	0	0	0	0	0	Bacteria	Latescibacterota	Latescibacterota	Latescibacterota	Latescibacterota	Latescibacterota
0c33d10fe102ea6f5e80ffe74bde99c9	0	0	0	0	0	0	0	0	0	0	0	0	0	0	0	0	0	0	0	0	18	0	0	0	0	0	0	0	0	0	0	0	0	0	0	0	Bacteria	Acidobacteriota	Vicinamibacteria	Subgroup_17	Unassigned	Unassigned
0c36291dce20b6d65b52ca7e884d5b74	10	0	0	7	0	0	30	10	0	8	0	0	0	0	0	0	0	0	0	0	0	0	0	0	0	0	0	0	0	0	0	0	0	0	0	0	Bacteria	Actinobacteriota	Actinobacteria	Frankiales	Acidothermaceae	Acidothermus
0c378f4241ff9e48774227fd6c7a6d7d	0	0	0	0	0	0	0	0	0	0	0	0	5	0	0	0	0	0	0	0	0	0	0	0	0	0	0	0	0	0	0	0	0	0	0	0	Bacteria	Chloroflexi	Anaerolineae	RBG-13-54-9	Unassigned	Unassigned
0c3a5bb6f17bafd14c040568cd4aa7be	0	0	0	0	0	0	0	0	0	0	0	0	0	0	0	1	0	0	0	0	0	0	0	0	0	0	0	0	0	0	0	0	0	0	0	0	Bacteria	Latescibacterota	Latescibacterota	Latescibacterota	Latescibacterota	Latescibacterota
0c3b323db4a77020a9ad4b4f724d5d3c	0	1	0	0	0	0	0	0	0	0	0	0	0	0	0	0	0	0	0	0	0	0	0	0	0	0	0	0	0	0	0	0	0	0	0	0	Bacteria	Acidobacteriota	Holophagae	Subgroup_7	Unassigned	Unassigned
0c3bd6dca7aa5431be078d8bd9215fd0	0	0	0	0	0	0	0	0	4	0	0	0	0	0	0	0	0	0	0	0	0	0	0	0	0	0	0	0	0	0	0	0	0	0	0	0	Bacteria	Dependentiae	Babeliae	Babeliales	UBA12411	Unassigned
0c3d67c3f4e09b56b7f06c6bb40c002b	0	0	0	0	0	0	0	0	0	0	0	2	0	0	0	0	0	0	0	0	0	0	0	0	0	0	0	0	0	0	0	0	0	0	0	0	Bacteria	Myxococcota	Polyangia	Polyangiales	Polyangiaceae	Pajaroellobacter
0c3d77365dc2ea2530558a27340f1dbe	0	0	0	0	0	0	0	0	0	0	0	0	7	0	0	0	9	0	0	0	0	0	0	0	0	0	0	0	0	0	0	0	0	0	0	0	Bacteria	Actinobacteriota	Acidimicrobiia	Microtrichales	Ilumatobacteraceae	uncultured
0c3faa16458f4988da01a11dc59d6f7a	0	0	0	6	0	0	0	0	0	0	0	0	0	0	0	0	0	0	0	0	0	0	0	0	0	0	0	0	0	0	0	0	0	0	0	0	Bacteria	Chloroflexi	Ktedonobacteria	Ktedonobacterales	JG30-KF-AS9	Unassigned
0c42f9f127cad05e3a6e07590070a14d	0	0	0	0	0	2	0	0	0	0	0	0	0	0	0	0	0	0	0	0	0	0	0	0	0	0	0	0	0	0	0	0	0	0	0	0	Bacteria	Myxococcota	Polyangia	Haliangiales	Haliangiaceae	Haliangium
0c47d52b0d0467414a47120cca1c74ac	0	0	0	0	0	0	0	0	0	0	0	0	0	0	0	0	0	0	0	0	0	0	0	0	10	0	0	0	0	0	0	0	0	0	0	0	Bacteria	Bacteroidota	Bacteroidia	Sphingobacteriales	Sphingobacteriaceae	Pedobacter
0c47f061fde254bcab6d93bd55036fa2	10	0	0	0	0	0	0	0	0	0	0	0	0	0	0	0	0	0	0	0	12	0	0	0	0	0	0	0	0	0	0	0	0	0	0	0	Bacteria	Proteobacteria	Gammaproteobacteria	Cellvibrionales	Spongiibacteraceae	BD1-7_clade
0c4818363017b60515db99d64bd24e49	0	0	0	0	0	0	0	0	0	0	0	0	0	0	0	0	0	0	0	0	0	0	0	0	0	0	0	0	0	0	1	0	0	0	0	0	Bacteria	Armatimonadota	Fimbriimonadia	Fimbriimonadales	Fimbriimonadaceae	Unassigned
0c492ebe0d0deeed291d06fb5837d480	0	0	0	0	0	0	0	0	0	0	0	0	0	0	0	0	0	0	0	0	0	0	0	0	0	0	0	0	0	0	0	0	0	18	0	0	Bacteria	Chloroflexi	Ktedonobacteria	Ktedonobacterales	Ktedonobacteraceae	uncultured
0c4acc45b7f1c371a740700262aabd60	0	0	0	0	0	0	0	0	0	0	0	0	0	0	0	0	0	0	0	0	0	0	0	0	1	0	0	0	0	0	0	0	0	0	0	0	Bacteria	Elusimicrobiota	Lineage_IIa	Unassigned	Unassigned	Unassigned
0c4d7c70bcd6497c77cd13cd59950b7d	0	0	0	0	0	0	0	0	7	0	0	0	0	0	0	0	0	0	0	0	0	0	0	0	0	0	0	0	0	0	0	0	0	0	0	0	Bacteria	Bdellovibrionota	Bdellovibrionia	Bdellovibrionales	Bdellovibrionaceae	Bdellovibrio
0c4e21fb9a2d4eda54dcc5067d738764	0	0	0	0	0	0	0	0	0	0	0	0	0	0	0	0	0	1	0	0	0	0	0	0	0	0	0	0	0	0	0	0	0	0	0	0	Bacteria	Methylomirabilota	Methylomirabilia	Rokubacteriales	Unassigned	Unassigned
0c50bbedffe9ac33724b41abd2d8f534	0	0	0	0	0	0	0	0	0	0	0	0	0	0	0	0	0	4	0	0	0	0	0	0	0	0	0	0	0	0	0	0	0	0	0	0	Bacteria	Desulfobacterota	Syntrophobacteria	Syntrophobacterales	Syntrophobacteraceae	uncultured
0c51d520e5f1e16a7c793e08aee99dfc	0	0	0	0	0	2	0	0	0	0	3	0	0	0	0	0	0	0	0	0	0	0	0	0	0	0	0	0	0	0	0	0	0	0	0	0	Bacteria	Myxococcota	Polyangia	Haliangiales	Haliangiaceae	Haliangium
0c53df0dcfd25e54b354583cefac123e	0	29	0	0	26	0	0	0	0	49	31	32	43	49	0	0	49	31	0	46	0	0	0	0	0	0	0	0	0	0	0	0	0	0	29	0	Bacteria	Myxococcota	bacteriap25	Unassigned	Unassigned	Unassigned
0c56878e7249eb0b94938f4184612a4d	46	48	38	87	36	49	27	61	57	17	0	0	0	0	0	31	0	0	0	0	14	0	0	0	0	0	0	0	0	0	0	0	0	0	0	0	Bacteria	Acidobacteriota	Vicinamibacteria	Vicinamibacterales	uncultured	uncultured
0c5c697a525463f43d79918ccb2ecfa4	0	0	0	0	0	0	0	0	0	0	0	0	0	0	0	0	0	0	0	0	0	0	0	0	0	0	0	0	0	0	0	4	0	0	0	0	Bacteria	Proteobacteria	Gammaproteobacteria	Steroidobacterales	Steroidobacteraceae	uncultured
0c5d55612c17e911de75966e141c1076	0	0	0	0	0	0	0	0	0	0	0	0	0	0	0	1	0	0	0	0	0	0	0	0	0	0	0	0	0	0	0	0	0	0	0	0	Bacteria	Acidobacteriota	Blastocatellia	Pyrinomonadales	Pyrinomonadaceae	RB41
0c5d9d620729e12fd53b1ba0185705c9	0	0	0	0	0	0	0	0	0	0	0	0	0	0	0	0	0	0	0	0	0	0	0	0	22	0	0	0	0	0	0	0	0	0	0	0	Bacteria	Acidobacteriota	Vicinamibacteria	Vicinamibacterales	Vicinamibacteraceae	Unassigned
0c5e8b32437c4845b959ba79df59cf94	0	0	1	0	0	0	0	0	0	0	0	0	0	0	0	0	0	0	0	0	0	0	0	0	0	0	0	0	0	0	0	0	0	0	0	0	Bacteria	Verrucomicrobiota	Verrucomicrobiae	Chthoniobacterales	Chthoniobacteraceae	Candidatus_Udaeobacter
0c5e96715629fb88d55eaffca9779b67	0	0	0	0	4	0	0	0	0	0	0	0	0	0	0	0	0	0	0	0	0	0	0	0	0	0	0	0	0	0	0	0	0	0	0	1	Bacteria	Proteobacteria	Gammaproteobacteria	Burkholderiales	A21b	Unassigned
0c5f1ebcbfbef895ad804fcd57368ecc	0	0	0	0	0	1	0	0	0	0	0	0	0	0	0	0	0	2	0	0	0	0	0	0	0	0	0	0	0	0	0	0	0	0	0	0	Bacteria	Latescibacterota	Unassigned	Unassigned	Unassigned	Unassigned
0c62b7ae2d962ab7481db91938a0c1e9	0	0	0	0	0	0	0	0	0	0	0	0	0	0	0	0	0	0	0	0	0	0	0	0	0	0	21	0	0	0	0	0	0	0	0	0	Bacteria	Gemmatimonadota	Gemmatimonadetes	Gemmatimonadales	Gemmatimonadaceae	uncultured
0c653dafa33ac56abfe7fe554bf9d422	0	0	0	0	0	0	0	0	0	0	0	0	0	0	0	0	0	0	0	0	0	0	0	0	0	0	0	0	0	0	1	0	0	0	0	0	Bacteria	Proteobacteria	Gammaproteobacteria	Pseudomonadales	Pseudomonadaceae	Pseudomonas
0c69d70999a38bee29c5bf25cddb9456	0	0	0	0	0	0	0	0	0	0	0	0	0	0	0	0	0	0	0	0	0	5	0	0	0	0	0	0	0	0	0	0	0	0	0	0	Bacteria	Acidobacteriota	Acidobacteriae	Subgroup_2	Unassigned	Unassigned
0c6a18a3a6e461e01cc58eeb1dcf40a1	0	0	0	0	2	0	0	0	0	0	0	0	0	0	0	0	0	0	0	0	0	0	0	0	0	0	0	0	0	0	0	0	0	0	0	0	Bacteria	Proteobacteria	Alphaproteobacteria	Rhodospirillales	uncultured	uncultured
0c6b0132aca7add85dd7e8240e7f7eac	0	0	0	0	0	0	0	0	0	0	0	0	0	0	0	0	0	0	0	0	0	0	0	0	0	0	0	0	0	0	0	0	0	0	0	5	Bacteria	Verrucomicrobiota	Verrucomicrobiae	Pedosphaerales	Pedosphaeraceae	ADurb.Bin063-1
0c6cba1c1acdb79ab05f0f13ae112a4d	0	0	0	0	0	0	0	0	0	0	0	0	0	0	0	0	0	0	0	0	0	0	0	0	0	0	0	0	0	0	0	0	0	0	7	0	Bacteria	Proteobacteria	Gammaproteobacteria	KI89A_clade	Unassigned	Unassigned
0c6d8142f85f774e417a50332748cda0	0	0	0	0	0	0	0	0	0	0	0	0	0	0	0	0	0	0	0	0	0	0	0	0	0	0	1	0	0	0	0	0	0	0	0	0	Bacteria	Verrucomicrobiota	Verrucomicrobiae	Chthoniobacterales	Xiphinematobacteraceae	Candidatus_Xiphinematobacter
0c6daff329cf04f46a95de5ecbaf6edc	0	0	1	0	0	0	0	0	0	0	0	0	0	0	0	0	0	0	0	0	0	0	0	0	0	0	0	0	0	0	0	0	0	0	0	0	Bacteria	Acidobacteriota	Vicinamibacteria	Vicinamibacterales	Vicinamibacteraceae	Vicinamibacter
0c6e48aa12215b773accfa685db0663b	0	0	0	0	0	0	0	0	0	0	0	0	0	0	0	0	0	0	0	0	0	25	0	0	0	0	0	0	0	0	0	0	0	0	0	0	Bacteria	Desulfobacterota	Syntrophia	Syntrophales	Syntrophaceae	Syntrophus
0c6ec0da69c2c7db150f053d9e2f168c	0	0	0	0	0	0	0	0	0	0	0	9	0	0	0	0	0	0	0	0	0	0	7	0	0	0	0	28	0	17	0	28	33	80	40	33	Bacteria	RCP2-54	Unassigned	Unassigned	Unassigned	Unassigned
0c704ff943de45fd71d70e59359de12d	0	0	0	0	0	0	0	0	0	0	0	6	0	0	0	0	0	0	0	0	0	0	0	0	0	0	0	0	0	0	0	0	0	0	0	0	Bacteria	Latescibacterota	Latescibacterota	Latescibacterota	Latescibacterota	Latescibacterota
0c70c75745fdb266f41a3454a5137a47	0	0	0	0	0	0	0	0	0	0	0	0	0	0	0	0	0	0	0	0	0	0	0	0	7	0	0	0	0	0	0	0	0	0	0	0	Bacteria	Actinobacteriota	Actinobacteria	Pseudonocardiales	Pseudonocardiaceae	Pseudonocardia
0c73de139296b624313134a3ffd4283b	0	0	0	0	0	0	0	0	0	0	0	0	0	0	0	0	0	0	0	0	0	0	0	0	4	0	0	0	0	0	0	0	0	0	0	0	Bacteria	Acidobacteriota	Acidobacteriae	Subgroup_2	Unassigned	Unassigned
0c754a5c1d30e74698272d27382c7361	0	0	0	0	0	2	0	0	0	0	0	0	0	0	0	0	0	0	0	0	0	0	0	0	0	0	0	0	0	0	0	0	0	0	0	0	Bacteria	Actinobacteriota	Thermoleophilia	Gaiellales	uncultured	uncultured
0c764cac841ba55ebc47179f264ef642	0	0	2	0	0	0	0	0	0	0	0	0	0	0	0	0	0	0	0	0	0	0	0	0	0	0	0	0	0	0	0	0	0	0	0	0	Bacteria	Actinobacteriota	Thermoleophilia	Gaiellales	uncultured	uncultured
0c7781a2e61bd074949bcd5e8a181523	0	0	0	0	0	0	0	0	0	0	0	0	0	0	0	0	0	0	0	0	0	0	0	0	0	0	0	0	0	0	0	0	0	0	0	2	Bacteria	Actinobacteriota	Actinobacteria	Catenulisporales	Actinospicaceae	Actinospica
0c789ba96760ff668f393e08c720b453	0	0	0	0	0	0	0	0	0	0	4	0	0	0	0	0	0	0	0	0	0	0	0	0	0	0	0	0	0	0	0	0	0	0	0	0	Bacteria	Myxococcota	Polyangia	Polyangiales	Polyangiaceae	Pajaroellobacter
0c7abe3db2064f716178d247e1853cdc	0	0	0	0	0	0	0	0	0	0	0	0	0	0	0	0	0	0	0	0	0	0	0	0	0	0	0	10	0	0	0	0	0	0	0	0	Bacteria	Bacteroidota	Bacteroidia	Chitinophagales	Chitinophagaceae	Edaphobaculum
0c7c1d3385eb259c2cee9639f8134fd9	0	0	0	0	0	0	0	0	0	7	0	0	0	0	0	0	0	0	0	0	0	22	0	0	0	0	0	0	0	0	0	0	0	0	0	0	Bacteria	Desulfobacterota	Desulfobacteria	Desulfatiglandales	Desulfatiglandaceae	Desulfatiglans
0c8370558aef84f4d7a1583a1632fe1d	0	0	0	0	0	0	0	0	0	0	0	0	0	0	0	0	0	0	0	0	0	0	0	0	0	0	0	0	4	0	0	0	0	0	0	0	Bacteria	Myxococcota	Polyangia	Haliangiales	Haliangiaceae	Haliangium
0c83a6045e6b12362f506b1bfcc8f027	0	0	0	0	0	0	0	0	0	7	0	0	0	0	0	0	0	0	0	0	0	0	0	0	0	0	0	0	0	0	0	0	0	0	0	0	Bacteria	Bacteroidota	Bacteroidia	Chitinophagales	Chitinophagaceae	Niastella
0c8806589e73fd3cfce1b22d81609f7a	0	0	0	0	0	0	0	0	0	0	13	0	0	0	0	0	36	0	0	27	0	0	0	0	0	0	0	0	0	0	0	0	0	0	0	0	Bacteria	NB1-j	Unassigned	Unassigned	Unassigned	Unassigned
0c8817cc13733ba4d5f1b387bf279426	2	2	0	2	0	0	0	1	1	6	0	0	4	6	0	5	9	0	0	0	0	8	14	0	0	0	10	0	2	0	0	0	0	0	0	0	Bacteria	Proteobacteria	Gammaproteobacteria	Xanthomonadales	Xanthomonadaceae	Lysobacter
0c88a0a15bc616644b92b16fa6bdebbc	0	0	0	0	0	0	0	0	0	0	0	0	0	0	0	0	0	0	0	0	0	0	0	0	0	0	0	29	0	0	0	0	0	0	0	0	Bacteria	Chloroflexi	JG30-KF-CM66	Unassigned	Unassigned	Unassigned
0c8bea9595b1a4db4d63d1cfc4ca15c5	0	0	0	0	0	0	0	0	0	0	0	0	12	0	0	0	8	0	0	9	0	0	18	17	11	21	23	0	0	0	0	0	0	0	0	0	Bacteria	Desulfobacterota	uncultured	uncultured	uncultured	uncultured
0c8c017396e587def3db81b7694bacdd	0	0	0	0	0	0	0	0	0	0	0	0	0	0	0	0	0	0	0	0	0	0	0	0	0	0	0	0	0	0	0	0	0	0	0	1	Bacteria	Methylomirabilota	Methylomirabilia	Rokubacteriales	Unassigned	Unassigned
0c8f6cba2270cd2b7e87a8dfddc2d17d	0	0	0	0	0	0	0	0	0	0	0	0	0	0	0	0	0	0	0	0	0	0	0	0	0	10	0	0	0	0	0	0	0	3	0	0	Bacteria	Acidobacteriota	Acidobacteriae	Bryobacterales	Bryobacteraceae	Bryobacter
0c9664b8e614ccc1a70c84dde3ab4adc	0	0	0	0	0	0	0	0	1	0	0	0	0	0	0	0	0	0	0	0	0	0	0	0	0	0	0	0	0	0	0	0	0	0	0	0	Bacteria	Actinobacteriota	Thermoleophilia	Gaiellales	uncultured	uncultured
0c9755198f974a080a31d9c16897411f	0	0	0	0	0	0	0	0	0	0	20	0	0	0	10	0	0	0	0	0	0	16	0	0	0	0	0	0	0	0	0	0	0	0	0	0	Bacteria	Acidobacteriota	Subgroup_22	Unassigned	Unassigned	Unassigned
0c97d1d5e44296ef588e2a4e79849dc8	0	0	0	0	0	0	0	0	0	3	0	0	0	0	0	0	0	0	0	0	0	9	0	0	0	0	0	0	0	0	0	0	0	0	0	0	Bacteria	Proteobacteria	Gammaproteobacteria	Burkholderiales	Gallionellaceae	Sideroxydans
0c99c4d823d288972ea607403e367de7	0	0	0	0	0	0	0	0	1	0	0	0	0	0	0	0	0	0	0	0	0	0	0	0	0	0	0	0	0	0	0	0	0	0	0	0	Bacteria	Actinobacteriota	Unassigned	Unassigned	Unassigned	Unassigned
0c9a3b7fa65a24a52fa8ad04445add18	0	0	0	0	0	0	0	0	0	0	0	0	0	0	0	0	0	0	0	0	0	0	0	5	0	0	0	0	0	0	0	0	0	0	0	0	Bacteria	Patescibacteria	Parcubacteria	Parcubacteria	Parcubacteria	Parcubacteria
0c9bc366b0f8f74a9b64203155179387	0	0	0	0	0	0	0	0	0	0	0	0	0	0	0	0	0	0	0	0	0	0	0	0	0	7	0	0	0	0	0	0	0	0	0	0	Bacteria	Verrucomicrobiota	Verrucomicrobiae	Chthoniobacterales	Chthoniobacteraceae	Chthoniobacter
0c9c4c2a38a973a573b59943b2931221	0	0	0	0	0	0	0	0	0	0	0	0	0	0	0	0	0	0	0	0	0	0	0	0	0	0	0	0	0	0	0	0	13	0	0	0	Bacteria	Acidobacteriota	Acidobacteriae	Subgroup_2	Unassigned	Unassigned
0ca1411c11889899aad03217cdcee520	0	4	0	0	0	0	0	0	0	0	0	0	0	0	0	0	0	0	0	0	0	0	0	0	0	0	0	0	0	0	0	0	0	0	0	0	Bacteria	Actinobacteriota	Thermoleophilia	Gaiellales	uncultured	uncultured
0ca180a238c719e6b960fc7498992276	0	0	0	0	0	0	0	0	0	0	0	0	0	0	0	0	0	0	0	0	0	0	0	0	0	0	0	0	5	0	0	0	0	0	0	0	Bacteria	Acidobacteriota	Blastocatellia	Pyrinomonadales	Pyrinomonadaceae	RB41
0ca2672c3cd38e97f6a241f80ca99274	0	0	0	0	0	0	0	0	0	0	2	0	0	0	0	0	0	0	0	0	0	0	0	0	0	0	0	0	0	0	0	0	0	0	0	0	Bacteria	Acidobacteriota	Vicinamibacteria	Vicinamibacterales	Vicinamibacteraceae	Unassigned
0ca31ae72579460978c66f43b9bf04ec	28	55	35	51	71	50	75	121	117	76	138	123	103	151	109	154	156	132	232	383	389	210	220	141	137	463	347	81	53	71	70	67	62	53	66	68	Bacteria	Proteobacteria	Alphaproteobacteria	Rhizobiales	Methyloligellaceae	uncultured
0ca56d1ec87f71e5572cdc505b648fbd	0	0	0	0	0	0	0	0	0	0	0	0	0	0	0	0	0	0	0	0	0	0	3	0	0	0	0	0	0	0	0	0	0	0	0	0	Bacteria	Bacteroidota	Kryptonia	Kryptoniales	BSV26	Unassigned
0ca73700336b50a8b3674d2b5432dafd	0	0	0	0	0	0	0	0	0	0	0	0	0	0	0	0	0	0	0	0	0	0	0	0	0	0	0	0	0	0	0	0	0	0	0	5	Bacteria	Methylomirabilota	Methylomirabilia	Rokubacteriales	Unassigned	Unassigned
0ca74d62a3665aec4d7a96a3f5cf2712	0	0	0	0	0	0	0	0	0	0	0	0	0	0	0	0	0	0	0	0	4	0	0	0	0	0	0	0	0	0	0	0	0	0	0	0	Bacteria	Bacteroidota	Bacteroidia	Chitinophagales	Saprospiraceae	uncultured
0ca9463e3753989fbe6263e9210ad0c1	0	0	0	0	0	0	0	0	0	0	0	0	0	0	0	0	0	0	0	0	0	0	6	0	0	0	0	0	0	0	0	0	0	0	0	0	Bacteria	Proteobacteria	Gammaproteobacteria	Salinisphaerales	Solimonadaceae	uncultured
0caf2d0f2fb6be504d9ff1a63ed3cd87	0	0	0	0	0	0	2	0	0	0	0	0	0	0	0	0	0	0	0	0	0	0	0	0	0	0	0	0	0	0	0	0	0	0	0	0	Bacteria	Proteobacteria	Gammaproteobacteria	Pseudomonadales	Moraxellaceae	Acinetobacter
0cb28c01c5218b3738e12f8367e929dd	0	0	0	0	0	0	0	0	0	10	0	0	0	0	0	0	0	0	0	0	0	0	0	0	0	0	0	0	0	0	0	0	0	0	0	0	Bacteria	Chloroflexi	Anaerolineae	Anaerolineales	Anaerolineaceae	uncultured
0cb48c813c8e635b38f453c951f8def8	0	0	0	0	0	0	0	0	0	0	0	0	0	0	4	0	0	0	0	0	0	0	0	0	0	0	0	0	0	0	0	0	0	0	0	0	Bacteria	Bacteroidota	Bacteroidia	Sphingobacteriales	AKYH767	Unassigned
0cb7c1c5ac7ca11f9276d9135a3dbf24	0	0	0	0	0	0	0	0	0	0	0	0	0	0	0	0	0	0	0	0	0	0	0	0	0	13	0	0	0	0	0	0	0	0	0	0	Bacteria	Proteobacteria	Gammaproteobacteria	Burkholderiales	Nitrosomonadaceae	MND1
0cbc359c47aeab4802b4d61a6d8612b5	0	0	0	0	0	0	0	0	0	0	3	0	0	0	0	0	0	0	0	0	0	0	0	0	0	0	0	0	0	0	0	0	0	0	0	0	Bacteria	Actinobacteriota	Thermoleophilia	Solirubrobacterales	67-14	Unassigned
0cbffa88fef5a925d09793fc7b5bbaa8	11	1	30	1	21	29	14	9	1	0	0	0	0	18	0	0	20	0	0	8	12	20	0	0	0	0	0	0	0	0	0	0	0	0	0	0	Bacteria	Acidobacteriota	Vicinamibacteria	Vicinamibacterales	uncultured	uncultured
0cc03900f5013e272a866f892619ca57	0	0	0	0	0	0	0	0	0	0	0	0	0	0	0	0	0	0	0	0	0	1	0	0	0	0	0	8	0	0	3	0	0	0	0	0	Bacteria	Proteobacteria	Gammaproteobacteria	Burkholderiales	Nitrosomonadaceae	IS-44
0cc060436ebef5907c55fa1016386c6d	0	0	0	0	0	0	0	0	0	0	30	0	19	7	0	12	5	4	0	0	0	0	0	0	0	0	0	0	0	0	0	0	0	0	26	0	Bacteria	Methylomirabilota	Methylomirabilia	Rokubacteriales	Unassigned	Unassigned
0cc1d27cfbb2b9ea8759e39c247a80bd	0	0	0	0	0	0	0	0	0	0	8	0	0	0	0	0	0	0	0	0	0	0	0	0	0	0	0	0	0	0	0	0	0	0	0	0	Bacteria	Verrucomicrobiota	Verrucomicrobiae	Pedosphaerales	Pedosphaeraceae	ADurb.Bin063-1
0cc1ecef31b935b3b18c5c817a1d45e6	0	0	0	0	0	0	0	0	0	0	0	0	0	0	0	0	0	0	0	0	0	0	0	0	33	0	0	0	0	0	0	0	0	0	0	0	Bacteria	Nitrospirota	Nitrospiria	Nitrospirales	Nitrospiraceae	Nitrospira
0cc36905a5813d03d58ca61a8788254c	0	0	0	0	0	0	0	0	0	0	0	0	0	0	0	0	0	0	0	0	4	0	0	0	0	0	0	0	0	0	0	0	0	0	0	0	Bacteria	Proteobacteria	Gammaproteobacteria	CCD24	Unassigned	Unassigned
0cc720107b09b6d318f7873094a21b46	0	0	0	0	0	0	0	0	0	0	0	0	0	0	0	0	0	0	0	0	11	0	0	0	0	0	0	0	0	0	0	0	0	0	0	0	Bacteria	Myxococcota	Polyangia	Blfdi19	Unassigned	Unassigned
0cc77836b5c97ee0d4e46df38bb5d784	0	0	7	0	0	0	0	0	0	0	0	4	7	6	14	0	7	0	0	7	0	2	0	0	0	0	0	0	0	0	0	0	0	0	0	0	Bacteria	Bdellovibrionota	Oligoflexia	0319-6G20	Unassigned	Unassigned
0cc90b0358f3a9cdb86f03d12d9a97ae	0	0	0	4	0	0	0	0	0	0	0	0	0	0	0	0	0	0	0	0	0	0	0	0	0	0	0	0	0	0	0	0	0	0	0	0	Bacteria	Acidobacteriota	Blastocatellia	Pyrinomonadales	Pyrinomonadaceae	RB41
0ccbce2538030b6c92dbb121b2634c9c	0	0	0	0	0	21	0	0	0	0	0	0	0	0	0	0	0	0	0	0	0	0	0	0	0	0	0	0	0	0	0	0	0	0	0	0	Bacteria	Acidobacteriota	Vicinamibacteria	Vicinamibacterales	uncultured	uncultured
0cce470b776f6fc72283febff3aba454	0	0	0	0	0	0	0	0	0	0	0	0	0	0	0	0	0	0	0	0	0	0	0	0	0	0	6	0	0	0	0	0	0	0	0	0	Bacteria	NB1-j	Unassigned	Unassigned	Unassigned	Unassigned
0cd00dec1d7fdeb7978ecdc33b680d4d	7	0	0	0	0	0	0	0	0	0	0	0	0	0	0	0	0	0	0	0	0	0	0	0	0	0	0	0	0	0	0	0	0	0	0	0	Bacteria	Firmicutes	Clostridia	Peptostreptococcales-Tissierellales	Peptostreptococcaceae	Paeniclostridium
0cd5b54c6d04f66a4e30075246063c62	0	0	0	0	0	0	0	0	0	0	0	2	0	0	0	0	0	0	0	0	0	0	0	0	0	0	0	0	0	0	0	0	0	0	0	0	Bacteria	Proteobacteria	Gammaproteobacteria	Burkholderiales	SC-I-84	Unassigned
0cd9e191dd8b6d39c9b1c8e6dd38f32b	6	0	0	0	0	0	0	0	0	0	0	0	0	0	0	0	0	0	0	0	0	0	0	0	0	0	0	0	0	0	0	0	0	0	0	0	Bacteria	Chloroflexi	Ktedonobacteria	Ktedonobacterales	Ktedonobacteraceae	uncultured
0cdb29329a41811007d54011701629e6	0	0	0	0	0	0	0	0	0	0	0	0	0	0	0	0	0	0	0	0	0	1	0	0	0	0	0	0	0	0	0	0	0	0	0	0	Bacteria	Firmicutes	Negativicutes	Veillonellales-Selenomonadales	Sporomusaceae	Pelosinus
0cdb40d51cd4ea5c63a8766e654b2d80	0	0	0	0	0	0	0	0	0	0	0	0	0	0	0	0	0	0	0	0	0	0	0	0	0	0	0	0	0	0	0	0	1	0	0	0	Bacteria	Actinobacteriota	Thermoleophilia	Gaiellales	uncultured	uncultured
0cdce960eec6d22a479c918e70ecab01	0	0	0	0	0	0	0	0	0	0	0	0	0	0	0	0	0	0	0	0	0	0	0	1	0	0	0	0	0	0	0	0	0	0	0	0	Bacteria	Verrucomicrobiota	Verrucomicrobiae	Pedosphaerales	Pedosphaeraceae	Unassigned
0cdd2f32b84c69e57482f9640102b9c5	0	0	0	0	0	0	0	0	0	2	0	0	0	0	0	0	0	0	0	0	0	0	0	0	0	0	0	0	0	0	0	0	0	0	0	0	Bacteria	Proteobacteria	Gammaproteobacteria	Burkholderiales	TRA3-20	Unassigned
0cde0897d0cc0784d93c21759d35f874	0	0	0	11	0	0	0	0	0	0	31	0	0	6	0	0	0	0	9	0	0	0	0	0	0	0	0	0	0	0	0	0	0	0	0	0	Bacteria	Firmicutes	Bacilli	Bacillales	Bacillaceae	Bacillus
0cde1d306b150cf116f2523e4f3a5412	0	0	0	0	0	0	0	0	0	0	0	0	0	0	0	0	0	0	0	0	0	0	0	0	0	0	0	0	0	0	0	0	0	56	0	0	Bacteria	Acidobacteriota	Acidobacteriae	Acidobacteriales	Acidobacteriaceae_(Subgroup_1)	Granulicella
0ce08272473787081b8c61fef0070b20	0	0	0	0	0	0	0	0	0	0	0	0	0	0	0	0	0	0	0	0	0	0	0	0	0	0	0	0	0	4	0	0	0	0	0	0	Bacteria	Elusimicrobiota	Lineage_IIc	Unassigned	Unassigned	Unassigned
0ce0f3d1f09ffadb0a6d3da9a0a29d02	0	0	0	0	0	0	0	0	0	0	0	0	0	0	0	0	0	0	0	0	0	0	0	0	0	7	0	0	0	0	0	0	0	0	0	0	Bacteria	Proteobacteria	Alphaproteobacteria	Micavibrionales	uncultured	uncultured
0ce292c60de2c8742c2809485b6d615a	0	0	0	0	0	0	0	0	0	0	0	0	0	0	0	0	0	0	0	0	0	11	0	0	0	0	0	0	0	0	0	0	0	0	0	0	Bacteria	Acidobacteriota	Subgroup_22	Unassigned	Unassigned	Unassigned
0ce35b8fcd3e30887bf44ac2a0ca4f23	0	0	0	0	0	0	0	0	2	0	0	0	0	0	0	0	0	0	0	0	0	0	0	0	0	0	0	0	0	0	0	0	0	0	0	0	Bacteria	Acidobacteriota	Acidobacteriae	Acidobacteriales	Koribacteraceae	Candidatus_Koribacter
0ce3f230a64833d1aa4b6f289025163c	0	0	0	0	0	0	0	0	0	0	0	0	0	0	0	0	0	0	0	0	0	0	0	0	0	11	0	0	0	0	0	0	0	0	0	0	Bacteria	Dependentiae	Babeliae	Babeliales	Vermiphilaceae	Unassigned
0ce4d011eb51932cead53c455afdb8a6	0	0	0	0	0	0	0	0	0	0	0	0	0	0	0	0	0	0	0	0	0	0	0	0	7	0	0	0	0	0	0	0	0	0	0	0	Bacteria	Bacteroidota	Bacteroidia	Flavobacteriales	Flavobacteriaceae	Flavobacterium
0ce60eb93a228bf925152c604ab0fbe4	0	0	0	0	0	0	0	0	0	0	0	0	0	0	0	0	0	0	0	0	0	0	0	0	0	0	0	0	0	0	0	0	0	4	0	0	Bacteria	Proteobacteria	Gammaproteobacteria	JG36-TzT-191	Unassigned	Unassigned
0ce66c79f861acad4e67fb3edd9eafcf	0	0	0	0	0	0	0	0	0	0	0	0	0	0	0	18	0	0	0	0	0	0	0	0	0	0	0	0	0	0	0	0	0	0	0	0	Bacteria	Acidobacteriota	Vicinamibacteria	Vicinamibacterales	Vicinamibacteraceae	Unassigned
0ce73a44233e4e67d0cf63fc3e16cb11	10	0	0	0	0	0	0	0	0	0	0	0	0	0	0	0	0	0	0	0	0	0	0	0	0	0	0	0	0	0	0	0	0	0	0	0	Bacteria	Proteobacteria	Alphaproteobacteria	Rhizobiales	Hyphomicrobiaceae	Hyphomicrobium
0ceba75fc9341eb6f10222c30bd7067e	0	0	0	0	0	0	0	0	0	0	0	5	0	0	0	0	0	0	0	0	0	0	1	0	0	0	0	0	0	2	0	0	0	0	0	0	Bacteria	Proteobacteria	Gammaproteobacteria	Steroidobacterales	Steroidobacteraceae	Steroidobacter
0ced46d135d24b99cfdce5fd811d2d62	0	0	0	0	0	0	0	0	0	0	0	0	0	0	0	0	0	0	0	0	0	0	0	12	0	0	0	0	0	0	0	0	0	0	0	0	Bacteria	Planctomycetota	vadinHA49	Unassigned	Unassigned	Unassigned
0cee627967738119e4b9609f21fc7e48	0	0	0	0	0	0	0	0	0	0	0	0	0	0	0	0	0	0	0	0	0	0	0	0	0	0	0	47	22	26	0	0	0	0	0	0	Bacteria	Acidobacteriota	Acidobacteriae	Subgroup_12	Unassigned	Unassigned
0cf2d956908d79316b73af53a02643bc	0	0	0	0	0	0	0	0	2	0	0	0	0	0	0	0	0	0	0	0	0	0	0	0	0	0	0	0	0	0	0	0	0	0	0	0	Bacteria	Myxococcota	Myxococcia	Myxococcales	Anaeromyxobacteraceae	Anaeromyxobacter
0cf32b15da96818547c662cd24a3b26e	0	0	0	0	0	0	0	0	0	0	0	0	0	10	0	0	0	0	0	0	0	0	0	0	0	0	0	0	0	0	0	0	0	0	0	0	Bacteria	SAR324_clade(Marine_group_B)	Unassigned	Unassigned	Unassigned	Unassigned
0cf35770645caa50649299e72b3333e0	0	0	0	0	0	0	0	0	0	0	0	0	0	0	0	0	0	0	0	0	0	0	0	0	0	0	0	0	0	0	0	0	0	0	0	6	Bacteria	Acidobacteriota	Subgroup_22	Unassigned	Unassigned	Unassigned
0cf4fd6b4390479c9b363a75728c811e	0	0	0	0	0	0	0	0	0	0	0	0	0	0	5	0	0	0	0	0	0	0	0	0	0	0	0	0	0	0	0	0	0	0	0	0	Bacteria	Proteobacteria	Gammaproteobacteria	Diplorickettsiales	Diplorickettsiaceae	uncultured
0cf95658b4ed35d14b7475e6364f1cee	0	0	0	0	1	0	0	0	0	0	0	0	0	0	0	0	0	0	0	0	0	0	0	0	0	0	0	0	0	0	0	0	0	0	0	0	Bacteria	Bacteroidota	SJA-28	Unassigned	Unassigned	Unassigned
0cfadbe2de0ac1292a332556ba56de07	0	0	0	0	0	0	0	0	0	0	0	0	0	0	0	0	0	0	0	0	0	0	0	0	0	0	0	0	0	0	0	0	16	0	0	0	Bacteria	Proteobacteria	Alphaproteobacteria	Rhizobiales	Hyphomicrobiaceae	Pedomicrobium
0cfce4b8bf5f396a6628f3bd6dcb3cc6	0	0	0	0	2	0	0	0	0	0	0	0	0	0	0	0	0	0	0	0	0	0	0	0	0	0	0	0	0	0	0	0	0	0	0	0	Bacteria	Acidobacteriota	Blastocatellia	Pyrinomonadales	Pyrinomonadaceae	RB41
0cfe23886db9678c2922569ffc4f321c	0	0	0	0	0	0	0	0	0	0	0	0	0	0	0	0	0	0	0	0	0	0	0	0	2	0	0	0	0	0	0	0	0	0	0	0	Bacteria	Bacteroidota	Bacteroidia	Sphingobacteriales	Sphingobacteriaceae	Mucilaginibacter
0cfe5e9a0b46c7b5fe70fc9734eaee90	0	0	0	0	0	0	0	0	0	0	6	0	0	0	0	0	0	0	0	1	5	0	0	0	0	0	0	0	0	0	0	0	0	0	0	0	Bacteria	Actinobacteriota	Thermoleophilia	Solirubrobacterales	67-14	Unassigned
0d02feeada08891b07f34ac7166026d5	0	0	0	0	0	0	0	0	0	0	0	0	0	0	0	0	0	0	0	0	0	0	0	0	0	0	14	6	0	0	0	0	0	0	0	0	Bacteria	Myxococcota	Myxococcia	Myxococcales	Myxococcaceae	KD3-10
0d05efa80faf97a8ea9b292c5b4e8b48	0	0	0	0	0	0	0	0	0	0	0	0	0	0	0	0	0	0	2	0	0	0	0	0	0	0	0	0	0	0	0	0	0	0	0	0	Bacteria	Acidobacteriota	Vicinamibacteria	Vicinamibacterales	uncultured	uncultured
0d07ada274c5081ed37e1b9c2f05a8c6	0	0	0	0	0	0	0	7	0	0	0	0	0	0	0	0	0	0	0	0	0	0	0	0	14	0	0	0	0	0	0	0	0	0	0	0	Bacteria	Actinobacteriota	Acidimicrobiia	Microtrichales	Iamiaceae	Iamia
0d0bf813c04f97b147f16e1faf63668e	0	0	0	0	0	0	0	0	0	14	0	0	0	0	0	0	0	0	0	0	0	0	0	0	0	0	0	0	0	0	0	0	0	0	0	0	Bacteria	Proteobacteria	Alphaproteobacteria	Rhizobiales	Hyphomicrobiaceae	Pedomicrobium
0d0c5e901a1b6347378570a8afe3fc87	0	0	0	0	0	0	0	0	0	0	0	0	0	0	0	0	0	0	0	0	0	0	0	0	0	0	0	0	0	0	0	0	0	0	0	8	Bacteria	Bacteroidota	Bacteroidia	Bacteroidales	Bacteroidetes_vadinHA17	Unassigned
0d0e9e4076e8d61825df769ba774a97a	0	0	0	0	0	0	0	0	0	0	0	8	0	0	0	0	0	0	0	0	0	0	0	0	0	0	0	0	0	0	0	0	0	0	0	0	Bacteria	Methylomirabilota	Methylomirabilia	Rokubacteriales	WX65	Unassigned
0d0ecd0392f6afcf2011813412950068	0	6	0	0	5	0	0	0	0	5	0	0	0	5	0	11	0	0	9	0	8	0	0	0	0	0	3	0	0	0	0	0	0	0	0	0	Bacteria	Verrucomicrobiota	Verrucomicrobiae	Chthoniobacterales	Chthoniobacteraceae	Chthoniobacter
0d0f752a46cf8506dca86b06b5ca4e28	0	0	0	0	0	0	0	0	0	10	0	0	0	0	0	0	0	0	0	0	0	0	0	0	0	0	0	0	0	0	0	0	0	0	0	0	Bacteria	Actinobacteriota	Actinobacteria	Micromonosporales	Micromonosporaceae	uncultured
0d102bcd17848f34c1de6ffddc8daa16	0	0	0	0	0	0	0	0	0	0	9	0	0	0	0	0	0	0	0	0	0	0	0	0	0	0	0	0	0	0	0	0	0	0	0	0	Bacteria	Proteobacteria	Gammaproteobacteria	Pseudomonadales	Moraxellaceae	Acinetobacter
0d105523f4a51be4fe856946876c6f3e	0	0	0	0	0	0	0	0	0	0	0	0	0	0	0	0	0	0	0	0	29	0	0	0	0	0	0	0	0	0	0	0	0	0	0	0	Bacteria	Latescibacterota	Latescibacterota	Latescibacterota	Latescibacterota	Latescibacterota
0d1436dea033fcb4dbb22e379bc60fe5	0	0	0	0	0	0	0	0	1	0	0	0	0	0	0	0	0	0	0	0	0	0	0	0	0	0	0	0	0	0	0	0	0	0	0	0	Bacteria	Actinobacteriota	Thermoleophilia	Solirubrobacterales	Solirubrobacteraceae	Solirubrobacter
0d1484b185256071176675d1e9223555	0	0	0	0	0	0	0	0	0	15	0	0	10	0	0	0	0	0	14	8	4	35	0	84	4	22	34	21	20	14	19	13	12	8	0	0	Bacteria	Nitrospirota	Nitrospiria	Nitrospirales	Nitrospiraceae	Nitrospira
0d15c9225efe95f5e0a828e36deb5962	0	0	0	0	0	0	0	0	0	0	0	0	0	0	0	0	0	0	0	0	0	0	0	0	0	2	0	0	0	0	0	0	0	0	0	0	Bacteria	Patescibacteria	Parcubacteria	Candidatus_Staskawiczbacteria	Unassigned	Unassigned
0d194e2dd59d260b00ea20c779ae8635	0	0	0	0	0	0	0	0	0	0	0	0	0	2	0	0	0	0	0	0	0	0	0	0	0	0	0	0	0	0	0	0	0	0	0	0	Bacteria	Bacteroidota	Kryptonia	Kryptoniales	BSV26	Unassigned
0d211c0b968a654f19302e6545b4cccf	0	22	9	0	9	0	0	0	0	0	0	0	0	0	13	0	5	1	0	0	0	0	0	0	0	0	0	0	0	0	0	0	0	0	0	0	Bacteria	Myxococcota	bacteriap25	Unassigned	Unassigned	Unassigned
0d218ac65d20be0d8cefef3f5b5dad0a	0	0	0	0	0	0	0	0	0	0	0	0	0	0	10	0	0	0	0	0	0	0	0	0	0	0	0	0	0	0	0	0	0	0	0	0	Bacteria	Acidobacteriota	Blastocatellia	Pyrinomonadales	Pyrinomonadaceae	RB41
0d21af96878164e0e34a21b1e4f68cf1	0	0	0	0	0	0	0	0	0	0	0	0	0	0	0	0	0	0	0	0	0	0	0	0	0	0	0	30	0	0	33	0	0	37	0	0	Bacteria	Planctomycetota	Planctomycetes	Isosphaerales	Isosphaeraceae	Tundrisphaera
0d22fedc7c5a438f5c9102783d26f0aa	0	0	0	0	0	0	0	0	0	0	0	0	0	0	0	0	0	0	0	0	0	0	0	7	0	0	0	0	0	0	0	0	0	0	0	0	Bacteria	Bacteroidota	Bacteroidia	Chitinophagales	Chitinophagaceae	Niastella
0d230604fef54b2b71adc23d4e638d98	0	0	0	0	0	0	0	0	0	0	0	0	0	0	0	5	0	0	0	0	0	0	0	0	0	0	0	0	0	0	0	0	0	0	0	0	Bacteria	Proteobacteria	Gammaproteobacteria	Diplorickettsiales	Diplorickettsiaceae	Aquicella
0d253f1bc279f317105fb4bc046f50f1	9	0	0	0	0	0	0	0	0	0	0	0	0	0	0	0	0	0	0	0	0	0	0	0	0	0	10	6	0	10	0	0	0	0	0	0	Bacteria	Acidobacteriota	Holophagae	Subgroup_7	Unassigned	Unassigned
0d273eff30a25aca1b4c48747fc159f4	0	0	0	0	0	0	0	0	0	0	0	0	0	0	0	0	0	0	0	0	0	0	0	0	0	0	2	0	0	0	0	0	0	0	0	0	Bacteria	Bdellovibrionota	Bdellovibrionia	Bacteriovoracales	Bacteriovoracaceae	uncultured
0d27f3f8d76b0b46b68bde15c35971d7	0	0	0	0	0	0	0	0	0	0	0	0	0	0	0	0	0	0	0	0	0	0	0	0	0	0	0	0	0	0	0	0	0	6	0	0	Bacteria	Myxococcota	Polyangia	Polyangiales	Polyangiaceae	Minicystis
0d2b22ed544b5cd5cf8b1e819a9fdc85	0	0	0	0	0	0	0	0	0	0	0	0	1	0	0	0	0	0	0	0	0	0	0	0	0	0	0	0	0	0	0	0	0	0	0	0	Bacteria	Verrucomicrobiota	Verrucomicrobiae	Chthoniobacterales	Chthoniobacteraceae	Candidatus_Udaeobacter
0d2c2b2c21a9ec0214ad9272df6164af	0	0	0	0	0	0	0	0	0	0	0	0	0	0	0	0	0	0	0	0	0	0	0	0	0	0	0	1	0	0	0	0	0	0	0	0	Bacteria	Acidobacteriota	Acidobacteriae	Subgroup_2	Unassigned	Unassigned
0d2dc9935d4d53e6723eb588582c077b	0	3	0	2	2	3	3	3	1	0	0	0	0	1	4	0	0	0	3	0	4	0	0	0	0	0	0	0	0	0	0	0	0	0	0	0	Bacteria	Verrucomicrobiota	Verrucomicrobiae	Chthoniobacterales	Chthoniobacteraceae	Chthoniobacter
0d30250801f9565357ebe74d20ea2802	0	0	0	0	0	0	0	0	0	0	0	0	0	0	0	0	0	0	0	0	0	1	0	0	0	0	0	0	0	0	0	0	0	0	0	0	Bacteria	Myxococcota	Myxococcia	Myxococcales	Anaeromyxobacteraceae	Anaeromyxobacter
0d30b11e5bd6d3c16fd86794b82fc9d1	0	0	0	0	0	0	0	0	0	0	0	0	0	0	0	0	0	0	0	0	0	18	0	16	0	18	12	0	0	0	0	0	0	0	0	0	Bacteria	Proteobacteria	Gammaproteobacteria	JG36-GS-52	Unassigned	Unassigned
0d33bdabfaf53f587abe26fd7de20a93	0	0	0	0	0	0	0	0	0	0	0	0	0	0	0	0	0	0	0	0	0	0	0	0	0	0	0	0	30	0	5	0	4	9	24	0	Bacteria	Acidobacteriota	Acidobacteriae	Acidobacteriales	uncultured	uncultured
0d34d8a26b1135438cfa95db3f8c3f06	0	0	0	0	0	0	0	0	0	0	2	0	0	0	0	0	0	0	0	0	0	0	0	0	0	0	0	0	0	0	0	0	0	0	0	0	Bacteria	Nitrospirota	Thermodesulfovibrionia	uncultured	uncultured	uncultured
0d35179ee395477f47bb9452150a6f12	0	0	0	0	0	0	0	0	0	0	0	0	0	0	0	0	0	0	0	0	0	0	0	0	0	0	0	0	0	0	0	0	8	0	0	0	Bacteria	Firmicutes	Bacilli	Lactobacillales	Enterococcaceae	Enterococcus
0d3864234a547e923209e30335af1c19	0	0	0	0	0	0	0	0	0	0	1	0	0	0	0	0	0	0	0	0	0	0	0	0	0	0	0	0	0	0	0	0	0	0	0	0	Bacteria	Bacteroidota	Ignavibacteria	Ignavibacteriales	Ignavibacteriaceae	Ignavibacterium
0d3ab774932a1ae4e3728bdce09511a8	0	0	0	0	0	0	0	0	0	0	0	0	1	0	0	0	0	0	0	0	0	0	0	0	0	0	0	0	0	0	0	0	0	0	0	0	Bacteria	Chloroflexi	Chloroflexia	Chloroflexales	Roseiflexaceae	uncultured
0d3f7b941d78d1740d7386d642d1119e	0	0	0	0	0	0	0	0	0	0	0	0	0	0	0	0	0	0	0	0	0	0	6	0	0	0	0	0	0	0	0	0	0	0	0	0	Bacteria	Proteobacteria	Alphaproteobacteria	Rhodospirillales	uncultured	uncultured
0d42ef56c99f4faf8e37bc9a640abf46	0	0	11	0	0	0	10	0	0	0	0	0	0	0	0	0	0	0	0	0	11	0	0	0	0	0	0	0	0	0	0	0	0	0	0	14	Bacteria	Desulfobacterota	uncultured	uncultured	uncultured	uncultured
0d432ddce95cb3254aa31d8dbb696bef	0	0	0	6	0	0	0	0	0	0	0	0	0	0	0	0	0	0	0	0	0	0	0	0	0	0	0	0	0	0	0	0	0	0	0	0	Bacteria	Verrucomicrobiota	Verrucomicrobiae	Pedosphaerales	Pedosphaeraceae	ADurb.Bin063-1
0d449c14de4e58beb4751f733111018e	0	0	0	0	0	0	0	0	0	0	0	0	0	0	0	0	0	0	0	0	0	0	0	0	0	0	0	0	0	0	0	0	0	0	0	5	Bacteria	Proteobacteria	Gammaproteobacteria	KI89A_clade	Unassigned	Unassigned
0d46653cf31646e3e15e56ed88424715	0	0	0	0	0	0	0	0	0	0	0	0	0	0	0	0	0	0	0	0	0	0	0	0	0	0	0	0	4	0	0	0	0	0	0	0	Bacteria	Chloroflexi	Anaerolineae	RBG-13-54-9	Unassigned	Unassigned
0d48608d7d58d9397f1d2d8b5e0de258	0	0	0	0	0	0	0	0	0	0	0	0	0	0	0	0	0	0	2	0	0	0	0	0	0	0	0	0	0	0	0	0	0	0	0	0	Bacteria	Proteobacteria	Alphaproteobacteria	Rhizobiales	Xanthobacteraceae	Bradyrhizobium
0d4869bd30262af8a1f3d711ae6b26f9	4	0	0	0	0	0	0	0	0	0	0	0	0	0	0	0	0	0	0	0	0	0	0	0	0	0	0	0	0	0	0	0	0	0	0	0	Bacteria	Latescibacterota	Latescibacterota	Latescibacterota	Latescibacterota	Latescibacterota
0d49172174a78ccb3c059056aec3aae5	0	0	2	0	0	0	0	0	0	0	0	0	0	0	0	0	0	0	0	0	0	0	0	0	0	0	0	0	0	0	0	0	0	0	0	0	Bacteria	Chloroflexi	Ktedonobacteria	Ktedonobacterales	Ktedonobacteraceae	uncultured
0d4939d8f16bceaa4d2e62961b507b35	0	0	0	0	0	0	0	0	0	0	0	0	0	0	0	0	0	1	0	0	0	0	0	0	0	0	0	0	0	0	0	0	0	0	0	0	Bacteria	Actinobacteriota	Acidimicrobiia	Microtrichales	Ilumatobacteraceae	CL500-29_marine_group
0d4ac26f0d36531e6dedd38bd88fc92a	0	0	0	0	0	0	0	0	0	0	0	0	0	0	0	0	0	0	0	0	0	0	0	3	0	0	0	0	0	0	0	0	0	0	0	0	Bacteria	Latescibacterota	Latescibacterota	Latescibacterota	Latescibacterota	Latescibacterota
0d4fbc1ff1007a4f08a7391e73532f7f	0	0	0	0	0	0	0	0	0	0	0	0	4	0	0	0	0	0	0	0	0	0	0	0	0	0	0	0	0	0	0	0	0	0	0	0	Bacteria	Verrucomicrobiota	Verrucomicrobiae	Pedosphaerales	Pedosphaeraceae	Ellin516
0d4fdd5c65997fe862ed4e22a8f41a9b	2	0	0	0	0	0	0	0	0	0	0	0	0	0	0	0	0	0	0	0	0	0	0	0	0	0	0	0	0	0	0	0	0	0	0	0	Bacteria	Latescibacterota	Latescibacterota	Latescibacterota	Latescibacterota	Latescibacterota
0d502604f48f9cddb0a803698ff34683	0	0	0	0	0	0	6	0	0	0	0	0	0	0	0	0	0	0	0	0	0	0	0	0	0	0	0	0	0	0	0	0	0	0	0	0	Bacteria	Proteobacteria	Gammaproteobacteria	Salinisphaerales	Solimonadaceae	Polycyclovorans
0d534f4846d2cba5313b8bccd670831b	0	0	0	0	0	0	0	0	2	0	0	0	0	0	0	0	0	0	0	0	0	0	0	0	0	0	0	0	0	0	0	0	0	0	0	0	Bacteria	Proteobacteria	Gammaproteobacteria	Burkholderiales	Burkholderiaceae	Burkholderia-Caballeronia-Paraburkholderia
0d53bff93883d73ad2eac227606a98d6	0	0	0	0	0	0	0	0	0	0	17	12	0	0	0	0	0	0	0	0	0	0	0	3	5	3	3	0	15	23	5	10	68	28	45	30	Bacteria	Verrucomicrobiota	Verrucomicrobiae	Pedosphaerales	Pedosphaeraceae	ADurb.Bin063-1
0d54650fda19b87721f0cfae667cb4c1	0	0	0	0	0	0	0	0	0	0	0	0	0	0	0	0	0	0	0	0	0	0	0	0	29	0	10	0	5	4	0	5	0	0	0	0	Bacteria	Nitrospirota	Nitrospiria	Nitrospirales	Nitrospiraceae	Nitrospira
0d558af5ec39be5560a7b7cd81bd83f7	0	0	0	7	0	0	0	0	0	0	0	0	0	0	0	0	0	0	0	0	0	0	0	0	0	0	0	0	0	0	0	0	0	0	0	0	Bacteria	RCP2-54	Unassigned	Unassigned	Unassigned	Unassigned
0d568f495123eb2c194aeb7294e01e49	0	0	0	0	0	0	0	0	0	0	0	0	0	0	0	0	0	0	0	0	0	0	0	0	0	0	18	0	0	0	0	0	0	0	0	0	Bacteria	Gemmatimonadota	Gemmatimonadetes	Gemmatimonadales	Gemmatimonadaceae	uncultured
0d56d0a4adff2555a2c9c4b93fa602eb	0	0	0	0	0	0	0	0	0	0	0	0	0	0	0	0	0	0	0	0	0	8	0	29	0	0	0	0	0	0	0	0	0	0	0	0	Bacteria	Latescibacterota	Latescibacterota	Latescibacterota	Latescibacterota	Latescibacterota
0d5c52700e73b95e301bc5db79f09b15	0	0	0	0	0	0	0	0	0	0	0	0	0	0	0	0	0	0	0	0	0	0	0	0	0	18	0	0	0	0	0	0	0	0	0	0	Bacteria	Latescibacterota	Latescibacterota	Latescibacterota	Latescibacterota	Latescibacterota
0d5ec9c540c6b9226b153537484a5570	0	0	0	0	0	0	0	0	0	0	0	0	0	0	0	0	0	0	12	0	0	0	0	0	0	0	0	0	0	0	0	0	0	0	0	0	Bacteria	Acidobacteriota	Acidobacteriae	Subgroup_2	Unassigned	Unassigned
0d5f2ef1d53d8c3d536b96b634fbe2b3	0	0	0	0	0	0	0	0	0	0	0	0	0	0	0	0	0	0	0	0	0	0	0	0	0	0	0	0	0	0	0	0	0	0	5	0	Bacteria	Acidobacteriota	Acidobacteriae	Acidobacteriales	uncultured	uncultured
0d61df32ea5a6af4d396ce3c04353811	0	0	0	0	0	0	0	0	0	0	0	0	0	0	0	0	0	0	0	0	0	0	0	0	0	0	0	0	1	0	0	0	0	0	0	0	Bacteria	Actinobacteriota	Unassigned	Unassigned	Unassigned	Unassigned
0d652bb3f334f3537a058afa5ffbb357	0	0	0	0	0	0	0	0	0	0	0	0	0	0	0	0	0	0	0	0	0	0	0	0	0	17	0	0	0	0	0	0	0	0	0	0	Bacteria	Acidobacteriota	Acidobacteriae	Subgroup_2	Unassigned	Unassigned
0d66ec056f458565fd3ab7e9d58e753c	0	0	0	0	0	0	0	0	0	0	0	0	0	0	0	0	0	0	0	0	0	0	0	0	0	6	0	0	0	0	0	0	0	0	0	0	Bacteria	Bacteroidota	Bacteroidia	Sphingobacteriales	AKYH767	Unassigned
0d6a1a69036ebea6414f53b92d66b547	0	0	0	0	0	0	2	0	0	0	0	0	0	0	0	0	0	0	0	0	0	0	0	0	0	0	0	0	0	0	0	0	0	0	0	0	Bacteria	Actinobacteriota	Thermoleophilia	Solirubrobacterales	67-14	Unassigned
0d6dfc894ca8c3443460f1c0f166eb55	0	0	0	0	0	0	0	0	0	0	0	0	0	0	0	0	0	0	0	0	0	0	0	0	5	0	0	0	0	0	0	0	0	0	0	0	Bacteria	Bdellovibrionota	Oligoflexia	0319-6G20	Unassigned	Unassigned
0d6e1e7d679f7cd2fb27fb620109505a	0	0	0	0	0	0	0	0	0	2	0	0	0	0	0	0	0	0	0	0	0	0	0	0	0	0	0	0	0	0	0	0	0	0	0	0	Bacteria	Proteobacteria	Gammaproteobacteria	Burkholderiales	SC-I-84	Unassigned
0d720e2b06a1bbd6e05d66e68381d865	0	0	0	0	0	0	0	0	0	0	0	0	0	0	0	0	0	0	0	0	0	28	0	0	0	0	0	0	0	0	0	0	0	0	0	0	Bacteria	Proteobacteria	Alphaproteobacteria	Rhizobiales	Hyphomicrobiaceae	Hyphomicrobium
0d72d3f8c604407dacc5d2e59583954c	0	0	0	0	0	0	0	0	0	0	0	0	0	0	0	0	0	0	0	0	0	0	0	0	0	0	0	0	0	0	0	0	1	0	0	0	Bacteria	Acidobacteriota	Acidobacteriae	Acidobacteriales	uncultured	uncultured
0d797bf5238f277ea2b732b0cbb0d2f5	0	0	0	0	0	0	0	0	0	6	0	0	0	0	0	0	0	0	0	0	0	0	0	0	0	0	0	0	0	0	0	0	0	0	0	0	Bacteria	Elusimicrobiota	Lineage_IIa	Unassigned	Unassigned	Unassigned
0d7d0a794411d36700c2243c03611dac	0	0	0	0	0	0	0	0	0	0	0	0	0	0	0	0	0	0	0	0	0	0	0	0	0	0	0	6	0	0	0	0	0	0	0	0	Bacteria	Proteobacteria	Gammaproteobacteria	Salinisphaerales	Solimonadaceae	Polycyclovorans
0d80207f8cbd7406f1a6f95fe4fa7d5b	0	0	0	1	0	0	0	0	0	0	0	0	0	0	0	0	0	0	0	0	0	0	0	0	0	0	0	0	0	0	0	0	0	0	0	0	Bacteria	Proteobacteria	Gammaproteobacteria	Burkholderiales	TRA3-20	Unassigned
0d8220673e060578d609840d8d040050	0	0	0	0	0	0	0	0	0	0	0	0	4	0	0	0	0	0	0	0	0	0	0	0	0	0	0	0	0	0	0	0	0	0	0	0	Bacteria	Acidobacteriota	Acidobacteriae	Subgroup_2	Unassigned	Unassigned
0d82c29032ba112862554a3f31828f7d	0	0	0	2	0	0	0	0	0	1	2	0	0	0	0	0	0	0	0	0	0	8	0	5	0	0	0	0	0	0	0	0	0	0	0	0	Bacteria	Patescibacteria	Parcubacteria	Candidatus_Giovannonibacteria	Unassigned	Unassigned
0d834d3521d4510bd45713686cf83244	0	0	0	0	0	0	0	0	0	0	0	0	0	0	0	0	0	0	0	0	0	0	0	0	4	0	0	0	0	0	0	0	0	0	0	0	Bacteria	Proteobacteria	Gammaproteobacteria	Burkholderiales	Comamonadaceae	Ramlibacter
0d85c584380d1ad600a4d62719448428	0	0	0	0	0	0	0	0	0	0	0	0	0	0	0	0	0	0	0	0	0	0	0	0	5	0	0	0	0	0	0	0	0	5	0	0	Bacteria	Acidobacteriota	Acidobacteriae	Subgroup_2	Unassigned	Unassigned
0d8651914006f6a49e320530f99cda97	0	0	0	0	0	0	0	0	0	0	0	0	0	0	0	0	0	0	0	0	0	0	0	0	0	0	9	0	0	0	0	0	0	0	0	0	Bacteria	Planctomycetota	Phycisphaerae	Tepidisphaerales	WD2101_soil_group	Unassigned
0d88db831af71fff1ccf91e4638a9489	0	15	0	0	17	0	0	0	0	20	42	37	30	40	27	18	42	13	0	13	23	31	0	0	0	0	0	0	0	0	0	0	0	0	0	11	Bacteria	Acidobacteriota	Subgroup_22	Unassigned	Unassigned	Unassigned
0d897bc34ad6eec623125d6f72974c0d	0	0	0	0	0	0	0	0	0	0	0	0	0	0	0	0	0	0	0	0	0	0	0	0	0	0	0	0	2	0	0	0	0	0	0	0	Bacteria	Acidobacteriota	Acidobacteriae	Subgroup_2	Unassigned	Unassigned
0d89a086454b3ffab1346e544863a032	0	0	0	0	0	0	0	0	0	0	0	0	0	0	0	0	0	0	0	0	0	0	0	0	0	0	0	0	2	0	0	0	0	0	0	0	Bacteria	Gemmatimonadota	Gemmatimonadetes	Gemmatimonadales	Gemmatimonadaceae	uncultured
0d89d414cc821a9451be867759e4a6c6	0	0	0	0	0	0	0	0	0	0	0	0	0	0	0	0	0	0	0	0	0	0	2	0	0	0	0	0	0	0	0	0	0	0	0	0	Bacteria	Acidobacteriota	Acidobacteriae	Subgroup_2	Unassigned	Unassigned
0d8a757c53ac4e8cf767d0b169232325	0	0	0	0	0	0	0	0	0	0	0	0	0	0	0	0	0	0	0	0	0	0	0	0	0	0	0	0	0	0	0	0	7	0	0	0	Bacteria	Planctomycetota	Planctomycetes	Gemmatales	Gemmataceae	uncultured
0d8b28ae8b4144ba39e3c27c7b9709f9	0	0	0	0	0	0	0	0	4	0	0	0	0	0	0	0	0	0	0	0	0	0	0	0	0	0	0	0	0	0	0	0	0	0	0	0	Bacteria	Verrucomicrobiota	Verrucomicrobiae	Pedosphaerales	Pedosphaeraceae	Ellin516
0d8cb2cc0d0868596ffec74528a95771	0	0	0	0	0	0	0	0	0	0	0	0	0	0	0	0	0	0	0	0	0	3	0	0	0	0	0	0	0	0	0	0	0	0	0	0	Bacteria	Myxococcota	Polyangia	Polyangiales	BIrii41	Unassigned
0d8ddbfbdf57aa47e7fa65b70243b171	0	13	0	0	12	0	0	0	0	0	0	0	0	0	0	0	0	0	0	0	0	0	0	0	0	0	0	0	0	0	0	0	0	0	0	0	Bacteria	Chloroflexi	Anaerolineae	Ardenticatenales	uncultured	uncultured
0d8eaeeaa714bfb64dbeb9259214944d	0	0	0	0	0	0	0	0	0	0	0	0	0	0	0	0	0	0	0	0	5	0	0	0	0	0	0	0	0	0	0	0	0	0	0	0	Bacteria	Verrucomicrobiota	Verrucomicrobiae	Pedosphaerales	Pedosphaeraceae	Unassigned
0d8f754e25b6fbc05f21c754a04e7d7f	10	42	11	35	9	9	4	6	15	9	1	0	4	15	2	9	0	3	1	1	1	1	0	0	8	0	0	6	11	0	0	0	0	0	0	0	Bacteria	Actinobacteriota	Thermoleophilia	Gaiellales	uncultured	uncultured
0d90fb1040cf6e917444d05faaa60ae1	0	0	0	18	26	6	0	0	0	0	0	0	0	0	0	12	23	0	0	0	0	0	0	0	0	0	0	0	0	0	0	0	0	0	24	26	Bacteria	Acidobacteriota	Blastocatellia	Pyrinomonadales	Pyrinomonadaceae	RB41
0d93af84d7055d3f8556cddceaa4d264	0	6	0	0	0	0	0	0	0	0	6	0	0	0	7	0	6	0	0	0	0	0	0	0	12	0	11	0	0	0	6	0	5	0	0	0	Bacteria	Proteobacteria	Gammaproteobacteria	Burkholderiales	Comamonadaceae	Comamonas
0d9af1e75a1e7d646f1381bc7cc38bdd	0	4	0	0	0	0	0	0	0	0	0	0	0	0	0	0	0	0	0	0	0	0	0	0	0	0	0	0	0	0	0	0	0	0	0	0	Bacteria	Planctomycetota	BD7-11	Unassigned	Unassigned	Unassigned
0d9c96a61143c6f3f0b4c171ad4b16b6	0	0	0	0	0	0	0	2	0	0	0	0	0	0	0	0	0	0	0	0	0	0	0	0	0	0	0	0	0	0	0	0	0	0	0	0	Bacteria	Patescibacteria	Parcubacteria	Candidatus_Yanofskybacteria	Unassigned	Unassigned
0da06f5b81d14e0b3d1cbf59b8d8f0b8	0	6	0	0	0	0	0	0	0	12	0	0	0	0	0	0	0	0	0	6	14	0	26	0	9	24	0	0	5	0	0	0	0	0	0	10	Bacteria	Acidobacteriota	Vicinamibacteria	Subgroup_17	Unassigned	Unassigned
0da21fc29b301470c695432b7fbe4aed	0	0	0	0	0	0	0	0	0	0	0	19	0	0	0	0	0	0	0	0	0	0	0	0	0	0	0	0	0	0	0	0	0	0	0	0	Bacteria	Firmicutes	Clostridia	Clostridia_UCG-014	Unassigned	Unassigned
0da50be66f2312a725e9df4efa0566d8	0	0	0	0	0	0	0	0	0	0	0	0	0	1	0	0	0	0	0	0	0	0	0	0	0	0	0	0	0	0	0	0	0	0	0	0	Bacteria	Verrucomicrobiota	Verrucomicrobiae	Pedosphaerales	Pedosphaeraceae	Unassigned
0da821206532b8fd6ac38ea64a6e0f17	0	0	0	0	0	0	0	0	0	0	0	0	0	0	0	0	0	0	0	0	0	0	0	0	0	0	0	0	0	0	1	0	0	0	0	0	Bacteria	Proteobacteria	Gammaproteobacteria	Burkholderiales	TRA3-20	Unassigned
0da90acee8424ab3a62e2134eb996292	226	114	232	211	89	342	406	391	264	77	12	0	35	0	51	32	0	64	71	87	48	0	0	0	0	0	19	0	0	0	0	0	0	0	0	0	Bacteria	Actinobacteriota	Thermoleophilia	Gaiellales	uncultured	uncultured
0daa7420d0d34807bfa8cd3d4adfb337	0	0	0	0	0	0	0	0	0	16	0	0	0	0	0	0	0	0	0	0	0	0	0	0	0	0	0	0	0	0	0	0	0	0	0	0	Bacteria	NB1-j	Unassigned	Unassigned	Unassigned	Unassigned
0dabe73ec2247b25c5fc3ccc4bdccd44	0	0	0	0	0	0	0	0	0	0	0	2	0	0	0	0	0	0	0	0	0	0	0	0	0	0	0	0	0	0	0	0	0	0	0	0	Bacteria	Acidobacteriota	Acidobacteriae	Bryobacterales	Bryobacteraceae	Bryobacter
0dacb0721fa6f01f1b70690be04c78e4	0	0	0	0	0	0	0	0	0	0	0	0	0	0	0	0	0	0	0	0	0	0	0	0	0	0	10	0	0	0	0	0	0	0	0	0	Bacteria	Proteobacteria	Alphaproteobacteria	Caulobacterales	Hyphomonadaceae	Hirschia
0db18dfb7f9e791ed07dee929e835ecf	2	1	3	2	2	2	0	0	0	0	0	0	0	1	5	0	0	4	0	0	0	0	0	0	0	0	0	0	0	0	0	0	0	0	0	0	Bacteria	Acidobacteriota	Vicinamibacteria	Vicinamibacterales	uncultured	uncultured
0db66e39c589d2b9486e52ea883d9f0e	0	0	0	0	0	0	0	0	0	0	15	21	22	0	0	0	0	0	0	0	0	0	0	0	0	0	0	0	19	0	0	0	0	0	30	36	Bacteria	Chloroflexi	P2-11E	Unassigned	Unassigned	Unassigned
0dbb1e26f9d6f8b8db7e01754c922777	0	0	0	0	0	0	0	0	2	0	0	0	0	0	0	0	0	0	0	0	0	0	0	0	0	0	0	0	0	0	0	0	0	0	0	0	Bacteria	Actinobacteriota	Thermoleophilia	Solirubrobacterales	67-14	Unassigned
0dbbd5156068aa26c55927fb9827b008	0	15	0	0	13	0	0	0	0	0	20	0	0	0	0	0	0	0	0	0	0	0	0	0	0	0	0	0	0	0	0	0	0	0	0	0	Bacteria	Actinobacteriota	Thermoleophilia	Solirubrobacterales	67-14	Unassigned
0dbe46f41864d83698993765abb299ca	0	0	0	0	0	0	0	0	0	0	0	0	0	0	0	0	0	0	0	0	0	0	0	0	0	0	0	0	0	0	0	0	26	0	0	0	Bacteria	RCP2-54	Unassigned	Unassigned	Unassigned	Unassigned
0dbfedda015c74ec7c64f0723ac20b1e	0	0	0	0	0	0	0	0	0	0	0	0	0	0	0	0	0	0	0	0	0	0	1	0	0	0	0	0	0	0	0	0	0	0	0	0	Bacteria	Acidobacteriota	Thermoanaerobaculia	Thermoanaerobaculales	Thermoanaerobaculaceae	Subgroup_10
0dc0ef02d2f9b891cd001cb2075d35e4	0	0	0	0	0	0	0	0	0	0	0	0	0	0	0	0	0	0	0	0	0	0	0	0	0	0	0	0	0	25	32	0	0	0	0	25	Bacteria	Acidobacteriota	Acidobacteriae	Subgroup_2	Unassigned	Unassigned
0dc6ce0e2d7698ba3cb1b82571a7543a	0	0	0	0	0	0	0	0	0	0	0	6	0	0	0	0	0	0	0	0	0	0	0	0	0	0	0	0	0	0	0	0	0	0	0	0	Bacteria	Chloroflexi	Anaerolineae	SJA-15	Unassigned	Unassigned
0dc9018305a01fd58120344ec851a0c4	0	0	0	0	0	0	0	0	0	0	0	10	0	0	0	0	0	0	0	0	0	0	0	0	0	0	0	0	0	0	0	0	0	0	0	0	Bacteria	Acidobacteriota	Vicinamibacteria	Vicinamibacterales	uncultured	uncultured
0dc9c33d987d4a987dac92c6822a670e	0	0	0	0	0	0	0	0	0	0	0	0	0	0	0	0	0	0	0	0	0	0	0	0	0	0	0	0	2	0	0	0	0	0	0	0	Bacteria	Myxococcota	Polyangia	Polyangiales	Polyangiaceae	Pajaroellobacter
0dc9c691fc0123900252b5526dc7f2bb	1	0	0	0	0	0	0	0	0	0	0	0	0	0	0	0	0	0	0	0	0	0	0	0	0	0	0	0	0	0	0	0	0	0	0	0	Bacteria	Chloroflexi	Ktedonobacteria	Ktedonobacterales	JG30-KF-AS9	Unassigned
0dca67241fac22dbeb7b956759e06386	0	0	0	0	0	0	0	0	0	0	0	0	0	0	0	0	20	0	17	0	8	6	8	9	0	0	0	0	0	0	0	0	0	0	0	0	Bacteria	Proteobacteria	Gammaproteobacteria	Burkholderiales	Oxalobacteraceae	Massilia
0dcb020c7241ab72301ad2db7ca12ef4	0	0	0	0	0	0	0	0	0	0	0	0	0	0	0	0	0	0	0	0	0	0	0	5	0	0	3	0	0	0	0	0	0	0	0	0	Bacteria	Chloroflexi	Ktedonobacteria	C0119	Unassigned	Unassigned
0dcc03d3c1dc99bf674c48b4ca9906f4	0	55	46	0	0	53	31	22	36	31	0	0	0	0	0	0	0	0	0	0	27	0	0	0	0	0	0	0	0	0	0	0	0	0	0	0	Bacteria	Entotheonellaeota	Entotheonellia	Entotheonellales	Entotheonellaceae	Unassigned
0dce7439ab8ef2fed784af1bbaa0f112	0	0	0	0	0	0	0	0	0	0	0	0	0	0	0	0	0	0	0	0	0	0	0	0	0	0	0	0	28	0	0	19	21	0	0	0	Bacteria	Planctomycetota	Planctomycetes	Gemmatales	Gemmataceae	uncultured
0dd15e49f96750b9ff5ba8ea4567bfb3	8	4	0	5	5	0	2	7	0	5	2	5	8	4	8	10	0	4	8	9	21	9	8	0	3	8	0	18	13	10	9	0	11	0	0	0	Bacteria	Proteobacteria	Alphaproteobacteria	Rhizobiales	Rhizobiaceae	Allorhizobium-Neorhizobium-Pararhizobium-Rhizobium
0dd181f18b0804cfc735439ac41e3627	14	0	4	0	0	0	155	16	0	0	0	0	16	0	0	0	0	0	198	12	0	0	0	0	0	0	0	0	0	0	0	0	0	0	114	109	Bacteria	Gemmatimonadota	Gemmatimonadetes	Gemmatimonadales	Gemmatimonadaceae	uncultured
0dd26e44c62a75b92e265b372356cce2	0	0	0	0	0	0	0	0	6	0	0	0	0	0	0	0	0	0	0	0	0	0	0	0	0	0	0	0	0	0	0	0	0	0	0	0	Bacteria	Acidobacteriota	Vicinamibacteria	Vicinamibacterales	Vicinamibacteraceae	Unassigned
0dd363af6c5b1851fd5ce787b397c0ee	0	0	0	0	0	0	0	0	0	0	0	0	0	0	0	0	0	0	7	0	0	0	0	0	0	0	0	0	0	0	0	0	0	0	0	0	Bacteria	Acidobacteriota	Vicinamibacteria	Vicinamibacterales	uncultured	uncultured
0dd4f6758a059ebf702855b5a3257777	8	9	6	10	26	15	7	7	1	15	6	20	3	8	6	15	9	9	12	12	10	18	0	0	0	6	0	0	0	0	0	0	0	0	21	11	Bacteria	Acidobacteriota	Vicinamibacteria	Vicinamibacterales	Vicinamibacteraceae	Unassigned
0dd7b0ba979e28076ce3d60675be97f0	0	0	0	0	0	0	0	0	0	0	0	0	0	0	0	0	0	0	0	0	0	0	0	0	0	0	0	29	0	0	23	0	0	0	0	0	Bacteria	Myxococcota	bacteriap25	Unassigned	Unassigned	Unassigned
0dd8e8a284b6ebe9b4e50e69837c6360	0	0	0	0	0	0	0	0	0	0	0	0	0	0	0	0	0	0	0	0	0	0	0	13	0	0	0	0	0	0	0	0	0	0	0	0	Bacteria	MBNT15	Unassigned	Unassigned	Unassigned	Unassigned
0ddbe9c0bb4ca0465677a49c68b6239b	0	0	0	0	0	0	0	0	0	0	0	0	0	0	0	0	0	0	0	0	0	0	15	0	0	0	0	0	0	0	0	0	0	0	0	0	Bacteria	Cyanobacteria	Vampirivibrionia	Obscuribacterales	Obscuribacteraceae	Unassigned
0de2515d03428c662862dbaa9342bd51	0	0	0	0	0	0	0	0	0	0	1	0	0	0	0	0	0	0	0	0	0	0	0	0	0	0	0	0	0	0	0	0	0	0	0	0	Bacteria	Acidobacteriota	Blastocatellia	Pyrinomonadales	Pyrinomonadaceae	RB41
0de457a81ab6fad688f964d9d2bf8d3e	0	0	0	0	0	0	0	0	0	0	0	0	0	0	0	0	0	0	0	0	0	0	2	0	0	0	0	0	0	0	0	0	0	0	0	0	Bacteria	RCP2-54	Unassigned	Unassigned	Unassigned	Unassigned
0de875e9dcb5127cdc0be2338cc29ebe	0	0	0	0	0	0	0	0	0	0	0	0	0	0	0	0	0	0	0	0	0	0	0	0	0	5	0	0	0	0	0	0	0	0	0	0	Bacteria	Bdellovibrionota	Oligoflexia	0319-6G20	Unassigned	Unassigned
0de89c972e05bc6de1904cd79524b7c1	0	0	0	0	0	0	0	0	0	0	0	0	0	31	0	0	0	0	0	0	0	0	0	0	0	0	0	0	0	0	0	0	0	0	0	0	Bacteria	Entotheonellaeota	Entotheonellia	Entotheonellales	Entotheonellaceae	Unassigned
0de8c1438c1d9e698e5a1e9e2135c48c	0	0	0	0	0	0	0	0	0	0	0	0	0	0	0	0	0	0	1	0	0	0	0	0	0	0	0	0	0	0	0	0	0	0	0	0	Bacteria	Entotheonellaeota	Entotheonellia	Entotheonellales	Entotheonellaceae	Unassigned
0de96b143bcee537747fd5792c5f43b0	0	0	0	1	0	0	0	0	0	0	0	0	0	0	0	0	0	0	0	0	0	0	0	0	0	0	0	0	0	0	0	0	0	0	0	0	Bacteria	Myxococcota	Polyangia	Polyangiales	Phaselicystidaceae	Phaselicystis
0debd90ac77ac12893af4c98ec5b0442	0	11	0	0	0	0	0	0	0	0	0	0	0	0	0	0	0	0	0	0	0	0	0	0	0	0	0	0	0	0	0	0	0	0	0	0	Bacteria	Gemmatimonadota	S0134_terrestrial_group	Unassigned	Unassigned	Unassigned
0def776dc517e0d7eebaf9eb899da89c	0	0	2	0	0	0	0	0	0	0	0	0	0	0	0	0	0	0	0	0	0	0	0	0	0	0	0	0	0	0	0	0	0	0	0	0	Bacteria	Proteobacteria	Gammaproteobacteria	Burkholderiales	TRA3-20	Unassigned
0defc1553fe2901143180d0c2e8e2cdc	0	0	0	0	0	0	0	0	0	0	0	0	0	0	0	0	0	0	0	0	0	0	0	0	0	0	0	0	1	0	0	0	0	0	0	0	Bacteria	Proteobacteria	Gammaproteobacteria	Diplorickettsiales	Diplorickettsiaceae	uncultured
0df067f3ca8745442ecb13a53f9fe9a7	0	0	0	0	0	0	0	0	0	0	0	0	0	0	0	0	0	0	0	9	0	0	0	0	0	0	0	0	0	0	0	0	0	0	0	0	Bacteria	Elusimicrobiota	Lineage_IIa	Unassigned	Unassigned	Unassigned
0df47d4f743c4cf62a502a7a6553b27b	0	0	0	0	0	0	0	0	0	0	0	0	0	0	0	0	0	0	0	0	0	0	6	0	7	0	0	0	0	0	0	0	0	0	0	0	Bacteria	Bacteroidota	Bacteroidia	Sphingobacteriales	env.OPS_17	Unassigned
0df5ded497623ced8010d293d803ecae	0	0	0	0	0	0	0	0	0	0	0	0	0	0	0	0	0	0	0	0	0	0	5	0	0	0	0	0	0	0	0	0	0	0	0	0	Bacteria	Fibrobacterota	Fibrobacteria	Fibrobacterales	Fibrobacteraceae	possible_genus_04
0df6b7fa1f13492a18f744dabe060690	0	0	0	0	0	22	0	0	0	0	0	0	0	0	0	0	0	0	0	0	0	0	0	0	0	0	0	0	0	0	0	0	0	0	0	0	Bacteria	Chloroflexi	Chloroflexia	Chloroflexales	Roseiflexaceae	uncultured
0df6dde9e888ea5d7d7864cbe9778712	0	0	0	0	0	0	0	0	0	0	0	0	0	0	0	0	0	0	0	0	0	0	0	12	0	0	0	0	0	0	0	0	0	0	0	0	Bacteria	Acidobacteriota	Subgroup_22	Unassigned	Unassigned	Unassigned
0dfb88852bdebe368a762bd7fc7d5ef6	0	0	0	0	0	0	0	0	0	0	0	0	0	0	0	0	0	0	11	0	0	0	0	0	0	0	0	0	0	0	0	0	0	0	0	0	Bacteria	Chloroflexi	Anaerolineae	RBG-13-54-9	Unassigned	Unassigned
0e0014d55bde49b33f489a75906c7e21	0	0	0	0	0	0	0	0	0	0	0	17	0	14	0	30	0	0	0	0	0	0	0	0	0	0	0	0	0	0	0	0	0	0	0	0	Bacteria	Actinobacteriota	Unassigned	Unassigned	Unassigned	Unassigned
0e001af580625311959d88b65ea5dc8b	0	0	0	0	0	0	6	0	0	0	0	0	0	0	0	0	0	0	0	0	0	0	0	0	0	0	0	0	0	0	0	0	0	0	0	0	Bacteria	Proteobacteria	Gammaproteobacteria	Pseudomonadales	Moraxellaceae	Acinetobacter
0e01b1503462ff1773ae17475a1f2334	0	0	0	0	0	0	0	0	0	0	0	0	0	0	0	0	0	0	19	0	16	0	0	19	78	0	51	10	0	17	16	0	5	0	0	0	Bacteria	Actinobacteriota	Unassigned	Unassigned	Unassigned	Unassigned
0e06966a39997e77778e2b0e6db88a89	0	0	0	0	0	0	0	0	8	0	0	0	0	0	0	0	0	0	0	0	0	0	0	0	0	0	0	0	0	0	0	0	0	0	0	0	Bacteria	MBNT15	Unassigned	Unassigned	Unassigned	Unassigned
0e085696cdf787db5cd4e92a39464e9c	0	25	0	17	0	0	0	0	0	30	24	22	0	0	0	30	17	0	22	0	0	15	0	0	21	58	25	15	0	0	0	0	0	0	0	0	Bacteria	Proteobacteria	Alphaproteobacteria	Caulobacterales	Hyphomonadaceae	SWB02
0e088479e7a414fc5a16bd2e22db1ccf	0	0	0	0	0	0	0	0	0	0	0	0	0	0	0	0	0	0	5	0	0	0	0	0	0	0	0	0	0	0	0	0	0	0	0	0	Bacteria	Proteobacteria	Alphaproteobacteria	Caulobacterales	Hyphomonadaceae	Hirschia
0e08a88bd729bbb68f60c3b360b82105	0	0	0	0	0	0	0	0	0	3	0	0	0	0	0	0	0	0	0	0	0	0	0	0	0	0	0	0	0	0	0	0	0	0	0	0	Bacteria	Proteobacteria	Alphaproteobacteria	Rhizobiales	Rhodomicrobiaceae	Rhodomicrobium
0e0b3a5718b1d34163da9d9b9e7ccd6e	0	0	0	0	0	0	0	0	0	0	0	0	0	0	4	0	0	0	0	0	0	0	0	0	0	0	0	0	0	0	0	0	0	0	0	0	Bacteria	Proteobacteria	Gammaproteobacteria	EPR3968-O8a-Bc78	Unassigned	Unassigned
0e1055410fe6e490cea6d7b4b5f4b75d	0	0	0	0	0	0	0	0	0	0	0	0	0	0	0	0	0	0	0	0	0	0	0	0	0	0	0	0	2	0	0	0	0	0	0	0	Bacteria	Spirochaetota	Spirochaetia	Spirochaetales	Spirochaetaceae	Spirochaeta
0e12c7e9b78b0005eceecc91687f4282	0	0	0	0	0	0	0	0	0	0	0	0	0	0	0	0	0	0	0	0	0	0	0	0	0	0	0	0	0	0	0	18	0	0	0	0	Bacteria	Proteobacteria	Alphaproteobacteria	Rhizobiales	Xanthobacteraceae	uncultured
0e13ad11aef152a9844e2a64fc9456ae	0	0	0	16	0	0	15	0	50	0	0	0	0	0	0	0	0	0	0	0	0	0	0	0	0	0	0	0	0	0	0	0	0	0	0	0	Bacteria	Actinobacteriota	Unassigned	Unassigned	Unassigned	Unassigned
0e1455bd51c30cac18a119eb0b57e0e5	0	0	0	0	0	3	0	5	3	0	0	3	0	2	2	2	0	2	2	4	1	0	0	0	2	0	0	0	0	0	0	0	0	0	1	8	Bacteria	Verrucomicrobiota	Verrucomicrobiae	Chthoniobacterales	Chthoniobacteraceae	Candidatus_Udaeobacter
0e150fc124d3c313cdacb849dd406d2f	0	0	0	0	0	0	0	0	0	0	0	0	0	0	0	0	0	0	0	0	0	0	0	0	0	0	0	21	0	0	0	0	0	0	36	0	Bacteria	Actinobacteriota	Actinobacteria	Frankiales	Acidothermaceae	Acidothermus
0e17286b20a3755f1bec265962561aef	0	0	0	0	0	0	0	0	0	0	0	0	0	0	0	0	0	0	0	0	0	0	0	0	0	0	0	0	0	4	0	0	0	0	0	0	Bacteria	Planctomycetota	Planctomycetes	Pirellulales	Pirellulaceae	Pir4_lineage
0e1771375d63f716eddc8e18feefdf1f	1	0	0	0	0	0	0	11	6	0	0	0	0	0	0	0	0	0	0	0	0	0	0	0	0	0	0	0	0	0	0	0	0	0	0	0	Bacteria	Verrucomicrobiota	Verrucomicrobiae	Chthoniobacterales	Chthoniobacteraceae	Candidatus_Udaeobacter
0e17d7c54f4a19f5d7cc54cc9e52200c	0	0	0	0	0	0	0	1	0	0	0	0	0	0	0	0	0	0	0	0	0	0	0	0	0	0	0	0	0	0	0	0	0	0	0	0	Bacteria	Acidobacteriota	Vicinamibacteria	Vicinamibacterales	uncultured	uncultured
0e1947f81ca8bfde6c93eaf0da103f5c	0	0	0	0	0	0	0	0	0	0	0	0	0	0	0	0	0	0	0	0	0	0	0	0	27	0	0	0	0	0	0	0	0	34	0	0	Bacteria	Acidobacteriota	Acidobacteriae	Bryobacterales	Bryobacteraceae	Bryobacter
0e19ef416aac8f8d0f9a40d62555be09	0	0	0	0	0	0	0	0	0	0	0	0	0	0	0	2	0	0	0	0	0	0	0	0	0	0	0	0	0	0	0	0	0	0	0	0	Bacteria	Proteobacteria	Gammaproteobacteria	Burkholderiales	A21b	Unassigned
0e1aaae548407ec7477fefc3b61a529c	0	0	0	0	0	0	0	0	0	0	0	0	0	0	0	0	0	0	0	0	0	0	0	0	0	14	0	0	0	0	0	0	0	0	0	0	Bacteria	Proteobacteria	Alphaproteobacteria	Caulobacterales	Hyphomonadaceae	Hirschia
0e1b7ab87124bb64d4cbaaf8811f4c8c	0	0	0	0	0	0	0	0	0	0	0	0	0	0	0	0	0	0	0	0	0	0	17	38	40	27	0	38	37	53	67	71	50	55	22	31	Bacteria	Acidobacteriota	Acidobacteriae	Subgroup_13	Unassigned	Unassigned
0e1d316658ec2a5ec00b470d44af063b	0	0	0	0	0	0	0	0	0	0	0	0	0	0	0	0	3	0	0	0	0	0	0	0	0	0	0	0	0	0	0	0	0	0	0	0	Bacteria	Bdellovibrionota	Bdellovibrionia	Bdellovibrionales	Bdellovibrionaceae	Bdellovibrio
0e2256bd04ce17ee292a3c58c6390967	0	0	0	0	0	0	0	0	0	0	0	0	0	0	8	0	0	0	0	0	0	0	0	0	0	0	0	0	0	0	0	0	0	0	0	0	Bacteria	Planctomycetota	Planctomycetes	Gemmatales	Gemmataceae	uncultured
0e226a3baf75eeb90aea518553e71365	0	0	0	0	0	0	0	0	0	0	2	0	0	0	0	0	0	0	0	0	0	0	0	0	0	0	0	0	0	0	0	0	0	0	0	0	Bacteria	Proteobacteria	Alphaproteobacteria	uncultured	uncultured	uncultured
0e23fb89de21a3297649b0b34765fe49	0	0	0	0	0	19	0	0	0	0	0	0	0	0	0	0	0	0	0	0	0	0	0	0	0	0	0	0	0	0	0	0	0	0	0	0	Bacteria	Myxococcota	Polyangia	Polyangiales	BIrii41	Unassigned
0e270bdc02bc2dd77b6585c83327c105	0	0	0	0	0	0	0	0	0	0	0	0	5	0	0	0	0	0	0	0	0	0	0	0	0	4	0	0	4	0	0	0	0	0	0	0	Bacteria	Proteobacteria	Gammaproteobacteria	Burkholderiales	Methylophilaceae	Unassigned
0e2881707584e23b9195439d2e6d33e5	0	0	0	0	0	0	0	0	0	0	0	0	0	0	0	0	0	0	0	0	0	0	14	0	0	0	0	0	0	0	0	0	0	0	0	0	Bacteria	Proteobacteria	Gammaproteobacteria	Gammaproteobacteria_Incertae_Sedis	Unassigned	Acidibacter
0e298c3af1cef2e8df96b4713c89bbf5	0	0	0	0	0	0	0	0	0	0	0	0	0	0	0	0	0	0	0	0	0	0	0	0	0	0	0	0	0	0	0	6	0	0	0	0	Bacteria	Bdellovibrionota	Bdellovibrionia	Bacteriovoracales	Bacteriovoracaceae	uncultured
0e2a04d4c189ee9ed7eb12d7bac31551	0	0	0	0	0	0	0	0	0	0	0	0	0	1	0	0	0	0	4	0	0	3	0	0	0	5	0	0	0	0	0	0	0	0	0	0	Bacteria	Proteobacteria	Gammaproteobacteria	Steroidobacterales	Steroidobacteraceae	uncultured
0e2a6e5fdb49854ff9cf2fd9dc354947	0	5	0	0	0	0	0	0	0	0	0	0	0	0	0	0	0	0	0	0	0	0	0	0	0	0	0	0	0	0	0	0	0	0	0	0	Bacteria	Actinobacteriota	Unassigned	Unassigned	Unassigned	Unassigned
0e2db60b6d38c5086e6e7dbde1eca9b0	0	39	0	0	0	0	0	60	0	0	0	0	0	42	0	0	0	0	0	50	11	0	0	0	0	27	0	0	0	0	0	0	0	0	29	41	Bacteria	Chloroflexi	AD3	Unassigned	Unassigned	Unassigned
0e2dc271daa3efa85f070248ae4d74f7	0	0	0	0	0	0	0	0	0	0	0	0	0	0	0	0	0	0	0	0	0	0	10	0	11	0	0	0	0	0	0	0	0	21	0	0	Bacteria	Acidobacteriota	Acidobacteriae	Subgroup_2	Unassigned	Unassigned
0e2dd4afd6f4aee8f18d4dfef1e1d071	0	0	2	0	0	0	0	0	0	0	0	0	0	0	0	0	0	0	0	0	0	0	0	0	0	0	0	0	0	0	0	0	0	0	0	0	Bacteria	Myxococcota	Polyangia	Polyangiales	Phaselicystidaceae	Phaselicystis
0e2ebabac43e8e9873cd14587b61b88b	0	0	0	10	0	11	0	0	0	0	0	0	0	0	0	0	0	19	0	0	0	0	0	0	0	10	0	5	0	0	0	0	0	0	11	0	Bacteria	Proteobacteria	Gammaproteobacteria	Burkholderiales	Nitrosomonadaceae	MND1
0e2ec8b7ffe273e73cf6c8363215cf2e	0	0	0	0	0	0	0	0	0	0	0	0	0	0	0	0	0	0	0	0	0	0	0	0	0	26	0	0	0	0	0	0	0	0	0	0	Bacteria	Verrucomicrobiota	Verrucomicrobiae	Opitutales	Opitutaceae	Lacunisphaera
0e319b532e5387531c334e17f397e422	0	0	0	0	0	0	0	0	0	0	0	0	0	0	0	0	0	0	16	0	0	0	0	0	0	0	0	0	0	0	0	0	0	0	0	0	Bacteria	Spirochaetota	Spirochaetia	Spirochaetales	Spirochaetaceae	Spirochaeta
0e32b9f38d7ca761367c408feaa36348	0	0	0	0	0	0	0	0	0	0	0	0	0	4	0	0	0	0	0	0	0	0	0	0	0	0	0	0	0	0	0	0	0	0	0	0	Bacteria	Actinobacteriota	Thermoleophilia	Solirubrobacterales	67-14	Unassigned
0e332329b654926fffb64fb80bb69ab3	0	0	0	0	0	0	0	0	0	0	0	0	0	0	0	0	0	0	0	0	0	0	0	29	0	24	0	0	12	0	23	0	0	0	0	0	Bacteria	Acidobacteriota	Acidobacteriae	Subgroup_12	Unassigned	Unassigned
0e341cc72c70559d8588585f7a3e176c	0	0	0	0	0	0	0	0	0	0	0	0	0	0	0	0	0	0	0	0	5	0	0	0	0	0	0	0	0	0	0	0	0	0	0	0	Bacteria	Proteobacteria	Alphaproteobacteria	Micropepsales	Micropepsaceae	uncultured
0e371d5c4832a618f8e999ae407aeda0	0	0	0	0	0	0	0	0	0	0	0	0	0	0	0	0	0	0	0	0	0	0	3	0	0	0	0	0	0	0	0	0	0	0	0	0	Bacteria	Myxococcota	Polyangia	Polyangiales	Polyangiaceae	Pajaroellobacter
0e3b4343599b5c1615b1d25d0aba6bc6	0	0	0	0	0	0	0	0	0	0	0	0	0	0	0	0	0	0	0	0	0	0	12	0	0	0	0	0	0	0	0	0	0	0	0	0	Bacteria	Firmicutes	Bacilli	Paenibacillales	Paenibacillaceae	Paenibacillus
0e3b7e9f531f4cf8c3afaa92a7598981	0	0	0	0	0	0	0	0	0	0	0	0	1	0	0	0	0	0	0	0	0	0	0	0	0	0	0	0	0	0	0	0	0	0	0	0	Bacteria	Bacteroidota	Bacteroidia	Sphingobacteriales	AKYH767	Unassigned
0e3c8806e0dc2ff60781a83dd4d60644	0	0	2	0	0	0	0	0	0	0	0	0	0	0	0	0	0	0	0	0	0	0	0	0	0	0	0	0	0	0	0	0	0	0	0	0	Bacteria	Bacteroidota	Bacteroidia	Sphingobacteriales	AKYH767	Unassigned
0e3fe4525ed4562230ee914254947a83	0	0	0	0	0	2	0	0	0	0	0	0	0	0	0	0	0	0	0	0	0	0	0	0	0	0	0	0	0	0	0	0	0	0	0	0	Bacteria	Bacteroidota	Bacteroidia	Flavobacteriales	Flavobacteriaceae	Flavobacterium
0e40535c48da08ec229103db9e1e84d9	0	0	0	0	0	0	0	0	1	0	0	0	0	0	0	0	0	0	0	0	0	0	0	0	0	0	0	0	0	0	0	0	0	0	0	0	Bacteria	Elusimicrobiota	Lineage_IIa	Unassigned	Unassigned	Unassigned
0e4478fcb1489c1fb6af15d32b1585e3	0	0	0	0	0	0	0	0	0	0	0	0	0	0	0	0	0	0	0	0	0	0	0	0	19	0	0	0	0	0	0	0	0	0	0	0	Bacteria	Actinobacteriota	Actinobacteria	Frankiales	Acidothermaceae	Acidothermus
0e44ccd14529baf9dddc0dfd58cb552d	0	0	0	0	0	0	0	0	0	0	0	0	1	0	0	0	0	0	0	0	0	0	0	0	0	0	0	0	0	0	0	0	0	0	0	0	Bacteria	Proteobacteria	Gammaproteobacteria	Gammaproteobacteria_Incertae_Sedis	Unassigned	Candidatus_Ovatusbacter
0e46c8a14b2b2fa852b659563ee1625f	0	0	4	0	0	0	0	0	0	0	0	0	0	0	0	0	0	0	0	0	0	0	0	0	0	0	0	0	0	0	0	0	0	0	0	0	Bacteria	Patescibacteria	Saccharimonadia	Saccharimonadales	Unassigned	Unassigned
0e4774641a3ed14649b139340e8bb330	0	0	0	0	0	0	0	0	0	0	0	0	0	0	0	0	0	0	0	0	0	0	0	0	0	0	0	0	0	0	0	0	0	0	2	0	Bacteria	Chloroflexi	TK10	Unassigned	Unassigned	Unassigned
0e4b115a2d3da6bb782c003df54d45d0	0	0	0	0	0	0	0	0	0	0	0	0	0	0	0	0	0	0	0	0	0	3	0	0	0	0	0	0	0	0	0	0	0	0	0	0	Bacteria	Acidobacteriota	Blastocatellia	Pyrinomonadales	Pyrinomonadaceae	RB41
0e4c8ababd1ac091d9e975019eac4e02	0	0	0	0	0	0	0	0	0	0	0	0	4	0	0	0	0	0	0	0	0	0	0	0	0	0	0	0	0	0	0	0	0	0	0	0	Bacteria	Patescibacteria	Saccharimonadia	Saccharimonadales	Saccharimonadaceae	TM7a
0e4cb837e59fa518780984cc51c697db	0	0	0	0	0	0	0	0	0	0	0	0	0	0	0	0	0	5	0	0	0	0	0	0	0	0	0	0	0	0	0	0	0	0	0	0	Bacteria	Chloroflexi	Chloroflexia	Chloroflexales	Roseiflexaceae	uncultured
0e4d11e9aee1d32073dfc200ee7d01a7	0	0	0	0	0	0	0	0	0	0	0	0	0	12	0	0	0	0	0	0	0	0	0	0	0	0	0	0	0	0	0	0	0	0	0	0	Bacteria	Methylomirabilota	Methylomirabilia	Rokubacteriales	Unassigned	Unassigned
0e4e14fe18c4da0db20c49b8a51ffa0e	0	0	0	0	0	0	0	0	0	0	0	7	0	0	0	0	0	0	0	0	0	0	0	29	0	0	0	0	0	0	0	37	43	0	19	20	Bacteria	Acidobacteriota	Vicinamibacteria	Subgroup_17	Unassigned	Unassigned
0e5069a01a4ec771e558d8b194a1cd24	0	0	0	0	0	0	0	0	0	0	0	0	0	0	0	0	0	0	0	0	0	0	0	0	0	0	0	1	0	0	0	0	0	0	0	0	Bacteria	Proteobacteria	Gammaproteobacteria	Diplorickettsiales	Diplorickettsiaceae	uncultured
0e52959c3c78bf362ebb44bda9dc915f	0	0	6	0	0	0	0	0	0	0	0	0	0	0	0	0	0	0	0	0	0	0	0	0	0	0	0	0	0	0	0	0	0	0	0	0	Bacteria	Proteobacteria	Gammaproteobacteria	Burkholderiales	TRA3-20	Unassigned
0e53e4a3844ed49a5c0296703337bbf0	0	0	0	0	0	0	0	0	5	0	0	0	0	0	0	2	0	0	0	8	11	0	10	0	0	0	9	0	0	0	0	0	0	0	0	0	Bacteria	Bacteroidota	Bacteroidia	Chitinophagales	Chitinophagaceae	Aurantisolimonas
0e549208dcbb7275536e9deef6ab239c	1	3	0	0	2	1	2	3	0	1	4	6	7	0	13	11	10	1	0	1	0	0	0	0	0	0	0	0	0	0	0	0	0	0	0	0	Bacteria	Actinobacteriota	Thermoleophilia	Gaiellales	uncultured	uncultured
0e54bda7002f9fb353ebed37039cc0c4	0	0	0	0	0	0	0	0	0	0	0	0	0	0	0	0	0	0	0	23	8	0	15	0	0	0	0	0	0	0	0	0	0	0	0	0	Bacteria	Acidobacteriota	Acidobacteriae	Solibacterales	Solibacteraceae	Candidatus_Solibacter
0e61a4eb7f9e60c66d3c9393030de904	0	0	0	0	0	0	0	0	0	0	0	0	0	0	0	0	0	0	0	0	0	0	0	0	0	0	0	0	2	0	0	0	0	0	0	0	Bacteria	Methylomirabilota	Methylomirabilia	Rokubacteriales	Unassigned	Unassigned
0e6297c69e6d715f029ec7479afe8860	0	0	0	0	0	0	0	0	0	0	0	0	0	0	0	0	0	0	6	0	0	0	0	0	0	0	0	0	0	0	0	0	0	0	0	0	Bacteria	Gemmatimonadota	Gemmatimonadetes	Gemmatimonadales	Gemmatimonadaceae	uncultured
0e62e9f415b2a6eda263aa71620eec33	36	58	66	19	48	41	17	22	14	203	270	148	154	274	244	90	169	161	80	102	70	125	32	0	85	0	14	0	0	0	11	0	0	0	54	24	Bacteria	Nitrospirota	Nitrospiria	Nitrospirales	Nitrospiraceae	Geobacter_sp.
0e634416c68383788071b48002c7957e	0	0	0	0	0	0	0	0	0	0	0	0	0	0	2	0	0	0	0	0	0	0	0	0	0	0	0	0	0	0	0	0	0	0	0	0	Bacteria	Acidobacteriota	Thermoanaerobaculia	Thermoanaerobaculales	Thermoanaerobaculaceae	Subgroup_10
0e6dcb3634f325e62202b7e4fcc2cf9b	0	0	0	0	0	0	0	0	0	0	0	0	0	0	0	0	0	0	0	0	0	1	0	0	0	0	0	0	0	0	0	0	0	0	0	0	Bacteria	Verrucomicrobiota	Kiritimatiellae	WCHB1-41	Unassigned	Unassigned
[truncated: 32,438 more rows]

## Sheet: Phylum
Mateguadua|Vínculo|Pailón|Domínguez
Acidobacteriota
Actinobacteriota
Armatimonadota
Bacteroidota
Bdellovibrionota
Chloroflexi
Cyanobacteria
Dependentiae
Desulfobacterota
Elusimicrobiota
Entotheonellaeota
FCPU426
Fibrobacterota
Firmicutes
GAL15
Gemmatimonadota
Latescibacterota
MBNT15
Methylomirabilota
Myxococcota
NB1-j
Nitrospirota
Patescibacteria
Planctomycetota
Proteobacteria
RCP2-54
SAR324_clade(Marine_group_B)
Spirochaetota
Sva0485
Verrucomicrobiota
WPS-2
Zixibacteria

## Sheet: Class
Vínculo	Mateguadua	Pailón	Domínguez	Mateguadua|Vínculo	Mateguadua|Pailón	Vínculo|Pailón	Mateguadua|Vínculo|Pailón	Mateguadua|Pailón|Domínguez	Vínculo|Pailón|Domínguez	Mateguadua|Vínculo|Pailón|Domínguez
Rhodothermia	SAR324_clade(Marine_group_B)	BMS9AB35	Elusimicrobiota	AKAU4049	661256	Subgroup_20	Endomicrobia	Desulfobacteria	BD7-11	Bacilli
	BreVínculoematia	NLS2-31	Kazania		Aminicenantia		Longimicrobia	Desulfomonilia		Gammaproteobacteria
	Incertae_Sedis	Kiritimatiellae			D8A-2			Subgroup_21		Nitrospiria
	Pla3_lineage	OC31			MVP-15			Armatimonadia		Thermoleophilia
					WCHB1-81			Desulfobulbia		Alphaproteobacteria
					MD2902-B12					Unassigned
					DG-56					Verrucomicrobiae
										Methylomirabilia
										Chloroflexia
										Acidobacteriae
										Clostridia
										Negativicutes
										Actinobacteria
										Vicinamibacteria
										Bacteroidia
										Ktedonobacteria
										KD4-96
										Acidimicrobiia
										TK10
										Gemmatimonadetes
										Subgroup_22
										bacteriap25
										Subgroup_5
										Latescibacterota
										Subgroup_11
										uncultured
										Blastocatellia
										AD3
										Myxococcia
										Polyangia
										Entotheonellia
										Thermodesulfovibrionia
										Vampirivibrionia
										Subgroup_18
										Coriobacteriia
										Holophagae
										Cyanobacteriia
										Rubrobacteria
										Anaerolineae
										Spirochaetia
										Dehalococcoidia
										Pla4_lineage
										Latescibacteria
										Gitt-GS-136
										Bdellovibrionia
										4-29-1
										S0134_terrestrial_group
										Planctomycetes
										Lineage_IIa
										OLB14
										Lineage_IIb
										Kryptonia
										Leptospirillia
										SJA-28
										Phycisphaerae
										Subgroup_25
										SHA-26
										BD2-11_terrestrial_group
										Saccharimonadia
										Oligoflexia
										Desulfuromonadia
										P2-11E
										Desulfobaccia
										Elusimicrobia
										Thermoanaerobaculia
										JG30-KF-CM66
										Syntrophia
										Zixibacteria
										Babeliae
										OM190
										Syntrophobacteria
										Chitinivibrionia
										Fimbriimonadia
										Ignavibacteria
										AT-s3-28
										Parcubacteria
										Limnochordia
										Syntrophorhabdia
										Desulfitobacteriia
										Chlamydiae
										Kapabacteria
										Dojkabacteria
										Leptospirae
										Microgenomatia
										Chthonomonadetes
										WWE3
										Berkelbacteria
										Sericytochromatia
										Lineage_IIc
										ABY1
										Gracilibacteria
										Fibrobacteria
										vadinHA49
										Desulfovibrionia
										Omnitrophia

## Sheet: Order
Vínculo	Mateguadua	Pailón	Domínguez	Mateguadua|Vínculo	Mateguadua|Pailón	Mateguadua|Domínguez	Vínculo|Pailón	Vínculo|Domínguez	Pailón|Domínguez	Mateguadua|Vínculo|Pailón	Mateguadua|Vínculo|Domínguez	Mateguadua|Pailón|Domínguez	Vínculo|Pailón|Domínguez	Mateguadua|Vínculo|Pailón|Domínguez
Candidatus_Peregrinibacteria	ADurb.Bin180	1013-28-CG33	053A03-B-DI-P58	AKAU4049	Aminicenantales	0319-7L14	Candidatus_Adlerbacteria	Bacteroidetes_VC2.1_Bac22	Candidatus_Liptonbacteria	Cyanobacteriales	FFCH16767	661239	Anaerolineae	0319-6G20
Nitrosococcales	Brevinematales	Caedibacterales	Candidatus_Beckwithbacteria	Brevibacillales	Beggiatoales	Candidatus_Kerfeldbacteria	Candidatus_Azambacteria	Elev-16S-1166	FW22	Elev-16S-573		Armatimonadales	Candidatus_Magasanikbacteria	Acetobacterales
Rhodothermales	CHAB-XI-27	Candidatus_Falkowbacteria	Elusimicrobiota	Thermincolales	Candidatus_Collierbacteria	Pasteurellales	Candidatus_Moranbacteria		PAUC26f	Endomicrobiales		B12-WMSP1	Limnochordia	Acidaminococcales
UA11	Desulfuromonadales	Candidatus_Ryanbacteria	Gastranaerophilales		Candidatus_Doudnabacteria		Candidatus_Peribacteria		Silvanigrellales	Ferrovibrionales		B2M28		Acidiferrobacterales
VHS-B3-70	DTU014	Candidatus_Staskawiczbacteria	Kazania		Candidatus_Kuenenbacteria		Glycomycetales		Zavarziniales	Kallotenuales		Bradymonadales		Acidimicrobiales
Vibrionales	EC3	Candidatus_Vogelbacteria	RF39		Candidatus_Pacebacteria					Longimicrobiales		Clostridia_UCG-014		Acidobacteriae
	EPR3968-O8a-Bc78	Candidatus_Wolfebacteria	Staphylococcales		CG2-30-50-142					MSB-4B10		Dehalococcoidales		Acidobacteriales
	Ga0077536	Candidatus_Zambryskibacteria			Eubacteriales					Oceanospirillales		Desulfatiglandales		Actinomarinales
		CCM19a			GIF3					Rhodobacterales		Desulfobacterales		Aeromonadales
		Clostridia_vadinBB60_group			GWA2-38-13b					SM1A07		Desulfobulbales		AKIW659
		DG-20			MSBL5					Subgroup_9		Desulfomonilales		Alicyclobacillales
		FS117-23B-02			Sneathiellales					Thermoactinomycetales		Ectothiorhodospirales		Anaerolineales
		GOUTB8			Tenderiales					Vampirovibrionales		FCPU453		Ardenticatenales
		MA-28-I98C										GIF9		Azospirillales
		Sh765B-TzT-20										OPB41		Babeliales
		UASB-TL25										Parvibaculales		Bacillales
		UBA9983										Peptococcales		Bacteriovoracales
		WCHB1-41										RBG-13-46-9		Bacteroidales
												vadinBA26		Bdellovibrionales
														Bifidobacteriales
														Blastocatellales
														Blfdi19
														Bryobacterales
														Burkholderiales
														C0119
														Caldilineales
														Candidatus_Giovannonibacteria
														Candidatus_Jorgensenbacteria
														Candidatus_Kaiserbacteria
														Candidatus_Levybacteria
														Candidatus_Nomurabacteria
														Candidatus_Woesebacteria
														Candidatus_Yanofskybacteria
														Catenulisporales
														Caulobacterales
														CCD24
														CCM11a
														Cellvibrionales
														Chitinophagales
														Chlamydiales
														Chloroflexales
														Chloroplast
														Christensenellales
														Chthoniobacterales
														Chthonomonadales
														Clostridia
														Clostridiales
														Coriobacteriales
														Corynebacteriales
														Coxiellales
														Cytophagales
														Defluviicoccales
														Desulfitobacteriales
														Desulfobaccales
														Desulfovibrionales
														Desulfuromonadia
														Diplorickettsiales
														Dongiales
														DS-100
														Elev-1554
														Elsterales
														Enterobacterales
														Entomoplasmatales
														Entotheonellales
														Erysipelotrichales
														Fibrobacterales
														Fimbriimonadales
														Flavobacteriales
														Frankiales
														Gaiellales
														Gammaproteobacteria
														Gammaproteobacteria_Incertae_Sedis
														Gemmatales
														Gemmatimonadales
														Geobacterales
														Haliangiales
														Holophagales
														Holosporales
														Ignavibacteriales
														IMCC26256
														Isosphaerales
														JG36-GS-52
														JG36-TzT-191
														Kapabacteriales
														KF-JG30-C25
														KI89A_clade
														Kryptoniales
														Ktedonobacterales
														Lachnospirales
														Lactobacillales
														Latescibacterales
														Latescibacterota
														Legionellales
														Leptospirales
														Leptospirillales
														Lineage_IV
														Methylacidiphilales
														Methylococcales
														Methylomirabilales
														Micavibrionales
														Micrococcales
														Micromonosporales
														Micropepsales
														Microtrichales
														mle1-27
														mle1-8
														Monoglobales
														MVP-88
														Mycoplasmatales
														Myxococcales
														Nannocystales
														Nitrospirales
														Obscuribacterales
														Oligoflexales
														Omnitrophales
														Opitutales
														Oscillospirales
														Paenibacillales
														Paracaedibacterales
														Parcubacteria
														PB19
														Pedosphaerales
														Peptostreptococcales-Tissierellales
														Phycisphaerales
														Pirellulales
														Pla1_lineage
														Planctomycetales
														PLTA13
														Polyangiales
														Propionibacteriales
														Pseudomonadales
														Pseudonocardiales
														Pyrinomonadales
														R7C24
														RBG-13-54-9
														Reyranellales
														Rhizobiales
														Rhodospirillales
														Rickettsiales
														Rokubacteriales
														Rubrobacterales
														S085
														S-70
														Saccharimonadales
														Salinisphaerales
														SAR202_clade
														S-BQ2-57_soil_group
														SBR1031
														SJA-15
														Solibacterales
														Solirubrobacterales
														Sphingobacteriales
														Sphingomonadales
														Spirochaetales
														Steroidobacterales
														Streptomycetales
														Streptosporangiales
														Subgroup_12
														Subgroup_13
														Subgroup_15
														Subgroup_17
														Subgroup_2
														Subgroup_7
														Syntrophales
														Syntrophobacterales
														Syntrophorhabdales
														Tepidisphaerales
														Thalassobaculales
														Thermoanaerobaculales
														Thermomicrobiales
														Tistrellales
														uncultured
														Veillonellales-Selenomonadales
														Verrucomicrobiales
														Vicinamibacterales
														WD260
														Xanthomonadales
														Zixibacteria
														2024-11-01

## Sheet: Family
Vínculo	Mateguadua	Pailón	Domínguez	Mateguadua|Vínculo	Mateguadua|Pailón	Mateguadua|Domínguez	Vínculo|Pailón	Vínculo|Domínguez	Pailón|Domínguez	Mateguadua|Vínculo|Pailón	Mateguadua|Vínculo|Domínguez	Mateguadua|Pailón|Domínguez	Vínculo|Pailón|Domínguez	Mateguadua|Vínculo|Pailón|Domínguez
Ardenticatenaceae	BreVínculoemataceae	01D2Z36	Carnobacteriaceae	Blattabacteriaceae	AKAU3564_sediment_group	Pasteurellaceae	Glycomycetaceae	Erwiniaceae	Chitinimonadaceae	AKIW781	Chthonomonadaceae	Akkermansiaceae	Actinospicaceae	[Eubacterium]_coprostanoligenes_group
Fokiniaceae	Tepidisphaeraceae	Azospirillaceae	Corynebacteriaceae	Brevibacillaceae	Anaerovoracaceae	Thermomicrobiaceae	Pseudohongiellaceae		Kaistiaceae	Amb-16S-1034	Coriobacteriales_Incertae_Sedis	Barnesiellaceae	Anaerolineae	27F-1492R
Promicromonosporaceae		B122	Dehalococcoidaceae	Chroococcidiopsaceae	Beggiatoaceae				Magnetospiraceae	Babeliaceae	Neisseriaceae	Cyclobacteriaceae	Limnochordia	37-13
Rhodothermaceae		Bacteroidetes_BD2-2	Dermatophilaceae	Heliobacteriaceae	Candidatus_Raymondbacteria				Paludibacteraceae	Cellulomonadaceae	UCG-010	Desulfatiglandaceae	type_III	67-14
UBA12411		Caedibacteraceae	Elusimicrobiota	Porphyromonadaceae	Gracilibacteraceae				Selenomonadaceae	Cellvibrionaceae		Desulfitobacteriaceae	Yersiniaceae	A0839
Vibrionaceae		Coleofasciculaceae	Gemellaceae	Thermincolaceae	Halomonadaceae				Silvanigrellaceae	Chitinibacteraceae		Desulfomonilaceae		A21b
		Desulfobulbaceae	Gimesiaceae		Smithellaceae					Chloroflexaceae		Desulfosarcinaceae		AB1
		Ferrovibrionaceae	Kazania		Sneathiellaceae					Dysgonomonadaceae		Lactobacillaceae		Acetobacteraceae
		LD-RB-34	Muribaculaceae		Tenderiaceae					Eel-36e1D6		Magnetospirillaceae		Acidaminococcaceae
		Leeiaceae	S15-21							EnDomínguezcrobiaceae		Omnitrophaceae		Acidiferrobacteraceae
		Lentimicrobiaceae								Entomoplasmatales_Incertae_Sedis		Parvibaculaceae		Acidimicrobiaceae
		Methylococcaceae								Longimicrobiaceae		Peptococcaceae		Acidobacteriaceae_(Subgroup_1)
		Parvularculaceae								Microtrichaceae		Prolixibacteraceae		Acidobacteriae
		PHOS-HE36								Planococcaceae		Rickettsiaceae		Acidothermaceae
		Rubinisphaeraceae								Rhodobacteraceae		SB-5		Aeromonadaceae
										Schlesneriaceae		Thioalkalispiraceae		AKYG1722
										Terrimicrobiaceae		UBA12409		AKYH767
										Thermoactinomycetaceae				Alcaligenaceae
										Vampirovibrionaceae				Alicyclobacillaceae
														Amb-16S-1323
														Anaerolineaceae
														Anaeromyxobacteraceae
														Atopobiaceae
														B1-7BS
														Bacillaceae
														Bacteriovoracaceae
														Bacteroidaceae
														Bacteroidetes_vadinHA17
														Bdellovibrionaceae
														Beijerinckiaceae
														Bifidobacteriaceae
														BIrii41
														Blastocatellaceae
														Bryobacteraceae
														BSV26
														Burkholderiaceae
														Butyricicoccaceae
														Caldilineaceae
														Caloramatoraceae
														Catenulisporaceae
														Caulobacteraceae
														Chitinophagaceae
														Chloroplast
														Christensenellaceae
														Chromobacteriaceae
														Chthoniobacteraceae
														Clostridiaceae
														Comamonadaceae
														Coriobacteriaceae
														Coxiellaceae
														CPla-3_termite_group
														Crocinitomicaceae
														cvE6
														CWT_CU03-E12
														Cytophagaceae
														D05-2
														Defluviicoccaceae
														Desulfobaccaceae
														Desulfovibrionaceae
														Desulfuromonadaceae
														DEV007
														Devosiaceae
														Diplorickettsiaceae
														Dongiaceae
														Eggerthellaceae
														Elsteraceae
														Enterobacteriaceae
														Enterococcaceae
														Entotheonellaceae
														env.OPS_17
														Erysipelatoclostridiaceae
														Erysipelotrichaceae
														Ethanoligenenaceae
														Eubacteriaceae
														Fibrobacteraceae
														Fimbriimonadaceae
														Flavobacteriaceae
														Frankiaceae
														Gaiellaceae
														Gallionellaceae
														Gammaproteobacteria
														Geminicoccaceae
														Gemmataceae
														Gemmatimonadaceae
														Geobacteraceae
														Haliangiaceae
														Halieaceae
														Herpetosiphonaceae
														Holophagaceae
														Holosporaceae
														Hungateiclostridiaceae
														Hydrogenophilaceae
														Hymenobacteraceae
														Hyphomicrobiaceae
														Hyphomonadaceae
														Iamiaceae
														Ignavibacteriaceae
														Ilumatobacteraceae
														Inquilinaceae
														Isosphaeraceae
														JG30-KF-AS9
														JG30-KF-CM45
														KD3-93
														KF-JG30-B3
														Koribacteraceae
														Ktedonobacteraceae
														Labraceae
														Lachnospiraceae
														Latescibacteraceae
														Latescibacterota
														Legionellaceae
														Leptospiraceae
														Leptospirillaceae
														LiUU-11-161
														LWQ8
														Marinifilaceae
														Methylacidiphilaceae
														Methyloligellaceae
														Methylomirabilaceae
														Methylomonadaceae
														Methylophilaceae
														Micavibrionaceae
														Microbacteriaceae
														Micrococcaceae
														Micromonosporaceae
														Micropepsaceae
														Microscillaceae
														Mitochondria
														Monoglobaceae
														Moraxellaceae
														Mycobacteriaceae
														Mycoplasmataceae
														Myxococcaceae
														Nakamurellaceae
														Nannocystaceae
														Nitrosococcaceae
														Nitrosomonadaceae
														Nitrospiraceae
														Nocardiaceae
														Nocardioidaceae
														NS11-12_marine_group
														NS9_marine_group
														Obscuribacteraceae
														Opitutaceae
														Oscillospiraceae
														Oxalobacteraceae
														Paenibacillaceae
														Paracaedibacteraceae
														Parachlamydiaceae
														Parcubacteria
														Pedosphaeraceae
														Peptostreptococcaceae
														Phaselicystidaceae
														Phycisphaeraceae
														Pirellulaceae
														Polyangiaceae
														Prevotellaceae
														Propionibacteriaceae
														Pseudomonadaceae
														Pseudonocardiaceae
														Puniceicoccaceae
														Pyrinomonadaceae
														Reyranellaceae
														Rhizobiaceae
														Rhizobiales_Incertae_Sedis
														Rhodanobacteraceae
														Rhodocyclaceae
														RhoDomínguezcrobiaceae
														Rhodospirillaceae
														Rikenellaceae
														Roseiflexaceae
														Rubritaleaceae
														Rubrobacteriaceae
														Ruminococcaceae
														S32
														Saccharimonadaceae
														Sandaracinaceae
														Saprospiraceae
														SC-I-84
														Simkaniaceae
														SM2D12
														Solibacteraceae
														Solimonadaceae
														Solirubrobacteraceae
														Sphingobacteriaceae
														Sphingomonadaceae
														Spirochaetaceae
														Spirosomaceae
														Spongiibacteraceae
														Sporichthyaceae
														Sporomusaceae
														SR-FBR-L83
														Steroidobacteraceae
														Streptococcaceae
														Streptomycetaceae
														Streptosporangiaceae
														Sulfuricellaceae
														Sutterellaceae
														Syntrophaceae
														Syntrophobacteraceae
														Syntrophorhabdaceae
														Tannerellaceae
														Thermoanaerobaculaceae
														Thermomonosporaceae
														TRA3-20
														uncultured
														URHD0088
														Veillonellaceae
														Vermiphilaceae
														Verrucomicrobiaceae
														Vicinamibacteraceae
														Vulgatibacteraceae
														WD2101_soil_group
														Weeksellaceae
														Woeseiaceae
														WWH38
														WX65
														Xanthobacteraceae
														Xanthomonadaceae
														Xiphinematobacteraceae
														Zixibacteria

## Sheet: Genus
Vínculo	Mateguadua	Pailón	Domínguez	Mateguadua|Vínculo	Mateguadua|Pailón	Mateguadua|Domínguez	Vínculo|Pailón	Vínculo|Domínguez	Pailón|Domínguez	Mateguadua|Vínculo|Pailón	Mateguadua|Vínculo|Domínguez	Mateguadua|Pailón|Domínguez	Vínculo|Pailón|Domínguez	Mateguadua|Vínculo|Pailón|Domínguez
3PJM14	Acidovorax	[Eubacterium]_nodatum_group	[Eubacterium]_ruminantium_group	Actinopolymorpha	[Eubacterium]_fissicatena_group	[Eubacterium]_siraeum_group	BIyi10	Desulfovibrio	Acidicapsa	[Clostridium]_innocuum_group	[Eubacterium]_ventriosum_group	[Ruminococcus]_gauvreauii_group	1921-2	[Eubacterium]_eligens_group
Actinocatenispora	Aeromicrobium	AAP99	1174-901-12	Anaerobacterium	Allocatelliglobosispora	Acidiphilium	Domibacillus	Luteimonas	Azoarcus	Actinoallomurus	Achromobacter	1921-3	Actinospica	[Eubacterium]_hallii_group
Amantichitinum	Allisonella	Actinoplanes	Bryocella	Anaerospora	Aureispira	CAG-56	Flindersiella	Methylobacterium-Methylorubrum	Chitinimonas	Actinocorallia	Adlercreutzia	Acidisoma	Anaerolineae	[Ruminococcus]_gnavus_group
Atopobium	Anaeroglobus	ADurb.Bin118	Chujaibacter	Blastocatella	Candidatus_Accumulibacter	Crenobacter	Paucibacter	Pantoea	CM1G08	Alterococcus	Altererythrobacter	Acidocella	Caulobacter	[Ruminococcus]_torques_group
Candidatus_Finniella	Anaerovorax	Alicyclobacillus	Coprobacter	Brevibacillus	Candidatus_Latescibacter	Haemophilus	Pseudoduganella	Xanthomonas	Colidextribacter	Amaricoccus	Butyricimonas	Agathobacter	Crossiella	1959-1
Candidatus_Mesochlamydia	Anoxybacillus	Alkanibacter	Corynebacterium	Candidatus_Brownia	Candidatus_Tenderia	Lachnospiraceae_ND3007_group	Shimazuella		Collimonas	Aquabacterium	Candidatus_Berkiella	Akkermansia	Occallatibacter	966-1
Cellulosimicrobium	Brevinema	Ammoniphilus	Dehalogenimonas	Chroococcidiopsis_PCC_7203	Catellatospora	Leptolinea			Holdemanella	Aridibacter	Chthonomonas	Alkanindiges	Serratia	Acidibacter
Cephaloticoccus	Candidatus_Entotheonella	Amphiplicatus	Elusimicrobiota	Gardnerella	Chitinibacter	Nitrolancea			Holdemania	Aurantisolimonas	DEV114	Barnesiella		Acidipila
Fimbriiglobus	Candidatus_Hodgkinia	Anaerocolumna	Gemella	Lechevalieria	Clostridium_sensu_stricto_7	Terrisporobacter			Kaistia	Candidatus_Hepatoplasma	Labilithrix	Bilophila		Acidothermus
Glycomyces	Candidatus_Methylomirabilis	Aquimonas	Geobacillus	Marmoricola	Desulforhabdus	Turicibacter			Klebsiella	Cellulomonas	Methylotenera	BSV13		Acinetobacter
Hungatella	Chloronema	Bergeyella	Granulicatella	Mycoplasma	Desulfovirga	Uliginosibacterium			Megamonas	Cellvibrio	Ralstonia	CAG-352		Actinomadura
Kutzneria	Clostridium_sensu_stricto_5	Candidatus_Electronema	Heliimonas	Myxococcus	Ellin6055				Megasphaera	Cohnella	Ruminiclostridium	Candidatus_Lumbricincola		Actinophytocola
Longispora	Desulfitobacterium	Candidatus_Nucleicultrix	I-8	Paracoccus	Emticicia				Nevskia	Dysgonomonas	Singulisphaera	Candidatus_Omnitrophus		Adhaeribacter
Mumia	Faecalitalea	Candidatus_Obscuribacter	Kazania	Piscinibacter	Eubacterium				Oscillibacter	Endomicrobium	Sinomonas	Candidatus_Ovatusbacter		ADurb.Bin063-1
Nakamurella	Family_XIII_AD3011_group	Catelliglobosispora	Kocuria	Polyangium	Halomonas				Rhodoferax	Enhygromyxa	UCG-005	Cavicella		Aeromonas
Nesterenkonia	Family_XIII_UCG-001	Clostridium_sensu_stricto_10	Lachnospiraceae_FCS020_group	Polycladomyces	Hydrogenophilus				Salinispira	Enterobacter		Citrifermentans		Agromyces
Niveibacterium	Ga0074140	Cryptobacterium	Longimycelium	Porphyromonas	Inhella				Senegalimassilia	Ferruginibacter		Cloacibacterium		Ahniella
Paeniclostridium	Hymenobacter	Curvibacter	Methylobacillus	Pseudorhodoplanes	Lutispora				Silvanigrella	FFCH7168		Clostridium_sensu_stricto_13		AKYG587
Patulibacter	Lachnospiraceae_UCG-010	Deefgea	Methylomicrobium	Rudaea	Methylobacter				Sterolibacterium	Filimonas		Desulfatiglans		Alistipes
Planosporangium	Lacibacter	Desulfobulbus	Micrococcus	Schlesneria	Methylocystis				Sulfuritalea	Flavitalea		Desulfomonile		Allorhizobium-Neorhizobium-Pararhizobium-Rhizobium
Promicromonospora	Leucobacter	Empedobacter	MM2	Smaragdicoccus	Pelolinea				Telmatospirillum	Hamadaea		Desulfosporosinus		Amycolatopsis
Pseudosphingobacterium	Oscillochloris	Faecalicoccus	Negativibacillus	Taonella	Planctopirus				Thioalkalispira-Sulfurivermis	Litorilinea		Dyadobacter		Anaerolinea
Roseomonas	Paludicola	Ferribacterium	Ochrobactrum	Thermincola	Pseudoflavitalea				TPD-58	Luteitalea		Erysipelatoclostridium		Anaeromyxobacter
Rothia	Paraclostridium	Ferrovibrio	Ottowia	Virgisporangium	RBG-16-49-21					Lysinibacillus		Geothrix		Anaerostipes
Solibacillus	Phaeodactylibacter	IMCC26134	Panacagrimonas		Rhodobacter					Micropepsis		JG30a-KF-32		Aquicella
Vibrio	Risungbinella	Janthinobacterium	Pandoraea		Smithella					Microvirga		Lachnospira		Aquisphaera
	Sphingopyxis	Leadbetterella	S15-21		Subgroup_23					Mizugakiibacter		Lachnospiraceae_NK4A136_group		Arenimonas
	Sulfuriferula	Leeia	Sutterella		Vampirovibrio					Oikopleura		Lactobacillus		Arthrobacter
	Tabrizicola	Leptonema	Telmatobacter		Woeseia					Oligoflexus		Methyloversatilis		Asticcacaulis
	Tepidisphaera	Longilinea	Terracidiphilus							Phreatobacter		Parasutterella		Azovibrio
	Thermoflavimicrobium	Maricaulis	Thermosporothrix							Pirellula		Propionivibrio		BacC-u-018
		Metallibacterium	Tundrisphaera							Polaromonas		RBG-16-58-14		Bacillus
		Methylogaea	UCG-003							possible_genus_04		Rhodoblastus		Bacteriovorax
		Methylophilus	UCG-004							Prosthecobacter		Rhodovastum		Bacteroides
		Niveitalea	Undibacterium							Roseimicrobium		Sideroxydans		Bauldia
		Nubsella								Saccharibacillus		Sulfuricella		BD1-7_clade
		Paenisporosarcina								Sediminibacterium		Sva0081_sediment_group		Bdellovibrio
		Parvibaculum								Streptosporangium		Thermoanaerobaculum		Bifidobacterium
		Pasteuria								Sva0996_marine_group		Tyzzerella		Blautia
		Phytomonospora								Terrimicrobium		UBA1819		Bosea
		Planctomicrobium								Thauera		Veillonella		Bradyrhizobium
		Porphyrobacter								UTCFX1		Vogesella		Brevundimonas
[truncated: 232 more rows]

## Sheet: ASV
Vínculo	Mateguadua	Pailón	Domínguez	Mateguadua|Vínculo	Mateguadua|Pailón	Mateguadua|Domínguez	Vínculo|Pailón	Vínculo|Domínguez	Pailón|Domínguez	Mateguadua|Vínculo|Pailón	Mateguadua|Vínculo|Domínguez	Mateguadua|Pailón|Domínguez	Vínculo|Pailón|Domínguez	Mateguadua|Vínculo|Pailón|Domínguez
[truncated: 9,068 more rows]
