# Supplementary material for: Soil bacteria and fungi communities are shaped by elevation influences in Colombian forest and páramo natural ecosystems
Source: Int Microbiol. 2023 Jul 17;27(2):377–91. doi: 10.1007/s10123-023-00392-8 (PMC10991037; doi:10.1007/s10123-023-00392-8)
Supplement: Supplementary file 1 — ESM 1 [file 10123_2023_392_MOESM1_ESM.zip › Supplementary Table S4.xlsx]

## Sheet: Tabla S2
ASV Fungi	V11	V14	V15	V21	V24	V25	V32	V33	V35	M11	M12	M14	M23	M24	M25	M33	M34	M35	PA11	PA12	PA15	PA21	PA22	PA24	PA32	PA34	PA35	PD11	PD13	PD15	PD22	PD23	PD24	PD32	PD33	PD34	Kingdom	Phylum	Class	Order	Family	Genus
0000701139acac38ded4a84d18c53387	0	0	0	0	0	0	0	0	0	0	0	0	0	0	0	0	0	0	0	12	0	0	0	0	0	0	0	0	0	0	0	0	0	0	0	0	Fungi	Unassigned	Unassigned	Unassigned	Unassigned	Unassigned
0005b1e1f101472d0385e7f25a513e59	0	0	0	0	0	0	0	0	0	8	0	0	0	0	0	0	0	1	0	0	0	0	0	0	0	0	0	0	0	0	0	0	0	0	0	0	Fungi	Chytridiomycota	Unassigned	Unassigned	Unassigned	Unassigned
000649b24919226c2ec15bb5fedf6ac1	0	0	0	0	0	0	0	0	0	0	0	0	0	0	0	0	3	0	0	0	0	0	0	0	0	0	0	0	0	0	0	0	0	0	0	0	Fungi	Unassigned	Unassigned	Unassigned	Unassigned	Unassigned
0008735cd38b7cc68c65215e1bc1962f	1	0	0	0	0	0	0	0	0	0	0	0	0	0	0	0	0	0	0	0	0	0	0	0	0	0	0	0	0	0	0	0	0	0	0	0	Fungi	Basidiomycota	Agaricomycetes	Unassigned	Unassigned	Unassigned
000bdcaeac04f77582a1edd715b815cf	0	0	0	0	0	0	0	0	0	0	0	7	0	8	0	0	4	0	0	0	0	0	0	0	0	0	0	0	0	0	0	0	0	0	0	0	Fungi	Unassigned	Unassigned	Unassigned	Unassigned	Unassigned
000cedc86a2bd31251df50929910d84f	0	0	0	0	0	27	0	0	0	0	0	0	0	0	0	0	0	0	0	0	0	0	0	0	0	0	0	0	0	0	0	0	0	0	0	0	Fungi	Unassigned	Unassigned	Unassigned	Unassigned	Unassigned
000dcb844505c14bb567458959b4f913	0	0	0	0	0	0	0	0	0	0	0	0	0	0	0	0	0	0	0	0	0	0	0	6	0	0	17	0	0	0	0	0	0	0	0	0	Fungi	Ascomycota	Sordariomycetes	Hypocreales	Nectriaceae	Fusarium
00128cb5b7330a78cc043ee3ae240baa	0	0	0	0	0	0	0	0	0	0	0	0	0	0	0	0	0	0	0	0	0	0	0	23	0	0	0	0	0	0	0	0	0	0	0	0	Fungi	Unassigned	Unassigned	Unassigned	Unassigned	Unassigned
0015623bc646772783a463d6e65269e5	0	0	0	0	0	0	0	0	0	0	0	0	0	0	0	0	0	0	0	0	148	0	0	0	0	0	0	0	0	0	0	0	0	0	0	0	Fungi	Basidiomycota	Tremellomycetes	Trichosporonales	Trichosporonaceae	Apiotrichum
00187ae8a33c69010e12063a1fc9dbad	0	0	0	0	0	0	0	0	0	0	0	0	0	0	0	0	5	0	0	0	0	0	0	0	0	0	0	0	0	0	0	0	0	0	0	0	Fungi	Unassigned	Unassigned	Unassigned	Unassigned	Unassigned
001955bb519aa9a35cf6dfe3ff093fb2	0	0	0	0	0	0	0	0	0	10	0	0	0	0	0	0	0	0	0	0	0	0	0	0	0	0	0	0	0	0	0	0	0	0	0	0	Fungi	Glomeromycota	Unassigned	Unassigned	Unassigned	Unassigned
001a9c716260364dce96bb036f505c01	0	0	0	0	0	0	0	0	0	0	0	0	0	0	0	0	0	0	0	0	4	0	0	0	0	0	0	0	0	0	0	0	0	0	0	0	Fungi	Ascomycota	Orbiliomycetes	Orbiliales	Unassigned	Unassigned
001b0e245c5cfcec532faea04f570022	0	0	0	0	0	0	0	0	0	4	0	0	0	0	0	0	0	0	0	0	0	0	0	0	0	0	0	0	0	0	0	0	0	0	0	0	Fungi	Chytridiomycota	Rhizophydiomycetes	Rhizophydiales	Angulomycetaceae	Angulomyces
001f7649fac905798fba19d9a876dfe2	2	0	0	0	0	0	0	0	0	0	0	0	0	0	0	0	0	0	0	0	0	0	0	0	0	0	0	0	0	0	0	0	0	0	0	0	Fungi	Unassigned	Unassigned	Unassigned	Unassigned	Unassigned
0028df06b83cd528afcc025e947341e8	0	0	0	0	0	0	0	0	0	0	0	0	0	0	0	0	0	0	0	0	0	99	0	0	0	0	0	0	0	0	0	0	0	0	0	0	Fungi	Unassigned	Unassigned	Unassigned	Unassigned	Unassigned
002f5afccf01da585ce9bda8925202f6	0	0	0	0	0	0	0	0	0	0	0	0	0	0	0	0	4	0	0	0	0	0	0	0	0	0	0	0	0	0	0	0	0	0	0	0	Fungi	Unassigned	Unassigned	Unassigned	Unassigned	Unassigned
0034a78bf0cc620cbdeeb25fc95f2250	0	0	0	0	0	0	0	0	0	0	0	0	0	0	0	0	0	0	0	0	0	0	0	0	0	0	0	0	0	0	4	0	0	0	0	0	Fungi	Ascomycota	Eurotiomycetes	Chaetothyriales	Unassigned	Unassigned
00360680ee7ec8e6ae517f0ab2d53178	0	0	0	0	0	0	0	0	0	0	0	0	0	0	0	0	0	0	0	17	0	0	0	0	0	0	3	0	0	0	0	0	0	0	0	0	Fungi	Ascomycota	Orbiliomycetes	Orbiliales	Unassigned	Unassigned
0038cf5bd82dd97e7da83a6653ed2c86	0	0	0	0	0	0	0	0	0	0	1	0	0	0	0	0	0	0	0	0	0	0	0	0	0	0	0	0	0	0	0	0	0	0	0	0	Fungi	Unassigned	Unassigned	Unassigned	Unassigned	Unassigned
00393bfe9ee78456579e6ea7b258011d	0	0	0	0	0	2	0	0	0	0	0	0	0	0	0	0	0	0	0	0	0	0	0	0	0	0	0	0	0	0	0	0	0	0	0	0	Fungi	Unassigned	Unassigned	Unassigned	Unassigned	Unassigned
0039a388f3bb93ed3c16459121df8edd	0	0	0	0	0	0	0	0	0	0	0	0	0	0	0	0	0	0	0	14	0	0	0	0	0	0	0	0	0	0	0	0	0	0	0	0	Fungi	Ascomycota	Unassigned	Unassigned	Unassigned	Unassigned
003f0d1ab935d2b69b4b3b7c2a928e89	0	0	0	0	0	0	0	0	0	0	0	0	0	0	0	0	0	0	0	0	5	0	58	17	0	0	0	0	0	0	0	0	0	0	0	0	Fungi	Unassigned	Unassigned	Unassigned	Unassigned	Unassigned
003ff0d2784bd348e50d3f39e9ba0214	0	0	0	0	0	0	0	0	0	0	0	0	0	0	0	0	0	87	0	0	0	0	0	0	0	0	0	0	0	0	0	0	0	0	0	0	Fungi	Unassigned	Unassigned	Unassigned	Unassigned	Unassigned
0041fde3c3a348d11dae311dd5205f66	0	0	0	0	0	0	0	0	0	0	0	0	0	0	0	0	0	0	0	14	0	0	0	0	0	0	0	0	0	0	0	0	0	0	0	0	Fungi	Ascomycota	Leotiomycetes	Helotiales	Helotiales_fam_Incertae_sedis	Leohumicola
004ce9522cb84ce772a5e55724f740a3	0	0	0	0	0	0	0	0	0	0	0	0	0	0	0	0	0	0	0	0	0	0	0	0	0	0	0	20	0	0	0	0	0	0	0	0	Fungi	Unassigned	Unassigned	Unassigned	Unassigned	Unassigned
0052695d9ef4b9949bc8806e8ed0894b	0	0	0	0	0	0	0	0	0	0	0	0	0	0	0	0	0	0	0	0	0	0	0	0	0	0	0	0	0	0	0	43	0	0	0	0	Fungi	Ascomycota	Archaeorhizomycetes	Archaeorhizomycetales	Archaeorhizomycetaceae	Archaeorhizomyces
0056cd1c9d1d721e773d872b9c3e9fb1	0	0	0	0	0	49	0	0	0	0	0	0	0	0	0	0	0	0	0	0	0	0	0	0	0	0	0	0	0	0	0	0	0	0	0	0	Fungi	Ascomycota	Archaeorhizomycetes	Archaeorhizomycetales	Archaeorhizomycetaceae	Archaeorhizomyces
0056cd6abf66389e5a6d7b64e89fd1e1	0	0	0	0	0	0	0	0	0	0	0	0	0	0	0	0	0	0	0	0	0	0	0	0	0	0	11	0	0	0	0	0	0	0	0	0	Fungi	Ascomycota	Sordariomycetes	Hypocreales	Unassigned	Unassigned
00576ff744e102e67894d99e726ae91e	5	0	0	0	0	0	0	0	0	0	0	0	0	0	0	0	0	0	0	0	0	0	0	0	0	0	0	0	0	0	0	0	0	0	0	0	Fungi	Ascomycota	Pezizomycetes	Pezizales	Unassigned	Unassigned
0058ae62d776a97dd7d7b6dd92525259	0	0	0	0	0	0	0	0	0	0	0	0	0	0	0	0	0	0	0	0	0	0	0	23	0	0	0	0	0	0	0	0	0	0	0	0	Fungi	Ascomycota	Sordariomycetes	Hypocreales	Hypocreaceae	Trichoderma
0058afc3cd71403557ea5872fa4ebec9	0	0	0	0	0	0	0	0	0	0	0	0	0	0	0	0	0	0	0	0	0	0	0	2	0	0	0	0	0	0	0	0	0	0	0	0	Fungi	Unassigned	Unassigned	Unassigned	Unassigned	Unassigned
00596ee048e55a2e266d2a15a8c704a8	0	0	0	0	0	0	0	0	0	0	0	0	0	0	0	0	0	0	0	0	0	0	0	0	0	0	0	0	0	0	0	0	22	0	0	0	Fungi	Ascomycota	Archaeorhizomycetes	Unassigned	Unassigned	Unassigned
0059cd9412b6b24bca30cd65cb416831	0	0	0	0	0	9	0	0	0	0	0	0	0	0	0	0	0	0	0	0	0	0	0	0	0	0	0	0	0	0	0	0	0	0	0	0	Fungi	Unassigned	Unassigned	Unassigned	Unassigned	Unassigned
0059e3e642b4834f6d7eb9316e1915a3	0	0	0	0	0	0	0	0	0	0	0	0	0	0	0	0	0	0	0	0	0	0	0	0	0	0	0	0	0	0	0	123	0	0	0	0	Fungi	Unassigned	Unassigned	Unassigned	Unassigned	Unassigned
005b9320159df568fd0b64f9cff915ea	0	0	0	0	0	0	0	0	0	0	0	0	0	0	0	0	0	0	0	0	3	0	0	0	0	0	0	0	0	0	0	0	0	0	0	0	Fungi	Unassigned	Unassigned	Unassigned	Unassigned	Unassigned
005e31647368d7da7e1c7169f108f6cf	0	0	0	0	0	0	0	0	0	0	0	0	0	0	0	0	0	0	0	0	0	5	0	0	0	0	0	0	0	0	0	0	0	0	0	0	Fungi	Unassigned	Unassigned	Unassigned	Unassigned	Unassigned
0061c44f4840634a216f4586eafe2766	0	0	0	0	0	0	0	0	0	0	0	0	6	0	0	0	0	0	0	0	0	0	0	0	0	0	0	0	0	0	0	0	0	0	0	0	Fungi	Unassigned	Unassigned	Unassigned	Unassigned	Unassigned
0061fc285199bd97684ac956553bc8b3	0	0	0	0	0	0	0	0	0	0	0	4	0	0	0	0	0	0	0	0	0	0	0	0	0	0	0	0	0	0	0	0	0	0	0	0	Fungi	Unassigned	Unassigned	Unassigned	Unassigned	Unassigned
0066153df9d36919a56ae07606cbd4e9	0	0	0	0	0	0	0	0	0	0	0	0	0	0	0	0	2	0	0	0	0	0	0	0	0	0	0	0	0	0	0	0	0	0	0	0	Fungi	Unassigned	Unassigned	Unassigned	Unassigned	Unassigned
0069314846f66e576506ee58740bb913	6	0	0	0	0	0	0	0	0	0	0	0	0	0	0	0	0	0	0	0	0	0	0	0	0	0	0	0	0	0	0	0	0	0	0	0	Fungi	Unassigned	Unassigned	Unassigned	Unassigned	Unassigned
0072d4af477375040b0e01bfa57297b8	0	0	0	0	0	0	0	0	0	0	0	0	0	0	0	0	2	0	0	0	0	0	0	0	0	0	0	0	0	0	0	0	0	0	0	0	Fungi	Unassigned	Unassigned	Unassigned	Unassigned	Unassigned
0074bbdbba2a948daab20490a8538861	0	0	0	0	0	0	0	0	0	0	0	0	0	0	0	0	0	0	0	0	0	0	0	6	0	0	0	0	0	0	0	0	0	0	0	0	Fungi	Unassigned	Unassigned	Unassigned	Unassigned	Unassigned
0076ed017c505f4ed37afc7be2a1cb8d	0	0	0	0	0	0	0	0	0	0	0	0	0	0	0	0	0	0	0	131	0	0	0	0	0	0	0	0	0	0	0	0	0	0	0	0	Fungi	Ascomycota	Sordariomycetes	Hypocreales	Nectriaceae	Dactylonectria
0078cf76b32eb7c2f0a5632c8ec4ed0a	0	0	0	0	0	21	0	0	0	0	0	0	0	0	0	0	0	0	0	0	0	0	0	0	0	0	0	0	0	0	0	0	0	0	0	0	Fungi	Unassigned	Unassigned	Unassigned	Unassigned	Unassigned
00792fb1d572a1fb764fab026558a728	0	0	0	0	0	0	0	0	0	0	0	0	0	0	0	0	0	0	0	0	0	0	0	0	0	0	0	26	0	0	0	0	0	0	0	0	Fungi	Ascomycota	Archaeorhizomycetes	Archaeorhizomycetales	Archaeorhizomycetaceae	Archaeorhizomyces
007960023e95a60c274da149cce34f45	0	0	0	0	0	2	0	0	0	0	0	0	0	0	0	0	0	0	0	0	0	0	0	0	0	0	0	0	0	0	0	0	0	0	0	0	Fungi	Basidiomycota	Agaricomycetes	Agaricales	Agaricaceae	Lepiota
0079af410f9851bea7b98a31157b3a86	0	0	3	8	12	0	0	0	0	0	0	0	0	0	0	0	12	3	0	0	0	0	0	0	0	0	0	0	0	0	0	0	0	0	0	0	Fungi	Ascomycota	Leotiomycetes	Helotiales	Helotiaceae	Tetracladium
00825ede1ad42d0a8b9c5cbde2bbd08f	0	0	0	0	0	20	0	0	0	0	0	0	0	0	0	0	0	0	0	0	0	0	0	0	0	0	0	0	0	0	0	0	0	0	0	0	Fungi	Unassigned	Unassigned	Unassigned	Unassigned	Unassigned
00849441e18af2f8357f098b027d46b8	0	0	0	0	0	0	0	0	0	0	0	0	0	0	0	0	0	0	0	0	2	0	0	0	0	0	0	0	0	0	0	0	0	0	0	0	Fungi	Basidiomycota	Agaricomycetes	Unassigned	Unassigned	Unassigned
008b68e3bc67cbc1050373feef566fa5	0	0	0	0	0	0	0	0	0	0	0	0	0	0	0	0	0	0	0	0	0	0	0	0	0	0	8	0	0	0	0	0	0	0	0	0	Fungi	Unassigned	Unassigned	Unassigned	Unassigned	Unassigned
008f1812644f621105752dba77d004ea	0	0	0	0	4	0	0	0	0	0	0	0	0	0	0	0	0	0	0	0	0	0	0	0	0	0	0	0	0	0	0	0	0	0	0	0	Fungi	Unassigned	Unassigned	Unassigned	Unassigned	Unassigned
00903470dc0e5ab04fa74187f3236cfb	0	0	0	16	0	0	0	0	0	0	0	0	0	0	0	0	0	0	0	0	0	0	0	0	0	0	0	0	0	0	0	0	0	0	0	0	Fungi	Ascomycota	Sordariomycetes	Hypocreales	Unassigned	Unassigned
00919f1b653251d0d472e28f303cabea	3	0	0	32	0	0	0	0	0	0	0	0	0	0	0	0	0	0	0	0	0	0	0	0	0	0	0	0	0	0	0	0	0	0	0	0	Fungi	Basidiomycota	Agaricomycetes	Agaricales	Agaricaceae	Unassigned
009366ddb77b70167c4b01632e20b642	0	0	0	0	0	0	0	0	0	0	0	0	0	0	0	0	34	0	0	0	0	0	0	0	0	0	0	0	0	0	0	0	0	0	0	0	Fungi	Unassigned	Unassigned	Unassigned	Unassigned	Unassigned
0093e2b6dd5dc680c3f37fbea1938512	0	0	0	0	0	0	0	0	0	0	0	0	0	1	0	0	0	0	0	0	0	0	0	0	0	0	0	0	0	0	0	0	0	0	0	0	Fungi	Unassigned	Unassigned	Unassigned	Unassigned	Unassigned
00a372470cadeccbb831545f9245b0e9	0	0	0	0	0	0	0	0	0	0	0	0	0	0	0	0	0	0	0	0	0	20	0	0	0	0	0	0	0	0	0	0	0	0	0	0	Fungi	Unassigned	Unassigned	Unassigned	Unassigned	Unassigned
00a3c9ba7b93de7b21ca919267599950	0	0	0	0	0	2	0	0	0	0	0	0	0	0	0	0	0	0	0	0	0	0	0	0	0	0	0	0	0	0	0	0	0	0	0	0	Fungi	Unassigned	Unassigned	Unassigned	Unassigned	Unassigned
00a8237cb17a97d6fd4a4fddca3d2fda	0	0	0	0	0	0	0	0	0	0	0	0	0	0	0	0	0	0	0	0	0	0	5	0	0	0	0	0	0	0	0	0	0	0	0	0	Fungi	Unassigned	Unassigned	Unassigned	Unassigned	Unassigned
00a93d81d51bdc83a34a366ecab1c50d	0	0	0	0	0	0	0	0	0	0	0	0	0	0	0	0	0	0	0	0	35	23	0	0	0	4	0	0	0	0	0	53	29	0	0	4	Fungi	Basidiomycota	Agaricomycetes	Agaricales	Entolomataceae	Entoloma
00ab80649fdf31eba3c2cd2cecbc87b4	0	0	0	0	0	0	0	0	0	52	0	0	0	0	0	0	0	0	0	0	0	0	0	0	0	0	0	0	0	0	0	0	0	0	0	0	Fungi	Unassigned	Unassigned	Unassigned	Unassigned	Unassigned
00ab9104793e39b8e2a4df1bcd6e6c51	0	0	0	0	0	0	0	0	0	0	0	0	0	0	0	0	0	1	0	0	0	3	0	0	15	0	0	0	0	0	0	0	0	0	0	0	Fungi	Basidiomycota	Unassigned	Unassigned	Unassigned	Unassigned
00bb00403ea727e0a752639bd6ace51d	0	0	0	0	0	0	0	0	0	0	0	0	0	0	0	0	0	0	0	0	0	0	17	0	0	0	0	0	0	0	0	0	0	0	0	0	Fungi	Unassigned	Unassigned	Unassigned	Unassigned	Unassigned
00be830eb1af9dc73b4436dd9a595759	0	0	0	0	0	2	0	0	0	0	0	0	0	0	0	0	0	0	0	0	0	0	0	0	0	0	0	0	0	0	0	0	0	0	0	0	Fungi	Unassigned	Unassigned	Unassigned	Unassigned	Unassigned
00bff8ae12fb311938973c9b5adfef60	0	0	0	0	0	0	0	0	0	0	0	0	0	0	0	0	0	0	0	0	0	0	0	0	31	0	0	0	10	0	8	0	0	0	10	294	Fungi	Unassigned	Unassigned	Unassigned	Unassigned	Unassigned
00c3d15b1f3aa9ced11f955e80e7eb4d	0	0	0	0	0	0	0	0	0	0	0	0	0	0	0	0	0	0	0	0	0	0	4	0	0	0	0	0	0	0	0	0	0	0	0	0	Fungi	Unassigned	Unassigned	Unassigned	Unassigned	Unassigned
00c498cdb48d0108b0e1e0a39204d28d	0	0	0	0	0	0	0	0	0	0	0	0	1	0	0	0	0	0	0	0	0	0	0	0	0	0	0	0	0	0	0	0	0	0	0	0	Fungi	Unassigned	Unassigned	Unassigned	Unassigned	Unassigned
00c59e80c8cfcb90dc9f82af81b674ec	0	0	0	0	0	0	0	0	0	0	0	0	0	0	0	0	0	0	0	0	0	0	0	0	0	0	0	0	0	0	0	0	0	0	0	5	Fungi	Basidiomycota	Unassigned	Unassigned	Unassigned	Unassigned
00c80d4014c0b6066dde9f68739cdea1	0	0	0	0	0	0	0	0	0	0	0	0	0	0	0	0	0	0	0	0	0	0	0	0	193	0	0	0	0	0	0	0	0	0	0	0	Fungi	Unassigned	Unassigned	Unassigned	Unassigned	Unassigned
00cb29a62935198f1fddfca94c73e17c	0	5	0	0	0	0	0	0	0	0	0	0	0	0	0	0	0	0	0	0	0	0	0	0	0	0	0	0	0	0	0	0	0	0	0	0	Fungi	Ascomycota	Saccharomycetes	Saccharomycetales	Lipomycetaceae	Lipomyces
00cc921199ca8518bc3e63f907678a8c	0	0	0	0	0	0	0	0	0	0	2	0	0	0	0	0	0	0	0	0	0	0	0	0	0	0	0	0	0	0	0	0	0	0	0	0	Fungi	Unassigned	Unassigned	Unassigned	Unassigned	Unassigned
00cce262991ed669b294ac4ac22b3d9a	12	0	0	0	38	0	0	0	0	0	0	0	0	0	0	0	0	0	0	0	0	0	0	0	0	0	0	0	0	0	0	0	0	0	0	0	Fungi	Ascomycota	Sordariomycetes	Hypocreales	Unassigned	Unassigned
00cd4fbd7ceb8643cc76c79970e10804	0	0	0	0	0	0	0	0	0	0	0	0	0	0	0	0	3	0	0	0	0	0	0	0	0	0	0	0	0	0	0	0	0	0	0	0	Fungi	Unassigned	Unassigned	Unassigned	Unassigned	Unassigned
00d10e169a9c80fa736b9cb9a2c0e898	0	0	0	0	0	0	0	0	0	0	0	0	0	0	0	0	0	0	0	0	0	0	0	0	0	2	0	0	0	0	0	0	0	0	0	0	Fungi	Basidiomycota	Agaricomycetes	Gomphales	Gomphaceae	Ramaria
00d43acf90836aef97f8df0153d4eece	0	0	0	0	0	0	0	0	0	0	0	0	0	0	0	0	0	0	0	0	0	0	5	0	0	0	0	0	0	0	0	0	0	0	0	0	Fungi	Unassigned	Unassigned	Unassigned	Unassigned	Unassigned
00da0dd2f5a789745e7788f06e07792d	0	0	0	0	0	0	0	0	0	0	0	0	0	0	0	0	0	0	0	0	0	0	3	0	12	0	0	0	10	3	8	9	8	53	10	355	Fungi	Ascomycota	Sordariomycetes	Unassigned	Unassigned	Unassigned
00dbc04733d039715d4f15dbcaf7fad4	0	0	0	0	0	0	0	0	0	0	0	0	0	0	0	0	0	0	0	0	0	0	0	0	0	163	0	0	0	0	0	0	0	0	0	0	Fungi	Ascomycota	Sordariomycetes	Hypocreales	Nectriaceae	Ilyonectria
00dee8b9544930968a9c5b135d2962c8	0	0	0	0	0	0	0	0	0	0	0	0	2	0	0	0	0	0	0	0	0	0	0	0	0	0	0	0	0	0	0	0	0	0	0	0	Fungi	Unassigned	Unassigned	Unassigned	Unassigned	Unassigned
00e0bfbbb9932dc3499538157ccaa16a	0	0	38	0	0	0	0	0	0	0	0	0	20	14	514	71	8	0	0	0	0	0	0	0	0	0	0	0	0	0	0	0	0	0	0	0	Fungi	Ascomycota	Unassigned	Unassigned	Unassigned	Unassigned
00e0d49606a259c4f65cb3b67ee1e83f	0	0	0	0	0	0	0	0	0	0	0	0	0	0	0	0	0	0	0	28	0	0	0	0	0	0	0	0	0	0	0	0	0	0	0	0	Fungi	Ascomycota	Archaeorhizomycetes	Archaeorhizomycetales	Archaeorhizomycetaceae	Archaeorhizomyces
00e343a36fd3c12e45579f178a63c47e	0	0	0	0	0	2	0	0	0	0	0	0	0	0	0	0	0	0	0	0	0	0	0	0	0	0	0	0	0	0	0	0	0	0	0	0	Fungi	Ascomycota	Dothideomycetes	Botryosphaeriales	Botryosphaeriaceae	Barriopsis
00e48119a440a40523fc713fcc3ea98b	16	0	7	0	0	0	0	0	0	0	0	0	0	0	0	0	0	0	0	0	0	0	0	0	0	0	0	0	0	0	0	0	0	0	0	11	Fungi	Ascomycota	Sordariomycetes	Hypocreales	Nectriaceae	Fusarium
00e4fc109e7932270ddfe82746904af0	0	0	0	0	0	0	0	0	0	0	0	0	0	0	7	0	0	0	0	0	0	0	0	0	0	0	0	0	0	0	0	0	0	0	0	0	Fungi	Unassigned	Unassigned	Unassigned	Unassigned	Unassigned
00e561fc7bd9958a6a9e3a6c76225bf2	0	0	0	0	0	0	0	0	0	0	0	0	0	0	0	0	0	0	0	0	0	0	15	0	0	0	0	0	0	0	0	0	0	0	0	0	Fungi	Unassigned	Unassigned	Unassigned	Unassigned	Unassigned
00e71979f1838cc927802e8fe4c93401	5	0	0	0	0	0	0	0	0	96	24	56	41	0	0	0	0	0	0	0	0	0	0	0	0	0	0	0	0	0	0	0	0	0	0	0	Fungi	Ascomycota	Sordariomycetes	Hypocreales	Ophiocordycipitaceae	Tolypocladium
00e80557f77849aa189e6cbbf1aba0a5	0	0	0	0	0	0	0	0	0	0	0	0	0	0	0	21	0	0	0	0	0	0	0	0	0	0	0	0	0	0	0	0	0	0	0	0	Fungi	Unassigned	Unassigned	Unassigned	Unassigned	Unassigned
00eab62e3e621a43842aaf0bfdb51ab4	0	0	0	0	0	0	0	0	0	0	0	0	0	0	0	0	0	0	0	0	0	0	0	0	0	0	0	0	0	0	0	0	0	0	0	6	Fungi	Unassigned	Unassigned	Unassigned	Unassigned	Unassigned
00ec20ffe39167eceeec2fb8d0c672cd	0	0	0	0	0	0	0	0	0	0	0	0	0	0	0	0	0	0	0	0	0	0	0	0	0	0	0	0	0	14	0	0	0	0	0	0	Fungi	Ascomycota	Dothideomycetes	Pleosporales	Phaeosphaeriaceae	Phaeosphaeria
00ed572e4a22d661764a5451c6452084	0	0	0	0	0	0	0	0	0	0	0	0	0	0	0	0	0	0	0	0	0	0	0	0	0	0	0	0	0	0	0	0	1	0	0	0	Fungi	Ascomycota	Sordariomycetes	Xylariales	Amphisphaeriaceae	Unassigned
00f2293a73bbb774e8ffb23cf5b5d2da	0	0	0	0	0	0	2	0	0	0	0	0	0	0	0	0	0	0	0	0	0	0	0	0	0	0	0	0	0	0	0	0	0	0	0	0	Fungi	Ascomycota	Leotiomycetes	Helotiales	Helotiales_fam_Incertae_sedis	Spirosphaera
00f3e37e6826633fbcc43e04d4573ab1	0	0	0	0	0	0	0	0	0	0	0	0	0	0	0	0	0	0	0	0	0	0	0	0	3	0	0	0	0	0	0	0	0	0	0	0	Fungi	Unassigned	Unassigned	Unassigned	Unassigned	Unassigned
00f58be215afed4c7cb6888969bf48eb	0	0	0	0	0	0	0	0	0	0	15	0	0	0	0	0	0	0	0	0	0	0	0	0	0	0	0	0	0	0	0	0	0	0	0	0	Fungi	Unassigned	Unassigned	Unassigned	Unassigned	Unassigned
00f63a29c77e9c65d599cfdb746dfc38	0	0	0	0	0	0	0	0	0	0	0	0	0	0	0	0	0	0	0	0	0	0	5	0	0	0	0	0	0	0	0	0	0	0	0	0	Fungi	Unassigned	Unassigned	Unassigned	Unassigned	Unassigned
00f82573744beb28a1a4c06cac6c7319	0	0	0	0	0	0	0	0	0	0	0	0	0	0	0	0	0	0	0	0	0	0	0	0	0	0	0	0	0	0	0	0	0	0	0	11	Fungi	Unassigned	Unassigned	Unassigned	Unassigned	Unassigned
00fc2cc31d9599232acfec5fb4d84bae	0	3	0	0	0	0	0	0	0	0	0	0	0	0	0	0	0	0	0	0	0	0	0	0	0	0	0	0	0	0	0	0	0	0	0	0	Fungi	Unassigned	Unassigned	Unassigned	Unassigned	Unassigned
00ff97ac297d4ff1538a522188aeb49e	0	0	0	0	0	0	0	0	0	0	0	0	0	0	0	0	0	0	0	0	0	0	0	0	0	7	0	0	0	0	0	0	0	0	0	0	Fungi	Unassigned	Unassigned	Unassigned	Unassigned	Unassigned
01034bbc738b393d87137ef8df25313c	0	0	0	4	0	0	0	0	0	0	0	0	0	0	0	0	0	0	0	0	0	0	0	0	0	0	0	0	0	0	0	0	0	0	0	0	Fungi	Unassigned	Unassigned	Unassigned	Unassigned	Unassigned
0103dd0858614aacb0863a2363c1d13c	0	0	0	0	0	0	0	0	0	0	0	0	0	0	0	0	0	0	0	0	0	3	0	0	0	0	0	0	0	0	0	0	0	0	0	0	Fungi	Ascomycota	Unassigned	Unassigned	Unassigned	Unassigned
010866b439272fd665d4c285f0089e90	0	0	0	0	0	0	0	0	0	0	0	0	0	0	0	0	0	0	0	0	0	0	0	0	0	0	0	0	0	0	15	0	0	0	0	0	Fungi	Ascomycota	Unassigned	Unassigned	Unassigned	Unassigned
010adc06b727ab61dc4b9424e819f89b	0	0	0	0	0	0	0	0	0	0	0	0	0	0	0	0	0	0	0	2585	0	0	0	0	0	0	0	0	0	0	0	0	0	0	0	0	Fungi	Unassigned	Unassigned	Unassigned	Unassigned	Unassigned
0111ff471cab7174ac12f8620735b851	0	0	0	0	0	0	0	0	0	0	0	3	0	0	0	0	0	0	0	0	0	0	0	0	0	0	0	0	0	0	0	0	0	0	0	0	Fungi	Unassigned	Unassigned	Unassigned	Unassigned	Unassigned
01145c303decae485b2e6a61295d97a0	0	0	0	0	0	0	0	0	0	0	0	0	0	0	0	0	0	446	0	0	0	0	0	0	7	0	0	0	0	0	0	0	0	0	0	0	Fungi	Unassigned	Unassigned	Unassigned	Unassigned	Unassigned
01176d917173502e2615e387078527ca	0	0	0	0	0	0	0	0	0	0	18	0	0	0	0	0	0	0	0	0	0	0	0	0	0	0	0	0	0	0	0	0	0	0	0	0	Fungi	Unassigned	Unassigned	Unassigned	Unassigned	Unassigned
0118454ac8bb58f44057e4a16d95201f	0	0	0	0	0	0	0	0	0	0	0	0	0	0	0	0	0	0	0	0	0	0	0	0	0	0	0	0	0	0	0	2	0	0	0	0	Fungi	Unassigned	Unassigned	Unassigned	Unassigned	Unassigned
0118a3adf80904708fb4f693ea15188b	0	0	0	0	0	0	0	0	0	0	0	0	96	0	0	0	82	0	0	0	0	0	0	0	0	0	0	0	0	0	0	0	0	0	0	0	Fungi	Unassigned	Unassigned	Unassigned	Unassigned	Unassigned
011cee01cd9d1a06b97a83280752cac4	2	0	0	0	0	0	0	0	0	0	0	0	3	0	0	0	0	0	0	0	0	0	0	0	0	0	0	0	0	0	0	0	0	0	0	0	Fungi	Unassigned	Unassigned	Unassigned	Unassigned	Unassigned
011dd84d58857d17585674527a1ebcba	0	0	0	0	0	0	0	0	0	0	8	0	0	0	0	0	0	0	0	0	0	0	0	0	0	0	0	0	0	0	0	0	0	0	0	0	Fungi	Ascomycota	Sordariomycetes	Xylariales	Microdochiaceae	Microdochium
011f539e2a9e2b922568eb6eac8380b7	0	0	0	56	0	0	0	0	0	0	0	0	0	0	0	497	0	0	0	0	0	0	0	0	0	0	0	0	0	0	0	0	0	0	0	0	Fungi	Ascomycota	Sordariomycetes	Branch06	Unassigned	Unassigned
0122308d488179d6454cca1914706031	0	0	0	0	0	0	0	0	0	0	0	0	0	0	0	0	0	0	0	0	226	0	0	0	0	0	0	0	0	0	0	0	0	0	0	0	Fungi	Ascomycota	Archaeorhizomycetes	Archaeorhizomycetales	Archaeorhizomycetaceae	Archaeorhizomyces
012330c91720c579b2f0f23a8675b61b	0	0	0	0	0	0	0	0	0	0	0	0	0	0	0	0	0	0	5	0	0	0	0	0	0	0	0	0	0	0	0	0	0	0	0	0	Fungi	Unassigned	Unassigned	Unassigned	Unassigned	Unassigned
0126eddc4e1ee20efc987c16c52da83b	0	0	0	0	0	0	0	0	0	0	0	0	0	0	1	0	0	0	0	0	0	0	0	0	0	0	0	0	0	0	0	0	0	0	0	0	Fungi	Unassigned	Unassigned	Unassigned	Unassigned	Unassigned
01322962db9f3c690c6f302600bb64df	0	0	0	0	0	0	0	0	0	0	0	0	0	0	0	0	0	33	33	63	73	36	168	35	69	54	72	0	0	0	0	0	0	23	0	16	Fungi	Mortierellomycota	Mortierellomycetes	Mortierellales	Mortierellaceae	Mortierella
0133c7995bccea31de367f0fd3d0edcf	0	0	0	0	0	10	0	0	0	0	0	0	0	0	0	0	0	0	0	0	0	0	0	0	0	0	0	0	0	0	0	0	0	0	0	0	Fungi	Unassigned	Unassigned	Unassigned	Unassigned	Unassigned
0133f4d837a8d3e196ce5256fda79d51	0	0	0	0	0	0	0	0	0	0	0	0	0	0	0	0	0	0	0	0	0	0	0	0	0	0	3	0	0	0	0	0	0	0	0	0	Fungi	Unassigned	Unassigned	Unassigned	Unassigned	Unassigned
013a4e22f8827c3dd642117ed17e163d	0	0	0	0	0	0	0	0	0	0	0	0	0	0	0	0	0	0	0	0	0	0	0	0	0	0	0	0	0	0	29	0	0	0	0	0	Fungi	Unassigned	Unassigned	Unassigned	Unassigned	Unassigned
013f328a5f882851376a8afded7f55ce	0	0	0	0	0	0	0	0	0	0	0	0	0	0	0	0	0	0	0	0	0	0	3	0	0	0	0	0	0	0	0	0	0	0	0	0	Fungi	Unassigned	Unassigned	Unassigned	Unassigned	Unassigned
0141f3b329fa3ea9a08c217ccf9ba10a	0	0	0	0	0	0	0	0	0	0	0	0	0	0	0	0	0	0	0	2	0	0	0	0	0	0	0	0	0	0	0	0	0	0	0	0	Fungi	Unassigned	Unassigned	Unassigned	Unassigned	Unassigned
0142817366dd464737126e1a6797ad8c	0	0	0	0	0	0	0	0	1	0	0	0	0	0	0	0	0	0	0	0	0	0	0	0	0	0	0	0	0	0	0	0	0	0	0	0	Fungi	Unassigned	Unassigned	Unassigned	Unassigned	Unassigned
0144e5dabd55fbe807b6de15caef99ca	0	0	0	0	0	0	0	0	0	0	0	0	0	0	0	0	0	0	17	0	34	0	16	811	17	0	0	26	0	0	0	0	0	0	41	0	Fungi	Unassigned	Unassigned	Unassigned	Unassigned	Unassigned
01464f53fc1fed05bdf9b1519a8fad04	0	0	0	0	0	0	0	0	0	0	0	0	0	0	0	0	0	0	1	0	0	0	0	0	0	0	0	0	0	0	0	0	0	0	0	0	Fungi	Unassigned	Unassigned	Unassigned	Unassigned	Unassigned
014695cd4d8d3af09a2cade6b1244bd9	0	0	0	0	0	0	0	0	0	0	0	0	0	0	0	0	0	0	0	8	0	0	0	0	0	0	0	0	0	0	0	0	0	0	0	0	Fungi	Unassigned	Unassigned	Unassigned	Unassigned	Unassigned
014c478ac0dfa2d2a120fb9606c6b601	0	0	0	0	0	0	0	0	0	0	0	0	0	0	0	0	0	0	0	0	0	0	0	0	0	0	0	15	0	0	0	0	0	0	0	0	Fungi	Unassigned	Unassigned	Unassigned	Unassigned	Unassigned
014e0bb422bf359800f307e1e32bf95e	0	0	0	0	0	0	0	0	0	0	0	0	0	0	0	0	0	0	0	0	0	0	0	0	0	0	0	0	0	0	8	0	0	0	0	0	Fungi	Unassigned	Unassigned	Unassigned	Unassigned	Unassigned
0151710ebaaeb61fcbdf7f1b2a038fae	0	0	0	93	0	0	0	0	3	0	0	0	0	0	0	0	0	0	0	0	0	0	0	0	0	0	0	0	0	0	0	0	0	0	0	0	Fungi	Ascomycota	Unassigned	Unassigned	Unassigned	Unassigned
0151a5d67240626a4db0e6c8d3238f31	22	0	0	0	0	0	0	0	0	0	0	0	0	0	0	0	0	0	0	0	0	0	0	0	0	0	0	0	0	0	0	0	0	0	0	0	Fungi	Unassigned	Unassigned	Unassigned	Unassigned	Unassigned
015515006d4fee9215fddada8ad6125a	0	0	0	0	0	0	0	0	0	0	0	0	0	0	0	0	0	0	0	0	2	0	0	0	0	0	0	0	0	0	0	0	0	0	0	0	Fungi	Unassigned	Unassigned	Unassigned	Unassigned	Unassigned
015deb2e1f879ca4bd3399d492cbe3fc	0	0	0	0	0	0	3	0	0	0	0	0	0	0	0	0	0	0	0	0	0	0	0	0	0	0	0	0	0	0	0	0	0	0	0	0	Fungi	Unassigned	Unassigned	Unassigned	Unassigned	Unassigned
015ef7969c08ca525eff682dcc47e0b1	0	0	0	0	0	0	0	0	0	0	0	0	0	0	0	0	0	0	0	0	0	0	0	0	0	0	0	0	0	0	0	0	0	0	0	26	Fungi	Unassigned	Unassigned	Unassigned	Unassigned	Unassigned
01600bc621dcd3acd4b874bd5fc93411	0	0	0	0	0	0	0	0	0	0	0	0	0	0	0	0	0	0	0	0	0	0	0	0	0	0	0	0	0	0	6	0	0	0	0	0	Fungi	Ascomycota	Lecanoromycetes	Lecanorales	Cladoniaceae	Cladonia
0164e875b11462977af3db319f3136c8	0	0	0	0	0	0	0	0	0	0	0	0	0	0	0	0	0	0	0	0	0	0	0	0	0	0	4	0	0	0	0	0	0	0	0	0	Fungi	Unassigned	Unassigned	Unassigned	Unassigned	Unassigned
0168ee997f29b825fbbfe884855932eb	0	0	0	0	0	0	0	0	0	0	0	0	0	0	0	0	0	0	1	0	0	0	0	0	0	0	0	0	0	0	0	0	0	0	0	0	Fungi	Unassigned	Unassigned	Unassigned	Unassigned	Unassigned
016e58848bffd5c8a53062925a4a2dce	0	0	0	0	0	0	0	0	0	0	0	0	0	0	0	0	6	0	0	0	0	0	0	0	0	0	0	0	0	0	0	0	0	0	0	0	Fungi	Unassigned	Unassigned	Unassigned	Unassigned	Unassigned
016fcdbfe7bf632919e35e3db5b920a0	0	0	0	0	0	0	0	0	0	0	0	0	0	0	0	0	0	0	0	0	0	0	0	2	0	0	0	0	0	0	0	0	0	0	0	0	Fungi	Unassigned	Unassigned	Unassigned	Unassigned	Unassigned
016fd36b43ca9d8b0dd74095666f11e4	0	0	0	0	0	0	0	0	0	0	0	0	0	0	0	0	0	0	0	0	0	0	15	0	0	0	0	0	0	0	0	0	0	0	0	0	Fungi	Unassigned	Unassigned	Unassigned	Unassigned	Unassigned
0171db0a74d4c75484b1c3cfac87e5ed	0	0	0	0	0	0	0	0	0	0	0	0	0	0	0	0	0	0	0	0	0	0	0	0	0	0	0	0	0	0	6	0	0	0	0	0	Fungi	Unassigned	Unassigned	Unassigned	Unassigned	Unassigned
01758e1840f3734fb61d50d717b90621	0	0	0	0	0	0	0	0	0	0	0	0	0	0	0	0	0	0	0	0	0	0	0	0	0	26	0	0	0	0	0	0	0	0	0	0	Fungi	Ascomycota	Sordariomycetes	Hypocreales	Nectriaceae	Sarcopodium
0176725ca9964f0aa5e468127dea31f8	0	0	0	0	0	0	0	0	0	0	0	0	0	0	0	0	0	0	0	0	0	0	0	0	0	0	0	0	0	0	0	12	0	0	0	0	Fungi	Ascomycota	Archaeorhizomycetes	Archaeorhizomycetales	Archaeorhizomycetaceae	Archaeorhizomyces
01769e1ba70716e634ef997abc97cf33	0	0	0	0	0	0	0	0	0	0	0	0	0	0	0	0	0	0	0	0	0	0	21	0	0	0	0	0	0	0	0	0	0	0	0	0	Fungi	Ascomycota	Archaeorhizomycetes	Archaeorhizomycetales	Archaeorhizomycetaceae	Archaeorhizomyces
017831812136bf585c4ce93d5a90b0ab	0	0	0	0	0	0	0	0	0	0	0	0	0	0	0	0	0	0	57	0	0	0	0	0	0	0	0	0	0	0	0	0	0	0	0	0	Fungi	Unassigned	Unassigned	Unassigned	Unassigned	Unassigned
017aae8321bb144492f241dcf479299e	0	0	0	0	0	0	0	0	0	0	0	0	3	0	0	0	0	0	0	0	0	0	0	0	0	0	0	0	0	0	0	0	0	0	0	0	Fungi	Ascomycota	Sordariomycetes	Xylariales	Unassigned	Unassigned
017ae1cfd519ff14aa2dc526579af7b2	0	0	0	0	0	0	0	0	0	0	0	0	3	0	0	0	0	0	0	0	0	0	0	0	0	0	0	0	0	0	0	0	0	0	0	0	Fungi	Unassigned	Unassigned	Unassigned	Unassigned	Unassigned
017c429f98d760a2bad9afb49d5a3caf	0	0	0	0	0	0	0	0	0	0	0	0	0	0	0	0	0	0	0	0	0	0	0	0	0	0	2	0	0	0	0	0	0	0	0	0	Fungi	Unassigned	Unassigned	Unassigned	Unassigned	Unassigned
017de0623a70d343232d34f289b1798b	0	0	0	0	0	3	0	0	0	0	0	0	0	0	0	0	0	0	0	0	0	0	0	0	0	0	0	0	0	0	0	0	0	0	0	0	Fungi	Unassigned	Unassigned	Unassigned	Unassigned	Unassigned
0183548d3854b5bd082fa942513e9d1a	0	0	0	0	0	0	0	0	0	0	0	0	0	0	2	0	0	0	0	0	0	0	0	0	0	0	0	0	0	0	0	0	0	0	0	0	Fungi	Unassigned	Unassigned	Unassigned	Unassigned	Unassigned
0184e505150c13c03f39d635fd7f5ceb	0	0	0	0	0	0	0	0	0	0	0	0	0	0	0	0	0	0	0	0	0	0	0	0	0	0	0	0	0	0	0	0	0	0	0	2	Fungi	Unassigned	Unassigned	Unassigned	Unassigned	Unassigned
0186db0581898a74a60cc794f6f554e7	0	0	0	0	0	0	0	0	0	0	0	0	10	0	2	0	28	0	0	0	0	0	0	0	0	0	0	0	0	0	0	0	0	0	0	0	Fungi	Unassigned	Unassigned	Unassigned	Unassigned	Unassigned
018701ecf826fde527c7a5f492a0c277	0	0	0	0	0	0	0	0	0	0	0	0	0	0	3	0	0	0	0	0	0	0	0	0	0	0	0	0	0	0	0	0	0	0	0	0	Fungi	Unassigned	Unassigned	Unassigned	Unassigned	Unassigned
0188a093cc42268b3fd069ae27f511e6	0	0	0	0	0	2	0	0	0	0	0	0	0	0	0	0	0	0	0	0	0	0	0	0	0	0	0	0	0	0	0	0	0	0	0	0	Fungi	Unassigned	Unassigned	Unassigned	Unassigned	Unassigned
0189e2d7fa718c81a4369126a6880509	0	0	0	0	0	0	0	0	0	0	0	0	0	0	0	0	0	0	0	0	0	0	0	0	0	0	0	0	0	0	0	38	0	0	0	0	Fungi	Ascomycota	Archaeorhizomycetes	Archaeorhizomycetales	Archaeorhizomycetaceae	Archaeorhizomyces
018a9a1380a618c08f011e2b4a8103ce	0	0	0	0	0	3	0	0	0	0	0	0	0	0	0	0	0	0	0	0	0	0	0	0	0	0	0	0	0	0	0	0	0	0	0	0	Fungi	Unassigned	Unassigned	Unassigned	Unassigned	Unassigned
018e4989399fee78be6b73987138cdb1	0	0	0	0	0	0	0	0	0	0	0	0	0	0	0	0	0	0	0	0	0	0	0	0	0	0	0	0	0	0	0	0	27	0	0	0	Fungi	Ascomycota	Archaeorhizomycetes	Archaeorhizomycetales	Archaeorhizomycetaceae	Archaeorhizomyces
018eda080160a093f75ff8078a034ccd	0	0	0	0	0	0	0	0	0	8	0	0	0	0	0	0	0	0	0	0	0	0	0	0	0	0	0	0	0	0	0	0	0	0	0	0	Fungi	Unassigned	Unassigned	Unassigned	Unassigned	Unassigned
01906dd9dd7249c5c30e62f7dcae602c	0	0	0	0	0	0	3	0	0	0	0	0	0	0	0	0	0	0	0	0	0	0	0	0	0	0	0	0	0	0	0	0	0	0	0	0	Fungi	Unassigned	Unassigned	Unassigned	Unassigned	Unassigned
0191b5ae830c1c3b7738faddf9e21aa6	0	0	0	0	0	0	0	0	0	0	0	18	0	0	0	0	0	0	0	0	0	0	0	0	0	0	0	0	0	0	0	0	0	0	0	0	Fungi	Glomeromycota	Glomeromycetes	Glomerales	Glomeraceae	Unassigned
01926ad371d794b5e4e00b2219b96a83	0	0	0	0	0	0	0	0	0	0	0	0	0	0	0	0	0	0	0	11	0	0	0	0	0	0	0	0	0	0	0	0	0	0	0	0	Fungi	Basidiomycota	Agaricomycetes	Agaricales	Tricholomataceae	Ripartites
01929ac588eed0eced37f259153a96cc	0	16	0	0	0	0	0	0	0	0	0	0	0	54	0	0	0	0	0	0	0	0	0	0	0	0	0	0	0	0	0	0	0	0	0	0	Fungi	Unassigned	Unassigned	Unassigned	Unassigned	Unassigned
01939c653a45a55653d6ee695cb86fcc	0	0	0	0	0	0	0	0	0	0	0	0	0	0	0	0	0	0	0	0	0	0	23	6	0	0	0	0	0	0	0	0	0	0	0	0	Fungi	Unassigned	Unassigned	Unassigned	Unassigned	Unassigned
01976254389a20be2010b03a532d7384	0	0	0	0	0	0	0	0	0	0	0	0	0	0	0	0	0	0	0	0	0	0	0	0	0	0	0	17	0	0	0	0	0	0	0	0	Fungi	Unassigned	Unassigned	Unassigned	Unassigned	Unassigned
01987e6a595ccf481da81e8fc4e7e193	0	0	0	0	0	0	0	0	0	0	0	0	0	0	0	0	0	0	0	0	0	0	0	0	0	0	0	0	0	0	0	0	0	0	0	4	Fungi	Unassigned	Unassigned	Unassigned	Unassigned	Unassigned
0198fa14595356ef52cf257ef3c8b870	0	0	0	0	0	0	0	0	0	0	0	0	0	0	0	0	0	0	0	0	0	28	0	0	0	0	0	0	0	0	0	0	0	0	0	0	Fungi	Ascomycota	Sordariomycetes	Hypocreales	Clavicipitaceae	Unassigned
019f86e7e3c9fe2e2a17483224194d72	0	2	0	0	0	0	0	0	0	0	0	0	0	0	0	0	0	0	0	0	0	0	0	0	0	0	0	0	0	0	0	0	0	0	0	0	Fungi	Unassigned	Unassigned	Unassigned	Unassigned	Unassigned
019f9083897ec614b53de21b9056bd96	0	0	0	0	0	0	0	0	0	0	0	0	0	0	0	0	0	0	17	0	0	0	0	0	0	0	0	0	0	0	0	0	0	0	0	0	Fungi	Ascomycota	Archaeorhizomycetes	Archaeorhizomycetales	Archaeorhizomycetaceae	Archaeorhizomyces
019fb241f60ccd9bd286c597331b905c	0	0	0	0	0	0	0	0	0	0	0	0	0	0	0	0	0	0	0	0	2	0	0	0	0	0	0	0	0	0	0	0	0	0	0	0	Fungi	Unassigned	Unassigned	Unassigned	Unassigned	Unassigned
01a13b48bf5c0dc53fa911f334aa9e09	0	0	0	17	0	0	0	0	0	0	0	0	0	0	0	0	0	0	0	0	0	0	0	0	0	0	0	0	0	0	0	0	0	0	0	0	Fungi	Unassigned	Unassigned	Unassigned	Unassigned	Unassigned
01a157b3c9c09d138f213f101603591b	0	0	0	0	0	4	0	0	0	0	0	0	0	0	0	0	0	0	0	0	0	0	0	0	0	0	0	0	0	0	0	0	0	0	0	0	Fungi	Unassigned	Unassigned	Unassigned	Unassigned	Unassigned
01a2a2a74c458e039d974ce85bccb41f	0	0	0	0	0	0	0	0	0	0	0	0	0	0	0	0	0	0	0	0	2	0	0	0	0	0	0	0	0	0	0	0	0	0	0	0	Fungi	Chytridiomycota	Unassigned	Unassigned	Unassigned	Unassigned
01a71777a946de5ac1cc9f7a6261041a	0	0	0	0	0	0	0	0	0	9	0	0	0	0	0	0	0	0	0	0	0	0	0	0	0	0	0	0	0	0	0	0	0	0	0	0	Fungi	Unassigned	Unassigned	Unassigned	Unassigned	Unassigned
01a9b6c28be7a98d422bbe2b6b0b12a1	0	0	0	0	0	0	0	0	2	0	0	0	0	0	0	0	0	0	0	0	0	0	0	0	0	0	0	0	0	0	0	0	0	0	0	0	Fungi	Ascomycota	Lecanoromycetes	Unassigned	Unassigned	Unassigned
01afa8a20801bb1f9f2056039c05ceab	0	0	0	0	0	0	0	0	0	0	0	0	0	0	0	0	16	0	0	0	0	0	0	0	0	0	0	0	0	0	0	0	0	0	0	0	Fungi	Unassigned	Unassigned	Unassigned	Unassigned	Unassigned
01affb4188468f47e446cca745e2e3d8	0	0	0	0	0	0	0	0	0	0	0	0	0	0	0	0	0	0	0	3	0	0	9	0	0	0	0	0	3	0	13	26	9	146	39	13	Fungi	Basidiomycota	Agaricomycetes	Tremellodendropsidales	Unassigned	Unassigned
01b1e7099a9b5fa06086092a9241e609	0	0	0	0	0	2	0	0	0	0	0	0	0	0	0	0	0	0	0	0	0	0	0	0	0	0	0	0	0	0	0	0	0	0	0	0	Fungi	Unassigned	Unassigned	Unassigned	Unassigned	Unassigned
01b2683148ca9d4883d07ebe5ab9bbcd	0	0	0	0	0	0	0	0	0	0	0	0	0	0	0	0	0	0	0	0	0	0	0	0	0	0	0	0	0	0	0	4	0	0	0	36	Fungi	Unassigned	Unassigned	Unassigned	Unassigned	Unassigned
01b2a53b627e0b74fa022da6636363a2	0	0	0	0	4	0	0	0	0	0	0	0	0	0	0	0	0	0	0	0	0	0	0	0	0	0	0	0	0	0	0	0	0	0	0	0	Fungi	Basidiomycota	Agaricomycetes	Geastrales	Geastraceae	Geastrum
01b90d49e52c7a91351dbeab87eafa5c	0	0	0	0	0	0	0	0	0	0	0	0	0	0	0	0	0	0	0	0	0	2	0	0	0	0	0	0	0	0	0	0	0	0	0	0	Fungi	Unassigned	Unassigned	Unassigned	Unassigned	Unassigned
01b95a7fc8b61f3343e0887f045210c9	0	0	0	0	0	0	0	0	0	0	0	0	0	0	0	0	0	0	0	0	9	0	0	0	0	0	0	0	0	0	0	0	0	0	0	0	Fungi	Unassigned	Unassigned	Unassigned	Unassigned	Unassigned
01c287127028b7df5256cd9e00d42ada	0	0	0	27	0	2	0	0	0	0	0	0	0	0	0	0	0	0	0	0	0	0	0	0	0	0	0	0	0	0	0	0	0	0	0	0	Fungi	Basidiomycota	Unassigned	Unassigned	Unassigned	Unassigned
01c7aa4a361d87adb1e094a17aff64d9	0	0	0	0	0	0	0	0	0	0	0	0	84	0	0	0	0	0	0	0	0	0	0	0	0	0	0	0	0	0	0	0	0	0	0	0	Fungi	Ascomycota	Sordariomycetes	Hypocreales	Clavicipitaceae	Metarhizium
01cb978d8b3e9bf685d160d4bfb54eae	1	0	0	0	0	0	0	0	0	0	0	0	0	0	0	0	0	0	0	0	0	0	0	0	0	0	0	0	0	0	0	0	0	0	0	0	Fungi	Unassigned	Unassigned	Unassigned	Unassigned	Unassigned
01cc43f3a91212cfb0baad4b661a2b8f	3	0	0	0	0	0	0	0	0	3	0	0	12	0	0	0	0	0	0	0	0	0	0	0	0	0	0	0	0	0	0	0	0	0	0	0	Fungi	Mortierellomycota	Mortierellomycetes	Mortierellales	Unassigned	Unassigned
01d1afc663b318407c7c8df41517c2b0	0	0	0	0	0	0	0	0	0	0	0	0	0	0	0	0	0	0	0	0	0	0	6	0	0	0	0	0	0	0	0	2	2	19	0	0	Fungi	Ascomycota	Unassigned	Unassigned	Unassigned	Unassigned
01d222ca2d5639952fbaa247a58f9d8f	0	0	0	0	0	0	0	0	0	0	0	0	0	0	0	0	0	5	3	0	12	7	5	14	133	0	7	0	0	0	0	0	0	0	0	3	Fungi	Unassigned	Unassigned	Unassigned	Unassigned	Unassigned
01d2eaa3787e48803574b09afc6b6d69	0	0	0	0	0	0	0	0	0	0	0	0	0	0	0	0	0	0	0	8	7	64	6	4	6	9	0	0	0	0	0	0	7	0	0	0	Fungi	Ascomycota	Sordariomycetes	Hypocreales	Nectriaceae	Acremoniopsis
01db1a202f9fb27552ff4d77791fa68f	0	0	0	0	0	0	0	0	0	0	0	0	0	0	0	0	0	0	0	0	0	0	0	0	0	0	0	0	0	0	0	0	0	0	16	0	Fungi	Unassigned	Unassigned	Unassigned	Unassigned	Unassigned
01dccd3c9f3f25a0e63cab99e1bcaf15	0	0	0	0	0	0	0	0	0	0	0	0	0	0	1	0	0	0	0	0	0	0	0	0	0	0	0	0	0	0	0	0	0	0	0	0	Fungi	Basidiomycota	Tremellomycetes	Tremellales	Rhynchogastremataceae	Rhynchogastrema
01e13935ed8f5806aa582c7de8c8cfcc	0	0	0	0	0	0	0	0	0	0	0	0	0	0	0	0	0	0	0	0	0	0	8	0	0	0	0	0	0	0	0	0	0	0	0	0	Fungi	Ascomycota	Sordariomycetes	Hypocreales	Nectriaceae	Dactylonectria
01e3d1980040ba27a5b50162536b0998	0	0	0	0	0	0	0	0	0	0	0	0	0	0	0	0	0	0	0	0	0	0	0	0	5	0	0	0	0	0	0	0	0	0	0	0	Fungi	Basidiomycota	Unassigned	Unassigned	Unassigned	Unassigned
01e67317a6127ca6a983c378c49f60b2	0	3	0	0	0	0	0	0	0	0	0	0	0	0	0	0	0	0	0	0	0	0	0	0	0	0	0	0	0	0	0	0	0	0	0	0	Fungi	Unassigned	Unassigned	Unassigned	Unassigned	Unassigned
01e9173717420f5cebbc9b2e86a37c3c	0	0	0	0	0	0	0	0	0	0	0	0	0	0	0	0	0	0	0	0	0	0	0	0	0	0	0	0	0	0	0	0	3	0	0	0	Fungi	Ascomycota	Sordariomycetes	Unassigned	Unassigned	Unassigned
01ed43e26dea45cae1d49786dc227a51	0	0	0	0	0	0	0	0	0	0	0	0	0	0	0	0	0	0	0	0	0	0	0	0	0	0	0	0	0	0	0	0	0	0	0	2	Fungi	Unassigned	Unassigned	Unassigned	Unassigned	Unassigned
01efe4db0302b82f8b654f1a8f055d77	0	0	0	0	0	0	0	0	0	0	0	0	0	0	0	0	0	0	0	0	0	2	0	0	0	0	0	0	0	0	0	0	0	0	0	0	Fungi	Unassigned	Unassigned	Unassigned	Unassigned	Unassigned
01f09e3fcb82e389269d8636a6366022	0	8	4	0	0	0	0	0	2	3	0	133	0	12	21	0	0	0	0	0	0	0	0	0	0	0	0	0	0	0	0	0	0	0	0	0	Fungi	Unassigned	Unassigned	Unassigned	Unassigned	Unassigned
01f20d43d1872d3bec428ed9854dc6e6	0	0	0	0	0	5	0	0	0	0	0	0	0	0	0	0	0	0	0	0	0	0	0	0	0	0	0	0	0	0	0	0	0	0	0	0	Fungi	Unassigned	Unassigned	Unassigned	Unassigned	Unassigned
01f2e0cfc235cc4eda2ad60830cee281	0	0	0	0	2	0	0	0	0	0	0	0	0	0	0	0	0	0	0	0	0	0	0	0	0	0	0	0	0	0	0	0	0	0	0	0	Fungi	Unassigned	Unassigned	Unassigned	Unassigned	Unassigned
01f31a94e9a9d171507fa8974587ac33	0	0	0	0	0	0	0	0	0	0	0	0	0	0	0	0	0	0	0	0	0	0	0	0	0	0	0	0	0	0	0	0	0	0	2	0	Fungi	Unassigned	Unassigned	Unassigned	Unassigned	Unassigned
01f3dae51ea309a2c8ba5b19b50cce21	0	0	0	0	0	0	0	0	0	0	0	0	0	0	0	0	0	0	0	0	0	17	0	0	0	0	0	0	0	0	0	0	0	0	0	0	Fungi	Unassigned	Unassigned	Unassigned	Unassigned	Unassigned
01f3ea783932f0bf9634ecc50ba6470a	0	0	0	0	0	0	0	0	0	0	0	0	0	0	0	0	0	0	0	0	0	0	0	0	0	0	0	0	0	0	0	0	0	4	0	0	Fungi	Basidiomycota	Agaricomycetes	Agaricales	Pterulaceae	Coronicium
01fb33d85dd2be140f3e890bccfe52ff	0	0	0	0	0	0	0	0	0	0	0	0	0	0	0	0	0	0	0	0	0	0	0	0	0	0	0	0	0	0	0	68	0	0	0	0	Fungi	Ascomycota	Archaeorhizomycetes	Archaeorhizomycetales	Archaeorhizomycetaceae	Archaeorhizomyces
01fdd3753aeda3be469ed618d543825e	0	0	0	0	0	0	0	0	0	0	0	0	0	0	0	0	0	0	0	0	3	45	0	0	0	0	0	0	0	0	0	0	0	0	0	0	Fungi	Unassigned	Unassigned	Unassigned	Unassigned	Unassigned
0202764a7ef66045ab056c297d5d9d5b	0	0	0	0	0	0	0	0	0	0	0	0	0	0	26	0	0	0	0	0	0	0	0	0	0	0	0	0	0	0	0	0	0	0	0	0	Fungi	Unassigned	Unassigned	Unassigned	Unassigned	Unassigned
020331bc9e5d34db0b05ad4688f195f4	0	0	0	0	0	0	0	0	1	11	0	0	5	0	0	0	0	0	0	0	0	0	0	0	0	0	0	0	0	0	0	0	0	0	0	0	Fungi	Ascomycota	Sordariomycetes	Unassigned	Unassigned	Unassigned
0204e33ce91cfddaed3e40f42a3426d2	0	0	0	0	0	0	0	0	0	0	0	0	0	0	0	0	0	0	7	13	0	20	0	0	0	0	0	0	0	0	0	0	0	0	0	0	Fungi	Unassigned	Unassigned	Unassigned	Unassigned	Unassigned
020e85a869b49f034a0c58d1d5c27e83	0	0	0	0	0	0	0	0	0	0	0	0	0	18	0	0	0	0	0	0	0	0	0	0	0	0	0	0	0	0	0	0	0	0	0	0	Fungi	Mortierellomycota	Mortierellomycetes	Mortierellales	Mortierellaceae	Mortierella
0210103510421eca8e7a5f1de9f1775f	0	0	0	0	0	0	0	0	0	0	0	0	0	0	0	0	0	0	17	0	0	0	0	0	0	0	0	0	0	0	0	0	0	0	0	0	Fungi	Unassigned	Unassigned	Unassigned	Unassigned	Unassigned
02118f5f5da6afa4d2341b3da1a88cc3	0	0	0	0	0	0	0	0	0	0	0	0	0	0	0	0	0	0	0	0	0	0	0	0	0	0	5	0	0	0	0	0	0	0	0	0	Fungi	Ascomycota	Sordariomycetes	Sordariales	Lasiosphaeriaceae	Cladorrhinum
0214b9114a62f6b28e4d317ff86b35c5	0	3	0	0	0	0	0	0	0	0	0	0	0	0	0	0	0	0	0	0	0	0	0	0	0	0	0	0	0	0	0	0	0	0	0	0	Fungi	Unassigned	Unassigned	Unassigned	Unassigned	Unassigned
021651e33d214f0960adbb35ee8b5c68	0	0	0	0	0	0	0	0	0	0	0	0	0	0	0	0	0	0	0	0	0	0	0	0	0	0	0	0	0	0	0	0	114	0	0	0	Fungi	Ascomycota	Archaeorhizomycetes	Archaeorhizomycetales	Archaeorhizomycetaceae	Archaeorhizomyces
02165623c1a31070c253475a05ccf9a3	0	0	0	0	0	0	0	0	0	0	0	0	0	0	0	4	0	0	0	0	0	0	0	0	0	0	0	0	0	0	0	0	0	0	0	0	Fungi	Unassigned	Unassigned	Unassigned	Unassigned	Unassigned
021a60ddf0c71368df7a6efea133bb90	0	0	0	0	0	0	0	0	0	0	0	0	0	0	0	0	0	0	0	0	0	0	0	6	0	0	0	0	0	0	0	0	0	0	0	0	Fungi	Unassigned	Unassigned	Unassigned	Unassigned	Unassigned
021c30e33682256f0efa3b821b08ef2d	0	0	0	0	0	0	0	0	0	0	0	0	0	0	0	0	0	0	0	0	0	0	0	0	1	0	0	0	0	0	0	0	0	0	0	0	Fungi	Unassigned	Unassigned	Unassigned	Unassigned	Unassigned
021d1fbda5aeea1e1e1a430857e9fb97	0	0	0	0	0	0	0	0	0	0	0	0	0	0	0	0	0	0	0	0	0	0	0	0	0	0	0	0	0	0	0	0	0	0	0	14	Fungi	Unassigned	Unassigned	Unassigned	Unassigned	Unassigned
02246a37eb94a3c87e5e83bed7d7a08d	0	0	0	0	29	0	0	0	0	0	0	0	0	0	0	0	0	0	0	0	0	0	0	0	0	0	0	0	0	0	0	0	0	0	0	0	Fungi	Unassigned	Unassigned	Unassigned	Unassigned	Unassigned
0228abab88dc80a34e53cf3feda68b6b	0	0	0	0	0	0	0	0	0	0	0	0	0	0	0	0	0	0	0	0	0	0	0	0	0	0	15	0	0	0	0	0	0	0	0	0	Fungi	Unassigned	Unassigned	Unassigned	Unassigned	Unassigned
0229386bc4d30578f3877ddf797887bc	0	0	0	0	0	0	0	0	0	0	0	0	0	0	0	0	7	0	0	0	0	0	0	0	0	0	0	0	0	0	0	0	0	0	0	0	Fungi	Unassigned	Unassigned	Unassigned	Unassigned	Unassigned
0229527ecc18beac153e3510aa7825af	7	0	0	0	0	0	0	0	0	0	0	2	0	0	0	0	0	0	0	0	0	0	0	0	0	0	0	0	0	0	0	0	0	0	0	0	Fungi	Unassigned	Unassigned	Unassigned	Unassigned	Unassigned
022b59cbb355beb34b4c372e73db3df3	0	0	0	0	0	0	0	0	0	0	0	0	0	0	0	0	0	0	0	0	0	0	0	0	0	0	1	0	0	0	0	0	0	0	0	0	Fungi	Unassigned	Unassigned	Unassigned	Unassigned	Unassigned
022d42d783c96190851272cf4f74ea46	14	0	0	0	0	0	0	0	0	0	0	0	3	0	0	0	0	0	0	0	0	0	0	0	0	0	0	0	0	0	0	0	0	0	0	0	Fungi	Ascomycota	Dothideomycetes	Pleosporales	Torulaceae	Torula
0234bd07f4180feb511702cdc028ec35	0	0	0	0	0	0	0	0	0	0	0	0	0	0	0	0	0	0	0	0	0	0	0	1	0	0	0	0	0	0	0	0	0	0	0	0	Fungi	Unassigned	Unassigned	Unassigned	Unassigned	Unassigned
02363cd8ac24b58ca44aaeb3001bd8f3	0	0	0	0	0	0	0	0	0	0	0	14	0	0	0	0	0	0	0	0	0	0	0	0	0	0	0	0	0	0	0	0	0	0	0	0	Fungi	Glomeromycota	Unassigned	Unassigned	Unassigned	Unassigned
02365becd02526c32b239079c7407a8a	0	0	0	0	0	0	0	0	0	0	0	0	0	0	0	0	0	0	36	0	0	81	0	0	0	0	0	0	0	9	0	0	55	0	0	0	Fungi	Basidiomycota	Agaricomycetes	Agaricales	Clavariaceae	Clavulinopsis
023663630d010f2a8a0d509e0358f6cc	0	0	0	0	0	0	0	0	0	0	0	0	0	0	0	0	0	0	0	0	0	0	0	0	36	0	0	0	0	0	0	0	0	0	0	0	Fungi	Ascomycota	Archaeorhizomycetes	Archaeorhizomycetales	Archaeorhizomycetaceae	Archaeorhizomyces
0237632e9f03ac0308f3d940f11f160e	0	0	0	5	0	0	0	0	0	0	0	0	0	0	0	31	0	7	0	0	0	2	0	0	0	0	0	0	0	0	0	0	0	0	0	0	Fungi	Unassigned	Unassigned	Unassigned	Unassigned	Unassigned
0237735bc8a9ba1310b6a3640c5c2f8d	0	0	0	0	0	0	0	0	0	0	0	0	0	0	0	0	0	0	0	0	0	0	0	9	0	0	0	0	0	0	0	0	0	0	0	0	Fungi	Unassigned	Unassigned	Unassigned	Unassigned	Unassigned
02383d194d8080d23c60251e56d461ba	0	0	0	9	0	5	0	0	0	0	0	0	0	0	0	0	0	0	0	0	0	0	0	0	0	0	0	0	0	0	0	0	0	0	0	0	Fungi	Ascomycota	Dothideomycetes	Pleosporales	Melanommataceae	Farlowiella
0239c7f8122c1aac1da2c60de9e942e9	0	0	0	0	0	0	0	0	0	0	0	0	0	0	0	0	0	0	0	0	0	0	0	0	0	0	0	0	0	0	0	0	0	11	0	0	Fungi	Ascomycota	Dothideomycetes	Capnodiales	Unassigned	Unassigned
023cfa0f89137c24cefbab73108b980b	7	0	0	0	5	0	0	0	0	0	0	0	0	0	0	0	0	0	0	0	0	0	0	0	0	0	0	0	0	0	0	0	0	0	0	0	Fungi	Unassigned	Unassigned	Unassigned	Unassigned	Unassigned
0243aceb6b633e450472378e33cd7772	0	0	10	0	0	0	39	0	0	0	0	0	0	0	0	0	0	0	0	0	0	0	0	0	0	0	0	0	0	0	0	0	0	0	0	0	Fungi	Ascomycota	Unassigned	Unassigned	Unassigned	Unassigned
02440f27e63cb2ca3f54b927ea22e8f7	4	0	0	0	0	0	0	0	0	0	0	0	0	0	0	0	0	0	0	0	0	0	0	0	0	0	0	0	0	0	0	0	0	0	0	0	Fungi	Unassigned	Unassigned	Unassigned	Unassigned	Unassigned
0244cb4de41adffcf26a68d6b9972125	0	0	0	0	0	0	0	0	0	0	0	0	0	0	0	0	0	0	0	0	0	0	0	0	0	0	0	49	0	0	0	0	0	0	0	0	Fungi	Ascomycota	Eurotiomycetes	Chaetothyriales	Herpotrichiellaceae	Unassigned
0246797cc9ecdcd6083a67ecb0434454	0	0	0	0	0	0	0	0	0	0	13	0	0	0	0	0	0	0	0	0	0	0	0	0	0	0	0	0	0	0	0	0	0	0	0	0	Fungi	Ascomycota	Sordariomycetes	Xylariales	Microdochiaceae	Idriella
0246b71ceae885a6ba2f6e4d65f2aefb	0	0	0	5	0	0	0	0	0	0	0	0	0	0	0	0	0	0	0	0	0	0	0	0	0	0	0	0	0	0	0	0	0	0	0	0	Fungi	Unassigned	Unassigned	Unassigned	Unassigned	Unassigned
0249b2e3c4cc269ed704ab2846845a88	0	0	1	0	0	0	0	0	0	0	0	0	0	0	0	0	0	0	0	0	0	0	0	0	0	0	0	0	0	0	0	0	0	0	0	0	Fungi	Unassigned	Unassigned	Unassigned	Unassigned	Unassigned
024acf5c13d03b175f704e7b3141738c	0	0	0	0	0	0	0	0	0	0	0	0	0	0	0	0	0	0	0	0	0	0	0	0	6	0	0	0	0	0	0	0	0	0	0	0	Fungi	Unassigned	Unassigned	Unassigned	Unassigned	Unassigned
024be2d3332ce23ed98c6e5beb2c90ee	1	0	0	0	0	0	0	0	0	0	0	0	0	0	0	0	0	0	0	0	0	0	0	0	0	0	0	0	0	0	0	0	0	0	0	0	Fungi	Unassigned	Unassigned	Unassigned	Unassigned	Unassigned
024f8934841f828f528cff355fa1a607	0	0	0	0	0	0	4	0	0	0	0	0	0	0	0	0	0	0	0	0	0	0	0	0	0	0	0	0	0	0	0	0	0	0	0	0	Fungi	Unassigned	Unassigned	Unassigned	Unassigned	Unassigned
0250c4351c64a6fd93031be13f247942	0	0	0	0	0	0	0	0	0	0	0	0	0	0	0	0	0	27	20	32	39	38	22	41	28	22	36	1267	0	0	0	6	0	2	38	0	Fungi	Unassigned	Unassigned	Unassigned	Unassigned	Unassigned
0250ce97a18295c8917f951f74133e26	0	0	0	0	0	2	0	0	0	0	0	0	0	0	0	0	0	0	0	0	0	0	0	0	0	0	0	0	0	0	0	0	0	0	0	0	Fungi	Unassigned	Unassigned	Unassigned	Unassigned	Unassigned
02512b952bee54a09b3dc489ac05418a	0	0	0	0	0	0	0	0	0	0	0	0	0	0	0	0	0	0	16	0	0	0	0	0	0	0	0	0	0	0	0	0	0	0	0	0	Fungi	Basidiomycota	Agaricomycetes	Geastrales	Geastraceae	Geastrum
025134950b1e9373af3739f51cf4ac68	0	0	0	0	0	0	0	0	0	0	0	0	0	0	0	0	2	0	0	0	0	0	0	0	0	0	0	0	0	0	0	0	0	0	0	0	Fungi	Unassigned	Unassigned	Unassigned	Unassigned	Unassigned
0252af2cbfa901027da0c4148fd9105d	0	0	0	0	0	0	0	0	0	0	0	0	0	0	0	0	0	0	0	0	0	3	0	0	0	0	0	0	0	0	0	0	0	0	0	0	Fungi	Unassigned	Unassigned	Unassigned	Unassigned	Unassigned
02535e3c25424e09011a930236c5f34e	0	0	0	0	0	0	0	0	0	0	0	8	0	0	0	0	0	0	0	0	0	0	0	0	0	0	0	0	0	0	0	0	0	0	0	0	Fungi	Ascomycota	Unassigned	Unassigned	Unassigned	Unassigned
025785b597615ceb63e20313f0b8f692	0	0	0	0	0	0	0	0	0	0	0	0	0	0	0	0	0	0	0	0	0	0	0	6	0	0	0	0	0	0	0	0	0	0	0	0	Fungi	Unassigned	Unassigned	Unassigned	Unassigned	Unassigned
0258600a8539936827c9ed4ae2a663fa	79	13	0	110	6	0	0	0	0	0	0	12	401	38	5	26	26	0	0	0	0	0	0	0	0	0	0	0	0	0	0	0	0	0	0	0	Fungi	Basidiomycota	Agaricomycetes	Geastrales	Geastraceae	Geastrum
025926fbaa490f4a191ea533da772afa	0	0	0	0	0	0	0	0	0	0	0	0	0	0	0	0	0	0	0	5	0	0	0	0	0	14	61	0	0	0	0	0	0	0	0	0	Fungi	Basidiomycota	Unassigned	Unassigned	Unassigned	Unassigned
025af2dc72c1d5af08bdb9bed67ff6dd	0	0	0	0	0	0	0	0	0	0	0	0	0	0	0	0	0	0	0	0	0	0	0	2	0	0	0	0	0	0	0	0	0	0	0	0	Fungi	Unassigned	Unassigned	Unassigned	Unassigned	Unassigned
025d836e8f033d9379d1919e9cb26475	0	0	0	0	0	0	0	0	0	0	0	0	0	0	0	0	0	0	0	0	0	0	0	0	0	0	0	9	0	0	0	0	0	0	0	0	Fungi	Unassigned	Unassigned	Unassigned	Unassigned	Unassigned
025ec6a5df499e949a5928a3012c66ee	14	0	0	0	0	0	0	0	0	0	0	0	29	0	24	0	0	0	0	0	0	0	0	0	0	0	0	0	0	0	0	0	0	0	0	0	Fungi	Ascomycota	Sordariomycetes	Hypocreales	Nectriaceae	Unassigned
0268d04f8155ccc36fd3783ebfff14d5	0	0	0	0	0	0	0	0	0	0	0	0	0	0	0	0	0	0	0	0	0	0	0	0	0	0	0	0	0	0	0	0	0	21	0	0	Fungi	Unassigned	Unassigned	Unassigned	Unassigned	Unassigned
026e526026f29ee643f9305e7fada05b	0	54	0	0	0	0	0	0	0	0	0	0	0	0	0	0	0	0	0	0	0	0	0	0	0	0	0	0	0	0	0	0	0	0	0	0	Fungi	Basidiomycota	Agaricomycetes	Agaricales	Bolbitiaceae	Panaeolus
026ecb793cc2c4d6f75c674fe6ba839b	0	0	0	0	0	0	0	0	0	0	0	0	0	0	0	0	0	0	0	0	0	0	0	0	0	0	0	0	0	0	35	0	0	0	0	0	Fungi	Basidiomycota	Agaricomycetes	Sebacinales	Serendipitaceae	Serendipita
026f35f856482c3831959996c9e4db42	0	0	5	0	0	0	0	0	0	0	0	0	0	0	0	0	0	0	0	0	0	0	0	0	0	0	0	0	0	0	0	0	0	0	0	0	Fungi	Ascomycota	Eurotiomycetes	Chaetothyriales	Cyphellophoraceae	Cyphellophora
0270d7e6c3aa90057dd90ab82c7ac0e6	0	0	0	0	5	0	0	0	0	0	0	0	0	0	0	0	0	0	0	0	0	0	0	0	0	0	0	0	0	0	0	0	0	0	0	0	Fungi	Basidiomycota	Unassigned	Unassigned	Unassigned	Unassigned
02728841564f35f2a5167cd1a322dff6	0	0	0	0	0	0	0	0	0	0	0	0	0	0	0	0	0	0	0	0	0	0	15	0	0	0	0	0	0	0	0	0	0	0	0	0	Fungi	Glomeromycota	Glomeromycetes	Glomerales	Glomeraceae	Unassigned
0276d7fa6275542b6ad28dc6ab9df8c0	0	0	0	0	0	0	0	0	0	0	0	0	0	0	0	0	0	0	0	0	10	0	0	0	0	0	0	0	0	0	0	0	0	0	0	0	Fungi	Ascomycota	Eurotiomycetes	Eurotiales	Aspergillaceae	Penicillium
0279e1c7990174059e20501e22a03ab1	0	0	0	0	0	0	0	0	0	0	0	0	0	0	0	0	0	0	0	0	0	0	0	0	0	0	0	0	0	0	0	0	23	0	0	0	Fungi	Unassigned	Unassigned	Unassigned	Unassigned	Unassigned
027ab578ad1df962bf1ee8bdaf463486	0	0	0	0	0	0	0	0	0	0	0	5	0	0	0	0	0	0	0	0	0	0	0	0	0	0	0	0	0	0	0	0	0	0	0	0	Fungi	Unassigned	Unassigned	Unassigned	Unassigned	Unassigned
028665fad57aa7218c8b7959596babac	0	0	0	0	0	0	0	0	0	0	0	0	0	0	0	0	0	0	0	0	0	6	0	0	0	0	0	0	0	0	0	0	0	0	0	0	Fungi	Ascomycota	Eurotiomycetes	Chaetothyriales	Unassigned	Unassigned
0293bf7af372893d1ecb4323f1e7d9a6	0	0	0	0	0	0	0	0	0	0	0	0	0	0	0	0	0	0	0	0	0	0	0	0	0	0	0	18	0	0	0	0	0	0	0	0	Fungi	Unassigned	Unassigned	Unassigned	Unassigned	Unassigned
0299f646121ceb96851a2579d4c4aa0b	0	0	0	5	0	0	0	0	0	0	0	0	0	0	0	0	0	0	0	0	0	0	0	0	0	0	0	0	0	0	0	0	0	0	0	0	Fungi	Unassigned	Unassigned	Unassigned	Unassigned	Unassigned
029aa9a595e40e776d77408af58fbc79	0	0	0	0	0	0	0	0	0	0	0	0	0	0	0	0	6	0	0	0	0	0	0	0	0	0	0	0	0	0	0	0	0	0	0	0	Fungi	Basidiomycota	Tremellomycetes	Trichosporonales	Trichosporonaceae	Unassigned
029b3ac682d76638e6721e7d543eb010	0	0	0	0	2	0	0	0	0	0	0	0	0	0	0	0	0	0	0	0	0	0	0	0	0	0	0	0	0	0	0	0	0	0	0	0	Fungi	Ascomycota	Saccharomycetes	Saccharomycetales	Debaryomycetaceae	Debaryomyces
029cb3550bc08cc8562db7e24ec81d02	0	0	0	0	0	0	0	0	0	0	0	0	0	0	0	0	0	0	0	0	0	0	0	0	0	0	12	0	0	0	0	0	0	0	0	0	Fungi	Ascomycota	Sordariomycetes	Hypocreales	Nectriaceae	Ilyonectria
02a391d1b708cf5a3648516c0082bb23	0	0	0	0	0	2	0	0	0	0	0	0	0	0	0	0	0	0	0	0	0	0	0	0	0	0	0	0	0	0	0	0	0	0	0	0	Fungi	Unassigned	Unassigned	Unassigned	Unassigned	Unassigned
02a65cfc873121d2b01223215cad7b37	0	0	0	0	0	0	0	0	0	0	0	0	0	0	0	0	0	0	37	0	0	0	0	0	0	0	0	0	0	0	0	0	0	0	0	0	Fungi	Glomeromycota	Glomeromycetes	Glomerales	Glomeraceae	Unassigned
02a6a689c20b9799454dffd766d966cb	0	0	0	0	0	0	0	0	0	0	3	0	0	0	0	0	0	0	0	0	0	0	0	0	0	0	0	0	0	0	0	0	0	0	0	0	Fungi	Mortierellomycota	Mortierellomycetes	Mortierellales	Unassigned	Unassigned
02a8dcf067bc6c567d3bf7e4e626acb5	0	0	0	0	0	0	0	0	0	0	0	0	0	0	0	0	0	0	0	0	0	0	0	0	0	0	0	0	73	0	0	0	0	0	0	0	Fungi	Ascomycota	Archaeorhizomycetes	Archaeorhizomycetales	Archaeorhizomycetaceae	Archaeorhizomyces
02a942e1551f13bf6585884601409d49	0	0	0	0	0	0	0	0	0	0	0	0	0	0	0	0	0	0	0	0	0	0	0	14	0	0	0	0	0	0	0	0	0	0	0	0	Fungi	Unassigned	Unassigned	Unassigned	Unassigned	Unassigned
02b05492e27ed4e27100bd102f3e96a1	0	0	0	0	0	0	0	0	0	0	0	0	0	0	0	0	0	42	0	0	0	0	0	0	0	0	0	0	0	0	0	0	0	0	0	0	Fungi	Unassigned	Unassigned	Unassigned	Unassigned	Unassigned
02b3a03fb219856852fe69c132dcfe1f	0	0	0	0	0	0	0	0	0	0	0	0	0	0	0	0	0	0	0	0	0	0	0	0	0	0	0	0	0	0	0	5816	0	0	0	0	Fungi	Ascomycota	Archaeorhizomycetes	Archaeorhizomycetales	Archaeorhizomycetaceae	Archaeorhizomyces
02b3ee38c7689b9a706729b9e7bb4e59	5	0	0	0	0	0	0	0	0	0	0	0	18	0	0	0	0	0	0	0	0	0	0	0	0	0	0	0	0	0	0	0	0	0	0	0	Fungi	Ascomycota	Sordariomycetes	Hypocreales	Unassigned	Unassigned
02b44781c1d539b56308a24c88850a67	0	0	0	0	0	0	0	0	0	0	0	0	0	0	0	0	5	0	0	0	0	0	0	0	0	0	0	0	0	0	0	0	0	0	0	0	Fungi	Unassigned	Unassigned	Unassigned	Unassigned	Unassigned
02b44ba66b6a7941b128d6b1e18ab903	0	0	0	0	0	0	0	0	0	19	0	0	0	0	0	0	0	0	0	0	0	0	0	0	0	0	0	0	0	0	0	0	0	0	0	0	Fungi	Unassigned	Unassigned	Unassigned	Unassigned	Unassigned
02b4bc22d409778768c545e496009b88	0	0	0	0	0	0	0	0	0	0	0	0	0	0	0	0	0	0	0	0	0	0	1	0	0	0	0	0	0	0	0	0	0	0	0	0	Fungi	Unassigned	Unassigned	Unassigned	Unassigned	Unassigned
02b6dfb040ff267726399115431944b0	0	2	0	0	0	12	0	0	0	0	0	0	0	0	0	0	0	0	0	0	0	0	0	0	0	0	0	0	0	0	0	0	0	0	0	0	Fungi	Unassigned	Unassigned	Unassigned	Unassigned	Unassigned
02b7152c6f65c2e1727f12d5f5dc89fc	0	0	0	0	0	0	0	0	910	0	0	0	0	0	0	0	0	0	0	0	0	0	0	0	0	0	0	0	0	0	0	0	0	0	0	0	Fungi	Unassigned	Unassigned	Unassigned	Unassigned	Unassigned
02b9243a787f6f1df0d7edcc04ffea70	0	0	0	0	0	0	0	0	0	2	0	0	0	0	0	0	0	0	0	0	0	0	0	0	0	0	0	0	0	0	0	0	0	0	0	0	Fungi	Unassigned	Unassigned	Unassigned	Unassigned	Unassigned
02bbc62ba66529bf6f6ef2510de9c148	0	0	0	0	0	0	0	0	0	0	0	0	0	0	0	0	2	0	0	0	0	0	0	0	0	0	0	0	0	0	0	0	0	0	0	0	Fungi	Unassigned	Unassigned	Unassigned	Unassigned	Unassigned
02c3072531bd350d6fcbd027889b35a0	0	0	0	0	0	0	0	0	0	0	0	0	0	0	0	0	0	0	0	0	0	0	4	0	0	0	0	0	0	0	0	0	0	0	0	0	Fungi	Unassigned	Unassigned	Unassigned	Unassigned	Unassigned
02c3864f1b82b15ade38cb229d02df2d	0	0	57	0	0	0	0	0	0	0	0	0	0	0	0	0	0	0	0	0	0	0	0	0	0	0	0	0	0	0	0	0	0	0	0	0	Fungi	Basidiomycota	Agaricomycetes	Agaricales	Clavariaceae	Clavulinopsis
02c5b40140f0529ec23aa8cfa381098c	0	0	0	0	0	0	0	0	0	0	0	0	0	0	0	0	0	0	0	0	0	0	0	0	8	0	0	0	0	0	0	0	0	0	0	0	Fungi	Ascomycota	Sordariomycetes	Hypocreales	Unassigned	Unassigned
02c654cd67a7dfa0cfd50db0bf2637e9	0	0	0	0	0	0	0	0	0	13	15	0	0	0	0	0	0	0	0	0	0	0	0	0	0	0	0	0	0	0	0	0	0	0	0	0	Fungi	Ascomycota	Leotiomycetes	Helotiales	Helotiales_fam_Incertae_sedis	Xylogone
02c7a2e576e5003fcc42b8d6ee214f6f	0	0	0	0	0	0	0	0	0	0	0	0	0	0	0	0	0	0	4	0	0	0	0	0	0	0	0	0	0	0	0	0	0	0	0	0	Fungi	Rozellomycota	Unassigned	Unassigned	Unassigned	Unassigned
02c9ea7eb267da43f1090d7a3db77756	0	0	0	4	0	12	0	0	0	0	0	0	0	0	0	0	0	0	0	0	0	0	0	0	0	0	0	0	0	0	0	0	0	0	0	0	Fungi	Ascomycota	Dothideomycetes	Venturiales	Venturiaceae	Unassigned
02cccda88fcaa3de7447f0b28c32845e	0	0	0	0	0	0	0	0	0	8	0	0	0	0	0	0	0	0	0	0	0	0	0	0	0	0	0	0	0	0	0	0	0	0	0	0	Fungi	Unassigned	Unassigned	Unassigned	Unassigned	Unassigned
02ccddcf7a241d0a0f048e92b8e1d81e	0	0	0	0	0	0	0	0	0	0	0	0	0	0	0	0	0	0	0	0	0	0	7	0	0	0	0	0	0	0	0	0	0	9	0	3	Fungi	Ascomycota	Leotiomycetes	Helotiales	Hyaloscyphaceae	Phialea
02cd069f3966e961fb99c3d7b69e13a1	0	0	0	0	0	18	0	0	0	0	0	0	0	0	0	0	0	0	0	0	0	0	0	0	0	0	0	0	0	0	0	0	0	0	0	0	Fungi	Unassigned	Unassigned	Unassigned	Unassigned	Unassigned
02d1ca4023e0bb96845e419a38b44362	0	0	0	0	0	0	0	0	0	0	0	0	0	0	0	0	0	0	0	0	0	0	0	0	0	9	0	0	0	0	0	0	0	0	0	0	Fungi	Unassigned	Unassigned	Unassigned	Unassigned	Unassigned
02d293315ed21ea6966c098373a9911a	0	0	0	0	0	6	0	0	0	0	0	0	0	0	0	0	0	0	0	0	0	0	0	0	0	0	0	0	0	0	0	0	0	0	0	0	Fungi	Unassigned	Unassigned	Unassigned	Unassigned	Unassigned
02d8f383346de9f1a663cde60b3b8609	0	0	0	0	0	0	0	0	0	0	0	0	0	0	0	0	0	0	0	0	0	0	10	0	0	0	0	0	0	0	0	0	0	0	0	0	Fungi	Basidiomycota	Agaricomycetes	Agaricales	Stephanosporaceae	Cristinia
02de0f6b5007a991a90b6da11035823a	0	0	0	0	0	0	0	0	0	0	0	0	0	0	0	0	0	0	0	0	0	0	0	0	0	5	0	0	0	0	0	0	0	0	0	0	Fungi	Ascomycota	Archaeorhizomycetes	Archaeorhizomycetales	Archaeorhizomycetaceae	Archaeorhizomyces
02df6ad71201dccc861f34871d968617	0	0	0	0	0	0	0	0	0	0	0	0	0	0	0	0	0	0	0	0	0	0	0	0	0	0	8	0	0	0	0	0	0	0	0	0	Fungi	Unassigned	Unassigned	Unassigned	Unassigned	Unassigned
02e2789a5d6375d0499624ef800cdeb5	0	0	0	0	0	0	0	0	0	0	0	0	0	0	0	0	0	0	0	0	0	0	0	0	0	0	0	0	0	0	0	0	0	0	0	2	Fungi	Ascomycota	Unassigned	Unassigned	Unassigned	Unassigned
02e73986ba39c86de1d35095edd006c2	0	0	0	0	0	0	0	0	0	0	0	0	0	0	0	0	0	0	0	0	0	0	0	1	0	0	0	0	0	0	0	0	0	0	0	0	Fungi	Unassigned	Unassigned	Unassigned	Unassigned	Unassigned
02e8465876717f129f4f7fb298705dd6	0	0	0	0	0	0	0	0	0	0	0	0	0	0	0	0	0	54	0	0	0	0	0	0	0	0	0	0	0	0	0	0	0	0	0	0	Fungi	Unassigned	Unassigned	Unassigned	Unassigned	Unassigned
02ee9c9d393e76f06d86dab3eccdee54	0	0	0	0	0	0	0	0	0	0	0	0	0	0	0	0	0	10	0	0	0	0	0	0	0	0	0	0	0	0	0	0	0	0	0	0	Fungi	Unassigned	Unassigned	Unassigned	Unassigned	Unassigned
02f0485fb1affe8bb44ed0befd9ad30f	0	0	0	0	0	0	0	0	0	0	0	0	0	6	0	0	0	0	0	0	0	0	0	0	0	0	0	0	0	0	0	0	0	0	0	0	Fungi	Ascomycota	Sordariomycetes	Hypocreales	Stachybotryaceae	Myxospora
02f15cc503acab937b744c8a826f8253	0	0	0	0	0	0	0	0	0	0	4	0	0	0	0	0	0	0	0	0	0	0	0	0	0	0	0	0	0	0	0	0	0	0	0	0	Fungi	Unassigned	Unassigned	Unassigned	Unassigned	Unassigned
02f236d414cb4b23cf02aeddc763f965	0	0	0	0	0	0	0	0	0	0	0	0	0	9	0	0	0	0	0	0	0	0	0	0	0	0	0	0	0	0	0	0	0	0	0	0	Fungi	Glomeromycota	Glomeromycetes	Glomerales	Glomeraceae	Unassigned
02f865a479d37864fddef9d0af9b03b5	0	0	0	0	0	0	0	0	0	0	0	2	0	0	0	0	0	0	0	0	0	0	0	0	0	0	0	0	0	0	0	0	0	0	0	0	Fungi	Unassigned	Unassigned	Unassigned	Unassigned	Unassigned
02f8e1a39aa1e9d5a16ebef4fe508fea	0	0	0	0	0	3	0	0	0	0	0	0	0	0	0	0	0	0	0	0	0	0	0	0	0	0	0	0	0	0	0	0	0	0	0	0	Fungi	Unassigned	Unassigned	Unassigned	Unassigned	Unassigned
02fa19c16c8c1e62bc9c7b90594d0a98	0	0	0	0	0	0	0	0	0	0	0	0	0	0	0	0	0	0	0	0	4	0	0	0	0	0	0	0	0	0	0	0	0	0	0	0	Fungi	Unassigned	Unassigned	Unassigned	Unassigned	Unassigned
02fdf18c0cd2b89fbdc640ba81e9ffa4	0	0	0	0	0	0	0	0	0	0	0	4	0	0	0	0	0	0	0	0	0	0	0	0	0	0	0	0	0	0	0	0	0	0	0	0	Fungi	Unassigned	Unassigned	Unassigned	Unassigned	Unassigned
03000e5fd3fe31aadd0e86033eef91de	0	0	0	0	0	0	0	0	0	0	0	0	0	0	0	0	0	0	0	0	24	0	1	0	0	0	0	0	0	0	0	0	0	0	0	0	Fungi	Unassigned	Unassigned	Unassigned	Unassigned	Unassigned
03038e855e5d038e0547bafa673a9da2	0	0	0	0	0	0	0	0	0	0	0	0	0	0	0	0	2	0	0	0	0	0	0	0	0	0	0	0	0	0	0	0	0	0	0	0	Fungi	Unassigned	Unassigned	Unassigned	Unassigned	Unassigned
03076fc58230d2f1dd12cd51c7e7c29a	0	0	0	0	0	15	0	0	0	0	0	0	0	0	0	0	0	0	0	0	0	0	0	0	0	0	0	0	0	0	0	0	0	0	0	0	Fungi	Unassigned	Unassigned	Unassigned	Unassigned	Unassigned
0309a1fa49c61b93582087a9f56b3061	0	0	0	0	0	0	0	0	0	0	0	0	0	0	0	0	0	0	0	0	0	0	0	0	0	0	153	0	0	0	0	0	0	0	0	0	Fungi	Unassigned	Unassigned	Unassigned	Unassigned	Unassigned
030a46492ff12b6359fe7dde327c3efa	0	0	0	0	0	0	0	0	0	0	0	0	6	0	0	0	0	0	0	0	0	0	0	0	0	0	0	0	0	0	0	0	0	0	0	0	Fungi	Ascomycota	Sordariomycetes	Xylariales	Xylariaceae	Hypoxylon
030b9ab9c06ad54c41dc5b13807fe748	4	6	0	10	7	0	0	0	0	0	324	0	0	0	0	0	0	0	0	0	0	0	0	0	0	0	0	0	0	0	0	0	0	0	0	0	Fungi	Basidiomycota	Agaricomycetes	Agaricales	Tricholomataceae	Mycenella
030c6fd34561a1529653118215a621df	0	0	0	0	0	0	1	0	0	0	0	0	0	0	0	0	0	0	0	0	0	0	0	0	0	0	0	0	0	0	0	0	0	0	0	0	Fungi	Unassigned	Unassigned	Unassigned	Unassigned	Unassigned
03152e840e88435b1383336104bc938b	0	0	0	0	0	0	0	0	0	0	0	0	0	0	0	0	12	0	0	0	0	0	0	0	0	0	0	0	0	0	0	0	0	0	0	0	Fungi	Ascomycota	Sordariomycetes	Branch06	Unassigned	Unassigned
0317930c22a4aff9512d8d888a6f472e	0	0	0	0	0	0	0	0	0	0	0	0	0	0	0	0	0	0	0	0	0	0	15	0	0	0	0	0	0	0	0	0	0	0	0	0	Fungi	Unassigned	Unassigned	Unassigned	Unassigned	Unassigned
031d94017a6439a22b02ef3af7efdb10	0	0	0	0	0	0	0	0	0	0	0	0	0	0	0	0	0	0	0	0	0	3	0	0	0	0	0	0	0	0	0	0	0	0	0	0	Fungi	Chytridiomycota	Chytridiomycetes	Chytridiales	Chytridiaceae	Unassigned
031db0190baae3a179d4a74bc01d3563	0	0	0	0	6	0	0	0	0	0	0	0	0	0	0	0	0	0	0	0	0	0	0	0	0	0	0	0	0	0	0	0	0	0	0	0	Fungi	Unassigned	Unassigned	Unassigned	Unassigned	Unassigned
031f5a49cd99abae6e83109a96ea1167	0	0	0	0	0	0	0	0	0	0	0	0	0	0	0	0	0	0	0	0	3	0	0	0	0	0	0	0	0	0	0	0	0	0	0	0	Fungi	Unassigned	Unassigned	Unassigned	Unassigned	Unassigned
0323b90b0060371d8897566b6a2e7fdc	0	0	0	0	0	2	0	0	0	0	0	0	0	0	0	0	0	0	0	0	0	0	0	0	0	0	0	0	0	0	0	0	0	0	0	0	Fungi	Unassigned	Unassigned	Unassigned	Unassigned	Unassigned
0323fc0f03383cdb4bff41900252b2da	0	0	0	2	0	0	0	0	0	0	0	0	0	0	0	0	0	0	0	0	0	0	0	0	0	0	0	0	0	0	0	0	0	0	0	0	Fungi	Unassigned	Unassigned	Unassigned	Unassigned	Unassigned
03281b961725fc280e14090aaa2aa2c0	0	0	0	0	0	0	0	0	0	0	0	0	0	0	0	0	0	0	0	6	23	0	0	0	18	0	19	0	0	0	0	0	0	0	0	0	Fungi	Unassigned	Unassigned	Unassigned	Unassigned	Unassigned
03281c9b903f11dd44c9af9800741c11	0	0	0	0	0	0	0	0	0	0	0	0	0	0	0	0	0	0	0	0	15	0	0	0	0	0	0	0	0	0	0	0	0	0	0	0	Fungi	Unassigned	Unassigned	Unassigned	Unassigned	Unassigned
0328c0d150076554adbc2005e74ec441	0	0	0	0	0	0	0	0	0	4	0	0	0	0	0	0	0	0	0	0	0	0	0	0	0	0	0	0	0	0	0	0	0	0	0	0	Fungi	Ascomycota	Sordariomycetes	Hypocreales	Unassigned	Unassigned
032a9d335e3accae0427c88670795e60	0	0	0	0	0	0	0	0	0	0	0	0	0	0	0	0	0	0	0	0	0	5	0	0	0	0	0	0	0	0	0	0	0	0	0	0	Fungi	Unassigned	Unassigned	Unassigned	Unassigned	Unassigned
0335868d2fa3c285c9f881a74ede844c	0	0	0	0	0	0	0	0	0	0	0	0	0	0	0	0	0	0	0	0	0	0	0	0	0	8	0	0	0	0	0	0	0	0	0	0	Fungi	Ascomycota	Sordariomycetes	Hypocreales	Clavicipitaceae	Paecilomyces
0335adce2027c8ac14d056badf9221b2	0	0	0	0	0	0	0	0	0	0	0	0	0	0	0	0	0	0	0	0	3	0	0	0	0	0	0	0	0	0	0	0	0	0	0	0	Fungi	Rozellomycota	Unassigned	Unassigned	Unassigned	Unassigned
0339e33ed79cec8ce2b05c5338aced3c	0	0	0	0	0	0	0	0	0	0	0	0	0	0	0	0	0	0	0	0	0	0	0	0	6	0	0	0	0	0	0	0	0	0	0	0	Fungi	Ascomycota	Sordariomycetes	Sordariales	Lasiosphaeriaceae	Cladorrhinum
033cf1f3bdaa039ea41834b7c91e819e	0	0	0	0	0	0	0	0	0	0	0	0	0	0	0	0	0	0	0	0	0	17	0	0	0	0	0	0	0	0	0	0	0	0	0	0	Fungi	Ascomycota	Sordariomycetes	Hypocreales	Unassigned	Unassigned
03412120632dc4a6882942ebe3433a03	0	0	0	0	3	0	0	0	0	0	0	0	0	0	0	0	0	0	0	0	0	0	0	0	0	0	0	0	0	0	0	0	0	0	0	0	Fungi	Unassigned	Unassigned	Unassigned	Unassigned	Unassigned
0342890a24cbd4dee529ae23997330af	0	0	0	0	0	0	0	0	0	0	0	0	0	0	0	0	0	0	0	0	0	0	0	0	0	0	4	0	0	0	0	0	0	0	0	0	Fungi	Ascomycota	Unassigned	Unassigned	Unassigned	Unassigned
0345f191dc07c22d941acaf09be206f2	0	0	0	0	0	0	0	0	0	0	0	0	0	0	0	0	0	0	0	0	0	0	28	0	0	0	0	0	0	0	0	0	0	0	0	0	Fungi	Unassigned	Unassigned	Unassigned	Unassigned	Unassigned
03460f69f75ebe0f75c2726769bb4a15	0	0	0	0	0	0	0	0	5	0	0	0	0	0	0	0	0	0	0	0	0	0	0	0	0	0	0	0	0	0	0	0	0	0	0	0	Fungi	Unassigned	Unassigned	Unassigned	Unassigned	Unassigned
034e12740ad9995270a69bf612711651	0	0	0	0	0	0	0	0	0	0	0	0	0	0	0	0	0	0	0	0	0	0	0	0	0	0	0	0	0	0	0	0	0	6	2	0	Fungi	Unassigned	Unassigned	Unassigned	Unassigned	Unassigned
03508f54478e9133ceb112cadeba75a5	0	0	0	0	0	0	0	0	0	0	0	0	0	0	0	0	0	0	0	0	0	0	0	0	0	2	0	0	0	0	0	0	0	0	0	0	Fungi	Ascomycota	Eurotiomycetes	Chaetothyriales	Unassigned	Unassigned
0351e60f26cf8da7adc29ae4411e926c	12	6	0	0	0	0	0	0	0	0	0	0	0	0	0	0	0	0	0	0	0	0	0	0	0	0	0	0	0	0	0	0	0	0	0	0	Fungi	Unassigned	Unassigned	Unassigned	Unassigned	Unassigned
03527606f9e6a03f9d4a1f11d3e2ca46	0	0	0	0	0	0	0	0	0	0	0	3	0	0	0	0	0	0	0	0	0	0	0	0	0	0	0	0	0	0	0	0	0	0	0	0	Fungi	Basidiomycota	Tremellomycetes	Tremellales	Bulleraceae	Bullera
035347087a1add4879bc00d65c545266	0	0	0	9	0	9	0	0	0	0	0	0	0	0	0	0	0	0	0	0	0	0	0	0	0	0	0	0	0	0	0	0	0	0	0	0	Fungi	Unassigned	Unassigned	Unassigned	Unassigned	Unassigned
035418dfda02a154b18c68724facd0e3	0	0	0	0	0	12	0	0	0	0	0	0	0	0	0	0	0	0	0	0	0	0	0	0	0	0	0	0	0	0	0	0	0	0	0	0	Fungi	Unassigned	Unassigned	Unassigned	Unassigned	Unassigned
035584bf7d1ed46a2783a55d5d6c955d	0	0	0	0	0	0	0	0	0	0	0	0	0	0	0	0	0	0	0	0	0	0	0	0	0	0	0	0	0	0	0	0	0	8	0	0	Fungi	Unassigned	Unassigned	Unassigned	Unassigned	Unassigned
0358b303b2c6514a79f5de209da58a60	0	0	0	0	0	0	0	0	0	0	0	0	0	0	0	0	0	0	0	0	0	0	2	0	0	0	0	0	0	0	0	0	0	0	0	0	Fungi	Unassigned	Unassigned	Unassigned	Unassigned	Unassigned
035cd974ffd736290b04265434aae809	0	0	0	0	0	0	0	0	0	0	0	0	0	0	0	0	4	0	0	0	0	0	0	0	0	0	0	0	0	0	0	0	0	0	0	0	Fungi	Unassigned	Unassigned	Unassigned	Unassigned	Unassigned
035f19169f7092c6af32dd40948e94f8	0	0	0	0	0	0	0	0	0	0	0	0	3	0	0	0	0	0	0	0	0	0	0	0	0	0	0	0	0	0	0	0	0	0	0	0	Fungi	Basidiomycota	Microbotryomycetes	Microbotryomycetes_ord_Incertae_sedis	Chrysozymaceae	Sampaiozyma
0364c3dd4ceae639478209e3dc18ed57	0	0	0	0	0	2	0	0	0	0	0	0	0	0	0	0	0	0	0	0	0	0	0	0	0	0	0	0	0	0	0	0	0	0	0	0	Fungi	Unassigned	Unassigned	Unassigned	Unassigned	Unassigned
03653704cd57c634f1ec122b8547ba8e	0	0	0	0	0	0	0	0	0	0	0	0	0	0	0	0	0	0	0	0	0	0	0	0	0	2	0	0	0	0	0	0	0	0	0	0	Fungi	Unassigned	Unassigned	Unassigned	Unassigned	Unassigned
0368fd380bdbdde4238d23104a2c3def	0	106	0	0	0	0	0	0	0	0	0	0	0	0	0	0	0	0	0	0	0	0	0	0	0	0	0	0	0	0	0	0	0	0	0	0	Fungi	Unassigned	Unassigned	Unassigned	Unassigned	Unassigned
036bb5331ac173399c2cb19d11b872e6	0	0	0	0	0	0	0	0	0	0	0	0	0	0	0	0	0	0	0	0	0	0	0	0	0	0	0	0	0	0	0	0	0	0	0	23	Fungi	Unassigned	Unassigned	Unassigned	Unassigned	Unassigned
036ee9a7f12caf250a83ebaf0552483a	0	0	0	13	0	0	0	0	0	0	0	0	0	0	0	0	0	0	0	0	0	0	0	0	0	0	0	0	0	0	0	0	0	0	0	0	Fungi	Rozellomycota	Unassigned	Unassigned	Unassigned	Unassigned
037175586eb677c89b74b320eecf9736	0	0	0	0	0	4	0	0	0	0	0	0	0	0	0	0	0	0	0	0	0	0	0	0	0	0	0	0	0	0	0	0	0	0	0	0	Fungi	Unassigned	Unassigned	Unassigned	Unassigned	Unassigned
0371f4103ae809900d7eb3f9f055b0d7	0	0	0	0	0	0	0	0	0	0	0	0	0	0	0	0	2	0	0	0	0	0	0	0	0	0	0	0	0	0	0	0	0	0	0	0	Fungi	Unassigned	Unassigned	Unassigned	Unassigned	Unassigned
03723b9168d2a8f35e95394d5faba19d	0	0	0	0	0	0	0	0	0	0	0	0	0	0	0	0	3	0	0	0	0	0	0	0	0	0	0	0	0	0	0	0	0	0	0	0	Fungi	Unassigned	Unassigned	Unassigned	Unassigned	Unassigned
0375a4372b453b16d75fd6670c983094	0	0	0	0	0	0	0	0	0	0	0	0	0	0	5	1	0	49	0	0	0	2	0	0	3	0	3	2	6	0	0	0	0	0	0	0	Fungi	Ascomycota	Eurotiomycetes	Chaetothyriales	Herpotrichiellaceae	Unassigned
037756477173d156cb851424324a3114	0	0	0	0	0	0	0	0	2	0	0	0	0	0	0	0	0	0	0	0	0	0	0	0	0	0	0	0	0	0	0	0	0	0	0	0	Fungi	Ascomycota	Eurotiomycetes	Sclerococcales	Sclerococcaceae	Rhopalophora
03791d35543fdfa3024d104bb5b27b15	0	0	0	0	0	0	0	0	0	0	0	0	5	0	0	0	0	0	0	0	0	0	0	3	0	0	0	0	0	0	0	0	0	0	0	0	Fungi	Unassigned	Unassigned	Unassigned	Unassigned	Unassigned
037ec556255149a002df8c2d28f69e49	0	0	0	0	0	0	0	0	0	0	0	0	0	0	0	0	0	0	0	0	0	7	0	0	0	0	0	0	0	0	0	0	0	0	0	0	Fungi	Ascomycota	Sordariomycetes	Hypocreales	Unassigned	Unassigned
037f12070fe4e4419de8fd70aab52d2c	0	0	0	0	0	0	0	0	0	0	0	0	0	0	0	0	0	0	0	0	0	0	0	0	0	0	0	29	0	0	0	0	0	0	0	0	Fungi	Basidiomycota	Unassigned	Unassigned	Unassigned	Unassigned
037fc1b4067bee303f314fcf7921fac3	0	0	0	0	0	0	0	0	0	0	1	0	0	0	0	0	0	0	0	0	0	0	0	0	0	0	0	0	0	0	0	0	0	0	0	0	Fungi	Unassigned	Unassigned	Unassigned	Unassigned	Unassigned
038039812aea1caa5edef1e7f51197ff	0	0	0	0	0	122	0	0	0	0	0	0	0	0	0	0	0	0	0	0	0	0	0	0	0	0	0	0	0	0	0	0	0	0	0	0	Fungi	Basidiomycota	Unassigned	Unassigned	Unassigned	Unassigned
0383118e7e3359995429059b04d0b3af	0	0	0	0	0	0	0	0	0	0	0	0	0	0	0	0	0	0	0	0	0	0	0	0	0	0	0	0	0	0	0	0	0	12	0	0	Fungi	Mortierellomycota	Mortierellomycetes	Mortierellales	Mortierellaceae	Mortierella
0387a57290ad9d04836c042799250fae	0	0	0	0	0	0	0	0	0	0	0	0	0	0	0	0	0	0	0	0	0	0	0	17	0	0	0	0	0	0	0	0	0	0	0	0	Fungi	Ascomycota	Sordariomycetes	Hypocreales	Nectriaceae	Volutella
038879dbaf7280b53308aa18debc1f61	0	0	0	0	0	0	0	0	0	0	0	0	0	0	0	0	6	0	0	0	0	0	0	0	0	0	0	0	0	0	0	0	0	0	0	0	Fungi	Unassigned	Unassigned	Unassigned	Unassigned	Unassigned
038ab8ede19e470e58f363552160fa3f	12	0	0	0	0	0	0	0	0	75	0	0	61	0	0	0	0	0	0	0	0	0	0	0	0	0	0	0	0	0	0	0	0	0	0	0	Fungi	Ascomycota	Sordariomycetes	Hypocreales	Nectriaceae	Fusarium
038dfa64734a242b44e63df177343a4d	0	0	0	0	0	0	0	0	0	0	0	0	0	0	0	0	0	0	0	0	0	0	0	0	1	0	0	0	0	0	0	0	0	0	0	0	Fungi	Unassigned	Unassigned	Unassigned	Unassigned	Unassigned
038fa1941d201f3b7c6107d8c7b5497b	0	0	0	0	0	0	0	0	0	0	0	0	0	0	0	0	0	0	0	0	6	0	0	0	0	0	0	0	0	0	0	0	0	0	0	0	Fungi	Ascomycota	Sordariomycetes	Hypocreales	Nectriaceae	Atractium
039114ff33d7b1c45df96aab6fbf508d	1	0	0	0	0	0	0	0	0	0	0	0	0	0	0	0	0	0	0	0	0	0	0	0	0	0	0	0	0	0	0	0	0	0	0	0	Fungi	Unassigned	Unassigned	Unassigned	Unassigned	Unassigned
0392f7063ba737f40f9d156b21dd7863	0	0	0	0	0	0	0	0	0	0	0	0	0	0	0	0	0	0	0	0	0	0	0	0	0	2	0	0	0	0	0	0	0	0	0	0	Fungi	Ascomycota	Unassigned	Unassigned	Unassigned	Unassigned
0393c92c97fd080bb543189f4860f497	0	0	0	0	0	0	0	0	0	0	0	0	0	0	0	0	0	0	0	22	3	5	0	0	0	0	0	0	0	0	11	0	5	3	0	0	Fungi	Basidiomycota	Unassigned	Unassigned	Unassigned	Unassigned
0393da7f60346690578e22b74aec4f84	0	0	0	0	0	0	0	0	0	0	0	0	0	0	0	0	0	0	0	0	0	180	0	0	0	0	0	0	0	0	0	0	0	0	0	0	Fungi	Unassigned	Unassigned	Unassigned	Unassigned	Unassigned
039ad758699efe8cc3369a1e40c70207	0	0	0	0	0	4	0	0	0	0	0	0	0	0	0	0	0	0	0	0	0	0	0	0	0	0	0	0	0	0	0	0	0	0	0	0	Fungi	Unassigned	Unassigned	Unassigned	Unassigned	Unassigned
039b905dc376613df9a5cbddb0043687	0	0	0	0	0	0	0	0	0	0	0	0	0	0	0	0	0	0	0	0	0	0	0	0	0	0	0	6	0	0	0	0	0	0	0	0	Fungi	Basidiomycota	Unassigned	Unassigned	Unassigned	Unassigned
039f05ff152f71272043dabeea08946b	0	0	0	0	0	2	0	0	0	0	0	0	0	0	0	0	0	0	0	0	0	0	0	0	0	0	0	0	0	0	0	0	0	0	0	0	Fungi	Unassigned	Unassigned	Unassigned	Unassigned	Unassigned
039f4013f66d015467649eb15dc34ccd	6	41	4	0	0	0	0	0	0	0	0	0	14	145	14	6	7	0	0	0	0	0	0	0	0	0	0	0	0	0	0	0	0	0	0	0	Fungi	Basidiomycota	Agaricomycetes	Agaricales	Entolomataceae	Clitopilus
03a22cff03884485b778795228053990	0	0	0	0	0	0	0	0	0	0	0	2	0	0	0	0	0	0	0	0	0	0	0	0	0	0	0	0	0	0	0	0	0	0	0	0	Fungi	Unassigned	Unassigned	Unassigned	Unassigned	Unassigned
03a38fe7049510913e72479dcd37fbf3	0	0	0	0	0	0	0	0	0	0	0	0	0	0	0	0	0	0	0	0	0	0	0	4	0	0	0	0	0	0	0	0	0	0	0	0	Fungi	Unassigned	Unassigned	Unassigned	Unassigned	Unassigned
03a3ba2ecb5671759deae3d5145f709c	0	0	0	0	0	0	0	0	0	2	0	0	0	0	0	0	0	0	0	0	0	0	0	0	0	0	0	0	0	0	0	0	0	0	0	0	Fungi	Unassigned	Unassigned	Unassigned	Unassigned	Unassigned
03a64359cc1147fae5cac0cc2cced4a9	0	0	0	44	0	0	0	0	0	0	0	0	0	0	0	0	0	0	0	0	0	0	0	0	0	0	0	0	0	0	0	0	0	0	0	0	Fungi	Unassigned	Unassigned	Unassigned	Unassigned	Unassigned
03a8a03fe03457500d5f41df610d2e21	0	0	0	33	0	0	0	0	0	0	0	0	0	0	0	0	0	0	0	0	0	0	0	0	0	0	0	0	0	0	0	0	0	0	0	0	Fungi	Basidiomycota	Unassigned	Unassigned	Unassigned	Unassigned
03a8ae8cad693ff78bb6eabd91041b0a	0	0	0	0	0	0	0	0	0	0	0	0	0	0	0	0	0	0	0	0	0	0	0	158	0	0	0	0	0	0	0	0	0	0	0	0	Fungi	Ascomycota	Sordariomycetes	Hypocreales	Nectriaceae	Ilyonectria
03ac3e41c874bc2bafc96f7e62b1dd1b	0	0	0	103	0	0	0	0	0	0	0	0	97	0	0	0	114	0	0	0	0	0	0	0	0	0	0	0	0	0	0	0	0	0	0	0	Fungi	Ascomycota	Sordariomycetes	Hypocreales	Clavicipitaceae	Pochonia
03af0d286ef239c92111ebb98dbcf177	0	0	0	0	0	0	0	0	0	0	0	0	0	0	0	0	0	0	0	0	0	0	6	0	0	0	0	0	0	0	0	0	0	0	0	0	Fungi	Unassigned	Unassigned	Unassigned	Unassigned	Unassigned
03afa6ec4fc603716c2f14dd91fb733e	0	0	0	0	0	0	0	0	0	0	0	0	0	0	0	0	0	0	0	0	0	0	0	0	0	0	0	0	0	0	0	0	0	0	0	3	Fungi	Unassigned	Unassigned	Unassigned	Unassigned	Unassigned
03b0fca56d504f1963b34e1c27744e95	0	0	0	0	0	0	0	0	0	0	0	0	0	0	0	0	0	0	0	0	0	0	0	0	0	0	0	0	0	160	0	0	0	0	0	0	Fungi	Ascomycota	Archaeorhizomycetes	Archaeorhizomycetales	Archaeorhizomycetaceae	Archaeorhizomyces
03b9f3f0c363f635d4dee7cf7727fda2	0	0	0	0	0	0	0	0	0	0	0	0	0	0	0	0	0	0	0	0	0	0	0	0	0	0	0	7	0	0	0	0	0	0	0	0	Fungi	Unassigned	Unassigned	Unassigned	Unassigned	Unassigned
03c12031a7023a21bf75b17a587a4819	0	0	0	0	0	0	0	0	0	131	0	0	0	0	0	0	0	0	0	0	0	0	0	0	0	0	0	0	0	0	0	0	0	0	0	0	Fungi	Glomeromycota	Paraglomeromycetes	GS24	Unassigned	Unassigned
03c27c7df99fd68bc64e3e8b1a205198	0	0	0	0	0	0	1	0	0	0	0	0	0	0	0	0	0	0	0	0	0	0	0	0	0	0	0	0	0	0	0	0	0	0	0	0	Fungi	Unassigned	Unassigned	Unassigned	Unassigned	Unassigned
03c4d4c35950b4572aa0e40450631a10	0	0	0	0	0	0	0	0	0	0	0	0	0	0	0	0	71	0	0	0	0	0	0	0	0	0	0	0	0	0	0	0	0	0	0	0	Fungi	Unassigned	Unassigned	Unassigned	Unassigned	Unassigned
03cc693e946127ca247c7467b1e3e7e7	0	0	0	0	0	0	0	0	0	7	0	0	0	0	0	0	0	0	0	0	0	0	0	0	0	0	0	0	0	0	0	0	0	0	0	0	Fungi	Ascomycota	Sordariomycetes	Hypocreales	Unassigned	Unassigned
03cddadc8219111dceed9da975a5f9da	0	0	0	0	0	42	0	0	0	0	0	0	0	0	0	0	0	0	0	0	0	0	0	0	0	0	0	0	0	0	0	0	0	0	0	0	Fungi	Unassigned	Unassigned	Unassigned	Unassigned	Unassigned
03cec40f19b56201ddcfc584586ccbce	0	0	0	0	0	0	0	0	0	0	0	0	0	0	0	0	16	0	0	0	0	0	0	0	0	0	0	0	0	0	0	0	0	0	0	0	Fungi	Unassigned	Unassigned	Unassigned	Unassigned	Unassigned
03cf9da434f8bcb3a845797e47560570	0	0	0	0	0	0	0	0	0	0	0	0	0	0	0	0	0	0	0	5	0	5	2	0	9	0	4	0	0	0	0	0	0	0	0	0	Fungi	Basidiomycota	Agaricomycetes	Agaricales	Entolomataceae	Entoloma
03d2816ab4fc97f2a3ca5ae889b0ea7a	0	0	0	0	0	0	0	0	0	0	0	0	0	0	0	0	0	0	0	0	0	0	0	0	0	0	0	0	0	0	2	0	0	0	0	6	Fungi	Basidiomycota	Agaricomycetes	Sebacinales	Unassigned	Unassigned
03d328a7cda9a40b6b6bdb05d8b73f34	0	0	0	0	0	0	0	0	0	0	0	0	0	0	0	0	0	0	0	0	0	0	0	0	0	0	0	0	0	0	0	0	8	0	0	0	Fungi	Ascomycota	Sordariomycetes	Xylariales	Beltraniaceae	Beltrania
03d458f8f4b178086bfbfee76d07d159	0	4	0	0	0	0	1	0	0	0	0	0	0	0	0	0	0	0	0	0	0	0	0	0	0	0	0	0	0	0	0	0	0	0	0	0	Fungi	Basidiomycota	Agaricomycetes	Agaricales	Unassigned	Unassigned
03d9c0352467cd1c40f2c554f60eb055	0	0	0	0	0	0	0	0	0	0	0	6	0	0	0	0	0	0	0	0	0	0	0	0	0	0	0	0	0	0	0	0	0	0	0	0	Fungi	Unassigned	Unassigned	Unassigned	Unassigned	Unassigned
03dd4bbf857c35a10d3bcbe1a7d2a9b6	0	0	0	0	0	35	0	0	0	0	0	0	0	0	0	0	0	0	0	0	0	0	0	0	0	0	0	0	0	0	0	0	0	0	0	0	Fungi	Unassigned	Unassigned	Unassigned	Unassigned	Unassigned
03deca07b45c156cf8694df090006e97	0	0	0	0	0	0	0	0	0	0	0	0	0	0	0	0	0	0	0	0	0	0	0	7	0	0	0	0	0	0	0	0	0	0	0	0	Fungi	Unassigned	Unassigned	Unassigned	Unassigned	Unassigned
03e42013d8a2ccec9f73ae2e806eec07	0	0	0	0	5	0	0	0	0	0	0	0	0	0	0	0	0	0	0	0	0	0	0	0	0	0	0	0	0	0	0	0	0	0	0	0	Fungi	Rozellomycota	Rozellomycotina_cls_Incertae_sedis	GS11	Unassigned	Unassigned
03e806acacadb03ed8de751161d8bfdf	0	0	0	0	0	0	0	0	0	0	0	0	2	0	0	0	0	0	0	0	0	0	0	0	0	0	0	0	0	0	0	0	0	0	0	0	Fungi	Unassigned	Unassigned	Unassigned	Unassigned	Unassigned
03e8d8c2e30cb41347cb7e0204bea594	0	0	0	0	0	0	0	0	0	0	0	0	1	0	0	0	0	0	0	0	0	0	0	0	0	0	0	0	0	0	0	0	0	0	0	0	Fungi	Unassigned	Unassigned	Unassigned	Unassigned	Unassigned
03ed5a8164534fdf7299dfbb5c702b7d	0	0	0	0	8	0	0	0	0	0	0	0	0	0	0	0	0	0	0	0	0	0	0	0	0	0	0	0	0	0	0	0	0	0	0	0	Fungi	Ascomycota	Archaeorhizomycetes	Archaeorhizomycetales	Archaeorhizomycetaceae	Archaeorhizomyces
03f227cae11fd361161b13f37a4a2996	0	0	0	0	0	0	0	0	0	0	0	0	0	0	0	0	0	0	0	0	0	0	0	50	0	0	0	0	0	0	0	0	0	0	0	0	Fungi	Ascomycota	Sordariomycetes	Hypocreales	Nectriaceae	Volutella
03f3424ccd118958619e91989cea83e2	0	0	0	0	0	0	0	0	0	0	0	0	0	0	0	3	0	0	0	0	0	0	0	0	0	0	0	0	0	0	0	0	0	0	0	0	Fungi	Basidiomycota	Agaricomycetes	Trechisporales	Hydnodontaceae	Trechispora
03f6933fadc4d1dee4dda9f5349fee9d	0	0	0	0	17	0	0	0	0	0	0	0	0	0	0	0	131	0	0	0	0	0	0	0	0	0	0	0	0	0	0	0	0	0	0	0	Fungi	Basidiomycota	Agaricomycetes	Cantharellales	Ceratobasidiaceae	Unassigned
03fa3e7356b2b7ac7961e1b37ead450d	0	0	0	0	0	0	0	0	0	0	0	7	0	0	0	0	0	0	0	0	0	0	0	0	0	0	0	0	0	0	0	0	0	0	0	0	Fungi	Unassigned	Unassigned	Unassigned	Unassigned	Unassigned
03fd64ac8cb36be78762dfec98b1cc95	0	0	0	0	0	0	0	0	0	0	0	0	0	0	0	0	0	0	0	0	0	0	0	0	68	0	0	0	0	0	0	0	0	0	0	0	Fungi	Ascomycota	Eurotiomycetes	Onygenales	Unassigned	Unassigned
03ff43a53f114018b5648684f7dd669a	0	0	0	0	0	0	0	0	0	0	0	0	0	0	0	0	0	0	0	0	0	0	0	0	0	0	29	0	0	0	0	0	0	0	0	0	Fungi	Ascomycota	Archaeorhizomycetes	Archaeorhizomycetales	Archaeorhizomycetaceae	Archaeorhizomyces
03ffed0e848cd15dba73a738226d25ef	0	8	0	0	0	0	0	0	0	0	0	0	0	0	0	0	0	0	0	0	0	0	0	0	0	0	0	0	0	0	0	0	0	0	0	0	Fungi	Unassigned	Unassigned	Unassigned	Unassigned	Unassigned
040053455a3dbbf413855da875226312	0	0	0	0	0	0	0	0	0	0	0	0	0	0	0	0	75	0	0	0	0	0	0	0	0	0	0	0	0	0	0	0	0	0	0	0	Fungi	Unassigned	Unassigned	Unassigned	Unassigned	Unassigned
040130199452fb97057d1215a2f3b589	3	0	0	0	0	0	0	0	0	0	0	0	0	0	0	0	0	0	0	0	0	0	0	0	0	0	0	0	0	0	0	0	0	0	0	0	Fungi	Unassigned	Unassigned	Unassigned	Unassigned	Unassigned
04029b629b8298bc5f382433fc4b1f47	0	0	0	0	0	0	1	0	0	0	0	0	0	0	0	0	0	0	0	0	0	0	0	0	0	0	0	0	0	0	0	0	0	0	0	0	Fungi	Unassigned	Unassigned	Unassigned	Unassigned	Unassigned
040491137f12cfa4e3fe2b290c6c4ec8	0	0	0	0	0	2	0	0	0	0	0	0	0	0	0	0	0	0	0	0	0	0	0	0	0	0	0	0	0	0	0	0	0	0	0	0	Fungi	Unassigned	Unassigned	Unassigned	Unassigned	Unassigned
040b6190d1dfc8c8082b6363f25975a4	0	0	0	0	0	3	0	0	0	0	0	0	0	0	0	0	0	0	0	0	0	0	0	0	0	0	0	0	0	0	0	0	0	0	0	0	Fungi	Unassigned	Unassigned	Unassigned	Unassigned	Unassigned
040c2ca94438806b603d15701006a6c5	0	0	0	0	0	0	0	0	0	0	0	0	0	0	0	0	0	0	0	0	0	0	0	0	0	0	0	0	0	0	0	0	3	0	0	0	Fungi	Unassigned	Unassigned	Unassigned	Unassigned	Unassigned
0419a4039b5be16c41d88cdf1313df5e	0	0	0	0	1	0	0	0	0	0	0	0	0	0	0	0	0	0	0	0	0	0	0	0	0	0	0	0	0	0	0	0	0	0	0	0	Fungi	Unassigned	Unassigned	Unassigned	Unassigned	Unassigned
041e255ff8a7e511aa69cdf9154763ad	0	0	0	0	0	0	0	0	0	0	0	0	0	0	0	0	0	0	0	0	0	0	0	3	0	0	0	0	0	0	0	0	0	0	0	0	Fungi	Unassigned	Unassigned	Unassigned	Unassigned	Unassigned
041f30020a27b60c5b4884d5a3ad17fd	0	0	0	0	0	0	0	0	0	0	0	0	0	0	9	0	0	0	0	0	0	0	0	0	0	0	0	0	0	0	0	0	0	0	0	0	Fungi	Unassigned	Unassigned	Unassigned	Unassigned	Unassigned
04218c65c76310cd4b5a988f4a2009dd	0	0	0	0	0	0	0	0	0	0	0	0	0	0	0	0	2	0	0	0	0	0	0	0	0	0	0	0	0	0	0	0	0	0	0	0	Fungi	Unassigned	Unassigned	Unassigned	Unassigned	Unassigned
0424c99b060e0985b50868e4d55d4099	0	0	0	0	0	0	0	0	0	0	0	0	0	0	0	0	0	0	7	0	2	0	0	0	0	5	0	0	0	0	0	0	0	0	0	0	Fungi	Unassigned	Unassigned	Unassigned	Unassigned	Unassigned
0426bf535228d84270b7339be79f0ac4	0	0	0	0	0	0	0	0	0	0	0	0	0	0	0	0	0	0	0	0	0	0	0	0	0	0	0	0	0	0	0	0	0	0	0	19	Fungi	Basidiomycota	Agaricomycetes	Unassigned	Unassigned	Unassigned
0428119ffcebe2f54b875a3e70b7f0e6	0	0	0	28	0	0	0	0	0	0	0	0	0	0	0	0	0	0	0	0	0	0	0	0	0	0	0	0	0	0	0	0	0	0	0	0	Fungi	Ascomycota	Sordariomycetes	Xylariales	Bartaliniaceae	Hyalotiella
042b2bef62f4df9417cd655d340c3cb4	0	0	0	0	0	0	0	0	0	0	0	0	0	0	0	0	0	0	0	0	0	0	0	0	0	0	45	0	0	0	0	0	0	0	0	0	Fungi	Ascomycota	Leotiomycetes	Helotiales	Hyaloscyphaceae	Unassigned
042b96f323cbf6604af3f4d6c5304d3c	0	0	0	0	0	0	0	0	0	0	0	0	0	0	0	0	0	0	0	0	0	0	0	8	0	0	0	0	0	0	0	0	0	0	0	0	Fungi	Unassigned	Unassigned	Unassigned	Unassigned	Unassigned
042dd64aa5b07c6a2b620850184c5a9d	0	0	0	0	0	0	0	0	0	0	0	0	0	0	0	0	0	0	0	0	0	0	0	0	0	0	0	0	0	0	0	0	0	0	88	0	Fungi	Unassigned	Unassigned	Unassigned	Unassigned	Unassigned
042eba141bb70359439fe3260771afd2	3	0	0	0	0	0	0	0	0	0	0	0	0	0	0	0	0	0	0	0	0	0	0	0	0	0	0	0	0	0	0	0	0	0	0	0	Fungi	Unassigned	Unassigned	Unassigned	Unassigned	Unassigned
0434e10d3ea9cbab7e0646ff1395f855	0	0	0	3	0	0	0	0	0	0	0	0	0	0	0	0	0	0	0	0	0	0	0	0	0	0	0	0	0	0	0	0	0	0	0	0	Fungi	Unassigned	Unassigned	Unassigned	Unassigned	Unassigned
0435337146bf85c3daed962cede30d0a	0	0	0	0	0	0	0	0	0	0	0	0	0	0	0	0	0	0	0	0	0	0	0	2	0	0	0	0	0	0	0	0	0	0	0	0	Fungi	Basidiomycota	Agaricomycetes	Unassigned	Unassigned	Unassigned
04366ced8c46adb6e3088b8137fd50c8	0	0	0	0	0	0	0	0	0	0	2	0	0	0	0	0	0	0	0	0	0	0	0	0	0	0	0	0	0	0	0	0	0	0	0	0	Fungi	Unassigned	Unassigned	Unassigned	Unassigned	Unassigned
04370d9739675f890a07db4d6d9d8bec	0	0	0	0	0	0	0	0	0	0	0	0	0	0	0	0	0	0	0	0	0	0	0	0	0	0	31	0	0	0	0	0	0	0	0	0	Fungi	Unassigned	Unassigned	Unassigned	Unassigned	Unassigned
04385e21fb41c672a304ce0d32bfa788	0	0	0	0	0	0	0	0	0	0	0	0	0	0	0	0	0	0	0	0	0	0	0	0	3	0	0	0	0	0	0	0	0	0	0	0	Fungi	Unassigned	Unassigned	Unassigned	Unassigned	Unassigned
0439290e5467fe4eae4ca2b471b5ce65	0	0	0	0	0	0	0	0	0	0	0	0	0	0	0	0	3	0	0	0	0	0	0	0	0	0	0	0	0	0	0	0	0	0	0	0	Fungi	Unassigned	Unassigned	Unassigned	Unassigned	Unassigned
043a80b12136159fb1f661012b31ac03	0	0	0	0	0	2	0	0	0	0	0	0	0	0	0	0	0	0	0	0	0	0	0	0	0	0	0	0	0	0	0	0	0	0	0	0	Fungi	Unassigned	Unassigned	Unassigned	Unassigned	Unassigned
043b9ab7b2a3921de850f2a712b3d2c4	0	0	0	0	0	0	0	0	0	0	0	0	0	0	0	0	0	0	0	0	0	4	0	0	0	0	0	0	0	0	0	0	0	0	0	0	Fungi	Unassigned	Unassigned	Unassigned	Unassigned	Unassigned
0443687013a178398d31adb61b320cb3	0	0	0	0	0	0	0	0	0	0	0	0	0	0	0	0	0	0	0	0	0	0	0	0	0	0	2	0	0	0	0	0	0	0	0	0	Fungi	Unassigned	Unassigned	Unassigned	Unassigned	Unassigned
0443d08f4fdb27cefa8f70751713ba74	0	0	0	0	0	0	0	0	0	0	0	0	0	0	0	0	0	0	0	0	0	0	0	0	0	0	0	0	0	0	0	0	0	0	40	0	Fungi	Unassigned	Unassigned	Unassigned	Unassigned	Unassigned
0447010796be1b1cb6a80889672f4401	0	3	0	0	4	0	0	0	0	0	0	0	0	6	0	0	17	0	0	0	0	0	0	0	0	0	0	0	0	0	0	0	0	0	0	0	Fungi	Unassigned	Unassigned	Unassigned	Unassigned	Unassigned
0448d5cb33e29868dcf8c901c4adbfa0	0	0	0	0	0	0	0	0	0	0	0	0	0	0	0	0	2	0	0	0	0	0	0	0	0	0	0	0	0	0	0	0	0	0	0	0	Fungi	Unassigned	Unassigned	Unassigned	Unassigned	Unassigned
044d5ddba269399ca31debe390a33241	3	0	0	0	0	0	0	0	0	0	0	0	0	0	0	0	0	0	0	0	0	0	0	0	0	0	0	0	0	0	0	0	0	0	0	0	Fungi	Unassigned	Unassigned	Unassigned	Unassigned	Unassigned
045716dd2063f9f0203f8a650573a3a7	0	0	0	0	0	0	0	0	0	0	0	0	0	0	0	0	0	0	0	0	25	0	0	0	0	0	0	0	0	0	0	0	0	0	0	0	Fungi	Unassigned	Unassigned	Unassigned	Unassigned	Unassigned
0459f01168065b59f303870509cd658b	0	0	0	0	0	0	0	0	0	0	0	0	0	0	0	0	0	0	0	0	0	18	0	0	0	0	0	0	0	0	0	0	0	0	0	0	Fungi	Unassigned	Unassigned	Unassigned	Unassigned	Unassigned
0459f1f9ce0f9bbe37c5d36f3baa395e	24	0	0	22	0	48	0	0	0	0	0	0	0	0	0	0	0	0	0	0	0	0	0	0	0	0	0	0	0	0	0	0	0	0	0	0	Fungi	Ascomycota	Sordariomycetes	Xylariales	Microdochiaceae	Idriella
045c073675ac88b17985978893385cd1	0	0	0	0	0	0	0	0	0	0	0	7	0	0	0	0	0	0	0	0	0	0	0	0	0	0	0	0	0	0	0	0	0	0	0	0	Fungi	Ascomycota	Sordariomycetes	Hypocreales	Unassigned	Unassigned
0460af9665e3c3d06bbd5de173ffa5f6	0	0	0	0	0	0	0	0	0	0	0	0	0	0	0	0	0	36	0	0	0	0	0	0	0	0	0	0	0	0	0	0	0	0	0	0	Fungi	Mortierellomycota	Mortierellomycetes	Mortierellales	Unassigned	Unassigned
04630e8b09b86f526fddb871e6aaba90	0	0	0	0	0	0	0	0	0	0	0	0	0	0	0	0	0	0	0	0	0	0	0	0	0	0	0	0	40	0	0	0	0	0	0	0	Fungi	Ascomycota	Archaeorhizomycetes	Archaeorhizomycetales	Archaeorhizomycetaceae	Archaeorhizomyces
046684e22bcd6c2da2c9cc42b2a01b4f	0	0	0	0	0	0	0	0	0	0	0	4	0	0	0	0	0	0	0	0	0	0	0	0	0	0	0	0	0	0	0	0	0	0	0	0	Fungi	Unassigned	Unassigned	Unassigned	Unassigned	Unassigned
0468e7399021166fca2d5e7d82e158e6	0	0	0	0	0	0	0	0	0	0	0	0	0	0	0	0	0	99	0	0	0	6	0	0	0	0	8	0	0	0	0	0	0	0	0	0	Fungi	Basidiomycota	Unassigned	Unassigned	Unassigned	Unassigned
046f265d31c7270367b3d2e701f259a5	0	0	0	0	0	4	0	0	0	0	0	0	0	0	0	0	0	0	0	0	0	0	0	0	0	0	0	0	0	0	0	0	0	0	0	0	Fungi	Unassigned	Unassigned	Unassigned	Unassigned	Unassigned
046fd1fbf110543b690bf0fa0bcc3404	0	0	0	0	0	0	0	0	0	0	0	0	0	0	0	0	0	0	0	0	51	0	0	0	0	0	0	0	0	0	0	57	19	8	11	0	Fungi	Unassigned	Unassigned	Unassigned	Unassigned	Unassigned
0473e69696e03d349aa7399aea2ae970	0	0	0	0	0	0	0	0	0	0	0	0	0	0	0	6	0	0	0	0	0	0	0	0	0	0	0	0	0	0	0	0	0	0	0	0	Fungi	Unassigned	Unassigned	Unassigned	Unassigned	Unassigned
04741140a725c5f63491a5b88fa61e73	0	0	0	0	0	0	0	0	0	0	0	0	0	0	0	0	0	0	0	0	0	0	0	12	0	0	0	0	0	0	0	0	0	0	0	0	Fungi	Unassigned	Unassigned	Unassigned	Unassigned	Unassigned
0474d1a8a3c769c9ed4fdb725bb8abf4	0	0	0	0	0	0	0	0	0	2	0	0	0	0	0	0	0	0	0	0	0	0	0	0	0	0	0	0	0	0	0	0	0	0	0	0	Fungi	Unassigned	Unassigned	Unassigned	Unassigned	Unassigned
047621c4e723f68f53edf1dfb4acfc34	0	0	0	0	0	0	0	0	0	6	0	0	0	0	0	0	0	0	0	0	0	0	0	0	0	0	0	0	0	0	0	0	0	0	0	0	Fungi	Ascomycota	Sordariomycetes	Unassigned	Unassigned	Unassigned
04769a1841e311759ee4c3dbbce7c908	0	0	0	0	0	0	0	0	0	0	15	0	0	0	0	0	0	0	0	0	0	0	0	0	0	0	0	0	0	0	0	0	0	0	0	0	Fungi	Ascomycota	Dothideomycetes	Pleosporales	Morosphaeriaceae	Acrocalymma
0476beb057a89801cfd6fca5c5a31646	0	0	0	0	0	0	0	0	0	0	0	0	0	0	0	0	0	0	0	0	0	0	0	0	19	0	0	0	0	0	0	0	0	0	0	0	Fungi	Unassigned	Unassigned	Unassigned	Unassigned	Unassigned
04792a96ac389437e7e9ffb481ca7d2b	0	0	0	0	8	0	0	0	0	0	0	0	0	0	0	0	0	0	0	0	0	0	0	0	0	0	0	0	0	0	0	0	0	0	0	0	Fungi	Chytridiomycota	Rhizophlyctidomycetes	Rhizophlyctidales	Rhizophlyctidaceae	Rhizophlyctis
047a807f63bbeb128565333b7b50911e	0	0	0	0	0	0	0	0	0	0	0	0	0	0	0	0	0	0	0	0	0	0	0	0	0	0	0	0	0	0	0	3	2	0	0	0	Fungi	Ascomycota	Dothideomycetes	Pleosporales	Unassigned	Unassigned
047c5126bbde1d80f2676a4651197336	3	0	0	0	0	0	0	0	0	0	0	0	0	0	0	0	0	0	0	0	0	0	0	0	0	0	0	0	0	0	0	0	0	0	0	0	Fungi	Unassigned	Unassigned	Unassigned	Unassigned	Unassigned
047ce104cfbecb1d16dffce467f3ff96	0	0	0	0	0	0	0	0	0	0	0	0	0	0	0	0	0	0	0	0	0	0	0	0	12	0	0	0	0	0	0	0	0	0	0	0	Fungi	Unassigned	Unassigned	Unassigned	Unassigned	Unassigned
047ce79ea254c6f8b3bc4a7406d1b3b5	0	0	0	0	0	0	0	0	0	0	0	0	0	0	0	0	0	0	0	0	0	0	0	5	0	0	0	0	0	0	0	0	0	0	0	0	Fungi	Unassigned	Unassigned	Unassigned	Unassigned	Unassigned
047f3f7a376d346c44cb27a99b3564f1	0	0	0	0	0	0	0	0	0	0	0	0	0	0	0	0	5	0	0	0	0	0	0	0	0	0	0	0	0	0	0	0	0	0	0	0	Fungi	Basidiomycota	Tremellomycetes	Tremellales	Rhynchogastremataceae	Papiliotrema
047f4dd4e2693b8d31a50997f38e2383	0	0	0	0	0	0	0	0	0	0	0	0	0	0	0	0	0	0	7	0	24	27	228	0	0	22	14	10	0	0	0	0	0	14	0	0	Fungi	Chytridiomycota	Unassigned	Unassigned	Unassigned	Unassigned
04831ce6de1d2fa5aabb913f3e30ef47	26	0	0	0	0	0	0	0	0	0	0	0	0	0	0	0	0	0	0	0	0	0	0	0	0	0	0	0	0	0	0	0	0	0	0	0	Fungi	Unassigned	Unassigned	Unassigned	Unassigned	Unassigned
0483694c2b037108d30cc58011762412	0	0	0	0	0	0	0	0	0	0	0	0	0	0	0	0	0	0	0	0	0	0	0	0	1	0	0	0	0	0	0	0	0	0	0	0	Fungi	Unassigned	Unassigned	Unassigned	Unassigned	Unassigned
0484421434d32e3a774a5963a0133158	0	0	0	0	0	0	0	0	0	0	0	0	0	0	0	0	0	0	0	0	0	112	0	0	0	0	0	0	0	0	0	0	0	0	0	0	Fungi	Unassigned	Unassigned	Unassigned	Unassigned	Unassigned
0485104b8bd8c22b5ccf8d9ddf588c19	0	0	0	0	0	0	0	0	0	0	0	0	0	0	0	0	0	0	0	1	0	0	0	0	0	0	0	0	0	0	0	0	0	0	0	0	Fungi	Rozellomycota	Unassigned	Unassigned	Unassigned	Unassigned
0485a401cfb8ac2688050d4c74e4c214	0	0	0	0	0	0	0	0	0	0	0	0	0	0	0	0	0	0	0	10	0	0	0	0	0	0	0	0	0	0	0	0	0	0	0	0	Fungi	Unassigned	Unassigned	Unassigned	Unassigned	Unassigned
048872a05e0c0ccbd255b9b0d4f07724	0	0	0	0	0	0	0	0	0	0	0	0	0	0	0	0	0	0	0	0	0	0	0	0	0	0	0	0	0	0	7	0	0	0	0	0	Fungi	Unassigned	Unassigned	Unassigned	Unassigned	Unassigned
048903a6876734a69242d89c8482098b	0	0	0	0	0	0	0	0	0	0	0	0	0	44	0	0	0	0	0	0	0	0	0	0	0	0	0	0	0	0	0	0	0	0	0	0	Fungi	Ascomycota	Sordariomycetes	Xylariales	Xylariaceae	Xylaria
048cf6d50699240ef83bc16c3ce9e4fb	0	0	0	0	0	0	0	0	0	0	0	0	0	0	0	0	0	0	0	0	0	0	3	0	0	0	0	0	0	0	0	0	0	0	0	0	Fungi	Unassigned	Unassigned	Unassigned	Unassigned	Unassigned
0492345996b8c3277f7a3831e48c25f9	0	0	0	0	0	0	1	0	0	0	0	0	0	0	0	0	0	0	0	0	0	0	0	0	0	0	0	0	0	0	0	0	0	0	0	0	Fungi	Unassigned	Unassigned	Unassigned	Unassigned	Unassigned
0493489e737a7443dc67e09d94082c9d	0	0	0	0	0	0	0	0	0	0	0	0	0	0	0	0	0	0	0	0	0	0	0	0	0	0	0	72	0	0	0	0	0	0	0	0	Fungi	Unassigned	Unassigned	Unassigned	Unassigned	Unassigned
0497f6366af3fe29bd01118b9bf7e258	0	0	0	0	0	0	0	0	0	0	0	0	0	0	0	0	0	0	0	0	0	0	0	0	6	0	0	0	0	0	0	0	0	0	0	0	Fungi	Ascomycota	Dothideomycetes	Pleosporales	Morosphaeriaceae	Acrocalymma
049d4dc905c45a9eb92e4408546f57c5	0	30	0	0	0	470	5	0	0	5	0	0	0	0	0	0	0	0	0	0	0	0	0	0	0	0	0	0	0	0	0	0	0	0	0	0	Fungi	Unassigned	Unassigned	Unassigned	Unassigned	Unassigned
049e00d7cea1cb23ebbf3417955a45ae	0	0	0	0	0	0	0	0	0	0	3	0	0	0	0	0	0	0	0	0	0	0	0	0	0	0	0	0	0	0	0	0	0	0	0	0	Fungi	Unassigned	Unassigned	Unassigned	Unassigned	Unassigned
049ecec9a3d5fc255a3f24a5179a636a	0	0	0	0	4	0	0	0	0	0	0	0	0	2	0	0	36	0	0	0	0	0	0	0	0	0	0	0	0	0	0	0	0	0	0	0	Fungi	Ascomycota	Pezizomycotina_cls_Incertae_sedis	Pezizomycotina_ord_Incertae_sedis	Pezizomycotina_fam_Incertae_sedis	Kramasamuha
04a16963c58600aa9a6b54f8a03ad273	0	0	0	0	0	0	0	0	1	0	0	0	0	0	0	0	0	0	0	0	0	0	0	0	0	0	0	0	0	0	0	0	0	0	0	0	Fungi	Unassigned	Unassigned	Unassigned	Unassigned	Unassigned
04a4bf03805385e7c208cc5db8f6ea2b	6	0	0	0	0	0	0	0	0	0	0	0	0	0	0	0	0	0	0	0	0	0	0	0	0	0	0	0	0	0	0	0	0	0	0	0	Fungi	Unassigned	Unassigned	Unassigned	Unassigned	Unassigned
04a69612f9c438859186e8d0f788eb39	0	0	0	0	0	0	0	0	0	0	0	0	0	0	0	0	0	0	0	0	0	0	0	0	0	0	0	0	0	0	0	0	0	0	59	0	Fungi	Ascomycota	Sordariomycetes	Hypocreales	Nectriaceae	Dactylonectria
04a71b4c8ac5e7e033a4117d087ce011	0	0	0	0	0	0	131	0	0	0	0	0	0	0	0	0	0	0	0	0	0	0	0	0	0	0	0	0	0	0	0	0	0	0	0	0	Fungi	Unassigned	Unassigned	Unassigned	Unassigned	Unassigned
04a7951743f3af186866b454598839e8	0	0	0	0	0	0	0	0	0	0	0	0	0	0	0	0	0	0	0	0	0	0	0	3	0	0	0	0	0	0	0	0	0	0	0	0	Fungi	Unassigned	Unassigned	Unassigned	Unassigned	Unassigned
04a7d0d9b313813f7e236a9139c30ccc	0	0	0	0	0	0	0	0	0	0	0	0	0	0	0	0	0	0	0	1	0	0	0	0	0	0	0	0	0	0	0	0	0	0	0	0	Fungi	Unassigned	Unassigned	Unassigned	Unassigned	Unassigned
04b014639966e39798ed14e8b57e26db	0	0	0	0	0	0	0	0	0	0	0	0	0	0	0	0	0	0	0	0	0	0	0	0	0	0	0	0	0	3	0	0	0	0	0	0	Fungi	Ascomycota	Sordariomycetes	Unassigned	Unassigned	Unassigned
04b14b5b2ddf01d4f1b356ba62c4e4e3	0	0	0	0	0	0	0	0	0	0	0	0	0	0	0	0	0	0	0	0	0	0	0	0	0	43	0	0	0	0	0	0	0	0	0	0	Fungi	Basidiomycota	Unassigned	Unassigned	Unassigned	Unassigned
04b2764b29c4de79e09ff1897c870964	0	0	0	0	0	0	0	0	0	0	0	0	0	0	0	0	0	0	0	0	0	0	0	0	0	0	0	0	0	0	0	0	0	0	0	10	Fungi	Unassigned	Unassigned	Unassigned	Unassigned	Unassigned
04b32985fa99a7c6e558d8d979fddbab	0	0	0	0	0	0	0	0	0	0	2	0	0	0	0	0	0	0	0	0	0	0	0	0	0	0	0	0	0	0	0	0	0	0	0	0	Fungi	Unassigned	Unassigned	Unassigned	Unassigned	Unassigned
04b6dbbde13fd0ca16d61995192c39a4	0	0	0	0	0	0	0	0	0	0	0	0	0	0	0	0	0	0	0	0	0	0	0	0	0	0	0	0	0	0	0	0	7	0	0	0	Fungi	Unassigned	Unassigned	Unassigned	Unassigned	Unassigned
04c758235cae5d13fae9435b9559228d	0	0	0	0	0	4	0	0	0	0	0	0	0	0	0	0	0	0	0	0	0	0	0	0	0	0	0	0	0	0	0	0	0	0	0	0	Fungi	Unassigned	Unassigned	Unassigned	Unassigned	Unassigned
04c960d3fe7ffe8ffb79acdd95fcede8	0	0	0	0	0	0	0	0	0	0	0	0	0	0	0	0	2	0	0	0	0	0	0	0	0	0	0	0	0	0	0	0	0	0	0	0	Fungi	Unassigned	Unassigned	Unassigned	Unassigned	Unassigned
04c9d72140033a663db737581bb1fb57	0	0	0	0	0	0	0	0	0	0	0	0	0	0	0	0	0	0	53	0	0	0	0	0	0	0	0	0	0	0	0	0	0	0	0	0	Fungi	Unassigned	Unassigned	Unassigned	Unassigned	Unassigned
04cb98f09f5371d76d08807717fb21d5	0	0	0	0	0	0	0	0	0	0	0	0	0	0	0	0	0	0	0	0	0	0	0	0	0	6	0	0	0	0	0	0	0	0	0	0	Fungi	Unassigned	Unassigned	Unassigned	Unassigned	Unassigned
04ccece8f80a1b3a21d0438c7492bc98	0	0	0	0	0	0	34	0	0	0	0	0	0	0	0	0	0	0	0	0	0	0	0	0	0	0	0	0	0	0	0	0	0	0	0	0	Fungi	Unassigned	Unassigned	Unassigned	Unassigned	Unassigned
04d14d0bfffa7bfa217e0ba03dd3419d	0	0	0	0	0	0	0	0	0	0	0	0	0	0	0	0	0	0	0	0	0	0	0	11	0	0	0	0	0	0	0	0	0	0	31	0	Fungi	Basidiomycota	Agaricomycetes	Cantharellales	Clavulinaceae	Unassigned
04d7b71497c037d06b4ee6cf4bb9c98e	0	0	0	0	0	0	0	0	0	0	0	0	0	0	0	0	0	0	0	0	0	0	0	6	0	0	0	0	0	0	0	0	0	0	0	0	Fungi	Unassigned	Unassigned	Unassigned	Unassigned	Unassigned
04d960f1ffcbb4bbf13ea4e3210d8618	0	0	0	0	0	0	0	0	0	0	0	0	0	0	0	0	0	0	0	0	0	0	0	0	0	0	0	0	0	0	0	0	0	90	0	0	Fungi	Ascomycota	Archaeorhizomycetes	Archaeorhizomycetales	Archaeorhizomycetaceae	Archaeorhizomyces
04dc621497474c968fe0a0ac4c43ed84	0	0	0	0	0	0	0	0	0	0	0	0	0	0	0	0	2	0	0	0	0	0	0	0	0	0	0	0	0	0	0	0	0	0	0	0	Fungi	Unassigned	Unassigned	Unassigned	Unassigned	Unassigned
04e2de6ad81f8bb27022c2eb5394981e	0	0	0	0	0	0	0	0	0	0	0	0	0	0	0	0	0	0	0	0	0	0	4	0	0	0	0	0	0	0	0	0	0	0	0	0	Fungi	Glomeromycota	Glomeromycetes	Diversisporales	Unassigned	Unassigned
04e31548733fc54331375d97c04b181c	0	0	0	0	0	0	0	0	0	0	0	0	0	0	0	0	0	0	0	3	0	0	0	0	0	0	0	0	0	0	0	0	0	0	0	0	Fungi	Unassigned	Unassigned	Unassigned	Unassigned	Unassigned
04e5515a195dd433493a15dcb157c441	0	0	0	0	0	0	0	0	0	0	0	0	0	0	0	0	0	0	0	3	0	0	0	0	0	0	0	0	0	0	0	0	0	0	0	0	Fungi	Unassigned	Unassigned	Unassigned	Unassigned	Unassigned
04ea5ba5669c0d74c99f5aa3ddd7c149	0	0	0	0	0	0	0	0	0	0	0	0	0	0	0	0	0	0	0	0	0	0	0	0	0	0	0	0	0	0	0	0	0	0	31	16	Fungi	Unassigned	Unassigned	Unassigned	Unassigned	Unassigned
04ef0db7ecfea0e2fa430650f3009799	0	0	0	0	0	0	0	0	0	0	0	0	0	0	0	0	0	0	0	0	0	0	0	4	0	0	0	0	0	0	0	0	0	0	0	0	Fungi	Unassigned	Unassigned	Unassigned	Unassigned	Unassigned
04f0c9df1c937d1df3110a4f95c92c74	0	0	0	0	0	0	0	0	0	0	0	0	0	0	0	0	0	0	0	31	0	0	0	0	0	0	0	0	0	0	0	0	0	0	0	0	Fungi	Unassigned	Unassigned	Unassigned	Unassigned	Unassigned
04f34aa178765f1b12c63fe0544d4380	0	0	0	0	0	0	0	0	0	0	0	0	0	0	0	0	0	0	0	0	0	0	7	0	0	0	7	2	0	0	0	0	0	0	0	0	Fungi	Unassigned	Unassigned	Unassigned	Unassigned	Unassigned
04f3720fe307df7910eea717b3c7e180	0	0	0	0	0	0	0	0	0	0	0	0	0	0	0	0	0	4	0	0	0	0	0	0	0	0	0	0	0	0	0	0	0	0	0	0	Fungi	Rozellomycota	Unassigned	Unassigned	Unassigned	Unassigned
04f44c3d2d53f5e5764262a7f1b4741e	0	0	0	0	0	8	0	0	0	0	0	0	0	0	0	0	0	0	0	0	0	0	0	0	0	0	0	0	0	0	0	0	0	0	0	0	Fungi	Unassigned	Unassigned	Unassigned	Unassigned	Unassigned
04f6022d0012754632f198849aff40c1	0	0	0	0	0	0	0	0	0	0	0	0	0	0	0	0	0	0	0	0	0	0	0	0	0	0	0	0	0	1	0	0	0	0	0	0	Fungi	Rozellomycota	Unassigned	Unassigned	Unassigned	Unassigned
04f6e6e36a8f2e50c5b015189af2887d	0	0	0	0	0	0	0	0	0	0	0	0	0	0	0	0	4	0	0	0	0	0	0	0	0	0	0	0	0	0	0	0	0	0	0	0	Fungi	Unassigned	Unassigned	Unassigned	Unassigned	Unassigned
04f7589ff4f6ab9e4efa8d86b89ad184	0	0	0	0	0	0	0	0	0	0	0	546	0	0	0	0	0	0	0	0	0	0	0	0	0	0	0	0	0	0	0	0	0	0	0	0	Fungi	Basidiomycota	Unassigned	Unassigned	Unassigned	Unassigned
04f7d5209aca2f211d67a61fd066bd66	0	0	0	0	0	0	1	0	0	0	0	0	0	0	0	0	0	0	0	0	0	0	0	0	0	0	0	0	0	0	0	0	0	0	0	0	Fungi	Basidiomycota	Agaricomycetes	Agaricales	Marasmiaceae	Marasmius
04f9018b9dc9600e7f932801a6bb6ca8	0	0	0	0	0	0	0	0	0	0	0	0	0	0	0	0	0	0	0	0	0	0	0	0	0	0	0	0	0	1	0	0	0	0	0	0	Fungi	Basidiomycota	Agaricomycetes	Agaricales	Clavariaceae	Clavaria
04fad61cd1ac2cd318199ff3e28a1575	0	0	0	0	0	0	0	0	0	0	0	0	0	0	0	0	0	0	0	0	0	11	0	0	0	0	0	0	0	0	0	0	0	0	0	0	Fungi	Unassigned	Unassigned	Unassigned	Unassigned	Unassigned
04fee0fbee6bfa5f05261c992867b3b2	0	0	0	0	0	0	0	14	0	0	0	0	0	0	0	0	0	0	0	0	0	0	0	0	0	0	0	0	0	0	0	0	0	0	0	0	Fungi	Basidiomycota	Agaricomycetes	Agaricales	Clavariaceae	Unassigned
0502001703ba479546addedf59f082e5	0	0	0	0	0	0	0	0	0	0	0	0	0	0	0	0	0	0	0	0	0	0	0	1	0	0	0	0	0	0	0	0	0	0	0	0	Fungi	Unassigned	Unassigned	Unassigned	Unassigned	Unassigned
05021fe649bb86801804f090b11c7eb8	0	0	0	0	0	0	0	0	0	0	0	0	0	0	0	0	0	0	0	0	0	0	0	0	0	0	0	0	0	0	0	0	0	0	0	4	Fungi	Unassigned	Unassigned	Unassigned	Unassigned	Unassigned
0503073f318e75ab4277e24392163bb5	0	0	0	447	0	0	0	0	0	0	0	0	0	0	0	0	0	0	0	0	0	0	0	0	0	0	0	0	0	0	0	0	0	0	0	0	Fungi	Ascomycota	Archaeorhizomycetes	Archaeorhizomycetales	Archaeorhizomycetaceae	Archaeorhizomyces
0505605ccb461af76727580219593b8b	0	0	0	0	0	0	0	0	0	0	0	6	0	0	0	0	0	0	0	0	0	0	0	0	0	0	0	0	0	0	0	0	0	0	0	0	Fungi	Unassigned	Unassigned	Unassigned	Unassigned	Unassigned
05060652859e07e7b6fbe15fe95996a0	0	0	0	0	0	0	0	0	0	0	3	0	0	0	0	0	0	0	0	0	0	0	0	0	0	0	0	0	0	0	0	0	0	0	0	0	Fungi	Unassigned	Unassigned	Unassigned	Unassigned	Unassigned
05063ffdd64249f59b587be67cdb768f	0	0	0	0	0	0	0	0	0	0	0	0	0	0	0	0	0	0	0	0	0	0	0	0	14	0	0	0	0	2	0	5	0	0	0	227	Fungi	Basidiomycota	Agaricomycetes	Agaricales	Unassigned	Unassigned
0506dd374235fe2d3546851cebf43cdf	0	0	0	0	0	0	0	0	0	0	0	0	0	0	0	0	0	0	0	0	0	0	0	0	0	0	0	0	0	0	2	0	0	0	0	0	Fungi	Basidiomycota	Agaricomycetes	Auriculariales	Exidiaceae	Eichleriella
0509bf98d354be057de45dc2ba96ed18	0	0	0	0	0	0	0	0	0	0	0	0	0	0	0	0	0	0	0	0	0	0	0	2	0	0	0	0	0	0	0	0	0	0	0	0	Fungi	Unassigned	Unassigned	Unassigned	Unassigned	Unassigned
050d4d777beec81c745315db247a1c7b	0	0	0	0	0	8	0	0	0	0	0	0	0	0	0	0	0	0	0	0	0	0	0	0	0	0	0	0	0	0	0	0	0	0	0	0	Fungi	Unassigned	Unassigned	Unassigned	Unassigned	Unassigned
050dfa1bf11fd3fecf8236c50c7295b5	0	0	0	0	0	0	0	0	0	0	0	0	0	0	0	0	0	0	35	0	0	0	0	0	0	0	0	0	0	0	0	0	0	0	0	0	Fungi	Unassigned	Unassigned	Unassigned	Unassigned	Unassigned
051181ffa173fa9e87ed44575b176102	0	0	0	0	0	0	1	0	0	0	0	0	0	0	0	0	0	0	0	0	0	0	0	0	0	0	0	0	0	0	0	0	0	0	0	0	Fungi	Unassigned	Unassigned	Unassigned	Unassigned	Unassigned
0511c7ce516d230b34d91277ebcc549a	0	0	0	0	0	0	0	0	0	0	0	0	0	0	0	0	0	0	10	0	0	0	0	0	0	0	0	0	0	0	0	0	0	0	0	0	Fungi	Rozellomycota	Rozellomycotina_cls_Incertae_sedis	GS11	Unassigned	Unassigned
051d2738c9a28092f02ae8bcbfffd61b	0	0	0	0	0	0	0	0	0	5	0	0	0	0	0	0	0	0	0	0	0	0	0	0	0	0	0	0	0	0	0	0	0	0	0	0	Fungi	Basidiomycota	Tremellomycetes	Trichosporonales	Trichosporonaceae	Apiotrichum
051e9e5b843b16ceb32dd7417a83eed8	0	0	0	0	0	0	0	0	0	0	0	0	0	0	0	0	0	0	0	0	0	0	0	0	0	0	3	0	0	0	0	0	0	0	0	0	Fungi	Unassigned	Unassigned	Unassigned	Unassigned	Unassigned
051fe9ba6cc6590a04c72462f0e2c9fc	0	0	0	0	0	0	0	0	0	0	0	0	0	0	0	0	0	0	0	0	0	0	0	0	0	0	0	0	0	0	0	2	0	0	0	0	Fungi	Ascomycota	Dothideomycetes	Capnodiales	Unassigned	Unassigned
052019f4501dcf6ad06080deb6440e22	0	0	0	0	0	3	0	0	0	0	0	0	0	0	0	0	0	0	0	0	0	0	0	0	0	0	0	0	0	0	0	0	0	0	0	0	Fungi	Unassigned	Unassigned	Unassigned	Unassigned	Unassigned
05231c3c3d47065175dfd02bfaa3c336	0	0	0	0	0	0	0	0	0	0	0	0	0	0	0	0	0	20	0	0	0	0	0	0	0	0	0	0	0	0	0	0	0	0	0	0	Fungi	Basidiomycota	Tremellomycetes	Trichosporonales	Trichosporonaceae	Apiotrichum
0524456995bddebca15b0f5508194556	0	0	0	0	0	0	0	0	0	0	0	0	0	0	0	0	0	0	0	0	2	0	0	0	0	0	0	0	0	0	0	0	0	0	0	0	Fungi	Ascomycota	Dothideomycetes	Unassigned	Unassigned	Unassigned
052742987a7da15535d1ed5bbf32ae50	3	0	0	0	0	0	0	0	0	0	0	0	0	0	0	0	0	0	0	0	0	0	0	0	0	0	0	0	0	0	0	0	0	0	0	0	Fungi	Basidiomycota	Agaricomycetes	Agaricales	Unassigned	Unassigned
052846f2c016eb7d7aa9b66eea5b9df2	0	0	0	0	0	0	0	0	0	6	0	0	0	0	0	0	0	0	0	0	0	0	0	0	0	0	0	0	0	0	0	0	0	0	0	0	Fungi	Unassigned	Unassigned	Unassigned	Unassigned	Unassigned
052a96544919fa398ca550a5f5b700a7	0	0	0	0	0	0	0	0	0	0	0	0	0	0	0	0	0	0	0	0	0	0	0	0	0	0	0	0	0	11	0	0	0	0	0	0	Fungi	Unassigned	Unassigned	Unassigned	Unassigned	Unassigned
052f27ee6485b69f4ed32ec5996f9322	0	0	0	0	0	0	0	0	0	0	0	0	0	0	0	0	0	0	0	0	0	118	0	0	0	0	0	0	0	0	0	0	0	0	0	0	Fungi	Unassigned	Unassigned	Unassigned	Unassigned	Unassigned
05332bd017b928ee1282841fa35fb60a	0	0	0	0	0	0	0	0	0	0	0	0	0	0	0	0	0	0	0	0	0	0	0	0	0	0	0	0	0	0	0	0	0	0	1	8	Fungi	Unassigned	Unassigned	Unassigned	Unassigned	Unassigned
0534cf086b62fbbb41a245ac5623537d	0	4	0	15	0	0	0	0	0	0	0	0	0	0	0	0	0	0	0	0	0	0	0	0	0	0	0	0	0	0	0	0	0	0	0	0	Fungi	Ascomycota	Eurotiomycetes	Chaetothyriales	Unassigned	Unassigned
053655018a8a277af5c71c917fd5cb0d	0	0	1	40	0	0	0	0	0	18	0	51	0	0	0	0	0	0	0	0	0	0	0	0	0	0	0	0	0	0	0	0	0	0	0	0	Fungi	Ascomycota	Eurotiomycetes	Eurotiales	Aspergillaceae	Aspergillus
0536efded9996f78356e88d6c0531a3d	0	0	0	0	0	0	0	0	0	0	0	0	0	0	0	0	0	0	0	0	0	0	0	0	0	0	0	0	0	0	34	0	0	0	0	0	Fungi	Ascomycota	Archaeorhizomycetes	Archaeorhizomycetales	Archaeorhizomycetaceae	Archaeorhizomyces
05384462f614453e97b11a5673d03128	0	0	0	0	0	0	0	0	0	16	0	0	0	0	0	0	0	0	0	0	0	0	0	0	0	0	0	0	0	0	0	0	0	0	0	0	Fungi	Unassigned	Unassigned	Unassigned	Unassigned	Unassigned
0539a8adbd106475d0191464a2692b57	0	0	0	0	0	0	0	0	0	0	0	0	0	0	0	0	0	0	0	51	0	0	0	0	0	0	0	0	0	0	0	0	0	0	0	0	Fungi	Unassigned	Unassigned	Unassigned	Unassigned	Unassigned
053b5cc885ec95b1d5acbd2bd6d57ff3	0	0	2	0	0	0	0	0	0	0	0	72	0	0	0	0	0	0	0	0	0	0	0	0	0	0	0	0	0	0	0	0	0	0	0	0	Fungi	Basidiomycota	Agaricomycetes	Agaricales	Unassigned	Unassigned
053d161f03fa8c72820359b530afe4d2	0	0	0	0	0	0	0	0	0	0	0	0	0	0	0	0	0	0	0	0	0	0	0	0	0	0	0	0	29	0	0	0	0	0	0	0	Fungi	Mortierellomycota	Mortierellomycetes	Mortierellales	Mortierellaceae	Mortierella
053db0316a977b060900b3c9fd5189f3	0	0	0	0	0	0	0	0	0	0	0	0	0	2	0	0	0	0	0	0	0	0	0	0	0	0	0	0	0	0	0	0	0	0	0	0	Fungi	Unassigned	Unassigned	Unassigned	Unassigned	Unassigned
0541977e39170543382a8af80affa517	0	0	0	0	0	0	0	0	0	0	0	0	0	0	0	0	0	0	0	0	0	0	0	23	0	0	0	0	0	0	0	0	0	0	0	0	Fungi	Unassigned	Unassigned	Unassigned	Unassigned	Unassigned
05419cea4c8e4c3fc9982aaf37673671	0	0	0	0	0	0	0	0	0	0	0	0	0	0	0	0	0	0	0	0	0	0	0	0	3	0	0	0	0	0	0	0	0	0	0	0	Fungi	Unassigned	Unassigned	Unassigned	Unassigned	Unassigned
05423eade65964288f4eb4239bcbee0e	0	0	0	0	0	0	0	0	0	0	0	0	0	0	0	0	0	0	0	0	0	0	0	0	0	0	0	0	0	0	0	0	0	0	0	26	Fungi	Unassigned	Unassigned	Unassigned	Unassigned	Unassigned
05439429599ebd9ecc098cb40474ddb8	0	0	0	0	0	0	0	0	0	0	0	0	0	0	0	0	0	0	0	0	0	0	0	0	0	0	0	0	0	0	0	0	33	0	0	0	Fungi	Basidiomycota	Tremellomycetes	Tremellales	Trimorphomycetaceae	Saitozyma
0545e34929db0dd8ebcfa4509f4cf417	0	0	0	0	0	0	0	0	0	0	0	0	0	0	0	0	0	0	7	0	0	0	0	0	0	0	0	0	0	0	0	0	0	0	0	0	Fungi	Unassigned	Unassigned	Unassigned	Unassigned	Unassigned
05482fe30d87e284eecdf0e496ba1ba8	0	0	0	0	0	0	0	0	0	0	0	0	0	0	0	0	0	0	0	0	0	0	0	0	0	2	0	0	0	0	0	0	0	0	0	0	Fungi	Unassigned	Unassigned	Unassigned	Unassigned	Unassigned
05498cff686894098c1443672dbb363e	0	0	0	0	0	0	0	0	0	0	3	0	0	0	0	0	0	0	0	0	0	0	0	0	0	0	0	0	0	0	0	0	0	0	0	0	Fungi	Unassigned	Unassigned	Unassigned	Unassigned	Unassigned
054ea94e06afcd2179f8a6b33e336117	0	0	0	0	0	0	0	0	0	3	0	0	0	0	0	0	0	0	0	0	0	0	0	0	0	0	0	0	0	0	0	0	0	0	0	0	Fungi	Unassigned	Unassigned	Unassigned	Unassigned	Unassigned
055a3925a2b02a75254aac4233f230a1	3	0	0	0	0	0	0	0	8	0	0	4	0	0	0	0	0	0	0	0	0	0	0	0	0	0	0	0	0	0	0	0	0	0	0	0	Fungi	Basidiomycota	Agaricomycetes	Tremellodendropsidales	Unassigned	Unassigned
055aada15f5bc887361d81feae9e633e	0	0	0	0	0	0	0	0	0	0	0	12	0	0	0	0	0	0	0	0	0	0	0	0	0	0	0	0	0	0	0	0	0	0	0	0	Fungi	Unassigned	Unassigned	Unassigned	Unassigned	Unassigned
055c644f5324b4f77ee46c06bf0e4224	0	0	0	0	0	0	0	0	0	18	0	26	0	0	0	0	0	0	0	0	0	0	0	0	0	0	0	0	0	0	0	0	0	0	0	0	Fungi	Ascomycota	Unassigned	Unassigned	Unassigned	Unassigned
055ee98468bdd01e2c197f22fcfb13ae	0	0	0	0	2	0	0	0	0	0	0	0	0	0	0	0	0	0	0	0	0	7	0	0	0	0	0	0	0	0	0	0	0	0	0	0	Fungi	Basidiomycota	Malasseziomycetes	Malasseziales	Malasseziaceae	Unassigned
05600a22e34b00dbfce115b18a4fcc1e	49	112	0	155	66	0	0	0	0	0	0	0	0	0	0	0	0	0	0	0	0	0	0	0	0	0	0	0	0	0	0	0	0	0	0	0	Fungi	Ascomycota	Sordariomycetes	Hypocreales	Nectriaceae	Fusarium
0563a4ea44c8cf4207dada3e50c9cc14	0	0	0	0	0	0	0	0	0	0	0	0	0	0	0	0	0	0	0	0	0	2	0	0	0	19	0	0	0	0	0	0	0	0	0	0	Fungi	Unassigned	Unassigned	Unassigned	Unassigned	Unassigned
0564843b2ba2010f8c1ad4ae1f77f159	0	0	0	0	4	0	0	0	0	0	0	0	0	0	0	0	0	0	0	0	0	0	0	0	0	0	0	0	0	0	0	0	0	0	0	0	Fungi	Unassigned	Unassigned	Unassigned	Unassigned	Unassigned
056920c30beaaf06a06b10d136d6fc77	0	0	0	0	0	0	0	0	0	7	0	0	0	0	0	0	0	0	0	0	0	0	0	0	0	0	0	0	0	0	0	0	0	0	0	0	Fungi	Unassigned	Unassigned	Unassigned	Unassigned	Unassigned
0569fc49a2af4907346f329bc677dee6	0	0	0	0	0	0	0	0	0	0	0	0	0	0	44	0	0	0	0	0	0	0	0	0	0	0	0	0	0	0	0	0	0	0	0	0	Fungi	Unassigned	Unassigned	Unassigned	Unassigned	Unassigned
056a3231fa2dbaf4eb39f0e70414b3a1	0	0	0	0	0	0	160	0	0	0	0	0	0	0	0	0	0	0	0	0	0	0	0	0	0	0	0	0	0	0	0	0	0	0	0	0	Fungi	Unassigned	Unassigned	Unassigned	Unassigned	Unassigned
056d0cbb3fea08c297004881d7dd67f6	0	0	0	0	0	0	0	0	3	0	0	0	0	0	0	0	0	0	0	0	0	0	0	0	0	0	0	0	0	0	0	0	0	0	0	0	Fungi	Basidiomycota	Agaricomycetes	Agaricales	Psathyrellaceae	Psathyrella
056d321111c4a393e9c79d9ca8ff5c0a	0	0	0	0	0	3	0	0	0	0	0	0	0	0	0	0	0	0	0	0	0	0	0	0	0	0	0	0	0	0	0	0	0	0	0	0	Fungi	Basidiomycota	Agaricomycetes	Agaricales	Marasmiaceae	Marasmius
056eb78a6d8c0f3ab58498885796f4a5	0	0	0	0	0	0	0	0	0	0	0	0	0	0	0	27	0	0	0	0	0	0	0	0	0	0	0	0	0	0	0	0	0	0	0	0	Fungi	Unassigned	Unassigned	Unassigned	Unassigned	Unassigned
0570fc1180f208a103546a86bc327735	0	0	0	0	0	0	0	0	0	0	0	0	0	0	0	0	0	9	7	34	11	34	24	57	73	53	35	0	0	0	0	0	5	0	0	8	Fungi	Ascomycota	Dothideomycetes	Pleosporales	Didymellaceae	Stagonosporopsis
05712a234038bd6c8a8b8990a78b7605	0	0	0	0	0	0	0	0	0	0	0	0	0	0	0	0	0	0	0	0	0	0	0	0	0	0	0	0	0	0	0	604	0	0	0	0	Fungi	Ascomycota	Archaeorhizomycetes	Archaeorhizomycetales	Archaeorhizomycetaceae	Archaeorhizomyces
0575d596a2c4d64af12bc8883237b24e	0	0	0	0	0	0	0	0	0	0	0	0	0	0	0	0	0	3	0	0	0	8	3	0	0	0	0	0	0	0	0	0	0	0	0	0	Fungi	Unassigned	Unassigned	Unassigned	Unassigned	Unassigned
0576848ea73b184933064d8e88537ef6	0	0	0	0	11	0	0	0	0	0	0	0	3	0	0	8	356	0	0	0	0	0	0	0	0	0	0	0	0	0	0	0	0	0	0	0	Fungi	Unassigned	Unassigned	Unassigned	Unassigned	Unassigned
0579f7d04e4f7870856394b5dea7c7ee	0	0	0	0	0	0	0	0	20	0	0	0	0	0	0	0	0	0	0	0	0	0	0	0	0	0	0	0	0	0	0	0	0	0	0	0	Fungi	Basidiomycota	Agaricomycetes	Agaricales	Unassigned	Unassigned
057c392229b60476565274276e29c1fa	0	0	0	0	0	0	0	20	0	0	0	0	0	0	0	0	0	0	0	0	0	0	0	0	0	0	0	0	0	0	0	0	0	0	0	0	Fungi	Unassigned	Unassigned	Unassigned	Unassigned	Unassigned
057d21b9dba6d1630ec22ab2338a95f8	0	0	0	0	0	0	0	0	0	0	0	0	0	0	0	0	0	0	0	92	0	0	0	0	0	0	0	0	0	0	0	0	0	0	0	0	Fungi	Unassigned	Unassigned	Unassigned	Unassigned	Unassigned
057e45010e23a7fc784d071ddac20647	0	0	0	2	0	0	0	0	0	0	0	0	0	0	0	0	0	0	0	0	0	0	0	0	0	0	0	0	0	0	0	0	0	0	0	0	Fungi	Unassigned	Unassigned	Unassigned	Unassigned	Unassigned
05807320ce8fab1f20d32b4e86844448	0	0	0	0	3	0	0	0	0	0	0	0	0	0	0	0	0	0	0	0	0	0	0	0	0	0	0	0	0	0	0	0	0	0	0	0	Fungi	Unassigned	Unassigned	Unassigned	Unassigned	Unassigned
0582d62f927af7695fb8c01042518231	0	0	0	0	0	0	0	0	0	0	0	0	0	0	0	0	0	0	0	0	0	0	0	0	0	9	0	0	0	0	0	0	2	0	0	4	Fungi	Basidiomycota	Agaricomycetes	Agaricales	Agaricaceae	Leucoagaricus
0584109a24d7a91480116db4fd7d71f8	0	0	0	0	0	6	0	0	0	0	0	0	0	0	0	0	0	0	0	0	0	0	0	0	0	0	0	0	0	0	0	0	0	0	0	0	Fungi	Unassigned	Unassigned	Unassigned	Unassigned	Unassigned
05848c452128424eba0d7ce3ef31bfdf	0	0	0	0	1	0	0	0	0	0	0	0	0	0	0	0	0	0	0	0	0	0	0	0	0	0	0	0	0	0	0	0	0	0	0	0	Fungi	Unassigned	Unassigned	Unassigned	Unassigned	Unassigned
0584c66add5ad8789da4d34169bfa04e	0	0	0	0	0	0	3	0	0	0	0	0	0	0	0	0	0	0	0	0	0	0	0	0	0	0	0	0	0	0	0	0	0	0	0	0	Fungi	Ascomycota	Leotiomycetes	Helotiales	Unassigned	Unassigned
05880fd25381466ac962b8b84640c4ee	0	0	0	0	7	0	0	0	0	0	0	0	0	0	0	0	0	0	0	0	0	0	0	0	0	0	0	0	0	0	0	0	0	0	0	0	Fungi	Basidiomycota	Agaricomycetes	Trechisporales	Hydnodontaceae	Trechispora
058fc3f1848298f8c1c16a2838e9f5d3	0	0	0	0	0	0	0	0	0	0	0	0	18	0	0	0	0	0	0	0	0	0	0	0	0	0	0	0	0	0	0	0	0	0	0	0	Fungi	Ascomycota	Archaeorhizomycetes	Archaeorhizomycetales	Archaeorhizomycetaceae	Archaeorhizomyces
05903377f8c2c0b08775c9201f57763e	0	0	0	0	0	0	0	0	0	0	0	0	0	0	0	0	0	0	0	0	0	0	0	0	0	0	6	0	0	0	0	0	0	0	0	0	Fungi	Unassigned	Unassigned	Unassigned	Unassigned	Unassigned
0594bc5af7501cc7f48d505511a0170b	0	0	0	0	0	0	0	0	0	0	0	0	0	0	0	0	0	0	0	0	0	0	0	0	0	0	4	0	0	0	0	0	0	0	0	0	Fungi	Ascomycota	Archaeorhizomycetes	Archaeorhizomycetales	Archaeorhizomycetaceae	Archaeorhizomyces
0596d9fad5345813dd3550b59b901d6a	0	0	0	0	0	5	0	0	0	0	0	0	0	0	0	0	0	0	0	0	0	0	0	0	0	0	0	0	0	0	0	0	0	0	0	0	Fungi	Unassigned	Unassigned	Unassigned	Unassigned	Unassigned
059b9da673260fb5d727efaea0400eb1	0	0	0	0	0	0	0	0	0	0	0	0	0	0	0	0	0	0	0	0	0	0	0	0	0	2	0	0	0	0	0	0	0	0	0	0	Fungi	Unassigned	Unassigned	Unassigned	Unassigned	Unassigned
05a42c45c1d3c3c123796a5455b8b0b3	0	0	0	0	0	0	0	0	0	0	0	0	0	0	0	12	0	0	0	0	0	0	0	0	0	0	0	0	0	0	0	0	0	0	0	0	Fungi	Unassigned	Unassigned	Unassigned	Unassigned	Unassigned
05a4bd65627e977b7c6b81ec45dc631b	0	0	0	0	0	0	0	0	0	0	0	0	0	0	0	0	0	0	0	16	0	0	0	0	0	0	0	0	0	0	0	0	0	0	0	0	Fungi	Unassigned	Unassigned	Unassigned	Unassigned	Unassigned
05acda6acbc0f434cf879c031a558eb9	0	0	0	0	0	0	0	0	0	0	0	0	0	0	0	0	0	0	4	0	0	0	0	0	0	0	0	0	0	0	0	0	0	0	0	0	Fungi	Ascomycota	Unassigned	Unassigned	Unassigned	Unassigned
05ad0ceca41d162cca2cfd61232543f6	0	0	0	0	2	0	0	0	0	0	0	0	0	0	0	0	0	0	0	0	0	0	0	0	0	0	0	0	0	0	0	0	0	0	0	0	Fungi	Unassigned	Unassigned	Unassigned	Unassigned	Unassigned
05ad837917a004936968f57bacea1b9b	0	0	0	0	0	0	0	0	0	0	0	2	0	0	0	0	0	0	0	0	0	0	0	0	0	0	0	0	0	0	0	0	0	0	0	0	Fungi	Unassigned	Unassigned	Unassigned	Unassigned	Unassigned
05adb2336a5eacf37ececaa7e0cb1fa8	0	0	0	0	0	0	0	0	0	0	0	0	0	0	0	0	0	0	0	0	0	4	0	0	0	0	0	0	0	0	0	0	0	0	0	0	Fungi	Unassigned	Unassigned	Unassigned	Unassigned	Unassigned
05af79b984ff5f0d5ea51eb49f08aa08	0	0	0	0	0	0	0	0	0	0	0	0	0	0	0	0	0	0	0	0	0	0	0	5	0	0	0	0	0	0	0	0	0	0	0	0	Fungi	Unassigned	Unassigned	Unassigned	Unassigned	Unassigned
05b0e0ea3daceb721299d7481f030c2c	0	0	0	0	0	0	0	0	0	0	0	0	0	0	0	0	0	0	0	0	0	2	0	0	0	0	0	0	0	0	0	0	0	0	0	0	Fungi	Basidiomycota	Unassigned	Unassigned	Unassigned	Unassigned
05b111837402f9830084a6d7ceedea8f	0	0	0	0	0	0	0	0	0	0	0	0	0	0	0	0	0	0	7	0	0	0	0	0	0	0	0	0	0	5	0	0	0	0	0	0	Fungi	Ascomycota	Sordariomycetes	Hypocreales	Hypocreaceae	Hypomyces
05b23df3a4db1188d62ec25899228e70	0	0	0	0	0	0	0	0	0	0	0	0	1	0	0	0	0	0	0	0	0	0	0	0	0	0	0	0	0	0	0	0	0	0	0	0	Fungi	Unassigned	Unassigned	Unassigned	Unassigned	Unassigned
05b2407cca2c44e85ac86fd07e61d8fe	0	0	0	0	0	0	0	0	0	0	0	0	0	0	0	0	0	0	0	0	0	0	0	0	0	0	0	0	0	27	0	0	0	0	0	0	Fungi	Unassigned	Unassigned	Unassigned	Unassigned	Unassigned
05b2febda14957484eda8f7429cbde44	0	0	0	0	0	0	0	0	0	3	0	0	0	0	0	0	0	0	0	0	0	0	0	0	0	0	0	0	0	0	0	0	0	0	0	0	Fungi	Unassigned	Unassigned	Unassigned	Unassigned	Unassigned
05b3dfc55f4093afdd9d3987a00bb12e	0	0	0	47	0	0	0	0	0	0	0	0	0	0	0	0	0	0	0	0	0	0	0	0	0	0	0	0	0	0	0	0	0	0	0	0	Fungi	Unassigned	Unassigned	Unassigned	Unassigned	Unassigned
05b8fa79a3240d0e522efdef73ebb9bc	0	0	0	0	0	0	0	0	0	0	0	2	0	0	0	0	0	0	0	0	0	0	0	0	0	0	0	0	0	0	0	0	0	0	0	0	Fungi	Unassigned	Unassigned	Unassigned	Unassigned	Unassigned
05b98b6fdfaa4305d667a0e3991ecd7d	0	0	0	0	0	0	0	0	0	0	0	0	0	0	0	0	0	0	0	0	0	57	0	0	0	0	0	0	0	0	0	0	0	0	0	0	Fungi	Unassigned	Unassigned	Unassigned	Unassigned	Unassigned
05c2ccb88bd8853b6161fdc561e5f2e5	0	0	0	0	0	0	0	0	0	0	0	0	0	0	0	0	3	0	0	0	0	0	0	0	0	0	0	0	0	0	0	0	0	0	0	0	Fungi	Unassigned	Unassigned	Unassigned	Unassigned	Unassigned
05c732657590b0cb7df33950b84f98c1	0	0	0	0	0	0	0	0	0	0	0	0	0	0	0	0	0	0	0	13	0	0	0	0	0	0	0	0	0	0	0	0	0	0	0	0	Fungi	Chytridiomycota	Rhizophydiomycetes	Rhizophydiales	Unassigned	Unassigned
05cbb7a96cdb4e9dddfb1b564f5142c4	0	0	0	0	0	0	0	0	0	0	3	0	0	0	0	0	0	0	0	0	0	0	0	0	0	0	0	0	0	0	0	0	0	0	0	0	Fungi	Unassigned	Unassigned	Unassigned	Unassigned	Unassigned
05cfd3df62fd8b9dcca057e3c2e4c59c	2	5	0	24	3	2	0	0	0	3	5	0	0	0	0	0	0	0	0	0	0	0	0	0	0	0	0	0	0	0	0	0	0	0	0	0	Fungi	Unassigned	Unassigned	Unassigned	Unassigned	Unassigned
05d2b71e2296d924c1e0a8ba77ab6462	0	0	1	0	0	0	0	0	0	0	0	0	0	0	0	0	0	0	0	0	0	0	0	0	0	0	0	0	0	0	0	0	0	0	0	0	Fungi	Unassigned	Unassigned	Unassigned	Unassigned	Unassigned
05d31164f0c9962f4118b22b93177609	2	0	0	0	0	0	0	0	0	0	0	0	0	0	0	0	0	0	0	0	0	0	0	0	0	0	0	0	0	0	0	0	0	0	0	0	Fungi	Unassigned	Unassigned	Unassigned	Unassigned	Unassigned
05db708e22e74a1733660b85ddb95af1	0	0	0	0	0	0	0	0	0	0	0	0	0	0	0	0	5	0	0	0	0	0	0	0	0	0	0	0	0	0	0	0	0	0	0	0	Fungi	Unassigned	Unassigned	Unassigned	Unassigned	Unassigned
05dc12a9ff5f6342e6cabc6d9009a92c	0	0	0	0	0	2	0	0	0	0	0	0	0	0	0	0	0	0	0	0	0	0	0	0	0	0	0	0	0	0	0	0	0	0	0	0	Fungi	Unassigned	Unassigned	Unassigned	Unassigned	Unassigned
05de8d6dbb6ce49cf0ea03aca37296ff	0	0	0	0	0	0	0	0	0	0	0	0	3	0	0	0	0	0	0	0	0	0	0	0	0	0	0	0	0	0	0	0	0	0	0	0	Fungi	Unassigned	Unassigned	Unassigned	Unassigned	Unassigned
05e01b0c96ebbbadd303b755b1432b75	0	0	0	0	0	0	0	0	0	0	0	0	0	0	0	0	0	0	0	0	0	0	0	0	0	0	0	0	0	0	0	0	0	0	7	0	Fungi	Unassigned	Unassigned	Unassigned	Unassigned	Unassigned
05e31a6dcb6f92568db12a6cdb022e3e	0	0	0	0	0	0	0	0	0	0	0	0	0	0	0	0	0	0	0	0	0	0	0	0	0	0	0	0	0	0	2	0	0	0	0	0	Fungi	Unassigned	Unassigned	Unassigned	Unassigned	Unassigned
05e7344c76e1a90e6b2c5c07f8de6112	0	0	0	0	0	0	0	0	0	0	0	0	6	0	0	0	0	0	0	0	0	0	0	0	0	0	0	0	0	0	0	0	0	0	0	0	Fungi	Ascomycota	Sordariomycetes	Unassigned	Unassigned	Unassigned
05e8ce591d01d77798fd22ca3138bb4c	0	0	0	0	0	0	0	0	0	0	0	0	0	0	0	0	0	0	0	0	0	0	0	0	0	0	0	0	0	0	8	0	0	0	0	0	Fungi	Ascomycota	Archaeorhizomycetes	Unassigned	Unassigned	Unassigned
05e94512df0efc5549e992ef6db68a07	0	0	0	0	0	0	0	0	0	0	0	0	0	0	0	0	2537	0	0	0	0	0	0	0	0	0	0	0	0	0	0	0	0	0	0	0	Fungi	Unassigned	Unassigned	Unassigned	Unassigned	Unassigned
05e9b1f196a683d944b53b1fdcc8a610	0	0	0	2	0	0	0	0	0	0	0	0	0	0	0	0	0	0	0	0	0	0	0	0	0	0	0	0	0	0	0	0	0	0	0	0	Fungi	Unassigned	Unassigned	Unassigned	Unassigned	Unassigned
05ecba274b7047fb7b9a128733e06b46	0	19	0	0	0	0	0	0	0	0	0	0	0	0	0	0	0	0	0	0	0	0	0	0	0	0	0	0	0	0	0	0	0	0	0	0	Fungi	Glomeromycota	Glomeromycetes	Glomerales	Glomeraceae	Unassigned
05f1976e94c8be177c42ae3b28c641cf	0	0	0	0	0	0	0	0	0	0	0	0	0	0	0	0	7	0	0	0	0	0	0	0	0	0	0	0	0	0	0	0	0	0	0	0	Fungi	Unassigned	Unassigned	Unassigned	Unassigned	Unassigned
05f54d2d6186f4ed66dc30436b747fd4	0	0	0	0	0	0	0	0	0	0	0	0	0	0	3	0	0	0	0	0	0	0	0	0	0	0	0	0	0	0	0	0	0	0	0	0	Fungi	Glomeromycota	Glomeromycetes	Glomerales	Glomeraceae	Unassigned
05f70da01a9898813ed543bb556e9a2c	0	0	0	0	0	0	0	0	0	0	0	0	0	0	0	0	0	0	0	0	0	0	0	1	0	2	0	0	0	0	0	0	0	0	0	0	Fungi	Unassigned	Unassigned	Unassigned	Unassigned	Unassigned
05f79ed42678154ea1500185fbd31806	0	0	0	0	0	0	0	0	0	0	0	0	0	0	0	0	0	0	0	0	0	0	0	0	0	0	0	0	0	0	9	0	0	0	0	0	Fungi	Unassigned	Unassigned	Unassigned	Unassigned	Unassigned
0602d3540d18379a49ddc9b8a5293c89	0	0	0	0	0	0	0	0	0	0	0	2	0	0	0	0	0	0	0	0	0	0	0	0	0	0	0	0	0	0	0	0	0	0	0	0	Fungi	Unassigned	Unassigned	Unassigned	Unassigned	Unassigned
0606da5efda9df46898067ea494d0bf4	0	0	0	0	0	0	0	0	0	0	0	0	0	0	0	0	0	0	0	0	0	55	0	0	0	0	0	0	0	0	0	0	0	0	0	0	Fungi	Unassigned	Unassigned	Unassigned	Unassigned	Unassigned
06074361c6732ceda4c257d3590c11c3	0	0	0	0	0	0	0	0	0	0	0	0	1	0	0	0	0	0	0	0	0	0	0	0	0	0	0	0	0	0	0	0	0	0	0	0	Fungi	Unassigned	Unassigned	Unassigned	Unassigned	Unassigned
06079b6a298154e31e6aca1cf14fda56	0	0	0	0	0	0	0	0	0	0	0	0	0	4	0	0	0	0	0	0	0	0	0	0	0	0	0	0	0	0	0	0	0	0	0	0	Fungi	Basidiomycota	Agaricomycetes	Cantharellales	Ceratobasidiaceae	Thanatephorus
06098f2a79a738c2fb7c43ea4b45d749	0	0	0	0	0	0	0	0	0	0	0	0	0	0	0	0	0	0	0	0	0	0	0	0	0	0	0	0	0	0	0	0	0	0	2	0	Fungi	Basidiomycota	Agaricomycetes	Agaricales	Clavariaceae	Unassigned
060a70334bb92bd030d21457ec7b328a	0	0	0	0	0	0	0	0	0	0	0	0	0	0	0	0	0	0	0	0	0	0	0	0	0	0	0	0	0	6	0	0	0	0	0	0	Fungi	Ascomycota	Leotiomycetes	Helotiales	Hyaloscyphaceae	Lachnellula
060bf7c961f66fdcd7763391ab9d2b61	0	0	0	0	0	0	79	0	42	0	0	0	0	0	0	0	0	0	0	0	0	0	0	0	0	0	0	0	0	0	0	0	0	0	0	0	Fungi	Basidiomycota	Agaricomycetes	Cantharellales	Ceratobasidiaceae	Rhizoctonia
060c359e4365658a0e570770aa0cd23d	0	0	0	0	0	0	0	0	0	0	0	0	0	0	0	0	0	0	0	0	0	0	0	0	0	0	0	11	0	0	0	0	0	0	0	0	Fungi	Unassigned	Unassigned	Unassigned	Unassigned	Unassigned
060d12b6156fa8b9f7c76c4bd77db113	0	0	0	0	0	0	0	0	0	0	0	0	0	0	0	0	0	0	0	0	0	0	0	0	0	51	0	0	7	0	8	14	21	10	7	9	Fungi	Basidiomycota	Agaricomycetes	Agaricales	Agaricaceae	Leucoagaricus
060f8da327efa2f17e4658024df93c97	0	0	0	0	0	0	0	0	0	0	0	0	2	0	0	0	0	0	0	0	0	0	0	0	0	0	0	0	0	0	0	0	0	0	0	0	Fungi	Unassigned	Unassigned	Unassigned	Unassigned	Unassigned
061018eb51354d354d035f3fb0e385da	0	107	0	51	4412	0	0	0	0	0	26	0	0	0	0	0	132	0	0	0	0	0	0	0	0	0	0	0	0	0	0	0	0	0	0	0	Fungi	Basidiomycota	Agaricomycetes	Geastrales	Geastraceae	Geastrum
06113656f51adf8f84b1cc78c88f31b3	0	0	0	0	0	7	0	0	0	0	0	0	0	0	0	0	0	0	0	0	0	0	0	0	0	0	0	0	0	0	0	0	0	0	0	0	Fungi	Unassigned	Unassigned	Unassigned	Unassigned	Unassigned
06114f7190550be674486f2f6e3920c0	0	0	0	0	0	0	0	0	0	0	4	0	0	0	0	0	0	0	0	0	0	0	0	0	0	0	0	0	0	0	0	0	0	0	0	0	Fungi	Unassigned	Unassigned	Unassigned	Unassigned	Unassigned
0611ba0eb61299acf9502811843db4ae	0	0	0	0	0	0	0	0	0	0	0	0	0	0	0	0	53	0	0	0	0	0	0	0	0	0	0	0	0	0	0	0	0	0	0	0	Fungi	Unassigned	Unassigned	Unassigned	Unassigned	Unassigned
061715b0f3976b35f8120bc2b31ba92a	0	0	0	5	0	3	144	0	0	0	0	0	0	0	0	0	0	0	0	0	0	0	0	0	0	0	0	0	0	0	0	0	0	0	0	0	Fungi	Unassigned	Unassigned	Unassigned	Unassigned	Unassigned
0619f2cacf198f2cb1b3789bee18d081	0	0	0	0	0	0	0	0	0	0	0	0	0	0	0	0	0	0	0	0	0	4	0	0	0	0	0	0	0	0	0	0	0	0	0	0	Fungi	Unassigned	Unassigned	Unassigned	Unassigned	Unassigned
061b815a4a39913024109a6973f4b188	0	0	0	0	0	0	0	0	0	0	0	0	0	0	0	0	0	0	0	0	0	0	0	6	0	0	0	0	0	0	0	0	0	0	0	0	Fungi	Unassigned	Unassigned	Unassigned	Unassigned	Unassigned
061e5c8e1fbe7bd2408c905aca5c8f03	0	0	0	0	0	0	0	0	0	0	0	0	0	0	0	0	0	26	0	0	27	0	57	0	0	0	0	0	0	0	0	0	0	0	0	0	Fungi	Mortierellomycota	Mortierellomycetes	Mortierellales	Mortierellaceae	Mortierella
06224f24b8249c89c80a3f572fb28391	0	0	0	0	0	0	11	0	0	0	0	0	0	0	0	0	0	0	0	0	0	0	0	0	0	0	0	0	0	0	0	0	0	0	0	0	Fungi	Unassigned	Unassigned	Unassigned	Unassigned	Unassigned
0623aa96f856e8591467adbab60fe9bd	0	0	0	0	0	0	0	0	0	0	0	0	0	0	0	0	0	0	0	14	0	0	0	0	0	0	0	0	0	0	0	0	0	0	0	0	Fungi	Unassigned	Unassigned	Unassigned	Unassigned	Unassigned
0626d9cc7869b18122a3e538120048b3	0	0	0	0	0	0	0	0	0	0	0	0	0	0	0	0	0	0	0	0	0	0	0	0	0	4	0	0	0	0	0	0	0	0	0	0	Fungi	Unassigned	Unassigned	Unassigned	Unassigned	Unassigned
0626e5d0dac3c5c75a8bf0f7af26c8fe	0	0	0	0	0	0	0	0	0	0	0	0	720	0	0	0	0	0	0	0	0	0	0	0	0	0	0	0	0	0	0	0	0	0	0	0	Fungi	Unassigned	Unassigned	Unassigned	Unassigned	Unassigned
062ab86aef14863415b0258d3de5bde3	0	0	0	0	0	0	0	0	0	0	0	12	0	0	0	0	0	0	0	0	0	0	0	0	0	0	0	0	0	0	0	0	0	0	0	0	Fungi	Unassigned	Unassigned	Unassigned	Unassigned	Unassigned
062b39b0d226498ad94953260523345b	0	0	0	0	0	0	0	0	0	0	0	0	0	0	0	0	0	0	0	0	0	0	0	0	0	0	0	19	0	0	0	0	0	0	0	0	Fungi	Unassigned	Unassigned	Unassigned	Unassigned	Unassigned
062b41359c496d4889354e86330d3973	0	0	0	0	0	2	0	0	0	0	0	0	0	0	0	0	0	0	0	0	0	0	0	0	0	0	0	0	0	0	0	0	0	0	0	0	Fungi	Unassigned	Unassigned	Unassigned	Unassigned	Unassigned
062b873cf31b7b6826f211ce5e228873	0	0	0	0	0	0	0	0	0	0	22	0	0	0	0	0	0	0	0	0	0	0	0	0	0	0	0	0	0	0	0	0	0	0	0	0	Fungi	Unassigned	Unassigned	Unassigned	Unassigned	Unassigned
062c7ba66e0412047345378ee5910eb5	0	0	0	0	0	0	0	0	0	0	0	0	0	0	0	0	0	0	0	0	0	0	4	0	0	0	0	0	0	0	0	0	0	0	0	0	Fungi	Unassigned	Unassigned	Unassigned	Unassigned	Unassigned
063411ea6cd058a72dd5c2e4766b5c91	0	0	0	0	0	0	0	0	0	0	0	0	0	0	0	0	0	0	0	0	0	0	0	0	0	0	0	0	1	0	0	0	0	0	0	0	Fungi	Unassigned	Unassigned	Unassigned	Unassigned	Unassigned
06368544acf15225a03ee41ab9f1601f	0	0	0	0	0	0	21	0	0	0	0	0	0	0	0	0	0	0	0	0	0	0	0	0	0	0	0	0	0	0	0	0	0	0	0	0	Fungi	Unassigned	Unassigned	Unassigned	Unassigned	Unassigned
063733ae7a8083b460ff8ef7be6b830b	0	0	0	0	0	0	0	0	0	0	0	0	0	0	0	0	0	0	0	0	0	0	0	0	0	0	0	0	0	38	0	0	0	0	0	0	Fungi	Unassigned	Unassigned	Unassigned	Unassigned	Unassigned
0639d0ba81ebaa3e91061d18482fa3c0	0	0	0	0	0	0	0	0	0	0	0	0	1	0	0	0	0	0	0	0	0	0	0	0	0	0	0	0	0	0	0	0	0	0	0	0	Fungi	Unassigned	Unassigned	Unassigned	Unassigned	Unassigned
063b7be5a39b717856ec69908a9eea1b	0	0	0	0	0	0	0	0	0	0	0	0	0	0	0	0	0	0	0	0	0	0	5	55	0	0	0	0	0	0	0	0	0	0	39	0	Fungi	Unassigned	Unassigned	Unassigned	Unassigned	Unassigned
063e74bd15f34751c26e3db6ad1fa381	0	0	0	0	0	0	0	0	0	0	0	0	0	0	0	0	0	0	0	7	0	0	0	0	0	0	0	0	0	0	0	0	0	0	0	0	Fungi	Unassigned	Unassigned	Unassigned	Unassigned	Unassigned
063f9136d6e7ef3fff3e3ecee090b555	0	0	0	0	0	0	0	0	0	0	0	0	0	0	0	0	0	0	0	0	0	0	0	0	0	0	0	11	0	0	0	0	0	0	0	0	Fungi	Basidiomycota	Agaricomycetes	Polyporales	Phanerochaetaceae	Unassigned
0645b0ddd982f3a1274295bdb79141eb	0	0	0	0	0	0	0	0	0	0	0	0	0	0	0	0	0	0	0	0	0	0	0	0	0	0	0	1	0	0	0	0	0	0	0	0	Fungi	Unassigned	Unassigned	Unassigned	Unassigned	Unassigned
06483ef65bb0d87ee46ceb762a31dfd8	0	0	0	0	1	0	0	0	0	0	0	0	0	0	0	0	0	0	0	0	0	0	0	0	0	0	0	0	0	0	0	0	0	0	0	0	Fungi	Unassigned	Unassigned	Unassigned	Unassigned	Unassigned
064861e4970bc0183e536c569deb4cd0	0	0	0	0	0	5	0	0	0	0	0	0	0	0	0	0	0	0	0	0	0	0	0	0	0	0	0	0	0	0	0	0	0	0	0	0	Fungi	Unassigned	Unassigned	Unassigned	Unassigned	Unassigned
0648c5d40bb83b43aeb553843c527742	0	0	0	0	0	0	0	0	0	0	0	0	0	0	0	0	0	0	0	0	0	0	0	0	16	0	0	0	0	0	0	0	0	0	0	0	Fungi	Ascomycota	Sordariomycetes	Hypocreales	Nectriaceae	Fusarium
065101e666913757b100faaff9b24508	0	0	0	5	0	0	0	0	0	0	0	0	0	0	0	0	0	0	0	0	0	0	0	0	0	0	0	0	0	0	0	0	0	0	0	0	Fungi	Unassigned	Unassigned	Unassigned	Unassigned	Unassigned
06519beb8936d87d3279a1791dba5cdc	0	0	0	0	0	0	0	0	0	0	0	0	0	0	0	0	0	0	0	0	0	0	0	0	0	0	0	0	0	0	0	0	0	0	139	0	Fungi	Unassigned	Unassigned	Unassigned	Unassigned	Unassigned
065265c5c562776b6b756c96fac9c90d	0	0	0	0	0	0	0	0	0	0	0	0	0	0	0	0	0	0	0	0	0	0	0	0	0	0	0	0	0	0	0	0	0	25	0	0	Fungi	Unassigned	Unassigned	Unassigned	Unassigned	Unassigned
06526a6d563926397518b133c2e61bd7	0	0	0	0	0	0	0	0	0	0	0	0	0	0	0	0	0	0	0	0	0	0	0	4	0	0	0	0	0	0	0	0	0	0	0	0	Fungi	Unassigned	Unassigned	Unassigned	Unassigned	Unassigned
065a2edfc70bab068514d1fd38b01376	0	0	0	0	0	0	0	0	0	0	0	0	0	0	0	0	0	0	0	0	0	0	2	0	0	0	0	0	0	0	0	0	0	0	0	0	Fungi	Unassigned	Unassigned	Unassigned	Unassigned	Unassigned
065c3d6bda965f5d8397b267bdc18d4d	0	0	0	0	0	0	0	0	0	0	0	0	0	0	0	0	0	0	0	0	0	0	0	29	3	0	0	0	0	0	0	0	0	0	6	0	Fungi	Ascomycota	Eurotiomycetes	Chaetothyriales	Herpotrichiellaceae	Unassigned
065cbba55258bf083bbee6f0becd9eb5	0	0	0	0	0	0	0	0	0	0	6	0	0	0	0	0	0	0	0	0	0	0	0	0	0	0	0	0	0	0	0	0	0	0	0	0	Fungi	Ascomycota	Unassigned	Unassigned	Unassigned	Unassigned
06679e9020f3f80146b16a97e07701ef	0	0	0	0	0	0	0	0	0	0	0	0	0	0	0	0	0	0	0	0	0	2	0	0	0	0	0	0	0	0	0	0	0	0	0	0	Fungi	Unassigned	Unassigned	Unassigned	Unassigned	Unassigned
0668ce955f5da12275e77f205901f18e	0	0	0	0	0	0	0	0	0	0	0	42	0	0	0	0	0	0	0	0	0	0	0	0	0	0	0	0	0	0	0	0	0	0	0	0	Fungi	Basidiomycota	Pucciniomycetes	Helicobasidiales	Helicobasidiaceae	Tuberculina
066a4e290fa50369c96071db88cfdc51	0	99	0	0	0	0	0	0	0	0	0	0	0	0	0	0	0	0	0	0	0	0	0	0	0	0	0	0	0	0	0	0	0	0	0	0	Fungi	Unassigned	Unassigned	Unassigned	Unassigned	Unassigned
06715ea245b51b2effac5a4730f43238	0	0	0	0	0	0	0	0	0	3	0	0	0	0	0	0	0	0	0	0	0	0	0	0	0	0	0	0	0	0	0	0	0	0	0	0	Fungi	Unassigned	Unassigned	Unassigned	Unassigned	Unassigned
0671eccb57b8bd18fa7ce48be66d9d24	0	0	0	3	0	0	0	0	0	0	0	0	0	0	0	0	0	0	0	0	0	0	0	0	0	0	0	0	0	0	0	0	0	0	0	0	Fungi	Unassigned	Unassigned	Unassigned	Unassigned	Unassigned
0673a76240a271bd462130768b96a2db	0	0	0	0	0	0	0	0	0	0	0	0	0	0	0	0	0	0	0	0	0	0	0	0	0	0	7	0	0	0	0	0	0	0	0	0	Fungi	Unassigned	Unassigned	Unassigned	Unassigned	Unassigned
06753b84b1185d0b012f521cc622d470	0	5	0	0	0	0	0	0	0	0	0	0	0	0	0	0	0	0	0	0	0	0	0	0	0	0	0	0	0	0	0	0	0	0	0	0	Fungi	Basidiomycota	Tremellomycetes	Tremellales	Bulleribasidiaceae	Hannaella
0678ae62654ab3927ea6f76c80625543	0	0	0	0	0	0	0	0	0	0	0	0	0	0	0	0	0	0	0	0	0	0	0	0	0	9	0	0	0	0	0	0	0	0	0	0	Fungi	Chytridiomycota	Unassigned	Unassigned	Unassigned	Unassigned
067a7d206145a145188858ae958f63ef	0	0	0	36	0	0	0	0	0	0	0	0	0	0	0	0	0	0	0	0	0	0	0	0	0	0	0	0	0	0	0	0	0	0	0	0	Fungi	Basidiomycota	Tremellomycetes	Trichosporonales	Trichosporonaceae	Apiotrichum
067aefd2a73543502439808701bdf65e	0	0	0	0	0	0	0	0	0	0	0	0	0	0	0	0	0	3	0	0	0	0	0	13	0	0	0	0	0	0	0	0	0	0	0	0	Fungi	Ascomycota	Dothideomycetes	Pleosporales	Amorosiaceae	Angustimassarina
067d6e272450ac9dfad73e8877546495	0	0	0	0	0	0	0	0	0	0	0	0	0	0	0	0	0	0	0	0	0	0	0	0	0	2	0	0	0	0	0	0	0	0	0	0	Fungi	Unassigned	Unassigned	Unassigned	Unassigned	Unassigned
067ded47bca2b4391cf0e1d2eb6f0f11	0	0	0	0	0	0	0	0	0	0	0	0	0	0	0	0	0	0	0	0	0	0	4	0	0	0	0	0	0	0	0	0	0	0	0	0	Fungi	Unassigned	Unassigned	Unassigned	Unassigned	Unassigned
06829a35109930c24757fe7fc30e2ce4	0	0	0	0	0	0	0	0	0	0	2	0	0	0	0	0	0	0	0	0	0	0	0	0	0	0	0	0	0	0	0	0	0	0	0	0	Fungi	Unassigned	Unassigned	Unassigned	Unassigned	Unassigned
0682ed55eaea58344a8c4f6fabd31bab	2	0	0	2	0	0	0	0	0	0	0	0	0	0	0	0	0	0	0	0	0	0	0	0	0	0	0	0	0	0	0	0	0	0	0	0	Fungi	Unassigned	Unassigned	Unassigned	Unassigned	Unassigned
06863f2e15c5728d7ea5205f6bf5bd6d	0	0	0	0	0	0	0	0	0	0	0	0	0	0	0	0	0	0	0	0	0	0	5	0	0	0	0	0	0	0	2	0	0	39	0	0	Fungi	Ascomycota	Dothideomycetes	Capnodiales	Unassigned	Unassigned
0686806c99c29e8ef6b207b7de2a0b10	0	0	0	0	0	0	0	0	0	0	0	0	0	0	0	0	0	0	0	0	0	0	10	0	0	0	0	0	0	0	0	0	0	0	0	0	Fungi	Basidiomycota	Agaricomycetes	Agaricales	Crassisporiaceae	Romagnesiella
068845df5bb88c63e654d0f015a4eacf	0	0	0	0	0	0	0	0	0	0	0	0	0	0	0	0	0	16	65	0	363	29	85	0	68	29	200	0	0	0	0	25	0	0	0	0	Fungi	Unassigned	Unassigned	Unassigned	Unassigned	Unassigned
068cda1cf4468a162cfcbdb59c5e7b80	0	0	0	0	0	0	0	0	0	0	0	0	0	0	0	0	0	0	0	0	0	0	0	0	0	0	0	3	0	0	0	0	0	0	0	0	Fungi	Rozellomycota	Unassigned	Unassigned	Unassigned	Unassigned
068e1752bc2b32df0e5b7169f2de300d	41	1558	14	12	13	12	0	0	7	10	7	32	6	22	50	0	3	0	0	0	0	0	0	0	0	0	0	0	0	0	0	0	0	0	0	0	Fungi	Unassigned	Unassigned	Unassigned	Unassigned	Unassigned
068eba0abe00dd3ae6a3a25cfe75b345	0	0	0	0	0	0	0	0	0	0	0	0	0	0	0	0	0	0	0	0	0	10	0	0	0	0	0	0	0	0	0	0	0	0	0	0	Fungi	Ascomycota	Sordariomycetes	Hypocreales	Unassigned	Unassigned
068fb02b322640d72164064e805c2f5e	0	0	0	3	0	0	0	0	0	0	0	0	0	0	0	0	0	0	0	0	0	0	0	0	0	0	0	0	0	0	0	0	0	0	0	0	Fungi	Ascomycota	Eurotiomycetes	Chaetothyriales	Unassigned	Unassigned
069064d10043093470d4e2a94dbf1471	0	0	0	0	0	0	0	0	0	0	0	0	0	0	0	0	0	0	0	0	0	0	0	0	0	0	0	9	0	0	0	0	0	0	0	0	Fungi	Ascomycota	Unassigned	Unassigned	Unassigned	Unassigned
0692e7f45c75928d0466168704605676	0	0	0	0	0	0	0	0	0	0	0	0	0	0	0	0	0	0	12	0	0	0	0	0	0	0	0	0	0	152	74	0	0	0	0	0	Fungi	Basidiomycota	Agaricomycetes	Sebacinales	Serendipitaceae	Serendipita
06943824a65f0b64e5f69c0bc00c294c	0	0	0	0	0	0	0	1	0	0	0	0	0	0	0	0	0	0	0	0	0	0	0	0	0	0	0	0	0	0	0	0	0	0	0	0	Fungi	Unassigned	Unassigned	Unassigned	Unassigned	Unassigned
0696ae009920aade472a3bf339ef089a	0	0	0	0	0	0	0	0	0	0	0	0	0	0	0	0	31	0	0	0	0	0	0	0	0	0	0	0	0	0	0	0	0	0	0	0	Fungi	Unassigned	Unassigned	Unassigned	Unassigned	Unassigned
0697b47c50e5b79f2dcaeca5b2f2e729	0	0	0	0	0	0	0	0	0	0	0	0	0	1	0	0	0	0	0	0	0	0	0	0	0	0	0	0	0	0	0	0	0	0	0	0	Fungi	Basidiomycota	Unassigned	Unassigned	Unassigned	Unassigned
0699d49eb1a170be0811f0d481d2ffed	0	0	0	0	0	0	0	0	0	0	0	0	0	0	0	0	0	0	0	0	0	0	0	0	5	0	0	0	0	0	0	0	0	0	0	0	Fungi	Unassigned	Unassigned	Unassigned	Unassigned	Unassigned
06a227068906d36cf7145f06c0b78e96	0	0	0	0	0	0	38	0	0	0	0	0	0	0	0	0	0	0	0	0	0	0	0	0	0	0	0	0	0	0	0	0	0	0	0	0	Fungi	Unassigned	Unassigned	Unassigned	Unassigned	Unassigned
06a72021477e45d0cb6b58f2e0bcd57b	0	0	0	0	0	7	0	0	0	0	0	0	0	0	0	0	0	0	0	0	0	0	0	0	0	0	0	0	0	0	0	0	0	0	0	0	Fungi	Unassigned	Unassigned	Unassigned	Unassigned	Unassigned
06a89c9acf4c40584f4cb22d06e8f3c9	0	0	0	0	0	0	0	0	0	0	0	0	0	0	0	0	0	0	0	0	0	0	0	0	0	19	0	0	0	0	0	0	0	0	0	0	Fungi	Unassigned	Unassigned	Unassigned	Unassigned	Unassigned
06ac454097e894492d8bad9482ac71bb	0	0	0	0	0	0	0	0	0	0	0	0	0	0	0	0	0	0	0	0	0	0	0	0	0	0	0	1	0	0	0	0	0	0	0	0	Fungi	Chytridiomycota	Unassigned	Unassigned	Unassigned	Unassigned
06ad2cbb0022fde5a56d8f5308fb51ca	0	0	0	0	0	0	0	0	0	0	0	0	0	0	0	0	0	0	0	0	0	2	0	0	0	0	0	0	0	0	0	0	0	0	0	0	Fungi	Unassigned	Unassigned	Unassigned	Unassigned	Unassigned
06adfff06555f192cf8a218ff2efb6bc	0	0	0	0	0	0	0	0	0	0	0	0	0	0	0	0	0	1175	0	0	0	0	0	0	0	0	0	0	0	0	0	0	0	0	0	0	Fungi	Unassigned	Unassigned	Unassigned	Unassigned	Unassigned
06ae455094955e342d8bf486d93c8b46	0	0	0	0	0	0	0	0	0	0	0	0	0	0	0	0	7	0	0	0	0	0	0	0	0	0	0	0	0	0	0	0	0	0	0	0	Fungi	Unassigned	Unassigned	Unassigned	Unassigned	Unassigned
06b1404916dfa000592eed4434b60806	0	0	0	0	0	0	0	0	0	0	0	0	0	0	0	0	0	0	0	27	0	0	0	0	0	0	0	0	0	0	0	0	0	0	0	0	Fungi	Unassigned	Unassigned	Unassigned	Unassigned	Unassigned
06b19bac263ccf76e55aab2f1b256649	0	0	0	0	0	0	0	0	0	0	0	0	0	0	0	0	0	0	0	0	0	3	0	0	0	0	0	0	0	0	0	0	0	0	0	0	Fungi	Basidiomycota	Agaricomycetes	Agaricales	Lycoperdaceae	Lycoperdon
06b3a5580a8be8226a4081909c28fe01	0	0	0	0	0	0	0	0	0	0	0	0	0	0	0	0	0	0	0	0	0	0	0	0	4	0	0	0	0	0	0	0	0	0	0	0	Fungi	Unassigned	Unassigned	Unassigned	Unassigned	Unassigned
06b3c121532c8bdb1cf772be722ca0e4	0	0	0	0	0	0	0	0	0	0	0	0	0	0	0	0	0	0	0	0	0	0	0	0	0	0	0	0	268	0	0	0	0	0	0	0	Fungi	Ascomycota	Archaeorhizomycetes	Unassigned	Unassigned	Unassigned
06c0df151bae2d06b56fcec406ecd34c	0	10	0	0	0	0	0	0	0	0	0	0	0	0	0	0	0	0	0	0	0	0	0	0	0	0	0	0	0	0	0	0	0	0	0	0	Fungi	Unassigned	Unassigned	Unassigned	Unassigned	Unassigned
06c2bfa9c9f6ccf977ba3e437da2e3fa	0	0	0	0	0	0	0	0	0	0	0	0	0	0	0	0	0	6	4	26	0	7	42	4	0	13	14	15	0	0	4	0	0	6	0	0	Fungi	Basidiomycota	Agaricomycetes	Agaricales	Crepidotaceae	Neopaxillus
06c4866006ea1828d9e471c83098bcc0	0	0	0	0	0	0	0	0	0	0	0	0	0	0	0	0	0	0	0	0	0	0	0	0	0	0	1	0	0	0	0	0	0	0	0	0	Fungi	Unassigned	Unassigned	Unassigned	Unassigned	Unassigned
06c6cdbbbe4450103342dcc564fbaa74	0	0	0	0	0	0	0	0	0	0	0	0	0	0	0	0	0	0	0	0	34	0	0	0	0	0	0	0	0	0	0	0	0	0	0	0	Fungi	Ascomycota	Archaeorhizomycetes	Archaeorhizomycetales	Archaeorhizomycetaceae	Archaeorhizomyces
06ca2bce414726dd24ddac50d039dbfa	0	0	0	0	0	0	0	0	0	0	0	0	5	0	0	0	0	0	0	0	0	0	0	0	0	0	0	0	0	0	0	0	0	0	0	0	Fungi	Unassigned	Unassigned	Unassigned	Unassigned	Unassigned
06cb9b4bbfd9b4c6006ad81a53c003cf	0	0	0	0	0	0	8	0	0	0	0	0	0	0	0	0	0	0	0	0	0	0	0	0	0	0	0	0	0	0	0	0	0	0	0	0	Fungi	Ascomycota	Sordariomycetes	Xylariales	Microdochiaceae	Unassigned
06ced4053bd5619109e2d72eb5641972	0	0	0	0	0	0	0	0	0	0	0	0	0	0	0	0	0	0	0	0	0	0	0	3	0	0	0	0	0	0	0	0	0	0	0	0	Fungi	Unassigned	Unassigned	Unassigned	Unassigned	Unassigned
06cf5e8d77abf03c3bf4eb87f3451996	0	0	0	0	0	0	0	0	0	0	0	0	0	0	0	0	0	0	0	0	0	22	0	0	0	0	0	0	0	0	0	0	0	0	0	0	Fungi	Rozellomycota	Rozellomycotina_cls_Incertae_sedis	GS11	Unassigned	Unassigned
06cfcab41a9bf22251e914924b25bd1a	0	0	0	0	0	0	0	0	0	0	0	0	0	0	0	0	0	0	0	0	2	0	0	0	0	0	0	0	0	0	0	0	0	0	0	0	Fungi	Unassigned	Unassigned	Unassigned	Unassigned	Unassigned
06d1e09d99aa579a6b368c27354993ea	0	0	0	0	0	0	0	0	0	0	0	0	0	0	0	0	0	0	0	0	0	33	0	0	0	0	0	0	0	0	0	0	0	0	0	0	Fungi	Ascomycota	Eurotiomycetes	Chaetothyriales	Unassigned	Unassigned
06d2298ffea2ffde0fcea553a626bf16	0	0	0	0	0	0	0	0	0	0	0	0	0	0	0	0	0	0	0	0	2	0	0	0	0	0	0	0	0	0	0	0	0	0	0	0	Fungi	Unassigned	Unassigned	Unassigned	Unassigned	Unassigned
06d474bd63674eb22c7315602f9a9823	0	0	0	0	0	0	0	0	0	0	13	0	0	0	0	0	0	8	11	0	0	0	21	70	57	0	20	7	8	5	0	0	0	10	41	49	Fungi	Ascomycota	Sordariomycetes	Xylariales	Xylariales_fam_Incertae_sedis	Phialemoniopsis
06d730afe3c7539ff0221f174db736ae	0	0	0	0	0	0	0	0	0	0	0	0	0	0	0	0	0	0	0	0	0	0	0	0	6	0	0	0	0	0	3	0	0	0	0	16	Fungi	Unassigned	Unassigned	Unassigned	Unassigned	Unassigned
06dd5ea0407fd12132baa68b4e2e0190	0	0	0	0	0	0	0	0	0	0	0	282	0	0	0	0	0	0	0	0	0	0	0	0	0	0	0	0	0	0	0	0	0	0	0	0	Fungi	Unassigned	Unassigned	Unassigned	Unassigned	Unassigned
06dd8c5284aee7d7298021bc57a5bede	0	0	0	2	0	0	0	0	0	0	0	0	0	0	0	0	0	0	0	0	0	0	0	0	0	0	0	0	0	0	0	0	0	0	0	0	Fungi	Unassigned	Unassigned	Unassigned	Unassigned	Unassigned
06de650289f76e41584b8382151f16a0	0	0	0	0	0	0	0	0	0	0	0	0	0	0	2	0	0	0	0	0	0	0	0	0	0	0	0	0	0	0	0	0	0	0	0	0	Fungi	Unassigned	Unassigned	Unassigned	Unassigned	Unassigned
06e3544c67fb66cc2d0a26bd2b3ab59d	0	0	0	0	0	0	0	0	0	0	0	0	0	0	0	0	0	0	0	0	0	0	0	0	0	0	0	0	0	0	0	0	0	0	0	1	Fungi	Unassigned	Unassigned	Unassigned	Unassigned	Unassigned
06e440128f3b6789bcaecc995ebad931	0	0	0	0	0	0	0	0	0	0	0	0	0	0	0	0	2	0	0	0	0	0	0	0	0	0	0	0	0	0	0	0	0	0	0	0	Fungi	Unassigned	Unassigned	Unassigned	Unassigned	Unassigned
06e68b596b77485c3f13a3933562e1cb	0	0	0	0	0	0	0	0	0	0	27	0	0	0	0	0	0	0	0	0	0	0	0	0	0	0	0	0	0	0	0	0	0	0	0	0	Fungi	Unassigned	Unassigned	Unassigned	Unassigned	Unassigned
06e91a498ae2cb6b47c39d71851d8939	0	0	0	0	0	0	0	0	0	0	0	0	4	0	0	0	0	0	0	0	0	0	0	0	0	0	0	0	0	0	0	0	0	0	0	0	Fungi	Unassigned	Unassigned	Unassigned	Unassigned	Unassigned
06eb127cf258fef062d3d5139e38e351	0	0	0	0	0	0	0	0	0	0	0	0	0	0	0	0	0	0	0	0	2	0	0	0	0	0	0	0	0	0	0	0	0	0	0	0	Fungi	Unassigned	Unassigned	Unassigned	Unassigned	Unassigned
06edb72f28c2c717243bdd0a6807b0b8	0	0	0	0	0	0	0	0	0	0	0	0	0	0	0	0	0	0	0	0	0	0	0	0	0	0	0	0	0	0	0	0	0	0	0	9	Fungi	Unassigned	Unassigned	Unassigned	Unassigned	Unassigned
06f00f748974fff28536800a3a7f7a58	0	0	0	0	0	0	0	0	0	0	0	0	0	0	0	0	0	0	0	0	0	0	61	0	0	0	0	0	0	0	0	0	0	0	0	0	Fungi	Unassigned	Unassigned	Unassigned	Unassigned	Unassigned
06f1e728fdc037f8b172f96b37857322	0	0	0	0	0	0	0	0	0	0	0	0	0	0	0	0	0	0	0	0	0	0	0	0	0	0	0	0	0	0	0	0	0	49	0	0	Fungi	Unassigned	Unassigned	Unassigned	Unassigned	Unassigned
06ffada49631d47a0bfa3d4e072b710e	0	0	0	0	0	0	0	0	0	0	0	0	0	0	0	0	0	0	0	0	0	0	0	0	26	0	0	0	0	0	0	0	0	0	0	0	Fungi	Ascomycota	Archaeorhizomycetes	Archaeorhizomycetales	Archaeorhizomycetaceae	Archaeorhizomyces
0701b32805b7495db1f18e9d328b4caf	0	0	0	0	0	2	0	0	0	0	0	0	0	0	0	0	0	0	0	0	0	0	0	0	0	0	0	0	0	0	0	0	0	0	0	0	Fungi	Unassigned	Unassigned	Unassigned	Unassigned	Unassigned
07025296f05aa221956b6d2f293410ee	0	0	0	21	0	0	0	0	0	0	0	0	0	0	0	0	0	0	0	0	0	0	0	0	0	0	0	0	0	0	0	0	0	0	0	0	Fungi	Unassigned	Unassigned	Unassigned	Unassigned	Unassigned
070595497190b7a92f8b6d5b50385038	0	0	0	0	0	0	1	0	0	0	0	0	0	0	0	0	0	0	0	0	0	0	0	0	0	0	0	0	0	0	0	0	0	0	0	0	Fungi	Unassigned	Unassigned	Unassigned	Unassigned	Unassigned
0707a153be872ef9021cbc5792001d27	0	0	2	0	0	0	0	0	0	0	0	0	0	0	0	0	0	0	0	0	0	0	0	0	0	0	0	0	0	0	0	0	0	0	0	0	Fungi	Basidiomycota	Agaricomycetes	Trechisporales	Hydnodontaceae	Trechispora
0707af679934b533b1a621534b2e4675	0	0	0	0	0	0	0	0	0	0	0	0	0	3	0	0	2	0	0	0	0	0	0	0	0	0	0	0	0	0	0	0	0	0	0	0	Fungi	Rozellomycota	Unassigned	Unassigned	Unassigned	Unassigned
070bea3d8353a9aee39a7aeec6cfb8f5	0	0	0	0	0	0	0	0	0	0	0	0	0	0	0	0	0	0	0	0	0	0	0	0	0	0	0	0	0	0	0	0	0	0	182	0	Fungi	Unassigned	Unassigned	Unassigned	Unassigned	Unassigned
070ebb2b6a2e3116a220eb1c81abdb16	0	0	0	0	0	0	0	0	0	0	0	0	0	0	0	0	0	0	0	0	0	0	0	0	0	0	0	0	0	0	0	9	0	0	0	0	Fungi	Ascomycota	Archaeorhizomycetes	Archaeorhizomycetales	Archaeorhizomycetaceae	Archaeorhizomyces
0712e1fb004e3ae32390a08b3f34c459	0	0	0	3	0	0	0	0	0	0	0	0	0	0	0	0	0	0	0	0	0	0	0	0	0	0	0	0	0	0	0	0	0	0	0	0	Fungi	Unassigned	Unassigned	Unassigned	Unassigned	Unassigned
07131c1eb6d1ffdf7e51428678966a7c	0	0	0	0	0	0	0	0	0	0	0	0	0	0	0	0	0	0	0	20	0	0	20	359	0	12	0	0	0	0	0	0	0	0	33	0	Fungi	Basidiomycota	Agaricomycetes	Auriculariales	Hyaloriaceae	Protomerulius
071397992e9cd3b4cf5446a2a8c6be3e	0	0	0	0	0	0	0	0	0	0	0	0	0	0	0	0	0	0	0	0	0	0	0	0	0	0	0	0	7	0	0	0	0	0	0	0	Fungi	Unassigned	Unassigned	Unassigned	Unassigned	Unassigned
07143b07dd327ff747d923570f6135b2	0	0	0	0	0	0	0	0	0	0	0	0	0	0	3	0	0	0	0	0	0	0	0	0	0	0	0	0	0	0	0	0	0	0	0	0	Fungi	Unassigned	Unassigned	Unassigned	Unassigned	Unassigned
07144045443f653866200e3de1517fc9	0	0	0	0	0	0	0	0	0	0	0	0	0	0	0	0	0	0	0	0	0	0	0	0	0	0	0	0	0	0	0	0	0	3	0	0	Fungi	Unassigned	Unassigned	Unassigned	Unassigned	Unassigned
0715c20c6d105f93912b45133950af14	0	0	0	64	0	0	0	0	6	0	0	0	0	0	0	0	0	0	0	0	0	0	0	0	0	0	0	0	0	0	0	0	0	0	0	0	Fungi	Unassigned	Unassigned	Unassigned	Unassigned	Unassigned
071b491f415b868536128eb271eaefe8	0	0	0	0	0	0	0	0	0	0	0	0	0	0	0	0	0	0	0	0	0	2	0	0	0	0	0	1	0	0	0	0	0	0	0	0	Fungi	Ascomycota	Eurotiomycetes	Chaetothyriales	Unassigned	Unassigned
071c6aaf2fb1cf0753367012deb93254	0	0	0	0	15	0	0	0	0	0	0	0	0	0	0	0	15	0	0	0	0	0	0	0	0	0	0	0	0	0	0	0	0	0	0	0	Fungi	Unassigned	Unassigned	Unassigned	Unassigned	Unassigned
071c7d04c26ca42eaec5666769a5db4b	0	0	0	0	0	0	0	0	0	0	0	0	0	0	0	0	0	0	20	0	0	0	24	0	0	0	7	0	0	0	0	0	0	0	0	0	Fungi	Unassigned	Unassigned	Unassigned	Unassigned	Unassigned
071d5eb258ad33315f0a8a7345f01e4b	0	0	0	0	0	0	0	0	0	0	0	86	10	0	0	0	0	0	0	0	0	0	0	0	0	0	0	0	0	0	0	0	0	0	0	0	Fungi	Unassigned	Unassigned	Unassigned	Unassigned	Unassigned
071fbc6f7d2ce256736069cac2858a02	0	0	0	0	0	16	0	0	0	0	0	0	0	0	0	0	0	0	0	0	0	0	0	0	0	0	0	0	0	0	0	0	0	0	0	0	Fungi	Unassigned	Unassigned	Unassigned	Unassigned	Unassigned
0720f89e877fe7c97bed30a23f483b41	0	0	0	0	0	44	0	0	0	3	0	0	0	0	0	0	0	0	0	0	0	0	0	0	0	0	0	0	0	0	0	0	0	0	0	0	Fungi	Unassigned	Unassigned	Unassigned	Unassigned	Unassigned
0723136ce83a972eb26f08ea1aaab182	0	0	0	0	0	0	0	0	0	0	0	0	0	0	0	0	0	0	0	0	0	0	0	0	0	3	0	0	0	0	0	0	0	0	0	0	Fungi	Unassigned	Unassigned	Unassigned	Unassigned	Unassigned
07237ccb7fce59ea70fcae173916944b	0	0	0	0	0	0	0	0	0	0	0	0	2	0	0	0	0	0	0	0	0	0	0	0	0	0	0	0	0	0	0	0	0	0	0	0	Fungi	Unassigned	Unassigned	Unassigned	Unassigned	Unassigned
072483247f5d25d167ee18ebac436f48	0	0	0	0	0	0	0	0	0	0	0	0	0	0	0	0	0	0	0	0	0	0	0	0	0	0	0	0	0	0	0	0	0	0	11	0	Fungi	Unassigned	Unassigned	Unassigned	Unassigned	Unassigned
07267ffab3a1667698da578a9f9c8e37	0	0	0	0	0	0	0	0	0	0	0	0	0	0	0	0	0	0	0	0	17	0	0	0	0	0	0	0	0	0	0	0	0	0	0	0	Fungi	Unassigned	Unassigned	Unassigned	Unassigned	Unassigned
0728275d730ba09c3e7930e3f8bb8239	0	0	0	0	0	0	0	0	0	0	0	0	0	0	0	0	0	0	0	1	0	0	0	0	0	0	0	0	0	0	0	0	0	0	0	0	Fungi	Unassigned	Unassigned	Unassigned	Unassigned	Unassigned
072a0762ffc0b59470d5b875bfa02868	0	0	0	0	0	0	0	0	0	2	0	0	0	0	0	0	0	0	0	0	0	0	0	0	0	0	0	0	0	0	0	0	0	0	0	0	Fungi	Unassigned	Unassigned	Unassigned	Unassigned	Unassigned
072b6c62225dcf32f34e376d05b6d182	0	0	0	0	0	0	0	0	0	0	0	0	0	0	0	0	0	0	0	0	5	0	0	0	0	0	0	0	0	0	0	0	0	0	0	0	Fungi	Unassigned	Unassigned	Unassigned	Unassigned	Unassigned
072d074d4411e3edab49214c91d4e8c7	0	0	0	0	0	0	0	0	0	0	0	0	0	0	0	0	0	0	0	0	0	0	0	0	0	5	0	0	0	0	0	0	0	0	0	0	Fungi	Unassigned	Unassigned	Unassigned	Unassigned	Unassigned
072d0e27e80397b2ba81f7faa143b1fa	0	0	0	0	0	0	0	0	0	0	0	0	0	0	0	0	0	0	0	0	0	0	0	0	0	0	0	0	0	0	0	0	0	1	0	0	Fungi	Unassigned	Unassigned	Unassigned	Unassigned	Unassigned
0731f6e911b5fb092b857b7e5aec6922	0	0	0	0	0	0	0	0	0	0	0	0	0	0	0	0	0	0	0	0	0	0	0	0	0	0	0	0	0	0	0	0	0	10	0	7	Fungi	Ascomycota	Dothideomycetes	Capnodiales	Unassigned	Unassigned
07320e69ebd2f869275838f8a5c5bb4e	0	0	0	0	0	0	0	0	0	0	0	0	0	0	0	0	0	0	0	0	0	0	8	0	0	0	0	0	0	0	0	0	0	0	0	0	Fungi	Basidiomycota	Unassigned	Unassigned	Unassigned	Unassigned
073c28ada5e8778ab9b70c56fb335332	0	0	0	0	0	0	0	0	0	0	0	0	0	0	0	0	0	5	0	0	0	0	0	0	0	0	0	0	0	0	0	0	0	0	0	0	Fungi	Unassigned	Unassigned	Unassigned	Unassigned	Unassigned
07456ce0ecea06fd3267a4eb6d25eff1	0	0	0	0	0	0	18	0	0	0	0	0	0	0	0	0	0	0	0	0	0	0	0	0	0	0	0	0	0	0	0	0	0	0	0	0	Fungi	Unassigned	Unassigned	Unassigned	Unassigned	Unassigned
07495861eda8a7105b35e7597bc09ecb	0	0	0	0	0	0	0	0	0	0	0	0	0	0	0	0	0	0	0	0	0	0	0	0	0	0	0	4	0	0	0	0	0	0	0	0	Fungi	Unassigned	Unassigned	Unassigned	Unassigned	Unassigned
074b72d95b6a3c52d4de739eaac6a2a4	0	0	0	0	0	0	0	0	0	0	0	0	0	0	0	0	0	0	0	0	0	2	0	0	0	0	0	0	0	0	0	0	0	0	0	0	Fungi	Unassigned	Unassigned	Unassigned	Unassigned	Unassigned
074bb90406a42caf6b3179cb53de94a2	0	0	0	0	0	0	0	0	0	0	0	0	0	0	0	0	0	0	0	0	0	0	0	0	0	0	0	0	0	0	8	0	0	0	0	0	Fungi	Unassigned	Unassigned	Unassigned	Unassigned	Unassigned
07550413ab3f480669fe88a34c6cefbd	33	0	0	4	16	0	3	0	0	9	29	0	701	10	30	21	403	0	0	0	0	0	0	0	0	0	0	0	0	0	0	0	0	0	0	0	Fungi	Unassigned	Unassigned	Unassigned	Unassigned	Unassigned
075c975694df21fa360aa76dddadbc80	0	0	0	0	0	0	0	0	0	0	3	0	0	0	0	0	0	0	0	0	0	0	0	0	0	0	0	0	0	0	0	0	0	0	0	0	Fungi	Unassigned	Unassigned	Unassigned	Unassigned	Unassigned
075df1a15ef8fd9ce7af0ff3205c4a9f	0	0	0	0	0	0	0	0	0	0	0	0	0	0	0	0	0	0	0	0	0	0	0	0	0	0	0	99	0	0	0	0	0	0	0	0	Fungi	Unassigned	Unassigned	Unassigned	Unassigned	Unassigned
075e80ef504fb9499aea2b761b177148	0	0	0	0	0	0	0	0	0	0	0	0	0	0	0	0	0	0	0	0	0	0	0	0	0	0	0	0	0	0	0	0	0	0	0	3	Fungi	Unassigned	Unassigned	Unassigned	Unassigned	Unassigned
07627028b7a6d6a659f3d71c5c241beb	0	0	0	0	0	0	0	0	0	0	0	0	0	0	0	0	0	0	0	0	0	0	0	0	0	7	0	0	0	0	0	0	0	0	0	0	Fungi	Unassigned	Unassigned	Unassigned	Unassigned	Unassigned
0762b849b09428f9f795e1b6bd01cca5	0	0	0	0	0	0	0	0	0	0	0	0	0	0	0	0	0	0	0	0	0	0	0	0	0	0	0	0	0	0	0	19	2	3	0	0	Fungi	Unassigned	Unassigned	Unassigned	Unassigned	Unassigned
0765ab5523ddaa83d08a89347ab0717d	0	0	0	0	0	0	0	0	0	0	0	0	0	0	0	0	0	0	0	4	0	0	0	0	0	0	0	0	0	0	0	0	0	0	0	0	Fungi	Unassigned	Unassigned	Unassigned	Unassigned	Unassigned
0766e319f5215a990a86660f25da2beb	0	0	0	0	0	0	0	0	0	0	0	0	0	0	0	0	0	0	0	0	0	0	0	0	0	0	66	0	0	0	0	0	0	0	0	0	Fungi	Unassigned	Unassigned	Unassigned	Unassigned	Unassigned
0768cdefd5814bab110573a3b65f7828	0	0	4	0	0	0	0	0	0	0	0	0	0	0	0	0	0	0	0	0	0	0	0	0	0	0	0	0	0	0	0	0	0	0	0	0	Fungi	Unassigned	Unassigned	Unassigned	Unassigned	Unassigned
0769f7162fd1e459fd6a835dbcaca0ed	0	0	0	0	0	0	0	0	0	0	0	0	0	0	0	0	0	0	0	0	4	0	0	0	0	0	0	0	0	0	0	0	0	0	0	0	Fungi	Unassigned	Unassigned	Unassigned	Unassigned	Unassigned
07727dd22e45f2c2e70adea872c03181	0	0	0	0	0	0	0	0	0	0	0	0	0	0	0	0	0	0	0	0	0	0	0	12	0	0	0	0	0	0	0	0	0	0	0	0	Fungi	Unassigned	Unassigned	Unassigned	Unassigned	Unassigned
077bd51277ec5e5a5bfff2931f69b94c	0	0	0	0	0	0	0	0	0	0	0	0	0	0	0	0	0	0	0	0	0	0	0	0	0	0	2	0	0	0	0	0	0	0	0	0	Fungi	Unassigned	Unassigned	Unassigned	Unassigned	Unassigned
078149ae3cfdb8ceec9ffb9bfab49c7a	0	0	0	0	0	0	0	0	0	0	0	0	0	0	0	0	0	0	0	0	0	0	0	0	0	0	0	0	0	3984	0	0	0	0	0	0	Fungi	Unassigned	Unassigned	Unassigned	Unassigned	Unassigned
07842d1f199e4382da265f74acb835d4	0	0	0	0	0	0	0	0	0	0	0	0	0	0	0	0	7	0	0	0	0	0	0	0	0	0	0	0	0	0	0	0	0	0	0	0	Fungi	Unassigned	Unassigned	Unassigned	Unassigned	Unassigned
0787c3bae785a637418f5ab404342d18	0	0	0	0	8	0	3	0	0	0	0	0	0	0	0	0	0	0	0	0	0	0	0	0	0	0	0	0	0	0	0	0	0	0	0	0	Fungi	Ascomycota	Dothideomycetes	Tubeufiales	Tubeufiaceae	Unassigned
078968578704d94ea53d247c63835829	0	0	0	0	0	0	0	0	0	0	0	0	0	0	0	0	2	0	0	0	0	0	0	0	0	0	0	0	0	0	0	0	0	0	0	0	Fungi	Unassigned	Unassigned	Unassigned	Unassigned	Unassigned
078a3f0161a618ecd4642ac67a7bb391	0	0	0	0	0	0	0	0	0	0	0	0	0	0	0	0	0	0	0	0	0	0	0	0	0	4	0	0	0	0	0	0	0	0	0	0	Fungi	Unassigned	Unassigned	Unassigned	Unassigned	Unassigned
078de09767273cbef2bac62e4ed4f378	0	0	0	0	0	0	0	0	0	0	0	0	0	0	0	0	0	0	0	11	0	0	0	0	0	0	0	0	0	0	0	0	0	0	0	0	Fungi	Ascomycota	Sordariomycetes	Hypocreales	Hypocreaceae	Trichoderma
078df3a05d75b260c497163acd372dc7	0	0	0	0	0	0	0	0	0	0	0	0	0	0	0	0	53	0	0	0	0	0	0	0	0	0	0	0	0	0	0	0	0	0	0	0	Fungi	Unassigned	Unassigned	Unassigned	Unassigned	Unassigned
078e2da2e53842c54b8d3cc17e0c780a	0	0	0	0	0	0	0	0	0	0	0	0	0	0	0	0	0	0	0	0	0	0	0	0	0	2	0	0	0	0	0	0	0	0	0	0	Fungi	Unassigned	Unassigned	Unassigned	Unassigned	Unassigned
078e58d58b00c9ceb0cd7f3412ff7048	0	0	0	0	0	0	0	0	0	0	0	0	1	0	0	0	0	0	0	0	0	0	0	0	0	0	0	0	0	0	0	0	0	0	0	0	Fungi	Unassigned	Unassigned	Unassigned	Unassigned	Unassigned
078eb4ec2ad7ec2445276c7c8bb65fbe	0	0	0	0	0	0	0	0	0	0	0	0	0	0	0	0	0	0	0	0	0	0	0	8	18	0	54	9	0	0	0	0	0	0	0	0	Fungi	Basidiomycota	Agaricomycetes	Agaricales	Strophariaceae	Pholiota
07918f338e640045ae3fa20f5b65f9df	0	0	0	0	0	0	15098	0	0	0	0	0	0	0	0	0	0	0	0	0	0	0	0	0	0	0	0	0	0	0	0	0	0	0	0	0	Fungi	Unassigned	Unassigned	Unassigned	Unassigned	Unassigned
07919d247cd78ec326afa63068dc76b1	0	0	0	0	0	0	0	0	0	0	0	0	0	0	0	0	0	0	0	0	0	0	0	4	0	0	0	0	0	0	0	0	0	0	0	0	Fungi	Unassigned	Unassigned	Unassigned	Unassigned	Unassigned
0794747b88ef896c965acb40eb44a3ac	1	0	0	0	0	0	0	0	0	0	0	0	0	0	0	0	0	0	0	0	0	0	0	0	0	0	0	0	0	0	0	0	0	0	0	0	Fungi	Unassigned	Unassigned	Unassigned	Unassigned	Unassigned
079584a8154b79eb37b97cc2a2d467e0	0	0	0	0	0	0	0	0	0	0	0	0	0	0	0	0	0	0	0	1	0	0	0	0	0	0	0	0	0	0	0	0	0	0	0	0	Fungi	Unassigned	Unassigned	Unassigned	Unassigned	Unassigned
0799248495440c6a3f62bd4bbdb7575f	0	0	0	0	0	0	0	0	0	0	0	0	0	0	0	0	0	0	0	0	0	0	4	0	0	0	0	0	0	0	0	0	0	0	0	0	Fungi	Unassigned	Unassigned	Unassigned	Unassigned	Unassigned
0799f77b8622a7683a548bb05e644517	0	0	0	0	0	0	0	0	0	0	0	0	0	0	0	0	0	0	0	0	0	0	0	0	0	0	0	3	0	0	0	10	0	0	0	0	Fungi	Ascomycota	Leotiomycetes	Helotiales	Unassigned	Unassigned
079ab236372d75a13097c1a76f37c21d	0	0	0	0	0	0	0	0	0	0	0	0	0	0	0	0	0	0	0	0	0	0	0	0	0	0	2	0	0	0	0	0	0	0	0	0	Fungi	Basidiomycota	Agaricomycetes	Sebacinales	Unassigned	Unassigned
07a3868db0e4db37c28d6e563c64be92	5	0	0	0	0	0	0	0	0	0	0	0	0	0	0	0	0	0	0	0	0	0	0	0	0	0	0	0	0	0	0	0	0	0	0	0	Fungi	Unassigned	Unassigned	Unassigned	Unassigned	Unassigned
07a63c6122f12d27046f601496b3aa67	15	6	0	20	7	62	0	0	0	0	0	0	0	6	0	0	7	0	8	24	11	74	0	0	4	0	11	0	0	0	0	0	0	0	0	0	Fungi	Basidiomycota	Malasseziomycetes	Malasseziales	Malasseziaceae	Malassezia
07a977d0dd3b6e927f599ffe3b48333f	0	0	0	2	0	0	0	0	0	0	0	0	0	0	0	0	0	0	0	0	0	0	0	0	0	0	0	0	0	0	0	0	0	0	0	0	Fungi	Unassigned	Unassigned	Unassigned	Unassigned	Unassigned
07abfa09076d3d5c2f1220b2c7ffe73c	0	0	0	0	0	0	0	0	0	0	0	0	0	0	0	0	0	0	0	0	12	0	0	0	0	0	0	0	0	0	0	0	0	0	0	0	Fungi	Unassigned	Unassigned	Unassigned	Unassigned	Unassigned
07af5d7dbc7c8d5725e838f2b1bb3842	5	0	0	0	0	0	0	0	0	0	0	0	0	0	0	0	0	0	0	0	0	0	0	0	0	0	0	0	0	0	0	0	0	0	0	0	Fungi	Unassigned	Unassigned	Unassigned	Unassigned	Unassigned
07b21e944c2416ef1a54156be8cccf6b	0	0	0	0	0	0	0	0	0	0	0	0	0	0	0	0	0	0	0	0	0	0	0	14	0	0	0	0	0	0	0	0	0	0	0	0	Fungi	Unassigned	Unassigned	Unassigned	Unassigned	Unassigned
07b53c850b691699e7f729610e3438eb	0	0	0	0	0	0	0	0	0	0	0	0	0	0	0	0	4	0	0	0	0	0	0	0	0	0	0	0	0	0	0	0	0	0	0	0	Fungi	Unassigned	Unassigned	Unassigned	Unassigned	Unassigned
07b71600a8dd00181ef7e6dc7142fb77	0	0	0	0	0	0	0	0	0	0	0	0	0	0	0	0	2	0	0	0	0	0	0	0	0	0	0	0	0	0	0	0	0	0	0	0	Fungi	Unassigned	Unassigned	Unassigned	Unassigned	Unassigned
07bb8f0b27fa277a417194328b55dfa2	0	0	0	0	15	0	0	0	0	0	0	0	0	0	0	0	0	0	0	0	0	0	0	0	0	0	0	0	0	0	0	0	0	0	0	0	Fungi	Glomeromycota	Unassigned	Unassigned	Unassigned	Unassigned
07bedc0edd06a0289f5e7bb3f9634b34	0	0	0	0	0	0	0	0	0	0	0	0	35	0	0	0	0	0	0	0	0	0	0	0	0	0	0	0	0	0	0	0	0	0	0	0	Fungi	Ascomycota	Sordariomycetes	Branch06	Unassigned	Unassigned
07bf73901d418138ccaaa2ef16a754d6	0	0	0	0	0	0	0	0	0	0	0	0	0	0	0	0	0	0	0	0	0	0	0	0	0	0	0	0	0	0	0	0	0	0	0	4	Fungi	Unassigned	Unassigned	Unassigned	Unassigned	Unassigned
07c196eaf53616cf78e224d38f2af504	0	0	0	0	0	0	0	0	0	0	0	0	0	0	0	0	0	0	0	0	0	0	0	0	0	0	0	0	0	0	0	0	176	0	0	0	Fungi	Unassigned	Unassigned	Unassigned	Unassigned	Unassigned
07c3ca9de430bfb2a36394c62a56c551	0	0	0	0	0	0	0	0	0	0	0	0	0	0	0	0	0	0	0	0	0	0	0	0	0	0	0	0	0	10	0	0	0	0	0	0	Fungi	Ascomycota	Unassigned	Unassigned	Unassigned	Unassigned
07c6f1328a2e554b9005fc49a197d3e6	0	0	0	0	0	0	0	0	0	0	0	0	68	0	0	0	0	0	0	0	0	0	0	0	0	0	0	0	0	0	0	0	0	0	0	0	Fungi	Unassigned	Unassigned	Unassigned	Unassigned	Unassigned
07c7983bea8bdf32a85dbd5e6a12524b	0	0	0	0	0	0	0	0	0	0	0	0	0	0	0	0	0	0	0	20	0	0	0	0	0	0	0	0	0	0	0	0	0	0	0	0	Fungi	Ascomycota	Archaeorhizomycetes	Archaeorhizomycetales	Archaeorhizomycetaceae	Archaeorhizomyces
07cc7453347eb73d921c2d00b83546e7	0	0	0	0	0	0	0	0	0	0	0	0	0	0	0	0	0	0	0	0	0	0	0	0	0	0	0	0	0	0	4	0	0	0	0	0	Fungi	Unassigned	Unassigned	Unassigned	Unassigned	Unassigned
07d0d3e624ca8111c724c4f45f48fe1d	0	0	0	0	0	4	0	0	0	0	0	0	0	0	0	0	0	0	0	0	0	0	0	0	0	0	0	0	0	0	0	0	0	0	0	0	Fungi	Unassigned	Unassigned	Unassigned	Unassigned	Unassigned
07d364be2e2a5bcbf2e3202b6f03c47a	0	0	0	0	0	0	0	0	0	0	0	0	0	0	0	0	0	0	0	0	58	0	0	0	0	0	0	0	0	0	0	0	0	0	0	0	Fungi	Unassigned	Unassigned	Unassigned	Unassigned	Unassigned
07d37a756d0481da8c04d549c426f386	0	0	0	0	0	0	0	0	0	0	0	0	0	0	0	0	0	0	0	0	854	0	0	0	0	0	0	0	0	0	0	0	0	0	0	0	Fungi	Ascomycota	Sordariomycetes	Hypocreales	Clavicipitaceae	Metarhizium
07d40facfa490cfb7e640b0e6e32c0cf	0	32	0	0	15	0	1885	0	0	0	0	0	0	0	0	0	0	0	0	0	0	0	0	0	0	0	0	0	0	0	0	0	0	0	0	0	Fungi	Basidiomycota	Agaricomycetes	Trechisporales	Unassigned	Unassigned
07d4d4b553683fecc452469ae561366c	0	0	0	0	0	12	0	0	0	0	0	0	0	0	0	0	0	0	0	0	0	0	0	0	0	0	0	0	0	0	0	0	0	0	0	0	Fungi	Unassigned	Unassigned	Unassigned	Unassigned	Unassigned
07d6e45e2d10dcc51a927c2b631b641a	0	0	0	0	0	0	0	0	0	0	0	0	0	0	0	0	0	0	0	0	0	0	0	0	0	0	0	10	0	0	0	0	0	0	0	0	Fungi	Ascomycota	Archaeorhizomycetes	Archaeorhizomycetales	Archaeorhizomycetaceae	Archaeorhizomyces
07d7ada1808be0176a7804847f2cc51c	0	0	0	0	0	9	0	0	0	0	0	0	0	0	0	0	0	0	0	0	0	0	0	0	0	0	0	0	0	0	0	0	0	0	0	0	Fungi	Unassigned	Unassigned	Unassigned	Unassigned	Unassigned
07d94f0ce8b7bbe9cc9e661321dc10c4	0	0	0	0	0	0	0	0	0	0	0	0	0	0	0	0	0	0	0	0	0	0	4	0	0	0	0	0	0	0	0	0	0	0	0	0	Fungi	Unassigned	Unassigned	Unassigned	Unassigned	Unassigned
07dae59e527b9a8ff082aaf75e1cf981	0	0	0	0	0	0	0	0	0	0	0	0	0	0	0	0	0	0	0	0	0	0	0	0	0	0	0	0	0	0	861	0	0	0	0	0	Fungi	Ascomycota	Archaeorhizomycetes	Unassigned	Unassigned	Unassigned
07dc1a0eb062a76c301f7ee3fb57ee84	0	0	0	0	0	0	0	0	0	0	0	0	0	0	0	0	0	0	0	0	0	0	0	0	32	0	0	0	0	0	0	0	0	0	0	0	Fungi	Ascomycota	Sordariomycetes	Chaetosphaeriales	Chaetosphaeriaceae	Chloridium
07de9addf107c96d0749d747d7251519	0	2	0	0	0	0	0	0	15	0	0	12	0	0	0	0	0	0	0	0	0	0	0	0	0	0	0	0	0	0	0	0	0	0	0	0	Fungi	Ascomycota	Sordariomycetes	Xylariales	Unassigned	Unassigned
07e1fbde08e80505a7ca5f6e928ed9f0	0	0	0	0	0	0	0	0	0	0	0	0	0	0	0	0	0	0	0	0	0	0	0	0	0	0	0	0	0	0	1	0	0	0	0	0	Fungi	Unassigned	Unassigned	Unassigned	Unassigned	Unassigned
07e2eade452ecfe0b9de048d8b4e2c6d	0	0	0	0	0	0	0	0	0	0	0	0	0	0	0	0	0	0	0	0	0	0	0	0	26	0	0	0	0	0	0	0	0	0	0	0	Fungi	Ascomycota	Archaeorhizomycetes	Archaeorhizomycetales	Archaeorhizomycetaceae	Archaeorhizomyces
07e4208be7e8860a27265adb6c657774	0	0	0	0	0	0	0	0	0	0	0	0	0	0	0	0	30	0	0	0	0	0	0	0	0	0	0	0	0	0	0	0	0	0	0	0	Fungi	Ascomycota	Sordariomycetes	Hypocreales	Unassigned	Unassigned
07e4e0062b1f75286419140048dcbc22	0	0	0	0	0	0	0	0	0	0	0	0	0	0	0	0	0	0	0	0	0	17	0	0	0	0	0	0	0	0	0	0	0	0	0	0	Fungi	Unassigned	Unassigned	Unassigned	Unassigned	Unassigned
07e7def534eda7904a0778778817eab3	0	0	0	0	0	0	0	0	0	0	0	0	0	0	0	0	0	0	0	0	0	0	0	0	0	0	0	0	0	0	0	0	2	0	0	0	Fungi	Ascomycota	Sordariomycetes	Xylariales	Xylariaceae	Xylaria
07e7f7b2ae9676b83324eb33912d955b	0	3	0	0	0	0	0	0	0	0	13	0	0	0	0	0	0	0	0	0	0	0	0	0	0	0	0	0	0	0	0	0	0	0	0	0	Fungi	Unassigned	Unassigned	Unassigned	Unassigned	Unassigned
07e93df9b4ce61c8020fd748fd531e2d	1	0	0	0	0	0	0	0	0	0	0	0	0	0	0	0	0	0	0	0	0	0	0	0	0	0	0	0	0	0	0	0	0	0	0	0	Fungi	Unassigned	Unassigned	Unassigned	Unassigned	Unassigned
07ed2e463645bbacf9a5e569637eceb5	0	0	0	0	0	0	0	0	0	0	0	0	0	0	0	0	0	0	0	0	0	0	0	0	35	0	0	0	0	0	0	0	0	0	0	33	Fungi	Ascomycota	Dothideomycetes	Pleosporales	Phaeosphaeriaceae	Phaeosphaeria
07f0c1853ac70f33b30d1311a01b8245	0	0	0	0	0	0	0	0	0	0	0	0	0	0	0	0	0	0	0	0	0	0	0	0	0	0	0	0	0	0	0	4	0	0	0	0	Fungi	Unassigned	Unassigned	Unassigned	Unassigned	Unassigned
07f107b4ea680e2e428de3ef2f75e422	0	0	0	0	0	0	0	0	0	0	0	0	0	0	0	0	0	0	0	0	0	0	0	0	0	0	1	0	0	0	0	0	0	0	0	0	Fungi	Unassigned	Unassigned	Unassigned	Unassigned	Unassigned
07f371a47a041c05cbcd2857def71122	0	0	0	0	0	0	0	0	0	0	0	0	0	0	0	9	0	0	0	0	0	0	0	0	0	0	0	0	0	0	0	0	0	0	0	0	Fungi	Unassigned	Unassigned	Unassigned	Unassigned	Unassigned
07f4f52d49aa39bc8400bd17abaef029	0	0	0	0	0	0	0	0	0	0	0	0	0	0	0	0	0	0	0	0	0	0	0	0	39	0	0	0	0	0	0	0	0	0	0	0	Fungi	Unassigned	Unassigned	Unassigned	Unassigned	Unassigned
07fe290d5065d069141ce391824ab564	0	0	0	0	0	0	0	0	0	0	0	0	0	0	0	0	0	0	0	0	0	0	0	0	6	0	0	0	0	0	0	0	0	0	0	0	Fungi	Ascomycota	Dothideomycetes	Capnodiales	Teratosphaeriaceae	Unassigned
07ff686fcdb0916e4d41258fb43c2517	0	0	0	0	0	0	0	0	0	0	0	0	0	0	0	0	0	0	0	0	0	0	0	0	0	0	0	0	0	0	0	2	0	0	0	0	Fungi	Unassigned	Unassigned	Unassigned	Unassigned	Unassigned
0801ad4d17a8178d5f9870ffbd9328ba	0	0	0	0	0	0	0	0	0	0	0	0	0	0	0	0	0	0	0	0	0	0	10	0	0	0	0	0	0	0	0	0	0	0	0	0	Fungi	Unassigned	Unassigned	Unassigned	Unassigned	Unassigned
0804d756257560b22e980c0af1edc19d	0	0	0	0	0	0	0	0	0	0	0	0	0	0	0	0	0	0	0	0	0	0	0	0	0	0	0	0	0	0	0	0	0	391	0	0	Fungi	Ascomycota	Archaeorhizomycetes	Archaeorhizomycetales	Archaeorhizomycetaceae	Archaeorhizomyces
080a4e6ccfedf523804e5ac604d3405e	0	0	0	0	0	0	0	0	0	0	0	0	0	0	0	0	0	0	0	0	0	0	0	0	0	0	0	0	0	0	0	0	0	8	0	0	Fungi	Unassigned	Unassigned	Unassigned	Unassigned	Unassigned
080df6ff236c6da8c167c892c7f31c97	0	0	0	0	0	0	0	0	0	0	0	0	0	0	0	0	0	0	0	0	0	0	13	0	0	0	0	0	0	0	0	0	0	0	0	0	Fungi	Ascomycota	Leotiomycetes	Helotiales	Helotiales_fam_Incertae_sedis	Cadophora
081318de8b392cb4b14501decbaf2936	0	0	0	0	0	0	0	0	0	0	0	0	0	0	0	0	0	0	138	0	0	0	0	0	0	0	0	0	0	0	0	0	0	0	0	0	Fungi	Mortierellomycota	Mortierellomycetes	Mortierellales	Mortierellaceae	Mortierella
081470012cc808a69c3686a8c396b10b	0	0	0	0	0	0	0	0	0	5	0	5	0	0	0	0	0	0	0	0	0	0	0	0	0	0	0	0	0	0	0	0	0	0	0	0	Fungi	Unassigned	Unassigned	Unassigned	Unassigned	Unassigned
0816495303c6cb38264b551177cf3c0f	0	0	0	0	0	0	0	0	0	0	8	8	0	0	0	0	0	0	0	0	0	0	0	9	0	0	0	0	0	0	0	0	0	0	0	0	Fungi	Ascomycota	Sordariomycetes	Hypocreales	Hypocreaceae	Trichoderma
08197d51acc91adecf4eedf95bc5674d	0	0	0	0	0	0	0	0	0	0	0	0	0	0	0	0	0	0	0	0	0	0	0	0	0	0	0	0	0	0	0	4	0	0	0	0	Fungi	Ascomycota	Eurotiomycetes	Eurotiales	Aspergillaceae	Aspergillus
081c1d900391e05fbcdee1989239c49b	0	2	0	0	0	0	0	0	0	0	0	0	0	0	0	0	0	0	0	0	0	0	0	0	0	0	0	0	0	0	0	0	0	0	0	0	Fungi	Unassigned	Unassigned	Unassigned	Unassigned	Unassigned
081ed6fa5a7e600e1623957758b3eeb1	0	0	0	0	0	0	0	0	0	0	0	19	0	0	0	0	0	0	0	0	0	0	0	0	0	0	0	0	0	0	0	0	0	0	0	0	Fungi	Unassigned	Unassigned	Unassigned	Unassigned	Unassigned
0822c78d04db167a4be8d6aab3f97f39	0	0	0	0	0	2	0	0	0	0	0	0	0	0	0	0	0	0	0	0	0	0	0	0	0	0	0	0	0	0	0	0	0	0	0	0	Fungi	Unassigned	Unassigned	Unassigned	Unassigned	Unassigned
08239f7102de36961b327a9e3f0304bc	0	0	0	0	0	0	0	0	1	0	0	0	0	0	0	0	0	0	0	0	0	0	0	0	0	0	0	0	0	0	0	0	0	0	0	0	Fungi	Unassigned	Unassigned	Unassigned	Unassigned	Unassigned
0835baf9d24ca461d10400b7661f1337	0	0	0	0	0	0	0	0	0	0	0	0	3	0	0	0	0	0	0	0	0	0	0	0	0	0	0	0	0	0	0	0	0	0	0	0	Fungi	Unassigned	Unassigned	Unassigned	Unassigned	Unassigned
08386390b0820b3f066403b280aeb079	0	0	0	0	0	0	0	0	0	0	0	0	0	0	0	2	0	0	0	0	0	0	0	0	0	0	0	0	0	0	0	0	0	0	0	0	Fungi	Unassigned	Unassigned	Unassigned	Unassigned	Unassigned
083ca4a750d88f203ca8df3dada752d9	5	0	0	0	0	0	0	0	0	0	0	2	0	0	0	0	0	0	0	0	0	0	0	0	0	0	0	0	0	0	0	0	0	0	0	0	Fungi	Unassigned	Unassigned	Unassigned	Unassigned	Unassigned
084130fd378e4000f3dfdc625a57985a	0	0	0	0	0	0	0	0	0	0	0	0	0	0	0	0	0	0	0	0	0	0	0	0	0	0	0	0	0	0	0	291	0	0	0	0	Fungi	Ascomycota	Archaeorhizomycetes	Archaeorhizomycetales	Archaeorhizomycetaceae	Archaeorhizomyces
0841cad8108b3f5c741383c0861e2878	0	0	0	0	0	0	0	0	0	0	0	0	0	0	0	0	0	0	0	0	0	0	0	0	186	0	0	0	0	0	0	0	0	0	0	0	Fungi	Unassigned	Unassigned	Unassigned	Unassigned	Unassigned
0843578642a7b8579ea06b665559409d	0	0	0	0	0	0	0	0	0	0	0	0	0	0	0	0	0	0	0	0	0	0	1	0	0	0	0	0	0	0	0	0	0	0	0	0	Fungi	Unassigned	Unassigned	Unassigned	Unassigned	Unassigned
0843e8cbad7dc81e7e59ed11bac003b0	0	0	0	0	0	0	0	0	0	0	0	0	0	0	0	0	0	21	25	30	24	24	24	29	21	23	24	1767	0	0	0	0	0	0	0	4	Fungi	Ascomycota	Unassigned	Unassigned	Unassigned	Unassigned
0846704865d299e6ba0c995462aedd87	0	0	0	0	0	0	0	0	0	0	0	0	0	2	0	0	0	0	0	0	0	0	0	0	0	0	0	0	0	0	0	0	0	0	0	0	Fungi	Basidiomycota	Agaricomycetes	Agaricales	Typhulaceae	Typhula
084edc8bd9ae77b2d6b11f7b67f99416	9	0	0	0	0	0	0	0	0	0	0	0	0	0	0	0	0	0	0	0	0	0	0	0	0	0	0	0	0	0	0	0	0	0	0	0	Fungi	Basidiomycota	Tremellomycetes	Tremellales	Bulleribasidiaceae	Vishniacozyma
0854d10982971cf07626c07a10fa3a35	0	0	0	0	0	0	0	0	0	0	0	0	0	0	0	0	0	0	0	0	0	0	0	0	0	0	0	0	3	0	0	0	0	0	0	0	Fungi	Unassigned	Unassigned	Unassigned	Unassigned	Unassigned
085701f83035e2c5d1bf31b127826077	0	0	0	0	0	0	0	0	0	0	0	0	0	0	0	0	7	0	0	0	0	0	0	0	0	0	0	0	0	0	0	0	0	0	0	0	Fungi	Unassigned	Unassigned	Unassigned	Unassigned	Unassigned
08591d4cb330a74f0c6845ce6f5b0eff	0	0	0	0	0	0	0	0	0	0	0	0	0	0	0	0	2	0	0	0	0	0	0	0	0	0	0	0	0	0	0	0	0	0	0	0	Fungi	Unassigned	Unassigned	Unassigned	Unassigned	Unassigned
08598d2a20edc9f2bb4cfa78058de6ce	0	0	0	0	0	0	0	0	0	0	0	0	2	0	0	0	0	0	0	0	0	0	0	0	0	0	0	0	0	0	0	0	0	0	0	0	Fungi	Rozellomycota	Unassigned	Unassigned	Unassigned	Unassigned
085f2ca22a3664020b846b3998878350	0	0	0	0	0	0	0	0	0	0	0	0	0	0	0	0	0	0	0	14	20	0	39	9	11	0	0	0	0	0	0	0	0	0	0	0	Fungi	Mortierellomycota	Mortierellomycetes	Mortierellales	Unassigned	Unassigned
085f463af3cd771728a025fad6ba3c36	0	0	0	0	2	0	0	0	0	0	0	0	0	0	0	0	0	0	0	0	0	0	0	0	0	0	0	0	0	0	0	0	0	0	0	0	Fungi	Unassigned	Unassigned	Unassigned	Unassigned	Unassigned
086374c28729d10263176f8973832406	0	0	0	0	0	0	0	0	0	0	0	0	0	0	0	0	0	0	0	0	0	0	0	0	0	3	0	0	0	0	0	0	0	0	0	0	Fungi	Unassigned	Unassigned	Unassigned	Unassigned	Unassigned
086df04ce61f9a3705a9b45a52fb47ea	0	0	0	0	0	0	0	0	0	4	0	0	0	0	0	0	0	0	0	0	0	0	0	0	0	0	0	0	0	0	0	0	0	0	0	0	Fungi	Ascomycota	Dothideomycetes	Acrospermales	Acrospermales_fam_Incertae_sedis	Leptodiscella
086e6d6b2068885c7dbfa0a605db7c44	0	0	0	0	0	0	0	0	0	0	0	0	0	0	0	0	0	0	0	0	0	0	0	0	0	0	0	0	0	0	0	0	0	0	7	0	Fungi	Unassigned	Unassigned	Unassigned	Unassigned	Unassigned
08709e7cb3f554296e05fc9831ef77ee	0	0	0	0	0	0	0	0	0	0	0	0	0	0	0	0	0	0	0	0	0	0	0	0	0	0	16	0	0	0	0	0	0	0	0	0	Fungi	Unassigned	Unassigned	Unassigned	Unassigned	Unassigned
0870d12d0faa88a1658fa66d844546eb	0	0	0	0	0	0	0	0	0	0	0	0	0	0	0	0	0	0	27	0	0	0	0	0	0	0	0	0	0	0	0	0	0	0	0	0	Fungi	Unassigned	Unassigned	Unassigned	Unassigned	Unassigned
08712d9c63d8ed68004d5aa12b2f58da	3	0	0	0	0	0	0	0	0	0	0	0	0	0	0	0	0	0	0	0	0	0	0	0	0	0	0	0	0	0	0	0	0	0	0	0	Fungi	Unassigned	Unassigned	Unassigned	Unassigned	Unassigned
08756dc673a43b357d7de10635316914	0	0	0	0	0	0	0	0	0	0	0	0	0	0	0	0	0	0	0	0	16	0	0	0	0	0	0	0	0	0	0	0	0	0	0	0	Fungi	Unassigned	Unassigned	Unassigned	Unassigned	Unassigned
0877ee1ccce17c4dffe1f20c7295c77e	0	0	0	0	0	0	0	0	0	0	0	0	0	0	0	0	0	0	0	0	41	0	0	0	0	0	0	0	0	0	0	0	0	0	0	0	Fungi	Unassigned	Unassigned	Unassigned	Unassigned	Unassigned
087bac053dcef6e149c1a69fe6ea3d47	0	0	0	0	0	0	0	0	0	0	4	0	0	0	0	0	0	0	0	0	0	0	0	0	0	0	0	0	0	0	0	0	0	0	0	0	Fungi	Basidiomycota	Unassigned	Unassigned	Unassigned	Unassigned
087dd44f5582d52f6609f447c28e7557	0	0	0	0	0	0	0	0	0	0	0	0	0	0	0	0	0	0	0	0	0	0	0	0	0	0	3	0	0	0	0	0	0	0	0	0	Fungi	Unassigned	Unassigned	Unassigned	Unassigned	Unassigned
087f0b5626976d3ec3a94b4b87d117cc	0	0	0	0	0	0	0	0	0	0	0	0	0	0	0	0	0	0	0	0	0	0	0	0	3	0	0	0	0	0	0	0	0	0	0	0	Fungi	Basidiomycota	Agaricomycetes	Agaricales	Tricholomataceae	Hemimycena
0882545385255260f9596aac0d6b490d	0	0	0	0	0	0	0	0	0	0	0	0	0	0	5	0	0	0	0	0	0	0	0	0	0	0	0	0	0	0	0	0	0	0	0	0	Fungi	Unassigned	Unassigned	Unassigned	Unassigned	Unassigned
088748c776d7803c13976f16970d7e12	0	0	0	0	0	0	0	0	0	0	0	0	0	0	0	0	0	0	0	0	9	3	0	0	0	0	5	0	0	0	0	0	0	0	0	0	Fungi	Ascomycota	Sordariomycetes	Sordariales	Sordariales_fam_Incertae_sedis	Cordana
088891bc3e1d33d884e7be0ad9e214f3	0	0	24	0	0	0	0	0	0	0	0	0	0	0	0	0	0	0	0	0	0	0	0	0	0	0	0	0	0	0	0	0	0	0	0	0	Fungi	Unassigned	Unassigned	Unassigned	Unassigned	Unassigned
08897797f8660b8530e4983d3bb86b45	0	0	0	0	0	0	0	0	0	0	0	0	0	0	19	0	0	0	0	0	0	0	0	0	0	0	0	0	0	0	0	0	0	0	0	0	Fungi	Unassigned	Unassigned	Unassigned	Unassigned	Unassigned
08907c1fb36a615aa9d71bc3a74f5084	11	0	0	0	0	0	0	0	0	0	0	0	0	0	0	0	0	0	0	0	0	0	0	0	0	0	0	0	0	0	0	0	0	0	0	0	Fungi	Unassigned	Unassigned	Unassigned	Unassigned	Unassigned
0890a60a5abfe8d0a3dcb5742d89fd12	0	0	0	0	0	0	0	0	0	0	0	0	0	0	0	0	0	0	0	0	0	0	0	0	0	0	0	0	0	0	0	0	0	0	11	0	Fungi	Basidiomycota	Tremellomycetes	Trichosporonales	Trichosporonaceae	Apiotrichum
08926176e182055feb067c8f99291b29	34	12	2	0	0	0	0	0	0	0	0	0	0	14	0	0	0	0	0	0	0	0	0	0	0	0	0	0	0	0	0	0	0	0	0	0	Fungi	Basidiomycota	Agaricomycetes	Unassigned	Unassigned	Unassigned
0893a7fa93d1516166d18a052d6a28d2	0	0	0	0	0	0	0	0	0	0	0	0	0	0	0	0	5	0	0	0	0	0	0	0	0	0	0	0	0	0	0	0	0	0	0	0	Fungi	Unassigned	Unassigned	Unassigned	Unassigned	Unassigned
0896bad9ce675fcb7aab7d7d2922524a	0	0	0	0	0	0	0	0	0	0	0	3	0	0	0	0	0	0	0	0	0	0	0	0	0	0	0	0	0	0	0	0	0	0	0	0	Fungi	Unassigned	Unassigned	Unassigned	Unassigned	Unassigned
08971d514882a2f8d0e7385a6ec9c3e1	0	0	0	0	0	0	0	0	0	0	0	0	0	0	0	0	0	217	0	0	0	0	0	0	0	0	0	0	0	0	0	0	0	0	0	0	Fungi	Unassigned	Unassigned	Unassigned	Unassigned	Unassigned
0898b973e0ea83176c18658fe8ffe6f6	0	0	0	0	0	0	0	0	0	0	0	0	0	0	0	0	28	0	0	0	0	0	0	0	0	0	0	0	0	0	0	0	0	0	0	0	Fungi	Ascomycota	Eurotiomycetes	Eurotiales	Trichocomaceae	Talaromyces
089f15eca404ce81a66cac1328e0f94e	0	0	0	0	0	0	0	0	0	0	0	0	0	0	0	0	0	0	0	0	0	0	0	0	0	2	0	0	0	0	0	0	0	0	0	0	Fungi	Unassigned	Unassigned	Unassigned	Unassigned	Unassigned
08a023442508401d7bb4a5f065f6a2cc	0	0	0	0	0	0	0	0	0	0	0	0	0	0	0	0	0	0	0	0	10	0	0	0	0	0	0	0	0	0	0	0	0	0	0	0	Fungi	Unassigned	Unassigned	Unassigned	Unassigned	Unassigned
08a348fe9d650c5d24bd7ed3ba699e8a	0	0	0	0	0	0	0	0	0	0	0	0	8	0	0	0	0	0	0	0	0	0	0	0	0	0	0	0	0	0	0	0	0	0	0	0	Fungi	Unassigned	Unassigned	Unassigned	Unassigned	Unassigned
08a386adf8ed6f70e5be2d5d71de3785	0	0	0	0	0	0	0	0	0	0	0	0	0	0	0	0	0	0	0	0	0	0	0	0	0	0	7	0	0	4	0	0	0	0	0	0	Fungi	Ascomycota	Leotiomycetes	Helotiales	Myxotrichaceae	Oidiodendron
08a95c08b67535351de4da3824ae8b92	0	0	0	0	4	0	0	0	0	0	0	0	0	0	0	0	0	0	0	0	0	0	0	0	0	0	0	0	0	0	0	0	0	0	0	0	Fungi	Unassigned	Unassigned	Unassigned	Unassigned	Unassigned
08abf9610612e5ce13156dbb2a295465	0	0	0	0	0	16	0	0	0	0	0	0	0	0	0	0	0	0	0	0	0	0	0	0	0	0	0	0	0	0	0	0	0	0	0	0	Fungi	Ascomycota	Archaeorhizomycetes	Archaeorhizomycetales	Archaeorhizomycetaceae	Archaeorhizomyces
08ad06ea5b57c08dcadd056a68ebbc7f	0	0	0	0	0	0	0	0	0	0	0	11	0	0	0	0	0	0	0	0	0	0	0	0	0	0	0	0	0	0	0	0	0	0	0	0	Fungi	Ascomycota	Sordariomycetes	Unassigned	Unassigned	Unassigned
08ad7966c2c601a7808cacc7a0b49caf	0	0	0	0	0	0	0	0	0	0	0	4	0	0	0	0	0	0	0	0	0	0	0	0	0	0	0	0	0	0	0	0	0	0	0	0	Fungi	Unassigned	Unassigned	Unassigned	Unassigned	Unassigned
08ad7b205b0f33f6915db92646252f6d	0	0	0	0	0	0	0	0	0	0	0	0	0	0	0	0	0	0	0	0	0	0	0	0	0	0	0	0	0	0	655	0	0	0	0	0	Fungi	Ascomycota	Archaeorhizomycetes	Archaeorhizomycetales	Archaeorhizomycetaceae	Archaeorhizomyces
08aecf9f8541d6c3d9623a6e7564d2d9	1	0	0	0	0	0	0	0	0	0	0	0	0	0	0	0	0	0	0	0	0	0	0	0	0	0	0	0	0	0	0	0	0	0	0	0	Fungi	Unassigned	Unassigned	Unassigned	Unassigned	Unassigned
08b1a3e1351b4f430898fbd6c8248ff9	0	0	0	0	0	0	0	0	0	0	0	0	0	0	0	0	0	0	0	0	0	22	0	0	0	0	0	0	0	0	0	0	0	0	0	0	Fungi	Unassigned	Unassigned	Unassigned	Unassigned	Unassigned
08b439eeed8dd45bca31f2b14c5949fb	21	10	0	0	0	0	0	0	0	160	0	0	116	2	1	0	0	0	0	0	0	0	0	0	0	0	0	0	0	0	0	0	0	0	0	0	Fungi	Unassigned	Unassigned	Unassigned	Unassigned	Unassigned
08b561fc1735e480e349dc0952be50d3	5	7	0	0	24	46	0	0	0	4	0	0	14	22	0	20	6	0	0	0	0	0	0	0	0	0	0	0	0	0	0	0	0	0	0	0	Fungi	Ascomycota	Sordariomycetes	Hypocreales	Bionectriaceae	Gliomastix
08b8f2f5cf01d1c4c0583a64c194e4ea	0	0	0	0	0	0	0	0	0	0	0	0	0	0	0	0	6	0	0	0	0	0	0	0	0	0	0	0	0	0	0	0	0	0	0	0	Fungi	Unassigned	Unassigned	Unassigned	Unassigned	Unassigned
08c05d137e6b4b5b17bdce9e176fedb8	0	0	0	4	0	0	17	14	0	0	0	0	0	0	0	0	0	0	0	0	0	0	0	0	0	0	0	0	0	0	0	0	0	0	0	0	Fungi	Basidiomycota	Agaricomycetes	Agaricales	Clavariaceae	Clavaria
08c66b152822d4317f77369c3a188c14	0	0	0	0	0	0	0	0	0	0	0	0	0	0	0	0	0	0	0	0	0	0	0	0	0	0	0	0	0	0	0	0	0	1289	0	0	Fungi	Ascomycota	Archaeorhizomycetes	Archaeorhizomycetales	Archaeorhizomycetaceae	Archaeorhizomyces
08c6f00f89ca2fb38feec4b9c2379716	0	0	0	0	0	0	0	0	0	0	0	0	0	0	0	0	0	0	0	0	0	31	0	0	0	34	0	0	0	0	0	0	0	0	0	0	Fungi	Unassigned	Unassigned	Unassigned	Unassigned	Unassigned
08c78a2a0ccb6cae37bf86ea9dff9b0f	0	0	0	0	0	0	0	0	0	1	0	0	0	0	0	0	0	0	0	0	0	0	0	0	0	0	0	0	0	0	0	0	0	0	0	0	Fungi	Unassigned	Unassigned	Unassigned	Unassigned	Unassigned
08c7fd328281ded73ad59e327ebca296	0	0	0	0	0	0	0	0	0	0	0	0	0	0	0	0	0	0	0	0	0	0	0	0	0	0	11	0	0	0	0	0	0	0	0	0	Fungi	Unassigned	Unassigned	Unassigned	Unassigned	Unassigned
08cf4a1e89e832c5628ee02a18310798	0	0	0	0	0	0	0	0	0	0	0	0	0	1	0	0	0	0	0	0	0	0	0	0	0	0	0	0	0	0	0	0	0	0	0	0	Fungi	Unassigned	Unassigned	Unassigned	Unassigned	Unassigned
08cfe75e65c1a8b4f443b875119263f3	8860	207	55	89	2150	35	51	14	39	24	35	39	107	343	581	44	1253	506	0	0	0	0	10	0	8	0	6	0	0	0	0	0	0	0	0	0	Fungi	Unassigned	Unassigned	Unassigned	Unassigned	Unassigned
08d0dfa786b6407886ddec963001fa24	0	0	0	0	0	0	0	0	0	0	0	0	0	0	0	0	0	0	0	0	0	0	0	0	0	0	0	0	0	0	0	0	0	0	0	1	Fungi	Unassigned	Unassigned	Unassigned	Unassigned	Unassigned
08d296171bf77a199217c336a66c9372	0	0	0	0	0	0	0	0	0	0	0	0	0	0	0	0	0	0	0	0	0	0	0	0	1	0	0	0	0	0	0	0	0	0	0	0	Fungi	Unassigned	Unassigned	Unassigned	Unassigned	Unassigned
08d406928d7a38ce73dd6d9c8b04189c	0	0	0	0	0	0	0	0	0	0	0	0	0	0	0	0	0	0	0	0	0	0	4	0	0	0	0	0	0	0	0	0	0	0	0	0	Fungi	Basidiomycota	Agaricomycetes	Agaricales	Lyophyllaceae	Lyophyllum
08d5bb00360cf968735afb9689f305a8	0	0	0	0	0	0	0	0	0	0	0	0	0	0	3	0	0	0	0	0	0	0	0	0	0	0	0	0	0	0	0	0	0	0	0	0	Fungi	Unassigned	Unassigned	Unassigned	Unassigned	Unassigned
08d72ced8ac4c424b0dc3e7b748b5fe2	0	0	0	0	0	0	0	0	0	0	0	5	0	0	0	0	0	0	0	0	0	0	0	0	0	0	0	0	0	0	0	0	0	0	0	0	Fungi	Unassigned	Unassigned	Unassigned	Unassigned	Unassigned
08d9ecb3374f60c8ef47a6824b40e542	0	0	0	0	0	0	0	0	0	0	0	0	0	0	0	0	0	0	0	0	0	0	0	0	0	0	11	0	0	0	0	0	0	0	0	0	Fungi	Unassigned	Unassigned	Unassigned	Unassigned	Unassigned
08dcb36cdf146bfa48c8406c82aa7fc8	0	0	0	0	0	0	0	0	0	0	0	0	0	0	0	0	0	0	0	0	206	0	0	0	0	0	0	0	0	0	0	0	0	0	0	0	Fungi	Ascomycota	Sordariomycetes	Hypocreales	Nectriaceae	Dactylonectria
08ddcd67c91513cb2e417c88332a2d90	0	0	0	0	0	0	0	0	0	0	0	0	0	0	0	0	0	0	0	0	0	17	1	0	0	0	3	0	0	0	0	0	0	0	0	0	Fungi	Unassigned	Unassigned	Unassigned	Unassigned	Unassigned
08e6afe016ec8994f97d5df87887468c	0	0	0	0	0	0	0	0	0	0	0	0	0	0	0	0	0	0	0	0	0	0	0	0	0	0	10	0	0	0	0	0	0	0	0	0	Fungi	Unassigned	Unassigned	Unassigned	Unassigned	Unassigned
08ed244cc3c0354ce65df50b0f56af66	0	0	0	0	0	0	0	0	0	0	0	0	0	0	0	0	0	0	0	11	0	0	0	0	0	0	0	0	0	0	3	0	0	0	0	0	Fungi	Ascomycota	Sordariomycetes	Unassigned	Unassigned	Unassigned
08f3852530d2124783622303124b079b	0	0	0	0	0	0	0	0	0	0	0	0	0	0	0	0	0	0	6	0	38	0	0	0	0	0	0	0	0	0	0	0	0	0	0	0	Fungi	Rozellomycota	Unassigned	Unassigned	Unassigned	Unassigned
08f7c537924f04a69abcda73f1b0a0e8	0	0	0	0	0	0	0	0	0	0	0	2	0	0	0	0	0	0	0	0	0	0	0	0	0	0	0	0	0	0	0	0	0	0	0	0	Fungi	Unassigned	Unassigned	Unassigned	Unassigned	Unassigned
08f90206f727ad1af3a68c248751a35a	0	0	0	0	0	0	0	0	0	0	0	9	0	0	0	0	0	0	0	0	0	0	0	0	0	0	0	0	0	0	0	0	0	0	0	0	Fungi	Unassigned	Unassigned	Unassigned	Unassigned	Unassigned
08f9d248bd65acf2c8a4f5307948a0a6	0	0	0	0	0	0	0	0	0	0	0	0	0	0	0	0	0	0	0	0	0	0	0	0	13	0	0	0	0	0	0	0	0	0	0	0	Fungi	Unassigned	Unassigned	Unassigned	Unassigned	Unassigned
08fb3a1124c8a37948b762de4d261593	0	0	0	0	0	0	0	0	0	0	0	0	0	0	0	0	0	0	0	0	0	0	0	0	0	0	0	0	0	0	0	0	0	0	0	4	Fungi	Ascomycota	Dothideomycetes	Pleosporales	Amorosiaceae	Unassigned
08fc7169785186e73f8dab80432d93a4	0	0	0	0	0	0	0	0	0	0	0	0	0	0	0	0	0	0	0	3	0	0	0	0	0	0	0	0	0	0	0	0	0	0	0	0	Fungi	Unassigned	Unassigned	Unassigned	Unassigned	Unassigned
08fe9c483dd50d55add8489ca71a075d	0	0	0	0	0	0	0	0	0	0	0	0	0	0	0	0	0	0	0	0	0	0	4	0	0	0	0	0	0	0	0	0	0	0	0	0	Fungi	Unassigned	Unassigned	Unassigned	Unassigned	Unassigned
08ff49dc46cc4c61a285a2ab662b9e1e	0	0	0	0	0	0	0	0	0	0	0	0	0	0	0	0	0	0	0	0	0	0	0	0	4	0	0	0	0	0	0	0	0	0	0	0	Fungi	Unassigned	Unassigned	Unassigned	Unassigned	Unassigned
09009d085e5377e1269050cbb8cdc538	0	0	0	0	0	0	0	0	0	0	0	0	0	0	0	0	0	9	0	0	20	22	0	0	0	30	45	0	31	54	27	91	56	27	27	33	Fungi	Ascomycota	Eurotiomycetes	Onygenales	Unassigned	Unassigned
0901ccac5cb044fdf7ca7853a879644f	0	0	0	0	18	0	0	0	0	0	0	0	0	0	0	0	0	0	0	0	0	0	0	0	0	0	0	0	0	0	0	0	0	0	0	0	Fungi	Ascomycota	Sordariomycetes	Hypocreales	Unassigned	Unassigned
0901d64a0ab44a57d71ea99e3fd407dd	0	0	0	0	0	0	0	0	0	0	0	0	0	0	0	0	0	0	0	0	0	0	0	0	0	0	0	0	0	0	1	0	0	0	0	0	Fungi	Basidiomycota	Agaricomycetes	Unassigned	Unassigned	Unassigned
09055c37896121ffe2a3d65941b7afcb	0	0	0	0	0	0	0	0	0	0	0	0	0	58	0	0	0	0	0	0	0	0	0	0	0	0	0	0	0	0	0	0	0	0	0	0	Fungi	Basidiomycota	Agaricomycetes	Agaricales	Tricholomataceae	Mycenella
0905a5c6fed347b01180cec8e9a74026	0	0	0	0	0	0	0	0	0	0	0	0	0	22	0	0	0	0	0	0	0	0	0	0	0	0	0	0	0	0	0	0	0	0	0	0	Fungi	Ascomycota	Sordariomycetes	Hypocreales	Clavicipitaceae	Metarhizium
0906b60bd9c88901e818d30209a122f6	0	0	0	0	0	0	1	0	0	0	0	0	0	0	0	0	0	0	0	0	0	0	0	0	0	0	0	0	0	0	0	0	0	0	0	0	Fungi	Unassigned	Unassigned	Unassigned	Unassigned	Unassigned
090b5a3e55093596a896274e5ea2d82c	0	0	0	0	0	0	0	0	0	0	0	0	0	0	0	0	0	0	0	0	0	0	1	0	0	0	0	0	0	0	0	0	0	0	0	0	Fungi	Unassigned	Unassigned	Unassigned	Unassigned	Unassigned
090ba99ab3b66a0fe02a19c022409319	0	0	0	0	0	0	0	0	0	0	0	0	0	0	0	0	0	0	0	0	0	0	0	0	0	0	0	0	0	0	0	3	0	0	0	0	Fungi	Ascomycota	Sordariomycetes	Xylariales	Sporocadaceae	Pestalotiopsis
090cd3d064755cb2dc4a7b557c520373	0	0	0	9	0	0	0	0	0	0	0	0	0	0	0	0	0	0	0	0	0	0	0	0	0	0	0	0	0	0	0	0	0	0	0	0	Fungi	Unassigned	Unassigned	Unassigned	Unassigned	Unassigned
090ec1d6fe46712967804ff76ba398a2	0	0	0	0	0	0	0	0	0	0	0	0	0	0	0	0	0	0	0	0	0	0	8	0	0	0	0	0	0	0	0	0	0	0	0	0	Fungi	Unassigned	Unassigned	Unassigned	Unassigned	Unassigned
090f6ad0563743170091b9458e472a33	0	0	0	0	0	0	0	0	0	0	0	0	0	0	0	0	0	0	0	0	0	0	0	0	0	5	0	0	0	0	0	0	0	0	0	0	Fungi	Rozellomycota	Unassigned	Unassigned	Unassigned	Unassigned
09131c86036bee97b2ea0c4e21476ee6	0	0	0	0	0	0	0	0	0	2	0	0	0	0	0	0	0	0	0	0	0	0	0	0	0	0	0	0	0	0	0	0	0	0	0	0	Fungi	Unassigned	Unassigned	Unassigned	Unassigned	Unassigned
0914cb6dfba64cc6fe9590cdf8ac2c92	0	0	0	0	0	0	0	0	0	0	0	0	0	0	0	0	0	0	0	56	0	0	0	0	0	0	0	0	0	0	0	0	0	0	0	0	Fungi	Ascomycota	Unassigned	Unassigned	Unassigned	Unassigned
0915bdfde7b1bd25273ffbe04aaa0777	0	0	0	0	0	0	0	0	0	0	0	0	0	0	0	0	0	0	0	2	0	0	0	0	0	0	2	0	0	0	0	0	0	0	0	0	Fungi	Unassigned	Unassigned	Unassigned	Unassigned	Unassigned
091a4cb6f774d621a088bc8564d1a554	0	0	0	0	0	0	0	0	0	0	0	0	0	0	0	0	0	0	0	0	0	0	0	294	0	0	0	0	0	0	0	0	0	0	0	0	Fungi	Unassigned	Unassigned	Unassigned	Unassigned	Unassigned
091ddf0f5d18e50b79ab7628e07070cd	0	0	0	0	0	0	0	0	0	0	0	0	8	0	0	0	0	0	0	0	0	0	0	0	0	0	0	0	0	0	0	0	0	0	0	0	Fungi	Ascomycota	Sordariomycetes	Hypocreales	Unassigned	Unassigned
091f16c7d3c770412d477d6dd15b4f3c	0	0	0	0	0	0	0	0	0	0	4	0	0	0	0	0	0	0	0	0	0	0	0	0	0	0	0	0	0	0	0	0	0	0	0	0	Fungi	Unassigned	Unassigned	Unassigned	Unassigned	Unassigned
09203a94c079f38cb5cb648fd9734ae9	0	0	0	0	0	0	0	0	0	0	0	0	0	0	0	0	0	0	0	0	0	0	0	0	0	0	0	0	0	0	0	0	0	0	1	14	Fungi	Ascomycota	Dothideomycetes	Pleosporales	Pleosporales_fam_Incertae_sedis	Cryptocoryneum
09206aa973453fcd17f87568268a33d0	0	0	0	0	0	0	0	0	0	0	0	0	0	0	0	0	0	0	0	6	0	0	0	0	0	0	0	0	0	0	0	0	0	0	0	0	Fungi	Ascomycota	Dothideomycetes	Tubeufiales	Tubeufiaceae	Unassigned
0920dcd615d1ae3cfe98d552d67bf216	0	0	0	0	0	0	0	0	0	0	0	0	0	0	0	0	0	0	0	0	0	19	0	40	0	0	0	0	0	0	0	0	0	0	0	0	Fungi	Unassigned	Unassigned	Unassigned	Unassigned	Unassigned
09213f31f0946d81c6506798f8222a58	0	0	0	0	0	0	8	0	0	0	0	0	0	0	0	0	0	0	0	0	0	0	0	0	0	0	0	0	0	0	0	0	0	0	0	0	Fungi	Basidiomycota	Unassigned	Unassigned	Unassigned	Unassigned
09222786bd4b1a4f5494b0c9bcc67101	0	0	0	0	0	0	0	0	0	0	0	0	0	0	0	0	0	0	0	0	0	0	0	0	0	0	0	0	0	0	0	0	0	0	0	12	Fungi	Unassigned	Unassigned	Unassigned	Unassigned	Unassigned
092399d2835a0914483388e8ebd702da	0	0	0	0	0	0	0	0	0	0	0	2	0	0	0	0	0	0	0	0	0	0	0	0	0	0	0	0	0	0	0	0	0	0	0	0	Fungi	Unassigned	Unassigned	Unassigned	Unassigned	Unassigned
092464cd0eadfb3f5acebd6b8b92b0c9	0	0	0	0	0	0	0	0	0	0	0	3	18	7	0	0	0	0	0	0	0	0	0	0	0	0	0	0	0	0	0	0	0	0	0	0	Fungi	Unassigned	Unassigned	Unassigned	Unassigned	Unassigned
092533ceb9720d8c7257400dc77015ea	0	0	0	0	0	0	0	0	0	0	0	0	0	0	0	0	0	6	0	0	0	0	0	0	0	0	0	0	0	0	0	0	0	0	0	0	Fungi	Unassigned	Unassigned	Unassigned	Unassigned	Unassigned
09257b256b397b21252d90b2369aa68e	0	0	0	0	0	0	0	0	0	0	0	0	0	0	0	0	0	0	4	0	0	0	0	0	0	2	0	0	0	0	0	0	0	0	0	0	Fungi	Ascomycota	Sordariomycetes	Hypocreales	Unassigned	Unassigned
0925ddf88814f8d157bd1af0f87818fb	0	0	0	0	0	9	0	0	0	0	0	0	0	0	0	0	0	0	0	0	0	0	0	0	0	0	0	0	0	0	0	0	0	0	0	0	Fungi	Unassigned	Unassigned	Unassigned	Unassigned	Unassigned
0927b6b32d8a0fcadb6cb3de1460e886	0	0	0	0	0	12	0	0	0	0	0	0	0	0	0	0	0	0	0	0	0	0	0	0	0	0	0	0	0	0	0	0	0	0	0	0	Fungi	Unassigned	Unassigned	Unassigned	Unassigned	Unassigned
092b69b6f133858c0268ac9ba47df6b2	0	0	0	0	0	0	0	0	0	0	0	0	0	0	0	0	0	0	0	0	0	0	22	0	0	0	0	0	0	0	0	0	0	0	0	0	Fungi	Glomeromycota	Glomeromycetes	Glomerales	Glomeraceae	Unassigned
092ce4f69c064b5a3ec03d4a702693a0	0	0	0	0	0	0	0	0	0	0	0	0	0	0	0	0	0	41	0	0	0	0	0	0	0	0	0	0	0	0	0	0	0	0	0	0	Fungi	Ascomycota	Archaeorhizomycetes	Archaeorhizomycetales	Archaeorhizomycetaceae	Archaeorhizomyces
092cfb960fcf63b6acfbedebb52e1258	0	0	0	0	0	0	0	0	0	0	0	0	0	0	0	0	0	0	0	0	6	0	0	0	0	0	0	0	0	0	0	0	0	0	0	0	Fungi	Unassigned	Unassigned	Unassigned	Unassigned	Unassigned
092da49bc9424720cdc379d2432bb171	0	0	0	0	0	5	0	0	0	0	0	0	0	0	0	0	0	0	0	0	0	0	0	0	0	0	0	0	0	0	0	0	0	0	0	0	Fungi	Unassigned	Unassigned	Unassigned	Unassigned	Unassigned
092e65ec4b3eafeba21450c526a1356d	0	0	0	0	0	0	0	0	0	0	0	0	0	0	0	0	0	0	0	0	0	0	0	0	0	0	0	0	0	0	0	340	0	0	0	0	Fungi	Ascomycota	Archaeorhizomycetes	Unassigned	Unassigned	Unassigned
09379ef750613095c813ca41dae54c37	0	0	0	0	0	0	0	0	0	0	0	0	0	0	0	0	4	0	0	7	0	0	0	0	0	0	0	0	0	0	0	0	0	0	0	0	Fungi	Ascomycota	Sordariomycetes	Chaetosphaeriales	Chaetosphaeriaceae	Chaetosphaeria
0937d69f3f1ac5edacd9c741d145e793	0	0	0	0	0	0	0	0	0	0	0	0	0	0	0	0	0	0	0	0	0	0	0	0	0	0	0	0	0	0	1413	0	0	0	0	0	Fungi	Ascomycota	Archaeorhizomycetes	Archaeorhizomycetales	Archaeorhizomycetaceae	Archaeorhizomyces
093a9ee927d25ec4f9c79a0946a3f641	0	0	0	0	0	0	0	0	0	0	0	0	0	0	0	0	0	3	0	0	0	0	0	0	0	0	0	0	10	0	1	0	0	0	0	0	Fungi	Unassigned	Unassigned	Unassigned	Unassigned	Unassigned
094162709d73c5e088dbe8764d5f1bc8	0	0	0	0	0	0	0	0	0	0	0	0	0	0	0	0	0	0	0	0	0	0	0	1	0	0	0	0	0	0	0	0	0	0	0	0	Fungi	Unassigned	Unassigned	Unassigned	Unassigned	Unassigned
0943770730c4ac361dd4d413229ccf7b	0	0	0	0	0	0	0	0	0	0	0	0	0	0	0	0	0	0	0	0	0	0	0	33	0	0	0	0	0	0	0	0	0	0	0	0	Fungi	Unassigned	Unassigned	Unassigned	Unassigned	Unassigned
0945b3cef3e3f6b20df2c4077e157300	0	0	0	0	0	0	0	0	0	0	0	0	0	0	0	0	0	0	0	0	0	0	0	0	0	6	0	0	0	0	0	0	0	0	0	0	Fungi	Unassigned	Unassigned	Unassigned	Unassigned	Unassigned
0948d61294c23fec755ec2bd05929c26	0	0	0	0	0	0	0	0	0	0	0	0	0	0	0	0	30	0	0	0	0	0	0	0	0	0	0	0	0	0	0	0	0	0	0	0	Fungi	Glomeromycota	Paraglomeromycetes	GS24	Unassigned	Unassigned
09498820a9f403e8c32937946b43dcdb	0	0	0	0	0	0	0	0	0	0	0	0	0	0	0	0	0	0	0	0	0	0	0	0	0	0	0	0	0	0	0	0	0	0	5	0	Fungi	Unassigned	Unassigned	Unassigned	Unassigned	Unassigned
094b6f9242a8f3dd8b5f5ab5c8d4eb8e	0	0	0	0	0	0	0	0	0	0	0	0	0	0	0	0	0	0	6	2	0	0	0	6	15	0	31	2	0	0	0	0	0	0	0	2	Fungi	Basidiomycota	Agaricomycetes	Agaricales	Unassigned	Unassigned
094be13f7f3ca5a2b64ac4b8bfe3241a	0	0	0	6	0	0	0	0	0	0	0	0	0	0	0	0	0	0	0	0	0	0	0	0	0	0	0	0	0	0	0	0	0	0	0	0	Fungi	Unassigned	Unassigned	Unassigned	Unassigned	Unassigned
095216a4840606b1d74c929bffb9adfe	0	0	0	0	0	0	0	0	0	0	0	0	0	0	0	0	0	0	0	0	0	0	0	0	0	647	0	0	0	0	0	0	0	0	0	0	Fungi	Rozellomycota	Rozellomycotina_cls_Incertae_sedis	GS11	Unassigned	Unassigned
0954c74ab10e3f62abb4a58142c7eead	0	0	0	0	0	4	0	0	0	0	0	0	0	0	0	0	0	0	0	0	0	0	0	0	0	0	0	0	0	0	0	0	0	0	0	0	Fungi	Unassigned	Unassigned	Unassigned	Unassigned	Unassigned
0958d06d53639732595a09a1cdc8cea3	0	0	0	0	0	0	0	0	0	0	0	0	0	0	0	0	0	0	0	0	0	0	0	0	0	0	0	0	0	2	0	0	0	0	0	0	Fungi	Unassigned	Unassigned	Unassigned	Unassigned	Unassigned
0959e39ebc13894a6d3fd075ef0a9e21	0	0	0	0	0	0	0	0	0	0	0	0	0	0	0	0	0	2	0	0	0	0	0	0	0	0	0	0	0	0	0	0	0	0	0	0	Fungi	Ascomycota	Orbiliomycetes	Orbiliales	Orbiliaceae	Dactylaria
095a11ebd729c1ba11f4daeb5040dba9	1	0	0	0	0	0	0	0	0	0	0	0	0	0	0	0	0	0	0	0	0	0	0	0	0	0	0	0	0	0	0	0	0	0	0	0	Fungi	Unassigned	Unassigned	Unassigned	Unassigned	Unassigned
095b47fa6b5b6f41fd3deaa2984e244d	0	0	0	0	0	0	0	0	0	0	0	0	0	0	0	0	0	0	0	0	0	0	0	0	0	6	0	0	0	0	0	0	0	0	0	0	Fungi	Unassigned	Unassigned	Unassigned	Unassigned	Unassigned
095c2321b9e053bd5a2d6f213999cc15	0	0	0	0	0	0	0	0	0	0	11	0	0	0	0	0	0	0	0	0	0	0	0	0	0	0	0	0	0	0	0	0	0	0	0	0	Fungi	Basidiomycota	Agaricomycetes	Agaricales	Agaricaceae	Agaricus
095f54653832d6061c6fb90f59efdef5	0	0	0	3	0	0	0	0	0	0	0	0	0	0	0	0	0	0	0	0	0	0	0	0	0	0	0	0	0	0	0	0	0	0	0	0	Fungi	Ascomycota	Dothideomycetes	Tubeufiales	Wiesneriomycetaceae	Wiesneriomyces
0960c102db864ad32ff9b7f52f504fe3	0	0	0	0	0	0	0	0	0	0	0	0	0	0	0	0	0	0	0	0	0	0	0	0	15	0	0	0	0	0	0	0	0	0	0	0	Fungi	Ascomycota	Sordariomycetes	Xylariales	Unassigned	Unassigned
0963562acf1cdef2d189310f917c6aec	0	0	0	0	0	0	0	0	0	0	0	0	0	0	0	0	0	0	0	0	4	0	0	0	0	0	0	0	0	0	0	0	0	0	0	0	Fungi	Glomeromycota	Paraglomeromycetes	Paraglomerales	Paraglomeraceae	Paraglomus
09636b2ddd643cff91f3cb7ced1161ab	0	0	0	0	0	0	0	0	0	0	0	2	0	0	0	0	0	0	0	0	0	0	0	0	0	0	0	0	0	0	0	0	0	0	0	0	Fungi	Unassigned	Unassigned	Unassigned	Unassigned	Unassigned
0966bffa59d8ca98c48fbec09f888e4d	0	0	0	0	0	0	0	0	0	0	0	2	0	0	0	0	0	4	0	0	0	0	0	0	0	0	0	0	0	0	0	0	0	0	0	0	Fungi	Unassigned	Unassigned	Unassigned	Unassigned	Unassigned
096d06da4ee53b93df60e607b13add4a	0	0	0	0	0	0	0	0	0	0	0	0	0	0	0	0	0	0	0	0	0	0	0	0	0	0	0	25	6	8	6	14	9	5	4	8	Fungi	Basidiomycota	Agaricomycetes	Unassigned	Unassigned	Unassigned
0972926210bac748223db341b8555b6a	0	0	0	0	0	252	0	0	0	0	0	0	0	0	0	0	0	0	0	0	0	0	0	0	0	0	0	0	0	0	0	0	0	0	0	0	Fungi	Ascomycota	Eurotiomycetes	Chaetothyriales	Herpotrichiellaceae	Phialophora
0975e04216d90a555030ecf67924c47c	0	0	0	0	99	0	0	0	0	0	0	0	0	0	0	0	0	0	0	0	0	0	0	0	0	0	0	0	0	0	0	0	0	0	0	0	Fungi	Unassigned	Unassigned	Unassigned	Unassigned	Unassigned
0978b67bd24cb325da1a8043c5536b9a	0	0	0	0	0	0	0	0	0	0	0	0	0	0	0	0	0	0	2	0	0	0	13	0	0	0	0	0	0	0	0	0	0	0	0	0	Fungi	Basidiomycota	Unassigned	Unassigned	Unassigned	Unassigned
0979385d1fe95b9333614d8a9a6d367b	0	0	0	0	0	0	0	0	0	0	0	0	0	0	0	0	15	0	0	0	0	0	0	0	0	0	0	0	0	0	0	0	0	0	0	0	Fungi	Unassigned	Unassigned	Unassigned	Unassigned	Unassigned
098021862b40d200761fd38a9e0f1715	0	0	0	0	0	0	0	0	0	0	0	0	0	0	0	0	0	0	0	0	0	0	0	0	0	0	0	0	120	0	0	0	0	0	0	0	Fungi	Unassigned	Unassigned	Unassigned	Unassigned	Unassigned
0984cb5e09ea7680f467eac6e48370a4	0	0	0	0	0	0	0	0	0	0	12	0	0	0	0	0	0	0	0	0	0	0	0	0	0	0	0	0	0	0	0	0	0	0	0	0	Fungi	Unassigned	Unassigned	Unassigned	Unassigned	Unassigned
098658eb93a75adec581bd20f18e2e32	0	0	0	0	0	0	0	0	0	0	0	0	0	0	0	0	0	0	0	0	0	0	6	0	0	0	0	0	0	8	0	29	0	50	16	0	Fungi	Unassigned	Unassigned	Unassigned	Unassigned	Unassigned
09889f16cb38c70e59951687fcd8417c	0	0	0	0	0	0	0	0	0	0	0	0	0	0	0	0	2	0	0	0	0	0	0	0	0	0	0	0	0	0	0	0	0	0	0	0	Fungi	Unassigned	Unassigned	Unassigned	Unassigned	Unassigned
0989897ac6aa54c68ece352d73b72ffd	0	0	0	0	0	0	0	0	0	0	0	0	0	0	0	0	0	0	0	0	0	0	0	0	0	0	1	0	0	0	0	0	0	0	0	0	Fungi	Basidiomycota	Tremellomycetes	Tremellales	Trimorphomycetaceae	Saitozyma
098a30ab803783325adfd268e657c49b	0	0	0	0	0	0	0	0	0	0	0	0	0	0	0	0	0	0	0	0	0	184	0	0	0	0	0	0	0	0	0	0	0	0	0	0	Fungi	Unassigned	Unassigned	Unassigned	Unassigned	Unassigned
098ba728c7ccda5793ad0a75d1a39e06	0	0	0	0	0	2	0	0	0	0	0	0	0	0	0	0	0	0	0	0	0	0	0	0	0	0	0	0	0	0	0	0	0	0	0	0	Fungi	Unassigned	Unassigned	Unassigned	Unassigned	Unassigned
098d6058fc44fbc118154ee1cfcbe09f	0	0	0	0	0	0	0	0	0	0	0	0	0	0	0	0	0	0	0	0	0	0	0	0	0	3	0	0	0	0	0	0	0	0	0	0	Fungi	Unassigned	Unassigned	Unassigned	Unassigned	Unassigned
098fb9fe955fa81735c364b014db321a	0	0	0	0	0	0	8	0	0	0	0	0	0	0	0	0	0	0	0	0	0	0	0	0	0	0	0	0	0	0	0	0	0	0	0	0	Fungi	Unassigned	Unassigned	Unassigned	Unassigned	Unassigned
09929220a2a06d76d1b50fa879e5e733	0	0	0	0	0	0	0	0	0	0	0	0	0	0	0	0	0	0	0	2	0	0	0	0	0	0	0	0	0	0	0	0	0	0	0	0	Fungi	Unassigned	Unassigned	Unassigned	Unassigned	Unassigned
099aa4eff4753b7dceb3413ad016b151	0	0	0	0	0	0	0	0	0	0	0	0	0	0	0	0	0	0	0	0	0	0	0	0	0	0	0	0	0	0	562	0	0	0	0	0	Fungi	Unassigned	Unassigned	Unassigned	Unassigned	Unassigned
099afa871c59587a2e4d063fbfcb31aa	24	35	11	31	41	16	13	8	18	0	1623	154	0	0	0	0	21	0	0	0	0	0	0	0	0	0	0	0	0	0	0	0	0	0	0	0	Fungi	Basidiomycota	Agaricomycetes	Agaricales	Entolomataceae	Clitopilus
09a10dcdb69d7c850028d9299cbcc8b9	0	0	0	0	0	0	0	0	0	0	0	0	0	0	0	0	0	0	0	0	0	0	4	0	0	0	0	0	0	0	0	0	0	0	0	0	Fungi	Rozellomycota	Unassigned	Unassigned	Unassigned	Unassigned
09a25d942d09c076a9502cabc60df49f	0	0	0	0	0	0	0	0	0	0	0	0	0	0	0	0	0	0	0	0	0	0	0	0	0	0	0	0	0	0	13	0	0	0	0	0	Fungi	Basidiomycota	Agaricomycetes	Trechisporales	Hydnodontaceae	Trechispora
09a4e8fdf579a73a4025b95b8e9a3770	0	0	0	0	0	0	0	0	0	0	0	2	0	0	0	0	0	0	0	0	0	0	0	0	0	0	0	0	0	0	0	0	0	0	0	0	Fungi	Unassigned	Unassigned	Unassigned	Unassigned	Unassigned
09a4fa0907bea5289d9d59190441fb03	0	0	0	0	0	16	0	0	0	0	0	0	0	0	0	0	0	0	0	0	0	0	0	0	0	0	0	0	0	0	0	0	0	0	0	0	Fungi	Unassigned	Unassigned	Unassigned	Unassigned	Unassigned
09a69185ec5b492704bf8e8907b989dd	0	0	0	0	0	0	0	0	0	0	0	0	0	0	0	0	0	0	0	0	0	0	0	0	0	0	0	0	5	0	0	0	0	0	0	0	Fungi	Ascomycota	Saccharomycetes	Saccharomycetales	Saccharomycetales_fam_Incertae_sedis	Candida
09a873f2df1bff66fb12495a421e0910	0	0	0	0	0	0	0	0	0	0	0	0	0	1	0	0	0	0	0	0	0	0	0	0	0	0	0	0	0	0	0	0	0	0	0	0	Fungi	Unassigned	Unassigned	Unassigned	Unassigned	Unassigned
09addcaa6b90231a9ddf45d2304490e6	0	0	0	0	0	104	0	0	0	0	0	0	0	0	0	0	0	0	0	0	0	0	0	0	0	0	0	0	0	0	0	0	0	0	0	0	Fungi	Mortierellomycota	Mortierellomycetes	Mortierellales	Mortierellaceae	Mortierella
09b39de8f62f72620974c4382c9bd584	0	0	0	0	0	0	0	0	0	0	7	0	0	0	0	0	0	0	0	0	0	0	0	0	0	0	0	0	0	0	0	0	0	0	0	0	Fungi	Ascomycota	Sordariomycetes	Hypocreales	Nectriaceae	Neonectria
09b504cd82e408a68d557864a40e976d	0	0	0	0	0	0	0	0	0	0	0	0	0	0	0	0	0	0	0	0	0	0	0	0	0	0	0	9	0	0	0	0	0	0	0	0	Fungi	Unassigned	Unassigned	Unassigned	Unassigned	Unassigned
09b7e518943a4e59aff96a6e4ebba706	0	0	0	0	0	0	0	0	0	5	0	0	0	0	0	0	0	0	0	0	0	0	0	0	0	0	0	0	0	0	0	0	0	0	0	0	Fungi	Ascomycota	Sordariomycetes	Hypocreales	Unassigned	Unassigned
09b912693489390821c852009739d529	0	0	0	0	0	0	0	0	0	0	0	0	0	0	0	0	0	9	10	19	32	14	93	14	57	12	5	7	0	0	0	0	0	9	0	8	Fungi	Ascomycota	Sordariomycetes	Hypocreales	Cordycipitaceae	Lecanicillium
09c1b6d5b5984fc00f3b3ee49363f838	0	0	0	0	0	0	0	0	0	0	11	0	0	0	0	0	0	0	0	0	0	0	0	0	0	0	0	0	0	0	0	0	0	0	0	0	Fungi	Basidiomycota	Microbotryomycetes	Unassigned	Unassigned	Unassigned
09c43665fda1bc69d1172fd177d0772e	0	0	0	0	0	0	0	0	0	12	0	0	0	0	0	0	0	0	0	0	0	0	0	0	0	0	0	0	0	0	0	0	0	0	0	0	Fungi	Ascomycota	Sordariomycetes	Xylariales	Unassigned	Unassigned
09c543e561189cda8458b63799e1e068	0	0	0	0	0	0	0	0	0	0	0	0	0	0	0	0	0	0	113	1249	0	0	0	0	0	0	73	0	0	7	66	0	0	0	0	0	Fungi	Basidiomycota	Agaricomycetes	Agaricales	Clavariaceae	Unassigned
09c5fdba7cc48243c7bfdd6b716d8384	0	0	0	0	0	0	0	0	0	0	0	0	0	0	0	0	0	0	0	0	0	0	0	11	0	0	0	0	0	0	0	0	0	0	0	0	Fungi	Unassigned	Unassigned	Unassigned	Unassigned	Unassigned
09c7767b8c7175313534bf8ef88faf52	0	0	0	0	0	0	0	0	0	0	0	0	0	0	0	0	15	0	0	0	0	0	0	0	0	0	0	0	0	0	0	0	0	0	0	0	Fungi	Unassigned	Unassigned	Unassigned	Unassigned	Unassigned
09c81d12d081610c346d38f3d88a2485	0	0	0	0	0	0	0	0	0	0	0	0	0	1	0	0	0	0	0	0	0	0	0	0	0	0	0	0	0	0	0	0	0	0	0	0	Fungi	Unassigned	Unassigned	Unassigned	Unassigned	Unassigned
09ceceddf8d372bbc4269c303deaa205	0	0	0	0	0	0	0	0	0	0	0	0	0	0	0	0	0	1	0	0	0	0	0	0	0	0	0	0	0	0	0	0	0	0	0	0	Fungi	Unassigned	Unassigned	Unassigned	Unassigned	Unassigned
09d008dbf306a3a4e4ca6a08c4b3a73c	0	0	0	0	0	0	0	0	0	0	0	0	0	0	0	0	0	0	0	0	0	0	0	0	0	0	0	0	0	0	0	0	0	0	1	0	Fungi	Basidiomycota	Agaricostilbomycetes	Agaricostilbales	Ruineniaceae	Ruinenia
09d14179bd825872b7aab996a31bcd94	0	0	0	0	0	3	0	0	0	0	0	0	0	0	0	0	0	0	0	0	0	0	0	0	0	0	0	0	0	0	0	0	0	0	0	0	Fungi	Unassigned	Unassigned	Unassigned	Unassigned	Unassigned
09d8d4510f7cb2c52e6ee7605ba6ceff	0	0	0	0	0	0	0	0	0	0	11	0	0	0	0	0	0	0	0	0	0	0	0	0	0	0	0	0	0	0	0	0	0	0	0	0	Fungi	Unassigned	Unassigned	Unassigned	Unassigned	Unassigned
09d8ec4a8a73935ca5155fa0c3ff370c	0	0	2	0	0	0	0	0	0	0	0	0	0	0	0	0	0	0	0	0	0	0	0	0	0	0	0	0	0	0	0	0	0	0	0	0	Fungi	Unassigned	Unassigned	Unassigned	Unassigned	Unassigned
09d91229aa38a0bfbac9edbb6b3aa442	0	0	0	0	0	0	0	0	0	0	0	0	0	0	0	0	0	0	0	7	0	57	3	0	6	0	0	0	0	0	0	0	0	0	0	0	Fungi	Unassigned	Unassigned	Unassigned	Unassigned	Unassigned
09d958cee5ba4a02c7d7f4446befb63d	0	0	0	0	0	0	0	0	0	0	0	0	0	0	0	0	0	0	0	3	0	0	0	0	0	0	0	0	0	0	0	0	0	0	0	0	Fungi	Glomeromycota	Glomeromycetes	Glomerales	Glomeraceae	Unassigned
09dbc5d31a5bfa3313938a373e7f7e2f	8	0	5	0	0	0	0	0	0	0	0	0	0	0	0	0	0	0	0	0	0	0	0	4	4	0	0	0	0	0	0	0	0	0	0	3	Fungi	Ascomycota	Sordariomycetes	Chaetosphaeriales	Chaetosphaeriaceae	Thozetella
09dfe7bbf7cdd18fb9bdf2df22dd7ed7	0	0	0	0	0	0	0	0	0	0	0	0	0	0	0	0	0	0	0	80	0	9	0	0	0	0	0	0	0	0	68	0	0	0	0	0	Fungi	Unassigned	Unassigned	Unassigned	Unassigned	Unassigned
09e1bee1c283e3a75510ecb3ca447b03	40	39	14	37	43	23	28	7	19	14	3236	45	0	0	0	0	0	0	0	0	0	0	0	0	0	0	0	0	0	0	0	0	0	0	0	0	Fungi	Ascomycota	Pezizomycetes	Pezizales	Pezizaceae	Unassigned
09e21d2fb95f11db0fc9f8726f6257ee	0	97	0	0	0	0	0	0	0	0	0	0	0	0	0	0	0	0	0	0	0	0	0	0	0	0	0	0	0	0	0	0	0	0	0	0	Fungi	Unassigned	Unassigned	Unassigned	Unassigned	Unassigned
09e23d5ee4a212fb67cc7db8826fffa7	0	0	0	0	0	0	0	0	0	0	0	0	0	0	0	0	0	0	0	0	0	0	0	0	0	0	0	0	0	0	0	0	0	0	0	18	Fungi	Unassigned	Unassigned	Unassigned	Unassigned	Unassigned
09e61036329572885b0e03c250614f08	0	0	0	0	0	0	0	0	0	0	0	0	0	0	0	0	0	0	0	0	0	0	0	184	0	0	0	0	0	0	0	0	0	0	0	0	Fungi	Unassigned	Unassigned	Unassigned	Unassigned	Unassigned
09f075ac70e55d9c349775ba00011b45	0	0	0	0	4	0	0	0	0	0	0	0	0	0	0	0	0	0	0	0	0	0	0	0	0	0	0	0	0	0	0	0	0	0	0	0	Fungi	Unassigned	Unassigned	Unassigned	Unassigned	Unassigned
09f1e3f92eed4e87c4fcf75ee4bf03c5	0	0	0	0	0	0	0	0	0	0	0	0	0	0	0	0	0	0	0	0	0	0	0	4	0	0	0	0	0	0	0	0	0	0	0	0	Fungi	Unassigned	Unassigned	Unassigned	Unassigned	Unassigned
09f21b505374fa768889e5221b682aab	0	0	0	0	0	0	0	0	0	0	0	0	0	0	0	0	0	0	0	0	0	0	0	0	0	0	0	0	0	0	0	0	0	2	0	0	Fungi	Basidiomycota	Agaricomycetes	Auriculariales	Unassigned	Unassigned
09f22bed2c4ad35bdb5f3a38ff080225	7	0	0	0	0	0	0	0	0	0	0	0	27	3	0	0	0	0	0	0	0	0	0	0	0	0	0	0	0	0	0	0	0	0	0	0	Fungi	Basidiomycota	Agaricomycetes	Corticiales	Corticiaceae	Unassigned
09f740e5d17ebb90ce1ae571b20c7f97	0	0	0	0	0	0	0	0	0	0	0	0	0	0	0	0	0	0	0	18	0	0	0	0	0	0	0	0	0	0	0	0	0	0	0	0	Fungi	Unassigned	Unassigned	Unassigned	Unassigned	Unassigned
09f94f8349ef9c05700cfc4677a97899	0	0	0	0	0	0	0	0	0	0	0	0	0	0	0	0	0	0	0	0	0	0	0	0	0	0	3	0	0	0	0	0	0	0	0	0	Fungi	Ascomycota	Eurotiomycetes	Onygenales	Gymnoascaceae	Leucothecium
09fa986f3212c0f94b4de48105503fd3	0	0	0	0	0	0	0	0	0	0	0	0	0	0	0	0	0	0	0	0	0	0	0	5	0	0	0	0	0	0	0	0	0	0	1	0	Fungi	Unassigned	Unassigned	Unassigned	Unassigned	Unassigned
09fe24e41a8289b82fdf31d513bc6f5f	0	0	0	0	0	0	0	0	0	0	0	0	0	0	0	0	0	0	0	0	0	0	0	0	0	0	0	0	0	0	0	0	0	0	7	0	Fungi	Ascomycota	Dothideomycetes	Capnodiales	Unassigned	Unassigned
0a01ae6cbaa24352b353c8ab40ce1df2	0	0	0	0	0	0	0	0	0	0	0	0	0	0	0	0	0	0	0	0	0	260	0	0	0	0	0	0	0	0	0	0	0	0	0	0	Fungi	Ascomycota	Sordariomycetes	Glomerellales	Plectosphaerellaceae	Plectosphaerella
0a030215da54531da1af57ad4ffea2cf	0	0	0	0	0	0	0	0	0	0	0	0	0	0	0	0	0	0	0	0	0	0	0	66	0	0	0	0	0	0	0	0	0	0	0	0	Fungi	Unassigned	Unassigned	Unassigned	Unassigned	Unassigned
0a04f4fddb36efdd743c43fc109e36b1	0	0	0	0	0	0	0	0	0	0	0	0	0	0	0	0	0	0	0	0	0	51	0	11	0	0	0	0	0	0	0	0	0	0	0	0	Fungi	Unassigned	Unassigned	Unassigned	Unassigned	Unassigned
0a06fde134231b5c8b596e8615e76f80	0	0	0	0	0	0	0	0	0	0	0	0	0	0	0	0	0	0	0	0	0	0	1	0	0	0	0	0	0	0	0	0	0	0	0	0	Fungi	Unassigned	Unassigned	Unassigned	Unassigned	Unassigned
0a0a512f5f5109b19bba02bdb8113661	0	0	0	0	0	0	3	0	0	0	0	0	0	0	0	0	0	0	0	0	0	0	0	0	0	0	0	0	0	0	0	0	0	0	0	0	Fungi	Unassigned	Unassigned	Unassigned	Unassigned	Unassigned
0a0c1ca0be4a0207db31f7add9dc81e1	0	0	0	0	0	0	0	0	0	0	0	0	0	0	0	0	0	0	0	0	0	0	0	5	0	0	0	0	0	0	0	0	0	0	0	0	Fungi	Unassigned	Unassigned	Unassigned	Unassigned	Unassigned
0a12958a4d0f03f4f760dda2e3b0ee56	0	0	0	0	0	0	0	0	0	4	0	0	0	0	0	0	0	0	0	0	0	0	0	0	0	0	0	0	0	0	0	0	0	0	0	0	Fungi	Unassigned	Unassigned	Unassigned	Unassigned	Unassigned
0a12a1dae45fad3e49ca2f13929d1f8b	0	0	0	0	0	0	0	0	0	0	0	0	0	0	0	0	0	0	0	0	0	0	0	0	0	0	0	0	0	0	1	0	0	0	0	0	Fungi	Unassigned	Unassigned	Unassigned	Unassigned	Unassigned
0a12c3034b51c0bb72232e8076dcff03	0	0	0	0	0	0	0	0	0	0	0	0	0	0	0	0	0	0	0	0	0	0	0	0	13	0	0	0	0	0	0	0	0	0	0	0	Fungi	Unassigned	Unassigned	Unassigned	Unassigned	Unassigned
0a179a7b17b3a9822a2b397a66bfa675	0	0	0	0	0	0	0	0	0	0	0	0	36	0	0	0	0	0	0	0	0	0	0	0	0	0	0	0	0	0	0	0	0	0	0	0	Fungi	Ascomycota	Sordariomycetes	Sordariales	Lasiosphaeriaceae	Cercophora
0a2647a31ba316332fd8fbfda81d4c6a	0	0	0	0	0	0	0	0	0	0	0	0	0	0	0	0	0	0	0	0	0	0	0	0	42	0	0	0	0	0	0	0	0	0	0	0	Fungi	Ascomycota	Archaeorhizomycetes	Archaeorhizomycetales	Archaeorhizomycetaceae	Archaeorhizomyces
0a2755323d9cbe197902bc16a21d06e4	0	0	0	0	0	0	0	0	0	0	0	3	0	0	0	0	0	0	0	0	0	0	0	0	0	0	0	0	0	0	0	0	0	0	0	0	Fungi	Unassigned	Unassigned	Unassigned	Unassigned	Unassigned
0a2777b93f07e41291ddc115c020437f	0	0	0	0	0	0	0	0	0	0	0	0	0	0	0	0	0	0	7	0	0	0	0	0	0	0	0	0	0	0	0	0	0	0	0	0	Fungi	Rozellomycota	Unassigned	Unassigned	Unassigned	Unassigned
0a27f93315c518b2905d6847387fbc13	0	0	0	20	0	0	0	0	0	0	0	0	0	0	0	0	0	0	0	0	0	0	0	0	0	0	0	0	0	0	0	0	0	0	0	0	Fungi	Ascomycota	Sordariomycetes	Hypocreales	Nectriaceae	Fusicolla
0a2850af196b52ee6072a3b50987dfb6	0	0	0	0	83	0	0	0	0	0	0	0	0	0	0	0	0	0	0	0	0	0	0	0	0	0	0	0	0	0	0	0	0	0	0	0	Fungi	Unassigned	Unassigned	Unassigned	Unassigned	Unassigned
0a2abd23e156dcea085fbc0994b9aaab	0	0	0	0	0	0	0	0	5	0	0	0	0	0	0	0	0	0	0	0	0	0	0	0	0	0	0	0	0	0	0	0	0	0	0	0	Fungi	Ascomycota	Sordariomycetes	Hypocreales	Nectriaceae	Gliocladiopsis
0a2c90ead96532b2bab1377665d228d0	0	0	0	0	0	0	0	0	0	0	0	0	0	0	0	0	0	0	0	0	0	10	0	0	0	0	0	0	0	0	0	0	0	0	0	0	Fungi	Ascomycota	Archaeorhizomycetes	Archaeorhizomycetales	Archaeorhizomycetaceae	Archaeorhizomyces
0a2e7cf40c819b6e71a9fe226e5e0ffc	0	0	0	44	0	0	0	0	0	0	0	0	0	0	0	0	0	0	0	0	0	0	0	0	0	0	0	0	0	0	0	0	0	0	0	0	Fungi	Unassigned	Unassigned	Unassigned	Unassigned	Unassigned
0a2fdaa94cb1365805e1ad814b55155d	0	0	0	0	0	4	0	0	0	0	0	0	0	0	0	0	0	0	0	0	0	0	0	0	0	0	0	0	0	0	0	0	0	0	0	0	Fungi	Unassigned	Unassigned	Unassigned	Unassigned	Unassigned
0a349ea1a21f112dcb622a4eb0b993fb	0	0	0	0	0	0	0	0	0	0	0	0	0	0	0	0	0	0	0	0	0	0	0	0	0	0	0	0	0	0	0	0	0	3	0	0	Fungi	Unassigned	Unassigned	Unassigned	Unassigned	Unassigned
0a3aa2a03cfa1cbbfdb9cad1d531de54	0	0	0	0	0	0	0	0	0	0	0	0	0	0	0	0	0	0	0	0	0	0	0	0	1	0	0	0	0	0	0	0	0	0	0	0	Fungi	Unassigned	Unassigned	Unassigned	Unassigned	Unassigned
0a3e8f599f3d4d731b137d4ef91bd47f	0	0	0	0	0	0	0	0	0	0	0	0	0	0	0	0	39	0	0	0	0	0	0	0	0	0	0	0	0	0	0	0	0	0	0	0	Fungi	Basidiomycota	Agaricomycetes	Agaricales	Psathyrellaceae	Coprinopsis
0a40ec2082ecf01fa8a5d09cb4e7c902	0	0	0	0	0	0	0	0	0	0	0	0	0	0	0	0	0	0	0	0	0	0	0	0	0	0	0	0	0	0	97	0	0	0	0	0	Fungi	Ascomycota	Archaeorhizomycetes	Archaeorhizomycetales	Archaeorhizomycetaceae	Archaeorhizomyces
0a4412c8b20307e4d836910279877743	0	0	0	0	0	0	0	0	0	0	0	0	0	0	0	0	0	0	0	0	0	0	0	0	0	0	0	0	0	0	0	0	0	0	0	24	Fungi	Unassigned	Unassigned	Unassigned	Unassigned	Unassigned
0a460c8a30beb52246ad710d0f72446a	3	0	0	0	0	0	0	0	0	0	0	0	7	0	0	0	0	0	0	0	0	0	0	0	0	0	0	0	0	0	0	0	0	0	0	0	Fungi	Ascomycota	Sordariomycetes	Xylariales	Xylariaceae	Hypoxylon
0a46e8bab2c10d81671dbb133cf78a38	0	0	0	0	0	0	0	0	0	0	0	0	0	0	0	0	0	0	0	0	0	0	0	0	0	0	0	8	0	0	0	0	0	0	0	0	Fungi	Ascomycota	Dothideomycetes	Pleosporales	Sporormiaceae	Preussia
0a4b8bc6fc71e9d90e57b434ea158db7	0	0	0	0	0	0	0	0	0	0	4	0	0	0	0	0	0	0	0	0	0	0	0	0	0	0	0	0	0	0	0	0	0	0	0	0	Fungi	Unassigned	Unassigned	Unassigned	Unassigned	Unassigned
0a4da5e1f8a9364515577ee2039169fa	0	0	0	0	0	0	0	0	0	0	0	0	0	0	0	0	0	0	0	0	0	0	0	0	0	0	0	0	0	0	5	0	0	0	0	0	Fungi	Unassigned	Unassigned	Unassigned	Unassigned	Unassigned
0a4eacbfcfc2fffa797a288ef8ec9b74	0	0	0	0	0	0	0	0	0	0	0	0	0	0	0	0	0	0	0	0	0	16	0	0	0	0	0	0	0	0	0	0	0	0	0	0	Fungi	Unassigned	Unassigned	Unassigned	Unassigned	Unassigned
0a4f1f2630509d651b2c8c988ed4105d	2	0	0	0	0	0	0	0	0	0	0	0	14	0	0	0	0	0	0	0	0	0	0	0	0	0	0	0	0	0	0	0	0	0	0	0	Fungi	Ascomycota	Unassigned	Unassigned	Unassigned	Unassigned
0a4f22420288e0dea37f6a27c2d1520d	0	0	0	0	0	0	0	0	0	0	0	0	0	0	0	0	0	0	0	0	0	0	0	0	0	6	0	0	0	0	0	0	0	0	0	0	Fungi	Basidiomycota	Tremellomycetes	Tremellales	Cuniculitremaceae	Unassigned
0a511427992e29a58a584e5262d5141f	0	0	0	0	0	0	0	0	0	0	0	0	0	0	0	0	0	0	0	0	0	0	0	0	0	0	0	0	0	0	0	0	8	0	0	0	Fungi	Basidiomycota	Agaricostilbomycetes	Agaricostilbales	Ruineniaceae	Ruinenia
0a5176847ebda9eee386c6a7926e91ce	0	0	0	0	0	0	0	0	0	0	0	0	0	0	0	0	0	0	0	0	0	3	0	0	0	0	0	0	0	0	0	0	0	0	0	0	Fungi	Unassigned	Unassigned	Unassigned	Unassigned	Unassigned
0a56d7246528e9211a67c56ef06f1e7c	0	0	0	0	0	1	0	0	0	0	0	0	0	0	0	0	0	0	0	0	0	0	0	0	0	0	0	0	0	0	0	0	0	0	0	0	Fungi	Unassigned	Unassigned	Unassigned	Unassigned	Unassigned
0a573bbdf35e30b4a802967714254761	5	0	0	0	0	0	0	0	0	0	0	0	6	0	0	0	0	0	0	0	0	0	0	0	0	0	0	0	0	0	0	0	0	0	0	0	Fungi	Basidiomycota	Agaricomycetes	Agaricales	Pluteaceae	Pluteus
0a574ef7332d6a92b979d4bacabfd624	0	0	0	0	0	0	0	0	0	0	0	3	0	0	0	0	0	0	0	0	0	0	0	0	0	0	0	0	0	0	0	0	0	0	0	0	Fungi	Unassigned	Unassigned	Unassigned	Unassigned	Unassigned
0a579f5be31feee7824ea890cd2009fa	0	0	0	0	0	3	0	0	0	0	0	0	0	0	0	0	0	0	0	0	0	0	0	0	0	0	0	0	0	0	0	0	0	0	0	0	Fungi	Unassigned	Unassigned	Unassigned	Unassigned	Unassigned
0a635df7b3a66c9cdc3392b5a6d43c16	6	0	0	0	0	0	0	0	0	0	0	0	0	0	0	0	0	0	0	0	0	0	0	0	0	0	0	0	0	0	0	0	0	0	0	0	Fungi	Unassigned	Unassigned	Unassigned	Unassigned	Unassigned
0a67f4d98d5cc4c9770ad5f1c5bd6d05	0	0	0	0	0	0	0	0	0	0	0	0	0	0	0	0	0	0	0	0	0	0	0	0	0	0	0	0	0	0	25	0	0	0	0	0	Fungi	Unassigned	Unassigned	Unassigned	Unassigned	Unassigned
0a6a13d53a7b6b0bc5e4741b1244c5de	45	42	0	0	0	0	0	0	0	104	80	0	221	85	0	42	234	0	0	0	0	0	0	0	0	0	0	0	0	0	0	0	0	0	0	0	Fungi	Basidiomycota	Agaricomycetes	Polyporales	Ganodermataceae	Ganoderma
0a6b40bd46216d3cd1b2ddd585a472b1	0	0	0	0	0	0	0	0	0	0	0	0	0	0	0	0	2	0	0	0	0	0	0	0	0	0	0	0	0	0	0	0	0	0	0	0	Fungi	Unassigned	Unassigned	Unassigned	Unassigned	Unassigned
0a6d732b2e455e91bd512e917efce05c	0	0	0	0	0	0	0	0	0	0	0	0	0	0	0	0	0	0	0	0	0	0	1	0	0	0	0	0	0	0	0	0	0	0	0	0	Fungi	Unassigned	Unassigned	Unassigned	Unassigned	Unassigned
0a6fbe691a2b072b5e60368812857309	0	0	0	0	0	0	0	0	0	0	0	0	0	0	0	0	13	0	0	0	0	0	0	0	0	0	0	0	0	0	0	0	0	0	0	0	Fungi	Ascomycota	Sordariomycetes	Xylariales	Unassigned	Unassigned
0a72a388190a3d8875a962d201b81e73	0	0	0	0	0	0	0	0	0	0	0	0	1	0	0	0	0	0	0	0	0	0	0	0	0	0	0	0	0	0	0	0	0	0	0	0	Fungi	Unassigned	Unassigned	Unassigned	Unassigned	Unassigned
0a7831fb4d9482adf0b7132c51a19002	0	0	0	0	0	0	0	0	0	0	0	0	0	22	0	0	0	0	0	0	0	0	0	0	0	0	0	0	0	0	0	0	0	0	0	0	Fungi	Unassigned	Unassigned	Unassigned	Unassigned	Unassigned
0a78368a918771922d8631e2883a838f	0	0	0	0	0	0	0	0	0	0	0	0	0	0	0	0	6	0	0	0	0	0	0	0	0	0	0	0	0	0	0	0	0	0	0	0	Fungi	Unassigned	Unassigned	Unassigned	Unassigned	Unassigned
0a787c9252e1c030063c8a8ee96493bb	0	0	0	0	0	0	0	0	0	0	0	0	4	0	0	0	0	0	0	0	0	0	0	0	0	0	0	0	0	0	0	0	0	0	0	0	Fungi	Unassigned	Unassigned	Unassigned	Unassigned	Unassigned
0a7c06f85013db1d40712aaff9f4ba1c	0	0	0	0	0	0	0	0	0	0	0	0	0	0	0	0	0	0	0	0	0	0	0	0	0	0	0	0	0	0	0	0	31	0	0	0	Fungi	Unassigned	Unassigned	Unassigned	Unassigned	Unassigned
0a7cfc34bc4b398f8bc9e345f44b9083	0	0	0	0	0	0	0	0	0	0	0	0	0	0	0	0	0	0	0	0	0	6	0	0	0	0	0	0	0	0	0	0	0	0	0	0	Fungi	Ascomycota	Dothideomycetes	Pleosporales	Phaeosphaeriaceae	Setophoma
0a7f103f88156a37d7a5942f1d273bfb	0	0	0	0	0	0	0	0	0	0	0	0	0	0	0	0	0	0	0	0	0	0	0	0	0	0	0	0	7	0	0	0	0	0	0	0	Fungi	Unassigned	Unassigned	Unassigned	Unassigned	Unassigned
0a804d643c150c46fa27ebcbf79e0ecb	0	0	0	0	0	0	0	0	0	0	0	0	8	0	0	0	0	0	0	0	0	0	0	0	0	0	0	0	0	0	0	0	0	0	0	0	Fungi	Ascomycota	Sordariomycetes	Glomerellales	Plectosphaerellaceae	Unassigned
0a829ddfc8abb7f217293fc7e6f81ffc	0	0	0	0	0	14	0	0	0	0	1	0	0	0	0	0	0	0	0	0	0	0	0	0	0	0	0	0	0	0	0	0	0	0	0	0	Fungi	Unassigned	Unassigned	Unassigned	Unassigned	Unassigned
0a8c598ec30ce8743e8c05d31c1f82a4	0	0	0	0	0	0	0	0	0	0	2	0	0	0	0	0	0	0	0	0	0	0	0	0	0	0	0	0	0	0	0	0	0	0	0	0	Fungi	Ascomycota	Dothideomycetes	Pleosporales	Pleomassariaceae	Prosthemium
0a8c5cc3bb1307391602522c40196fe3	0	0	0	0	0	0	0	0	0	0	0	0	0	0	0	0	0	0	0	0	0	0	0	0	0	0	0	0	0	0	0	0	0	0	20	0	Fungi	Ascomycota	Sordariomycetes	Sordariales	Chaetomiaceae	Unassigned
0a8d7e37f36cfb2f8bc9a6f641c6b3c6	0	0	2	0	0	0	0	0	0	0	0	0	0	0	0	0	0	0	0	0	0	0	0	0	0	0	0	0	0	0	0	0	0	0	0	0	Fungi	Unassigned	Unassigned	Unassigned	Unassigned	Unassigned
0a8da9b578d7bc7d6aca2f3cf31ccac9	0	0	0	0	0	0	0	0	0	0	0	0	0	0	0	0	0	0	0	27	0	0	0	0	0	0	0	0	0	0	0	0	0	0	0	0	Fungi	Ascomycota	Sordariomycetes	Hypocreales	Nectriaceae	Ilyonectria
0a8ef77964735e04859e6f83c73743e4	0	0	0	0	0	0	0	0	0	0	0	0	0	2	0	0	0	0	0	0	0	0	0	0	0	0	0	0	0	0	0	0	0	0	0	0	Fungi	Unassigned	Unassigned	Unassigned	Unassigned	Unassigned
0a8fa11420f2eea8c45833ffb5ff9a98	0	0	0	0	0	0	0	0	0	0	0	0	0	0	0	0	0	0	0	0	0	0	0	4	0	0	0	0	0	0	0	0	0	0	22	0	Fungi	Basidiomycota	Agaricomycetes	Sebacinales	Serendipitaceae	Serendipita
0a90fbdbb84bc4b7c6d1d74ea34aa1ca	0	0	0	0	0	0	0	0	0	0	0	0	0	0	0	0	0	0	0	0	0	10	0	0	0	0	0	0	0	0	0	0	0	0	0	0	Fungi	Unassigned	Unassigned	Unassigned	Unassigned	Unassigned
0a9861f54a5a3055f2834dcf65f4aec5	0	0	0	0	0	0	0	0	0	0	0	0	0	0	0	0	0	0	0	0	0	0	0	0	0	0	0	0	0	0	0	0	3	0	0	0	Fungi	Ascomycota	Dothideomycetes	Capnodiales	Unassigned	Unassigned
0a98a90cd9f2ecef88020388e33aab58	0	0	0	0	0	2	0	0	0	0	0	0	0	0	0	0	0	0	0	0	0	0	0	0	0	0	0	0	0	0	0	0	0	0	0	0	Fungi	Unassigned	Unassigned	Unassigned	Unassigned	Unassigned
0a98b6c03dcc0d539e1abcc9b965699d	0	0	0	0	0	0	0	0	0	0	0	0	0	0	0	0	0	0	0	0	0	0	0	0	12	0	0	0	0	0	0	0	0	0	0	0	Fungi	Unassigned	Unassigned	Unassigned	Unassigned	Unassigned
0a9937fbcd46c5858422707212948867	0	0	0	0	0	7	0	0	0	0	0	0	0	0	0	0	0	0	0	0	0	0	0	0	0	0	0	0	0	0	0	0	0	0	0	0	Fungi	Unassigned	Unassigned	Unassigned	Unassigned	Unassigned
0a9b4e9d3f4280c11129cffa62a8fa79	0	0	0	0	0	0	0	0	0	0	0	0	0	0	0	0	0	0	0	0	0	0	0	0	0	0	1	0	0	0	0	0	0	0	0	0	Fungi	Unassigned	Unassigned	Unassigned	Unassigned	Unassigned
0aa124130bdf3c3e440f904d28b7bf7f	0	0	0	0	0	0	0	0	0	0	0	0	0	0	0	0	2	0	0	0	0	0	0	0	0	0	0	0	0	0	0	0	0	0	0	0	Fungi	Unassigned	Unassigned	Unassigned	Unassigned	Unassigned
0aa48e09bd650340479bc558abc7312b	0	0	0	0	0	0	0	0	0	0	0	0	10	0	0	0	0	0	0	0	0	0	0	0	0	0	0	0	0	0	0	0	0	0	0	0	Fungi	Unassigned	Unassigned	Unassigned	Unassigned	Unassigned
0aa6c31f8cde2236da71ee625203bf69	0	0	0	0	1	0	0	0	0	0	0	0	0	0	0	0	0	0	0	0	0	0	0	0	0	0	0	0	0	0	0	0	0	0	0	0	Fungi	Unassigned	Unassigned	Unassigned	Unassigned	Unassigned
0aad5ccde9931a8a800f8b5cd7aef0c8	0	0	0	0	0	0	0	0	0	0	0	0	0	0	0	0	0	0	0	0	0	0	0	0	0	0	0	0	29	0	0	0	0	0	0	0	Fungi	Unassigned	Unassigned	Unassigned	Unassigned	Unassigned
0ab3cd0e1f3b3d3b9b2fd05f9f62800b	0	0	0	0	1	0	0	0	0	0	0	0	0	0	0	0	0	0	0	0	0	0	0	0	0	0	0	0	0	0	0	0	0	0	0	0	Fungi	Unassigned	Unassigned	Unassigned	Unassigned	Unassigned
0ab4acda4ef123b04baca0b74e1a7c33	0	0	0	0	0	4	0	0	0	0	0	0	0	0	0	0	0	0	0	0	0	0	0	0	0	0	0	0	0	0	0	0	0	0	0	0	Fungi	Unassigned	Unassigned	Unassigned	Unassigned	Unassigned
0ab8bc4b0d3996ecc6fba8f73c666535	0	0	0	0	0	0	0	0	0	0	0	0	0	0	0	0	0	0	0	0	0	0	0	0	0	0	0	0	0	0	0	0	0	0	0	4	Fungi	Ascomycota	Unassigned	Unassigned	Unassigned	Unassigned
0ab8dcc85bc9fc3d146c0bd25f549d98	0	0	0	0	0	0	0	0	0	0	10	0	0	0	0	0	0	0	0	0	0	0	0	0	0	0	0	0	0	0	0	0	0	0	0	0	Fungi	Unassigned	Unassigned	Unassigned	Unassigned	Unassigned
0ab9bbdafbec2e1564c99d2fb2a0dd55	0	0	0	0	0	0	0	0	0	0	3	0	0	0	0	0	0	0	0	0	0	0	0	0	0	0	0	0	0	0	0	0	0	0	0	0	Fungi	Unassigned	Unassigned	Unassigned	Unassigned	Unassigned
0abbe0f9156c4748ab32d711a7338116	0	0	0	0	0	0	0	0	0	0	0	0	0	0	0	0	0	0	0	2	0	0	0	0	0	0	0	0	0	0	0	0	0	0	0	0	Fungi	Unassigned	Unassigned	Unassigned	Unassigned	Unassigned
0abca3b82244e962de735000ca416cdd	0	0	0	0	0	0	0	0	0	0	0	0	0	0	0	0	0	0	0	0	0	0	0	0	80	0	0	0	0	0	0	0	0	0	0	0	Fungi	Unassigned	Unassigned	Unassigned	Unassigned	Unassigned
0abe961cd8477e6e3400783384d4799c	0	0	0	0	0	0	0	0	0	0	0	0	0	0	0	0	0	0	0	0	0	6	0	0	0	0	0	0	0	0	0	0	0	0	0	0	Fungi	Unassigned	Unassigned	Unassigned	Unassigned	Unassigned
0abecc978218d02294923455a4087735	0	0	0	0	0	0	0	0	0	0	0	0	0	0	0	0	0	0	0	0	0	0	0	3	0	0	0	0	0	0	0	0	0	0	0	0	Fungi	Unassigned	Unassigned	Unassigned	Unassigned	Unassigned
0ac0f15486dec8a05192ec83d86970fd	0	0	0	0	0	0	0	0	0	0	0	0	0	0	0	0	0	0	0	0	0	0	0	0	0	0	0	0	0	0	0	0	0	0	1	0	Fungi	Unassigned	Unassigned	Unassigned	Unassigned	Unassigned
0ac453e9aa12afddea6d8b19e9d4784b	11	13	0	17	14	7	903	2	0	4	9	8	0	0	0	0	0	0	0	0	0	0	0	0	0	0	0	0	0	0	0	0	0	0	0	0	Fungi	Basidiomycota	Agaricomycetes	Agaricales	Hygrophoraceae	Hygrocybe
0ac8e712a23a7849904f5ad486bdf64c	0	0	0	0	0	0	0	0	0	4	0	0	0	0	0	0	0	0	0	0	0	0	0	0	0	0	0	0	0	0	0	0	0	0	0	0	Fungi	Unassigned	Unassigned	Unassigned	Unassigned	Unassigned
0ad25c11e6f81cec89a7b52e42823b5d	0	0	0	0	0	0	1	0	0	0	0	0	0	0	0	0	0	0	0	0	0	0	0	0	0	0	0	0	0	0	0	0	0	0	0	0	Fungi	Unassigned	Unassigned	Unassigned	Unassigned	Unassigned
0ad3146ef3a6f93adbb65135682f9c6d	0	0	0	0	0	0	0	0	0	0	0	0	0	0	0	0	0	0	0	0	0	0	0	0	0	0	0	0	0	0	0	0	0	0	0	46	Fungi	Unassigned	Unassigned	Unassigned	Unassigned	Unassigned
0ad347d28a05f681b21ca91b75b75f59	0	0	0	0	0	0	0	0	0	7	0	0	0	0	0	0	0	0	0	0	0	0	0	0	0	0	0	0	0	0	0	0	0	0	0	0	Fungi	Ascomycota	Sordariomycetes	Xylariales	Xylariaceae	Virgaria
0ad89bbdbed0c8757b852e5e4da58257	0	0	0	0	0	0	0	0	0	0	0	0	0	0	0	0	0	0	0	0	0	0	0	0	0	0	24	0	0	0	0	0	0	0	0	0	Fungi	Ascomycota	Sordariomycetes	Sordariales	Lasiosphaeriaceae	Apodus
0ada3d6eac01fbe4d59c9b4e30a24240	0	0	0	0	0	0	0	1	0	0	0	0	0	0	0	0	0	0	0	0	0	0	0	0	0	0	0	0	0	0	0	0	0	0	0	0	Fungi	Unassigned	Unassigned	Unassigned	Unassigned	Unassigned
0adb0fccb9609ed98d9ae0474ca1e598	0	0	0	0	0	0	0	0	0	0	0	0	3	0	0	0	0	0	0	0	0	0	0	0	0	0	0	0	0	0	0	0	0	0	0	0	Fungi	Unassigned	Unassigned	Unassigned	Unassigned	Unassigned
0adb5f7c60fddcc4664d764a066e4d3a	0	0	0	0	0	0	0	0	0	0	0	0	0	0	0	0	0	0	0	0	0	12	0	0	0	0	0	0	0	0	0	0	0	0	0	0	Fungi	Ascomycota	Sordariomycetes	Hypocreales	Unassigned	Unassigned
0ae140c4849055f6dcaf74b145161900	0	0	0	0	0	0	0	0	0	0	0	0	0	0	0	0	0	0	0	0	0	0	0	0	0	0	0	0	0	0	0	0	2	14	4	0	Fungi	Ascomycota	Leotiomycetes	Helotiales	Hyaloscyphaceae	Unassigned
0ae1e9c8fa27ed894f9ce567678553af	5	0	0	0	0	0	0	0	0	0	0	0	0	0	0	0	0	0	0	0	0	0	0	0	0	0	0	0	0	0	0	0	0	0	0	0	Fungi	Unassigned	Unassigned	Unassigned	Unassigned	Unassigned
0ae4b3b430e438cb8e05e14e2d391cc5	0	0	0	0	0	0	0	0	0	0	0	4	0	0	0	0	0	0	0	0	0	0	0	0	0	0	0	0	0	0	0	0	0	0	0	0	Fungi	Unassigned	Unassigned	Unassigned	Unassigned	Unassigned
0ae52b70840c394d508af8657a69acf6	0	0	0	0	0	0	0	0	0	0	0	0	0	0	0	0	0	0	0	0	0	0	0	0	0	0	0	0	0	0	0	0	0	7	0	0	Fungi	Basidiomycota	Agaricomycetes	Unassigned	Unassigned	Unassigned
0ae7c959e8a4d2bf0ef71c8ec349e888	0	0	0	0	0	0	0	0	0	0	0	0	0	0	0	0	0	0	0	0	0	0	4	0	0	0	0	0	0	0	0	0	0	0	0	0	Fungi	Unassigned	Unassigned	Unassigned	Unassigned	Unassigned
0ae844e1db205c0652f2a20e055357dd	0	0	0	0	0	0	0	0	0	0	0	0	0	0	0	0	0	0	0	0	0	0	0	909	0	0	0	0	0	0	0	0	0	0	0	0	Fungi	Ascomycota	Sordariomycetes	Hypocreales	Nectriaceae	Dactylonectria
0aec6aab16096e167abe5bd822fad89e	0	0	0	0	0	0	0	0	1	0	0	0	0	0	0	0	0	0	0	0	0	0	0	0	0	0	0	0	0	0	0	0	0	0	0	0	Fungi	Unassigned	Unassigned	Unassigned	Unassigned	Unassigned
0aed449b61f77225d35009e3f3ad0734	0	0	0	0	0	0	0	0	0	0	0	0	0	0	0	0	0	0	0	0	0	6	0	0	0	0	0	11	0	5	0	20	17	3	7	3	Fungi	Unassigned	Unassigned	Unassigned	Unassigned	Unassigned
0aef9068fca7940d9451bb0840e05111	0	0	0	0	0	0	0	0	0	0	0	0	0	0	0	0	0	0	0	0	0	0	10	0	0	0	0	0	0	0	0	0	0	0	0	0	Fungi	Unassigned	Unassigned	Unassigned	Unassigned	Unassigned
0aefdbe154fbc25427dd60b6c13def42	0	0	0	0	0	0	0	0	0	0	0	0	0	0	4	0	0	0	0	0	0	0	0	0	0	0	0	0	0	0	0	0	0	0	0	0	Fungi	Unassigned	Unassigned	Unassigned	Unassigned	Unassigned
0af15eb5e1e199596daefbbf7d3b80d3	0	0	7	0	0	0	0	0	0	0	4	0	0	0	0	0	0	0	0	0	0	0	0	0	0	0	0	0	0	0	0	0	0	0	0	0	Fungi	Ascomycota	Eurotiomycetes	Eurotiales	Aspergillaceae	Aspergillus
0af2554cc3a70aeee69c46438d3032f8	0	0	0	0	0	0	0	0	0	0	0	0	0	0	0	0	9	0	0	0	0	0	0	0	0	0	0	0	0	0	0	0	0	0	0	0	Fungi	Unassigned	Unassigned	Unassigned	Unassigned	Unassigned
0af30906acefc4f224a536ffa3f30991	0	0	0	0	0	0	0	0	0	0	0	0	0	0	0	0	0	0	0	0	0	0	0	0	13	0	0	0	0	0	0	0	0	0	0	0	Fungi	Unassigned	Unassigned	Unassigned	Unassigned	Unassigned
0af3b366e6ee932a61f1ee9a44901c19	0	0	0	0	0	0	0	0	0	0	0	0	0	0	0	0	0	0	0	0	0	0	0	0	0	0	0	0	0	0	0	0	0	0	0	1	Fungi	Unassigned	Unassigned	Unassigned	Unassigned	Unassigned
0af43cf435b66ba75456a8ea4d4772af	0	0	0	0	0	0	0	0	0	0	0	0	0	0	0	0	0	0	0	0	0	0	0	0	0	0	0	0	0	0	0	0	0	0	73	0	Fungi	Unassigned	Unassigned	Unassigned	Unassigned	Unassigned
0af581bc6e59ee69a6031cb99ebaa996	0	0	0	0	0	6	0	0	0	0	0	0	0	0	0	0	0	0	0	0	0	0	0	0	0	0	0	0	0	0	0	0	0	0	0	0	Fungi	Unassigned	Unassigned	Unassigned	Unassigned	Unassigned
0af5c790f7828c07592c51671e763aea	6	0	0	0	0	0	0	0	0	0	0	0	0	0	0	0	0	0	0	0	0	0	0	0	0	0	0	0	0	0	0	0	0	0	0	0	Fungi	Unassigned	Unassigned	Unassigned	Unassigned	Unassigned
0af6ef39e364055fc95120c3ccef9f32	0	0	0	0	0	0	0	0	0	0	0	0	0	0	0	0	16	0	0	0	0	0	0	0	0	0	0	0	0	0	0	0	0	0	0	0	Fungi	Unassigned	Unassigned	Unassigned	Unassigned	Unassigned
0af766a7fed85dbdfdfe51711b34b3f0	0	0	0	0	0	0	3	0	0	0	0	0	0	0	0	0	0	0	0	0	0	0	0	0	0	0	0	0	0	0	0	0	0	0	0	0	Fungi	Ascomycota	Eurotiomycetes	Unassigned	Unassigned	Unassigned
0af86c10fe0ac3471ae21279b77ea1d2	0	0	0	0	0	0	0	0	0	0	0	0	0	0	0	0	0	0	0	0	0	0	0	0	15	0	0	0	0	0	0	0	0	0	0	0	Fungi	Unassigned	Unassigned	Unassigned	Unassigned	Unassigned
0afa636871a46c40143bc5e2e956a09f	0	0	0	0	0	0	0	7	0	0	0	0	0	0	0	0	0	0	0	0	0	0	0	0	0	0	0	0	0	0	0	0	0	0	0	0	Fungi	Ascomycota	Sordariomycetes	Hypocreales	Hypocreales_fam_Incertae_sedis	Acremonium
0afc802bf75b36f7799f529e950a6b88	0	0	0	0	0	0	0	0	0	0	0	0	0	0	0	0	0	0	0	0	0	0	0	4	0	0	0	0	0	0	0	0	0	0	0	0	Fungi	Unassigned	Unassigned	Unassigned	Unassigned	Unassigned
0affce158592995e1e44d5f25cb4fadb	0	0	0	0	0	7	0	0	0	0	0	0	0	0	0	0	0	0	0	0	0	0	0	0	0	0	0	0	0	0	0	0	0	0	0	0	Fungi	Unassigned	Unassigned	Unassigned	Unassigned	Unassigned
0b05b790ad49c0a964391a2cfc4a5865	0	0	0	0	0	0	0	0	0	0	0	0	0	0	0	0	0	0	0	2	0	0	0	0	0	0	0	11	27	79	41	0	5	65	0	0	Fungi	Unassigned	Unassigned	Unassigned	Unassigned	Unassigned
0b071df64634dd8da4a86296af2a8e93	0	0	0	0	0	0	0	0	0	0	0	0	0	0	0	0	0	0	0	27	0	0	0	0	0	0	0	0	0	0	0	0	0	0	0	0	Fungi	Unassigned	Unassigned	Unassigned	Unassigned	Unassigned
0b082d085c8f3ca44f8c9b1d2001b418	0	0	0	0	0	0	0	0	0	0	0	0	0	0	0	0	0	0	0	0	0	0	0	16	0	0	0	0	0	0	0	0	0	0	0	0	Fungi	Unassigned	Unassigned	Unassigned	Unassigned	Unassigned
0b08ebd85c6d7ee9b8cb1256634c2eb8	10	0	0	0	22	0	0	0	0	0	0	0	92	10	0	0	150	0	27	0	0	0	0	0	0	0	0	0	6	16	8	14	0	11	10	16	Fungi	Ascomycota	Sordariomycetes	Hypocreales	Nectriaceae	Mariannaea
0b0b3ef088e9a88745bd6297e92bf11e	0	0	0	0	0	0	0	0	0	0	0	0	0	0	0	0	2	0	0	0	0	0	0	0	0	0	0	0	0	0	0	0	0	0	0	0	Fungi	Unassigned	Unassigned	Unassigned	Unassigned	Unassigned
0b0b691c8082f0b178a6ed31432745f1	20	26	9	0	20	7	1533	24	71	5	10	7	0	0	0	0	0	0	0	0	0	0	0	0	0	0	0	0	0	0	0	0	0	0	0	0	Fungi	Ascomycota	Sordariomycetes	Unassigned	Unassigned	Unassigned
0b10c63a522c6df5a284508f8b938835	0	12	0	0	0	0	0	0	0	4	0	0	0	22	0	0	0	0	0	0	0	0	0	0	0	0	0	0	0	0	0	0	0	0	0	0	Fungi	Mucoromycota	Mucoromycetes	Mucorales	Cunninghamellaceae	Absidia
0b1635148f14dc89207e32473ee937d7	0	0	0	0	0	0	0	0	0	0	0	0	0	0	0	0	0	0	0	0	0	0	0	0	0	0	0	5	0	0	0	0	0	0	0	0	Fungi	Unassigned	Unassigned	Unassigned	Unassigned	Unassigned
0b16d3552cc7abb4b0d26aede77932bc	0	0	0	0	0	0	0	0	0	0	0	0	0	0	0	0	2	0	0	0	0	0	0	0	0	0	0	0	0	0	0	0	0	0	0	0	Fungi	Unassigned	Unassigned	Unassigned	Unassigned	Unassigned
0b17621645f3d5e463e32c786ff66f46	0	0	0	0	0	0	0	0	0	0	0	0	0	0	0	0	4	0	0	0	0	0	0	0	0	0	0	0	0	0	0	0	0	0	0	0	Fungi	Unassigned	Unassigned	Unassigned	Unassigned	Unassigned
0b18d1c31d2beaceadaf3fdda517b747	0	0	0	0	0	0	0	0	0	0	0	0	0	0	0	0	0	0	0	2	9	0	6	0	2	24	0	5	0	0	0	0	0	0	0	0	Fungi	Unassigned	Unassigned	Unassigned	Unassigned	Unassigned
0b1a3f8776a0b626168eacbf761efbc4	0	0	0	0	0	0	0	0	0	10	0	0	0	0	0	0	0	0	0	0	0	0	0	0	0	0	0	0	0	0	0	0	0	0	0	0	Fungi	Ascomycota	Sordariomycetes	Hypocreales	Ophiocordycipitaceae	Unassigned
0b1af7194cddf202d931ea40c7333cdb	0	0	0	0	0	0	0	0	0	0	0	0	0	0	0	0	23	0	0	0	0	0	0	0	0	0	0	0	0	0	0	0	0	0	0	0	Fungi	Ascomycota	Sordariomycetes	Unassigned	Unassigned	Unassigned
0b1b8db923657aed646777d599e9f85c	0	0	0	0	0	2	0	0	0	0	0	0	0	0	0	0	0	0	0	0	0	0	0	0	0	0	0	0	0	0	0	0	0	0	0	0	Fungi	Unassigned	Unassigned	Unassigned	Unassigned	Unassigned
0b1b9f00dba2b0bad358b78743157a80	0	0	0	0	0	0	0	0	0	0	0	3	0	0	0	0	0	0	0	0	0	0	0	0	0	0	0	0	0	0	0	0	0	0	0	0	Fungi	Unassigned	Unassigned	Unassigned	Unassigned	Unassigned
0b1e1c982d2f8614417655597fa7cd68	0	0	0	0	0	8	0	0	0	0	0	0	0	0	0	0	0	0	0	0	0	0	0	0	0	0	0	0	0	0	0	0	0	0	0	0	Fungi	Unassigned	Unassigned	Unassigned	Unassigned	Unassigned
0b209fcf288ee1c3a1dc73d003a3940a	0	0	0	0	0	0	0	0	0	0	0	0	0	0	0	0	0	0	0	0	0	0	8	0	0	0	0	0	0	0	0	0	0	0	0	0	Fungi	Ascomycota	Sordariomycetes	Hypocreales	Unassigned	Unassigned
0b257b00f3ea664dd8794560a38c3ed4	0	0	0	0	0	0	0	0	0	0	0	0	0	0	0	0	0	0	0	0	6	0	13	0	0	0	0	0	0	0	0	0	0	0	0	0	Fungi	Basidiomycota	Agaricomycetes	Sebacinales	Unassigned	Unassigned
0b29c4f299c485a9290bee5b37466698	0	0	0	0	0	0	0	0	0	0	0	0	0	0	0	0	0	0	0	0	0	0	0	6	0	0	0	0	0	0	0	0	0	0	0	0	Fungi	Ascomycota	Sordariomycetes	Xylariales	Diatrypaceae	Unassigned
0b2dfef6e0e363ef4937450bde78249c	2	0	0	2	0	0	0	33	0	2	0	0	0	0	0	0	0	0	0	0	0	0	0	0	0	0	0	0	0	0	0	0	0	0	0	0	Fungi	Basidiomycota	Unassigned	Unassigned	Unassigned	Unassigned
0b3069c28d1c76e9ac47cde7a3917781	0	0	0	0	0	0	0	0	0	0	0	0	29	0	0	0	0	0	0	0	0	0	0	0	0	0	0	0	0	0	0	0	0	0	0	0	Fungi	Ascomycota	Sordariomycetes	Hypocreales	Hypocreales_fam_Incertae_sedis	Acremonium
0b311dcbdd8df55d760d7274f202c7ea	0	0	0	0	0	0	0	0	0	0	0	0	0	7	0	0	0	0	0	0	0	0	0	0	0	0	0	0	0	0	0	0	0	0	0	0	Fungi	Unassigned	Unassigned	Unassigned	Unassigned	Unassigned
0b32ee47382b350f67d3a536cac547ef	0	0	0	0	5	0	0	0	0	0	0	0	0	0	0	0	0	0	0	0	0	0	0	0	0	0	0	0	0	0	0	0	0	0	0	0	Fungi	Unassigned	Unassigned	Unassigned	Unassigned	Unassigned
0b3a1e54c82cfb1b79a690ad80b6ce08	0	0	0	0	0	0	0	0	0	0	0	0	0	0	0	0	0	6	0	0	0	0	0	0	0	0	0	0	0	0	0	0	0	0	0	0	Fungi	Unassigned	Unassigned	Unassigned	Unassigned	Unassigned
0b3a71175966fd8db18e4f8452c0f90c	0	0	0	0	0	0	0	0	0	0	0	0	0	0	0	0	0	0	0	0	0	0	0	0	44	0	0	0	0	0	0	0	0	0	0	0	Fungi	Ascomycota	Archaeorhizomycetes	Archaeorhizomycetales	Archaeorhizomycetaceae	Archaeorhizomyces
0b3c8a68eddc990abd9cc111043f36ce	0	0	0	0	0	14	0	0	0	0	0	0	0	0	0	0	0	0	0	0	0	0	0	0	0	0	0	0	0	0	0	0	0	0	0	0	Fungi	Unassigned	Unassigned	Unassigned	Unassigned	Unassigned
0b3f6cf5ca32b7fd2a3aa9b2ea23d6ee	0	0	0	0	0	0	0	0	0	0	0	0	2	0	0	0	0	0	0	0	0	0	0	0	0	0	0	0	0	0	0	0	0	0	0	0	Fungi	Ascomycota	Eurotiomycetes	Chaetothyriales	Unassigned	Unassigned
0b40ca2b0ae6dde820fc9743962adb70	0	0	0	0	0	0	0	0	0	0	3	0	0	0	0	0	0	0	0	0	0	0	0	0	0	0	0	0	0	0	0	0	0	0	0	0	Fungi	Unassigned	Unassigned	Unassigned	Unassigned	Unassigned
0b420ccdfbad871f04bb04232b077f1c	0	0	0	0	0	0	0	0	0	0	0	2	0	0	0	0	0	0	0	0	0	0	0	0	0	0	0	0	0	0	0	0	0	0	0	0	Fungi	Unassigned	Unassigned	Unassigned	Unassigned	Unassigned
0b4964264477c69b683aebc490c9fc6b	0	0	0	0	0	0	0	0	0	0	0	0	0	0	0	0	0	0	0	0	0	0	27	0	0	0	0	0	0	0	0	0	0	0	0	0	Fungi	Unassigned	Unassigned	Unassigned	Unassigned	Unassigned
0b49fd002ba61243c253b262021c1954	0	0	0	0	0	0	0	0	0	0	0	0	0	0	0	0	0	0	0	0	0	0	22	0	4	0	0	9	0	0	0	0	0	0	0	0	Fungi	Ascomycota	Leotiomycetes	Helotiales	Hyaloscyphaceae	Unassigned
0b4b14cb3501a3262ca46658f8a044a8	0	0	0	0	0	0	0	0	0	0	0	0	0	0	0	0	0	0	0	0	0	0	0	0	0	0	0	0	8	0	0	0	0	0	0	0	Fungi	Unassigned	Unassigned	Unassigned	Unassigned	Unassigned
0b4dffd1760635f7ee5eca9e175a6376	0	0	0	0	0	0	0	0	0	0	0	0	0	0	0	0	0	0	0	0	0	0	0	0	0	14	2	0	0	0	0	0	0	0	0	0	Fungi	Unassigned	Unassigned	Unassigned	Unassigned	Unassigned
0b5249021617fb6adf1cddcb9cf532a2	24	0	263	87	28	0	1797	89	40	0	0	0	0	0	0	0	0	0	0	0	0	0	0	0	0	0	0	0	0	0	0	0	0	0	0	0	Fungi	Unassigned	Unassigned	Unassigned	Unassigned	Unassigned
0b528bf1bb4f1d7cfbc4b09eab730d01	0	0	0	0	0	0	0	0	0	0	0	0	0	0	0	0	0	0	0	0	0	0	0	0	0	0	0	0	0	4	0	0	0	0	0	0	Fungi	Unassigned	Unassigned	Unassigned	Unassigned	Unassigned
0b5ea3ee97bd4a00ed4e25f9409d1206	0	0	0	0	0	0	0	0	0	0	0	9	0	0	0	0	0	0	0	0	0	0	0	0	0	0	0	0	0	0	0	0	0	0	0	0	Fungi	Unassigned	Unassigned	Unassigned	Unassigned	Unassigned
0b61596587ae814d15b869834aeb11cc	0	0	0	0	0	0	0	0	0	0	0	95	0	0	0	0	0	0	0	0	0	0	0	0	0	0	0	0	0	0	0	0	0	0	0	0	Fungi	Unassigned	Unassigned	Unassigned	Unassigned	Unassigned
0b63e90fbd63cca011b6e81145045db8	0	0	0	0	0	2	0	0	0	0	0	0	0	0	0	0	0	0	0	0	0	0	0	0	0	0	0	0	0	0	0	0	0	0	0	0	Fungi	Unassigned	Unassigned	Unassigned	Unassigned	Unassigned
0b666e0c63714fd8101113dbb87e3936	0	0	0	0	0	0	0	0	0	0	0	0	0	0	0	0	0	0	0	0	0	0	0	0	0	0	0	0	0	0	0	0	0	0	0	4	Fungi	Unassigned	Unassigned	Unassigned	Unassigned	Unassigned
0b6b316b6af5e2f112a1a2ef79fa2322	0	0	0	0	0	0	0	0	0	0	0	0	0	0	0	0	0	0	0	0	0	0	0	0	0	0	0	0	0	0	0	0	0	15	0	0	Fungi	Unassigned	Unassigned	Unassigned	Unassigned	Unassigned
0b6cfe57d117fd83140a5e0258b77871	0	0	0	0	0	0	0	0	0	0	0	0	0	0	0	0	0	0	0	1	0	0	0	0	0	0	0	0	0	0	0	0	0	0	0	0	Fungi	Basidiomycota	Agaricomycetes	Agaricales	Pluteaceae	Pluteus
0b70ba11b52a8ff4b46cbb24ad9c42e2	0	0	0	0	0	0	0	0	0	0	0	0	0	0	0	0	0	0	0	0	0	0	23	0	0	0	0	0	0	0	0	0	0	0	0	0	Fungi	Unassigned	Unassigned	Unassigned	Unassigned	Unassigned
0b733e6945e0a9ef2760a92e9c0d92b5	0	0	0	0	0	0	0	0	0	0	0	0	0	22	1	0	7	0	0	0	0	0	0	0	0	0	0	0	0	0	0	0	0	0	0	0	Fungi	Unassigned	Unassigned	Unassigned	Unassigned	Unassigned
0b76d785a80db8a2018413afce91aca1	0	0	0	0	0	0	0	0	0	13	0	0	0	0	0	0	0	0	0	0	0	0	0	0	0	0	0	0	0	0	0	0	0	0	0	0	Fungi	Unassigned	Unassigned	Unassigned	Unassigned	Unassigned
0b7b83a5286d30a8eaa7acec0ae9a05b	0	0	0	0	0	0	0	0	0	12	0	0	0	0	0	0	0	0	0	0	0	0	0	0	0	0	0	0	0	0	0	0	0	0	0	0	Fungi	Unassigned	Unassigned	Unassigned	Unassigned	Unassigned
0b7e414fb7cb27ebeb6912afb95042a9	0	0	0	0	0	0	0	0	0	0	2	0	0	0	0	0	0	0	0	0	0	0	0	0	0	0	0	0	0	0	0	0	0	0	0	0	Fungi	Unassigned	Unassigned	Unassigned	Unassigned	Unassigned
0b8126283c2432afee7da968f22ebb8f	0	0	0	0	0	0	0	0	0	0	0	0	0	0	0	0	0	0	0	0	0	0	0	0	0	0	0	0	0	0	0	0	8	0	0	0	Fungi	Unassigned	Unassigned	Unassigned	Unassigned	Unassigned
0b81d5ea05ca4723669ee80e0723f9cb	0	0	0	0	0	0	0	0	0	0	0	0	0	0	0	0	0	0	0	30	0	0	0	0	0	0	0	0	0	0	0	0	0	0	0	0	Fungi	Unassigned	Unassigned	Unassigned	Unassigned	Unassigned
0b82ddc31752e1813314940d3e56b7dc	0	0	0	0	0	0	0	0	0	0	3	0	0	0	0	0	0	0	0	0	0	0	0	0	0	0	0	0	0	0	0	0	0	0	0	0	Fungi	Unassigned	Unassigned	Unassigned	Unassigned	Unassigned
0b83d56b2d398b99aa1a393c5c43269d	0	0	0	0	0	0	0	0	0	0	3	0	0	0	0	0	0	0	0	0	0	0	0	0	0	0	0	0	0	0	0	0	0	0	0	0	Fungi	Unassigned	Unassigned	Unassigned	Unassigned	Unassigned
0b8838f38d6b200e636d300eaa38ab0b	0	0	0	0	0	0	0	0	0	0	0	0	0	0	0	0	0	0	0	0	0	16	0	0	8	7	0	0	0	0	0	0	0	0	0	0	Fungi	Ascomycota	Leotiomycetes	Helotiales	Leotiaceae	Alatospora
0b89f7d7a4269282f280c4c709d60e68	0	0	0	0	0	0	0	0	0	0	0	3	0	0	0	0	0	0	0	0	0	0	0	0	0	0	0	0	0	0	0	0	0	0	0	0	Fungi	Unassigned	Unassigned	Unassigned	Unassigned	Unassigned
0b8ec856a0fddc251237893d0322f2d0	0	0	0	0	0	0	0	0	0	0	0	0	0	0	0	0	0	0	0	0	0	0	0	0	0	57	0	0	0	0	0	0	0	0	0	15	Fungi	Ascomycota	Sordariomycetes	Hypocreales	Hypocreales_fam_Incertae_sedis	Acremonium
0b8f3ad8f05cd3be72a201a84b2fbfa7	0	0	0	0	0	0	0	0	0	0	0	0	0	0	0	0	0	0	0	0	0	0	0	0	0	0	0	0	0	0	0	0	0	1	0	0	Fungi	Unassigned	Unassigned	Unassigned	Unassigned	Unassigned
0b91a138e89f8353f451a572f4b90b2a	0	0	0	0	0	0	0	0	0	0	0	0	0	0	0	0	0	0	0	3	0	0	0	0	0	0	0	0	0	0	0	0	0	0	0	0	Fungi	Unassigned	Unassigned	Unassigned	Unassigned	Unassigned
0b933b4bf34e86ad83991f2a3c94a65d	9	0	0	0	0	0	0	0	0	0	0	0	23	0	0	0	7	0	0	0	0	0	0	0	0	0	0	0	0	0	0	0	0	0	0	0	Fungi	Unassigned	Unassigned	Unassigned	Unassigned	Unassigned
0b9391396a34860dbf064862f38bb574	0	0	0	0	0	0	0	0	0	0	0	3	0	0	0	0	0	0	0	0	0	0	0	0	0	0	0	0	0	0	0	0	0	0	0	0	Fungi	Unassigned	Unassigned	Unassigned	Unassigned	Unassigned
0b948202eab56136134b7c7fed73ed61	0	0	0	0	0	0	0	0	0	0	0	0	0	0	0	0	2	0	0	0	0	0	0	0	0	0	0	0	0	0	0	0	0	0	0	0	Fungi	Basidiomycota	Unassigned	Unassigned	Unassigned	Unassigned
0b949083be80d7e3bbaa887e587daaf1	0	0	0	0	0	0	0	0	0	0	0	0	0	0	0	0	0	0	0	0	0	0	0	0	0	0	0	0	0	0	6	0	0	0	0	0	Fungi	Ascomycota	Sordariomycetes	Hypocreales	Nectriaceae	Calonectria
0b95cffa7c78c8c73e40f25b2f1d56bc	0	0	0	2	0	0	0	0	0	0	8	0	0	0	0	0	0	0	0	0	0	0	0	0	0	0	0	0	0	0	0	0	0	0	0	0	Fungi	Basidiomycota	Agaricomycetes	Russulales	Peniophoraceae	Unassigned
0b98773eefdb6067a3309b60ca109af6	0	0	1	0	0	0	0	0	0	0	0	0	0	0	0	0	0	0	0	0	0	0	0	0	0	0	0	0	0	0	0	0	0	0	0	0	Fungi	Unassigned	Unassigned	Unassigned	Unassigned	Unassigned
0b9b30b8d371e56359eced9be6cc4f42	0	0	0	0	0	0	0	0	0	0	0	0	0	0	0	0	0	0	0	0	0	0	2	0	0	0	0	0	0	0	0	0	0	0	0	0	Fungi	Unassigned	Unassigned	Unassigned	Unassigned	Unassigned
0baa0d487535965aacfe96b9e04ba65c	0	0	0	6	3	0	0	0	0	0	0	0	0	0	0	0	0	0	0	0	0	0	0	0	0	0	0	0	0	0	0	0	0	0	0	0	Fungi	Ascomycota	Sordariomycetes	Xylariales	Unassigned	Unassigned
0babadc5465dd2e4b0761a8cf6a6ac66	0	0	0	18	0	0	0	0	0	0	0	0	0	0	0	0	0	0	0	0	0	0	0	0	0	0	0	0	0	0	0	0	0	0	0	0	Fungi	Ascomycota	Unassigned	Unassigned	Unassigned	Unassigned
0bac4b26f0e8ee6786effbdc0bd1338f	0	0	0	0	0	0	0	0	0	0	0	0	0	0	0	0	0	0	0	0	0	0	0	0	0	0	0	0	0	0	0	0	0	0	0	5	Fungi	Unassigned	Unassigned	Unassigned	Unassigned	Unassigned
0bad0ebd87ee4905f372f9770cddccac	0	0	0	0	0	2	0	0	0	0	0	0	0	0	0	0	0	0	0	0	0	0	0	0	0	0	0	0	0	0	0	0	0	0	0	0	Fungi	Unassigned	Unassigned	Unassigned	Unassigned	Unassigned
0bae3cfcbb21c3b4a7f633cee4a633b5	0	0	0	0	0	0	0	0	0	0	0	0	0	0	0	0	0	0	0	0	0	0	0	0	0	0	3	0	0	0	0	0	0	0	0	0	Fungi	Unassigned	Unassigned	Unassigned	Unassigned	Unassigned
0baf8af73a617947e7477627cc11e045	0	0	0	0	0	0	0	0	0	0	0	0	0	0	0	0	4	0	0	0	0	0	0	0	0	0	0	0	0	0	0	0	0	0	0	0	Fungi	Unassigned	Unassigned	Unassigned	Unassigned	Unassigned
0baf8cacc2c6497f54320a17e5d01e5e	0	0	0	0	0	0	5	0	0	0	0	0	0	0	0	0	0	0	0	0	0	0	0	0	0	0	0	0	0	0	0	0	0	0	0	0	Fungi	Unassigned	Unassigned	Unassigned	Unassigned	Unassigned
0bb4539e51d48402eee417f485761a52	0	0	0	0	0	0	0	0	0	0	0	0	0	0	0	0	0	0	0	0	0	0	0	0	0	22	0	0	0	0	0	0	0	0	0	0	Fungi	Unassigned	Unassigned	Unassigned	Unassigned	Unassigned
0bbd0c1b3f89ab9698ad17ae6ed140f1	0	0	0	0	0	0	0	0	0	0	0	0	0	0	0	0	0	1	0	0	0	0	0	0	0	0	0	15	0	0	0	0	0	0	0	0	Fungi	Ascomycota	Sordariomycetes	Xylariales	Amphisphaeriaceae	Seimatosporium
0bc1b11e54769db0ead5e42d526980ec	0	0	0	0	5	0	0	0	0	0	0	0	0	0	0	0	0	0	0	0	0	0	0	0	0	0	0	0	0	0	0	0	0	0	0	0	Fungi	Basidiomycota	Agaricomycetes	Unassigned	Unassigned	Unassigned
0bc1b94f829b9fc5ad9b31165d7f93e5	0	0	0	0	0	0	0	0	0	0	0	0	46	0	0	0	0	0	0	0	0	0	0	0	0	0	0	0	0	0	0	0	0	0	0	0	Fungi	Unassigned	Unassigned	Unassigned	Unassigned	Unassigned
0bc1dba53fad847760b3196fdef006de	0	0	0	0	0	0	0	0	0	0	0	0	0	0	0	0	0	0	0	0	0	0	0	0	0	0	0	0	0	0	0	11	0	0	0	2	Fungi	Unassigned	Unassigned	Unassigned	Unassigned	Unassigned
0bc85f15dcb7f409fe5c6b42214144ed	0	0	0	0	0	0	0	0	0	0	0	0	0	0	0	0	0	0	0	0	3	0	0	0	0	0	8	0	0	0	0	0	0	0	0	0	Fungi	Basidiomycota	Agaricomycetes	Polyporales	Meruliaceae	Unassigned
0bc938b00403c1252ed9481ee961db2c	0	0	0	0	0	0	0	0	0	0	0	0	0	0	0	0	39	0	0	0	0	0	0	0	0	0	0	0	0	0	0	0	0	0	0	0	Fungi	Ascomycota	Unassigned	Unassigned	Unassigned	Unassigned
0bca4a29eef7fa762732c0de7b5cec6e	0	0	0	0	0	0	0	0	0	0	0	0	29	0	0	0	0	0	0	0	0	0	0	0	0	0	0	0	0	0	0	0	0	0	0	0	Fungi	Ascomycota	Sordariomycetes	Hypocreales	Clavicipitaceae	Metarhizium
0bd0f4c7495253010b7dc7ff56052c3a	0	0	0	0	8	0	0	0	0	0	0	0	0	0	0	0	0	0	0	0	0	0	0	0	0	0	0	0	0	0	0	0	0	0	0	0	Fungi	Ascomycota	Eurotiomycetes	Chaetothyriales	Unassigned	Unassigned
0bd16db64b0333978f7ba65552c0931e	0	0	0	0	0	0	0	0	0	0	0	0	0	0	0	0	2	0	0	0	0	0	0	0	0	0	0	0	0	0	0	0	0	0	0	0	Fungi	Unassigned	Unassigned	Unassigned	Unassigned	Unassigned
0bd2b8884c8c596fb6bf90da9d608131	0	0	0	0	0	0	0	0	0	0	0	0	0	0	0	0	4	0	0	0	0	0	0	0	0	0	0	0	0	0	0	0	0	0	0	0	Fungi	Unassigned	Unassigned	Unassigned	Unassigned	Unassigned
0bd45730058f922cb986f9add18c656d	0	0	0	0	0	5	0	0	0	0	0	0	0	0	0	0	0	0	0	0	0	0	0	0	0	0	0	0	0	0	0	0	0	0	0	0	Fungi	Unassigned	Unassigned	Unassigned	Unassigned	Unassigned
0bd4a7ff6cad9c662270bf7b0a3bb08c	0	0	0	0	0	0	0	0	0	0	1	0	0	0	0	0	0	0	0	0	0	0	0	0	0	0	0	0	0	0	0	0	0	0	0	0	Fungi	Unassigned	Unassigned	Unassigned	Unassigned	Unassigned
0bd5a1c20cd485d20675089f252c32ca	0	0	0	0	0	0	0	0	0	0	0	0	9	0	0	0	0	0	0	0	0	0	0	0	0	0	0	0	0	0	0	0	0	0	0	0	Fungi	Unassigned	Unassigned	Unassigned	Unassigned	Unassigned
0bd94f3310720805e91abdbb1cac65c8	0	0	0	0	0	0	0	0	0	2	0	0	0	0	0	0	0	0	0	0	0	0	0	0	0	0	0	0	0	0	0	0	0	0	0	0	Fungi	Unassigned	Unassigned	Unassigned	Unassigned	Unassigned
0bdd2bae20c9ae3cb54df17339387959	0	0	0	0	0	0	0	0	0	0	0	0	0	0	0	0	0	0	0	0	0	0	0	0	0	0	0	0	0	0	0	0	0	0	3	0	Fungi	Unassigned	Unassigned	Unassigned	Unassigned	Unassigned
0be3b495f05f889a5e45a9e70aa2eeed	0	0	0	0	0	0	0	0	0	0	0	0	0	0	0	0	0	0	0	0	6	0	0	0	0	0	0	0	0	0	0	0	0	0	0	0	Fungi	Unassigned	Unassigned	Unassigned	Unassigned	Unassigned
0be5965d9b5811128366ea855ea4bfaf	21	0	0	0	0	0	0	0	0	0	0	0	0	0	0	0	0	0	0	0	0	0	0	0	0	0	0	0	0	0	0	0	0	0	0	0	Fungi	Ascomycota	Dothideomycetes	Pleosporales	Lophiostomataceae	Flabellascoma
0be63888c69d4bd3cac9632455eeff15	0	0	0	0	0	0	0	0	0	0	0	0	0	0	0	0	0	0	0	0	0	0	6	0	0	0	0	0	0	0	0	0	0	0	0	0	Fungi	Ascomycota	Eurotiomycetes	Eurotiales	Aspergillaceae	Penicillium
0be71fb3eb4befebd5e94db9352c60dd	0	0	0	0	0	0	0	0	0	0	0	0	0	0	0	0	0	0	0	0	0	7	4	0	0	0	0	0	0	0	0	0	0	0	0	0	Fungi	Unassigned	Unassigned	Unassigned	Unassigned	Unassigned
0befdeca042ab42d317bddcbb4cf7ba1	0	0	0	0	1	0	0	0	0	0	0	0	0	0	0	0	0	0	0	0	0	0	0	0	0	0	0	0	0	0	0	0	0	0	0	0	Fungi	Rozellomycota	Unassigned	Unassigned	Unassigned	Unassigned
0bf28460ba8a54e4183f6f3cbd4d8332	0	7	0	0	0	0	0	0	0	0	0	0	0	0	0	0	0	0	0	0	0	0	0	0	0	0	0	0	0	0	0	0	0	0	0	0	Fungi	Ascomycota	Sordariomycetes	Hypocreales	Stachybotryaceae	Unassigned
0bf3433bf6044aba279b3dfbfadcaf9d	0	0	0	0	0	0	0	0	0	0	0	0	0	0	0	0	0	0	0	0	0	0	0	0	0	0	0	0	0	0	0	20	0	0	0	0	Fungi	Unassigned	Unassigned	Unassigned	Unassigned	Unassigned
0bf438569f37989dc201c87ff3412f11	0	0	0	0	0	0	0	0	0	0	0	0	0	0	0	0	0	0	0	0	0	0	0	0	0	0	0	0	0	0	0	142	0	0	0	0	Fungi	Ascomycota	Archaeorhizomycetes	Archaeorhizomycetales	Archaeorhizomycetaceae	Archaeorhizomyces
0bf55dc32d2e65e26cc5ae21ff0ee732	0	0	0	0	0	0	0	0	0	0	0	0	0	0	0	0	0	0	0	0	0	0	0	0	0	0	0	0	0	0	0	0	0	168	0	0	Fungi	Ascomycota	Archaeorhizomycetes	Archaeorhizomycetales	Archaeorhizomycetaceae	Archaeorhizomyces
0bf77428e4326d62e8c2649ed5a80fdd	0	0	2	0	0	0	0	0	0	0	0	0	0	0	0	0	0	0	0	0	0	0	0	0	0	0	0	0	0	0	0	0	0	0	0	0	Fungi	Unassigned	Unassigned	Unassigned	Unassigned	Unassigned
0bf7e2dd1cea4435891f0bf8c5c15e5e	0	0	0	0	0	0	0	0	0	0	0	0	0	0	0	0	0	0	0	0	0	16	0	0	0	0	0	0	0	0	0	0	0	0	0	0	Fungi	Unassigned	Unassigned	Unassigned	Unassigned	Unassigned
0c024011832c4aa70d4f67d66b5cf47a	1	0	0	0	0	0	0	0	0	0	0	0	0	0	0	0	0	0	0	0	0	0	0	0	0	0	0	0	0	0	0	0	0	0	0	0	Fungi	Ascomycota	Leotiomycetes	Helotiales	Unassigned	Unassigned
0c027efd1587e819df5309fa8021819b	0	0	0	15	0	0	0	0	0	0	0	0	0	0	0	0	0	0	0	0	0	0	0	0	0	0	0	0	0	0	0	0	0	0	0	0	Fungi	Unassigned	Unassigned	Unassigned	Unassigned	Unassigned
0c02b6c3d5ac489285251b02caa81977	0	0	0	0	0	0	0	0	0	0	0	0	0	0	0	0	0	0	0	0	9	0	0	0	0	0	0	0	0	0	0	0	0	0	0	0	Fungi	Unassigned	Unassigned	Unassigned	Unassigned	Unassigned
0c040549a09cf5dac64587044a3fd90d	0	0	0	0	0	0	0	0	4	0	0	0	0	0	0	0	0	0	0	0	0	0	0	0	0	0	0	0	0	0	0	0	0	0	0	0	Fungi	Basidiomycota	Tremellomycetes	Tremellales	Bulleribasidiaceae	Hannaella
0c04d468348e1c21350e405f9d1aa7a3	0	0	0	0	0	0	0	0	0	0	0	0	0	0	0	0	0	0	0	0	0	0	0	0	0	0	0	0	0	0	0	0	0	0	0	55	Fungi	Unassigned	Unassigned	Unassigned	Unassigned	Unassigned
0c06a2ecf303037cb77cf66d8e85c94b	2	0	0	0	0	0	0	0	0	0	0	0	0	0	0	0	0	0	0	0	0	0	0	0	0	0	0	0	0	0	0	0	0	0	0	0	Fungi	Unassigned	Unassigned	Unassigned	Unassigned	Unassigned
0c0c614d11fc4011043d9c1fa42c8b3f	0	0	0	0	0	0	0	0	0	0	0	0	0	0	0	0	63	0	0	0	0	0	0	0	0	0	0	0	0	0	0	0	0	0	0	0	Fungi	Unassigned	Unassigned	Unassigned	Unassigned	Unassigned
0c13a78808228f863d613b2ecafa032b	0	0	0	0	0	0	0	0	0	0	0	0	0	0	0	0	25	0	0	0	0	0	0	0	0	0	0	0	0	0	0	0	0	0	0	0	Fungi	Unassigned	Unassigned	Unassigned	Unassigned	Unassigned
0c16988c87eee8e74fc15968f7cc9766	0	0	0	0	0	0	0	0	0	0	2	0	0	0	0	0	0	0	0	0	0	0	0	0	0	0	0	0	0	0	0	0	0	0	0	0	Fungi	Unassigned	Unassigned	Unassigned	Unassigned	Unassigned
0c17a1dd822c72338651554af258c374	0	0	0	0	3	0	0	0	0	0	0	0	0	0	0	0	0	0	0	0	0	0	0	0	0	0	0	0	0	0	0	0	0	0	0	0	Fungi	Unassigned	Unassigned	Unassigned	Unassigned	Unassigned
0c1bc89d2bc85a632b2601a921b5c1ec	0	2	0	0	0	0	0	0	0	0	0	0	0	0	0	0	0	0	0	0	0	0	0	0	0	0	0	0	0	0	0	0	0	0	0	0	Fungi	Unassigned	Unassigned	Unassigned	Unassigned	Unassigned
0c1d021b608e27f777d6f07764b6be33	0	0	0	0	0	0	0	0	0	0	0	0	0	0	0	0	0	0	0	0	0	4	0	0	3	0	0	0	4	0	17	9	40	0	0	12	Fungi	Basidiomycota	Microbotryomycetes	Leucosporidiales	Unassigned	Unassigned
0c23eb15e0026d8cdc67a728822fbcf5	0	0	0	0	0	0	0	0	0	0	0	0	0	0	0	0	0	0	0	0	0	0	0	0	0	0	0	0	0	0	4	7	0	7	0	81	Fungi	Basidiomycota	Agaricomycetes	Trechisporales	Hydnodontaceae	Unassigned
0c28ff316ede8a503554f04537300108	0	0	0	0	0	0	0	0	0	0	0	0	0	0	0	0	0	0	0	0	0	0	0	0	0	0	0	0	0	0	0	0	105	0	0	0	Fungi	Unassigned	Unassigned	Unassigned	Unassigned	Unassigned
0c292fca2352581507f1e84ebb421d49	0	0	0	0	0	0	0	0	0	0	0	0	0	0	0	0	4	0	0	0	0	0	0	0	0	0	0	0	0	0	0	0	0	0	0	0	Fungi	Unassigned	Unassigned	Unassigned	Unassigned	Unassigned
0c2a0dbe22e2e431e0d3e4483051bca8	0	0	0	0	0	0	0	0	0	0	3	0	0	0	0	0	0	0	0	0	0	0	0	0	0	0	0	0	0	0	0	0	0	0	0	0	Fungi	Unassigned	Unassigned	Unassigned	Unassigned	Unassigned
0c2b4409c4a0bbc73e01dde8d8ca1392	0	0	0	0	0	0	0	0	0	0	0	0	0	0	0	0	2	0	0	0	0	0	0	0	0	0	0	0	0	0	0	0	0	0	0	0	Fungi	Unassigned	Unassigned	Unassigned	Unassigned	Unassigned
0c300a23f6c37366302d4389de73e7a7	0	0	0	0	0	0	0	0	0	0	0	0	0	0	0	0	0	0	0	0	0	0	0	0	0	3	0	0	0	0	0	0	0	0	0	0	Fungi	Unassigned	Unassigned	Unassigned	Unassigned	Unassigned
0c322b99f48e3f39ac31723c1e911900	0	0	0	0	0	0	0	0	0	0	0	17	0	0	0	0	0	0	0	0	0	0	0	0	0	0	0	0	0	0	0	0	0	0	0	0	Fungi	Ascomycota	Sordariomycetes	Hypocreales	Stachybotryaceae	Alfaria
0c32699a7bcd362065c2b4b8ed5bedee	0	0	0	0	0	0	0	0	0	0	0	0	0	0	0	0	2	0	0	0	0	0	0	0	0	0	0	0	0	0	0	0	0	0	0	0	Fungi	Unassigned	Unassigned	Unassigned	Unassigned	Unassigned
0c35607f1a10169e7722ec069fa657fe	0	0	0	0	0	0	0	0	0	0	0	0	0	0	0	0	0	0	0	0	0	0	22	0	0	0	0	0	0	0	0	0	0	0	0	0	Fungi	Unassigned	Unassigned	Unassigned	Unassigned	Unassigned
0c36a43535cd1730aa2af89fa08f4a75	0	0	0	0	0	0	0	0	0	0	0	0	0	0	0	0	0	0	0	0	0	0	0	0	0	0	0	0	0	0	0	0	3	0	0	0	Fungi	Unassigned	Unassigned	Unassigned	Unassigned	Unassigned
0c3709376d6ef7eecc817949e740e0e7	0	0	0	0	0	0	0	0	0	0	0	0	0	0	0	0	0	0	0	0	0	0	0	0	0	0	0	0	0	0	0	0	0	51	0	0	Fungi	Unassigned	Unassigned	Unassigned	Unassigned	Unassigned
0c3752f7a5ddc86a212f61c886d12241	0	0	0	0	4	0	0	0	0	0	0	0	0	0	0	0	0	0	0	0	0	0	0	0	0	0	0	0	0	0	0	0	0	0	0	0	Fungi	Basidiomycota	Cystobasidiomycetes	Cystobasidiomycetes_ord_Incertae_sedis	Symmetrosporaceae	Symmetrospora
0c39b7e6c1347de8b4b2793d4aada458	0	0	0	0	0	0	0	0	0	0	14	0	0	0	0	0	0	0	0	0	0	0	0	0	0	0	0	0	0	0	0	0	0	0	0	0	Fungi	Ascomycota	Sordariomycetes	Xylariales	Xylariaceae	Hypoxylon
0c42e0dfb077b2fda903972f2f4d706c	0	0	0	0	0	0	0	0	0	0	0	0	0	0	0	0	0	0	0	0	0	2	0	0	0	0	0	0	0	0	0	0	0	0	0	0	Fungi	Unassigned	Unassigned	Unassigned	Unassigned	Unassigned
0c456661596fa33b16560173c01ba890	0	0	0	0	0	0	0	0	0	0	0	0	0	0	0	0	0	0	0	0	0	39	0	0	0	0	0	0	0	0	0	0	0	0	0	0	Fungi	Ascomycota	Archaeorhizomycetes	Archaeorhizomycetales	Archaeorhizomycetaceae	Archaeorhizomyces
0c4750cd2c878b769c74cb65294e2b51	0	0	0	0	0	0	0	0	0	0	0	0	0	0	0	0	0	0	0	0	0	0	0	85	0	0	0	0	0	0	0	0	0	0	0	0	Fungi	Unassigned	Unassigned	Unassigned	Unassigned	Unassigned
0c49cdbb1934707ee8f52c5dcf2cd929	0	0	0	0	0	0	0	0	0	0	0	3	0	0	0	0	0	0	0	0	0	0	0	0	0	0	0	0	0	0	0	0	0	0	0	0	Fungi	Unassigned	Unassigned	Unassigned	Unassigned	Unassigned
0c4c7cf55e14c6df173d24ec729b5323	0	0	0	0	0	0	0	0	0	0	0	0	0	0	0	0	0	0	0	0	0	0	0	0	0	12	0	0	0	0	0	0	0	0	0	0	Fungi	Unassigned	Unassigned	Unassigned	Unassigned	Unassigned
0c527973806e7c2c09f13f0a6b5ba298	0	0	0	0	0	0	0	0	0	0	0	0	0	0	0	0	0	0	0	0	0	0	4	0	0	0	0	0	0	0	0	0	0	0	0	0	Fungi	Unassigned	Unassigned	Unassigned	Unassigned	Unassigned
0c5699b8a4075d3cf65f6d883774d499	0	0	0	0	0	0	0	0	0	0	1	0	0	0	0	0	0	0	0	0	0	0	0	0	0	0	0	0	0	0	0	0	0	0	0	0	Fungi	Unassigned	Unassigned	Unassigned	Unassigned	Unassigned
0c5b1b5b399c2c0726be5f890e7fb453	0	0	0	0	0	16	0	0	0	0	0	0	0	0	0	0	0	0	0	0	0	0	0	0	0	0	0	0	0	0	0	0	0	0	0	0	Fungi	Unassigned	Unassigned	Unassigned	Unassigned	Unassigned
0c5d3dae97ac4b4325f374cca64a4f3e	0	0	0	0	0	0	0	0	0	0	0	0	0	0	0	0	3	0	0	0	0	0	0	0	0	0	0	0	0	0	0	0	0	0	0	0	Fungi	Unassigned	Unassigned	Unassigned	Unassigned	Unassigned
0c6056b5ad006d1391a880bb291149d6	0	0	0	0	0	0	0	0	0	0	0	0	0	0	0	0	0	0	0	0	0	0	0	0	0	0	0	68	0	0	0	0	0	0	0	0	Fungi	Ascomycota	Archaeorhizomycetes	Archaeorhizomycetales	Archaeorhizomycetaceae	Archaeorhizomyces
0c60b55668c8c8eacd37553763fb27d4	0	0	0	0	0	0	0	0	0	0	0	0	0	0	0	0	0	0	0	0	0	0	0	14	0	0	0	0	0	0	0	0	0	0	0	0	Fungi	Glomeromycota	Unassigned	Unassigned	Unassigned	Unassigned
0c62986163668814b9375f400f2cc3f1	7	6	4	2988	4	7	0	0	3	0	0	2	0	0	0	24	0	0	0	0	0	0	0	0	0	0	0	0	0	0	0	0	0	0	0	0	Fungi	Unassigned	Unassigned	Unassigned	Unassigned	Unassigned
0c64368e146de86da99dd85e90b3d0fe	0	0	0	0	0	0	0	0	0	0	0	0	0	0	0	0	0	0	0	0	0	0	3	0	0	0	0	0	0	0	0	0	0	0	0	0	Fungi	Basidiomycota	Unassigned	Unassigned	Unassigned	Unassigned
0c689d2f089d0fa46b93005d8e96865e	0	0	0	0	0	0	0	0	0	0	0	0	0	0	0	0	0	509	0	0	0	0	0	0	0	0	0	0	0	0	0	0	0	0	0	0	Fungi	Unassigned	Unassigned	Unassigned	Unassigned	Unassigned
0c6ac75fa9d64b1cbbdedb323f5c74d8	0	0	0	0	0	0	1	0	0	0	0	0	0	0	0	0	0	0	0	0	0	0	0	0	0	0	0	0	0	0	0	0	0	0	0	0	Fungi	Unassigned	Unassigned	Unassigned	Unassigned	Unassigned
0c6bb57c2586233b64fd6d537b631f39	0	0	0	0	0	0	0	0	0	0	0	0	0	0	0	0	0	0	0	0	0	0	8	0	0	0	0	0	0	0	0	0	0	0	0	0	Fungi	Unassigned	Unassigned	Unassigned	Unassigned	Unassigned
0c6ce61517b7eaef1ecb43b86b952afc	0	0	0	0	0	26	0	0	0	0	0	0	0	0	0	0	0	0	0	0	0	0	0	0	0	0	0	0	0	0	0	0	0	0	0	0	Fungi	Ascomycota	Eurotiomycetes	Eurotiales	Aspergillaceae	Penicillium
0c6d42179108f046d0a765e7a9b1d6f3	0	0	0	0	0	0	0	0	0	0	0	0	0	0	0	0	0	0	0	196	0	0	0	0	0	0	0	0	0	0	0	0	0	0	0	0	Fungi	Ascomycota	Sordariomycetes	Hypocreales	Nectriaceae	Ilyonectria
0c6e15a46636a30006ab7434c4ec0bf0	0	0	0	0	0	0	0	0	0	0	0	0	0	0	0	0	0	0	43	0	0	0	0	0	0	0	0	0	0	0	0	0	0	0	0	0	Fungi	Ascomycota	Sordariomycetes	Glomerellales	Plectosphaerellaceae	Plectosphaerella
0c71194a09e3c4ea49f11a4571c9667a	0	0	0	0	0	0	0	0	0	187	0	0	13	0	0	0	0	0	0	0	0	0	0	0	0	0	0	0	0	0	0	0	0	0	0	0	Fungi	Unassigned	Unassigned	Unassigned	Unassigned	Unassigned
0c7244bc10c378208784d35754359377	0	0	0	48	0	0	0	0	0	0	0	0	0	0	0	0	0	0	0	0	0	0	0	0	0	0	0	0	0	0	0	0	0	0	0	0	Fungi	Ascomycota	Sordariomycetes	Hypocreales	Nectriaceae	Ilyonectria
0c7253055ddb1842787138fbefab8915	0	0	0	0	0	0	0	0	0	0	0	0	0	0	0	0	0	0	0	0	0	0	8	0	0	0	0	0	0	0	0	0	0	0	0	0	Fungi	Ascomycota	Archaeorhizomycetes	Archaeorhizomycetales	Archaeorhizomycetaceae	Archaeorhizomyces
0c7ac92d6bd2aafb634f0938037340ac	0	0	0	0	0	0	0	0	0	0	0	0	0	0	0	0	0	0	0	0	0	0	34	0	0	0	0	0	0	0	0	0	0	0	0	0	Fungi	Ascomycota	Archaeorhizomycetes	Archaeorhizomycetales	Archaeorhizomycetaceae	Archaeorhizomyces
0c7d224ddcf3bcee6400b1d6a324336f	0	0	0	0	0	0	0	0	0	0	24	0	0	0	0	0	0	0	0	0	0	0	0	0	0	0	0	0	0	0	0	0	0	0	0	0	Fungi	Unassigned	Unassigned	Unassigned	Unassigned	Unassigned
0c8302d49eb7cdd05c22340aa3b3e9e4	0	0	0	0	0	0	0	0	0	0	0	0	0	0	0	0	0	0	1	0	0	0	0	0	0	0	0	0	0	0	0	0	0	0	0	0	Fungi	Unassigned	Unassigned	Unassigned	Unassigned	Unassigned
0c8c146ef9b14452de729330d85b6167	0	0	0	0	0	0	0	0	0	0	0	0	0	0	0	0	0	0	0	0	0	0	0	0	5	0	0	0	0	0	0	0	0	0	0	0	Fungi	Unassigned	Unassigned	Unassigned	Unassigned	Unassigned
0c8e6acc295e19a543560e7dd2414f6b	0	0	0	0	0	0	0	0	0	0	0	0	0	0	0	0	0	0	0	0	0	0	0	0	7	0	0	0	0	0	0	0	0	0	0	0	Fungi	Chytridiomycota	Rhizophydiomycetes	Rhizophydiales	Terramycetaceae	Terramyces
0c8f4bfc05f83fe0c06a7f4bed9e25d8	0	0	0	0	0	0	746	0	0	0	0	0	0	0	0	32	0	0	0	0	0	0	0	0	0	0	0	0	0	0	0	0	0	0	0	0	Fungi	Basidiomycota	Agaricomycetes	Agaricales	Clavariaceae	Unassigned
0c8fafed76dd55b10c4648a0dc5672a8	0	0	0	0	0	7	0	0	0	0	0	0	0	0	0	0	0	0	0	0	0	0	0	0	0	0	0	0	0	0	0	0	0	0	0	0	Fungi	Unassigned	Unassigned	Unassigned	Unassigned	Unassigned
0c971e1d2c27301b883b9c91c1108ff9	0	0	0	0	0	0	0	0	0	0	0	0	0	0	0	0	0	0	0	0	0	0	20	0	0	0	0	0	0	0	0	0	0	33	0	0	Fungi	Ascomycota	Leotiomycetes	Unassigned	Unassigned	Unassigned
0c982df38b0afc0d2e816da0750e3a08	0	0	0	0	0	0	0	0	0	0	0	0	0	0	0	0	0	0	0	0	13	0	0	0	0	0	0	0	0	0	0	0	0	0	0	0	Fungi	Rozellomycota	Unassigned	Unassigned	Unassigned	Unassigned
0c98b32b0adae6275b8fd0bbb264f41d	0	0	0	0	0	0	0	0	0	17	0	0	0	0	0	0	0	0	0	0	0	0	0	0	0	0	0	0	0	0	0	0	0	0	0	0	Fungi	Unassigned	Unassigned	Unassigned	Unassigned	Unassigned
0c9b31f8ec5402812f656fee8675f65e	0	0	0	0	0	0	0	0	0	0	0	0	0	0	0	0	18	0	0	0	0	0	0	0	0	0	0	0	0	0	0	0	0	0	0	0	Fungi	Unassigned	Unassigned	Unassigned	Unassigned	Unassigned
0c9c2824fda70ffc8d54caf89e6e42b8	0	0	0	0	0	0	0	0	0	0	0	0	0	0	0	0	0	0	0	0	0	0	6	0	0	0	0	0	0	0	0	0	0	0	0	0	Fungi	Unassigned	Unassigned	Unassigned	Unassigned	Unassigned
0c9ceec4f1d29fbd799fa4560f985896	2	0	0	0	0	0	0	0	0	0	0	0	0	0	0	0	0	0	0	0	0	0	0	0	0	0	0	0	0	0	0	0	0	0	0	0	Fungi	Ascomycota	Leotiomycetes	Helotiales	Dermateaceae	Pezicula
0c9e52fa3f9ffab236b2c95512967e14	0	0	0	0	0	0	0	0	0	0	0	0	0	0	0	0	0	0	0	12	0	0	27	0	0	0	34	0	0	0	0	0	0	0	0	0	Fungi	Ascomycota	Sordariomycetes	Hypocreales	Nectriaceae	Unassigned
0c9e92ebfc428652290740928dc95fc0	0	0	0	0	0	0	0	0	0	0	0	0	5	0	0	0	0	0	0	0	0	0	0	0	0	0	0	0	0	0	0	0	0	0	0	0	Fungi	Unassigned	Unassigned	Unassigned	Unassigned	Unassigned
0ca20224482e453050fe1b5055ccda91	0	0	0	0	0	0	0	0	0	0	0	0	0	0	0	0	0	0	0	0	0	3	0	0	0	0	0	0	0	0	0	0	0	0	0	0	Fungi	Unassigned	Unassigned	Unassigned	Unassigned	Unassigned
0ca3f88394eda4ad613e4db085e6a952	0	0	0	0	0	0	0	0	0	0	0	0	0	0	0	0	0	0	0	15	0	0	0	0	0	0	0	0	0	0	0	0	0	0	0	0	Fungi	Unassigned	Unassigned	Unassigned	Unassigned	Unassigned
0ca65839b69597d94886861055ad3f09	0	0	0	0	0	0	0	0	0	0	0	0	0	0	0	0	0	0	0	0	0	0	0	0	0	8	0	0	0	0	0	0	0	0	0	0	Fungi	Unassigned	Unassigned	Unassigned	Unassigned	Unassigned
0cad44bb866f1e10f3468bca66be7149	0	0	0	0	0	0	0	0	0	0	0	0	0	0	0	0	0	0	0	0	0	0	0	0	0	0	0	0	0	0	0	0	0	0	0	1	Fungi	Unassigned	Unassigned	Unassigned	Unassigned	Unassigned
0cadf2db2a9fc354fccdb2609defec71	5	0	0	0	0	0	0	0	0	0	0	0	0	0	0	0	0	0	0	0	0	0	0	0	0	0	0	0	0	0	0	0	0	0	0	0	Fungi	Unassigned	Unassigned	Unassigned	Unassigned	Unassigned
0caebed50e475fdfbdc70833b30c4d8a	0	0	0	0	0	0	0	0	0	0	0	0	0	0	0	0	0	0	0	0	0	0	3	0	0	0	0	0	0	0	0	0	0	0	0	0	Fungi	Unassigned	Unassigned	Unassigned	Unassigned	Unassigned
0cb31866b7c54b9633bb29ebc84d7d1a	0	0	0	0	0	0	0	0	0	0	0	0	0	0	0	0	0	7	0	57	0	0	0	0	0	0	0	10	0	0	0	0	0	0	0	0	Fungi	Basidiomycota	Agaricomycetes	Unassigned	Unassigned	Unassigned
0cb6b6a52d18f2d295a7d461c283f9aa	0	0	0	0	0	0	0	0	11	0	0	0	0	0	0	0	0	0	0	0	0	0	0	0	0	0	0	0	0	0	0	0	0	0	0	0	Fungi	Mortierellomycota	Mortierellomycetes	Mortierellales	Unassigned	Unassigned
0cb7a667b37073a38a564faadeed0152	0	0	0	0	0	0	0	0	0	0	0	0	0	0	0	0	0	0	0	0	66	0	0	19	0	0	0	0	0	0	0	0	0	0	0	0	Fungi	Unassigned	Unassigned	Unassigned	Unassigned	Unassigned
0cb97ac0b8da2ced1468fbf9924a3cc2	0	0	0	0	0	0	0	0	0	0	0	0	0	0	0	0	0	0	0	0	0	0	0	0	0	0	0	0	0	0	0	0	0	0	77	0	Fungi	Unassigned	Unassigned	Unassigned	Unassigned	Unassigned
0cb9d2e4ac536248c61d558976a2a963	0	0	0	0	0	0	0	0	0	0	0	0	0	0	0	0	9	0	0	0	0	0	0	0	0	0	0	0	0	0	0	0	0	0	0	0	Fungi	Unassigned	Unassigned	Unassigned	Unassigned	Unassigned
0cbed20efba08adbf5815fb2e7298b11	0	0	0	0	0	0	0	0	0	0	0	0	0	0	0	0	0	0	0	0	0	0	0	36	0	0	0	0	0	0	0	0	0	0	0	0	Fungi	Unassigned	Unassigned	Unassigned	Unassigned	Unassigned
0ccab31c588ab577385e800e8ec654b4	0	0	0	0	0	0	0	0	0	0	0	0	0	0	0	0	0	0	0	0	0	0	0	0	0	0	0	0	0	0	0	0	14	0	0	0	Fungi	Unassigned	Unassigned	Unassigned	Unassigned	Unassigned
0cd2029d0366dcf7fd04306de4d1a34b	0	0	0	0	0	0	0	0	0	0	0	0	0	0	0	0	0	0	0	0	0	0	0	0	2	0	0	0	0	0	0	0	0	0	0	0	Fungi	Unassigned	Unassigned	Unassigned	Unassigned	Unassigned
0cd403b1e91e1075f9d3f65daa8ca15d	0	0	0	0	0	0	0	0	0	0	0	0	0	0	0	0	0	0	0	0	0	0	12	0	0	0	0	0	0	0	0	0	0	0	0	0	Fungi	Unassigned	Unassigned	Unassigned	Unassigned	Unassigned
0cd4cfe1ca57d6b7dfde1893f943df89	0	0	0	0	0	0	0	0	0	0	0	0	0	0	0	0	0	0	0	0	24	0	0	0	0	0	0	0	0	0	0	0	0	0	0	0	Fungi	Unassigned	Unassigned	Unassigned	Unassigned	Unassigned
0cd77d912d0783d23965619470d2c96e	0	0	0	0	0	0	0	0	0	0	0	0	0	0	0	0	0	20	0	0	0	0	0	0	0	0	0	0	0	0	0	0	0	0	0	0	Fungi	Unassigned	Unassigned	Unassigned	Unassigned	Unassigned
0cdbdd18eab0d7483cd3b4c229861993	0	0	0	0	0	2	0	0	0	0	0	0	0	0	0	0	0	0	0	0	0	0	0	0	0	0	0	0	0	0	0	0	0	0	0	0	Fungi	Unassigned	Unassigned	Unassigned	Unassigned	Unassigned
0cdcd7cf84f59b465a034f9b83a25fc5	0	0	0	0	0	0	0	0	0	0	0	0	0	0	0	0	0	77	0	0	0	0	0	0	0	0	0	0	0	0	0	0	0	0	0	0	Fungi	Ascomycota	Sordariomycetes	Glomerellales	Plectosphaerellaceae	Plectosphaerella
0cdeb8517202120e86487d878898cbc5	0	0	0	0	0	0	0	0	0	0	0	0	0	0	0	0	0	0	0	0	0	0	0	0	0	0	0	0	0	0	0	0	2	0	0	0	Fungi	Unassigned	Unassigned	Unassigned	Unassigned	Unassigned
0ce095fcf9acd4de403f59f91a3bda0e	0	0	0	0	0	0	0	0	0	0	0	0	0	0	0	0	0	0	0	0	0	0	0	0	0	0	0	0	0	4	0	0	0	0	0	0	Fungi	Ascomycota	Archaeorhizomycetes	Archaeorhizomycetales	Archaeorhizomycetaceae	Archaeorhizomyces
0ce0e627470fd63e93ae19d1e8af2450	0	0	0	0	0	0	0	0	0	0	0	7	0	0	0	0	0	0	0	0	0	0	0	0	0	0	0	0	0	0	0	0	0	0	0	0	Fungi	Unassigned	Unassigned	Unassigned	Unassigned	Unassigned
0ceb62b1ac4431ef5976bd054c690ddf	0	0	0	0	0	0	0	0	0	0	0	0	0	0	0	0	0	0	0	0	0	0	0	0	0	0	0	0	0	0	0	0	0	0	56	0	Fungi	Unassigned	Unassigned	Unassigned	Unassigned	Unassigned
0cf44683f12341460abbad2b73e57ff2	0	0	0	0	0	0	0	0	0	0	0	0	0	7	0	0	0	0	0	0	0	0	0	0	0	0	0	0	0	0	0	0	0	0	0	0	Fungi	Unassigned	Unassigned	Unassigned	Unassigned	Unassigned
0cf67c6973e8707011a9fbffdfc5e4bc	0	0	0	0	0	0	0	0	0	0	0	0	0	0	0	0	0	0	0	0	0	0	0	0	0	0	0	0	0	0	29	0	0	0	0	0	Fungi	Unassigned	Unassigned	Unassigned	Unassigned	Unassigned
0cf80d2371f9095beffe92a2d8afd819	0	0	0	0	4	0	0	0	0	0	0	0	0	0	0	0	0	0	0	0	0	0	0	0	0	0	0	0	0	0	0	0	0	0	0	0	Fungi	Unassigned	Unassigned	Unassigned	Unassigned	Unassigned
0cf81131582aebb88298807896c11726	0	0	0	0	0	0	0	0	0	0	0	4	0	0	0	0	0	0	0	0	0	0	0	0	0	0	0	0	0	0	0	0	0	0	0	0	Fungi	Unassigned	Unassigned	Unassigned	Unassigned	Unassigned
0cf82f048948b2714d495ee30e0a9bc9	0	0	0	0	0	0	0	0	0	2	0	0	0	0	0	0	0	0	0	0	0	0	0	0	0	0	0	0	0	0	0	0	0	0	0	0	Fungi	Unassigned	Unassigned	Unassigned	Unassigned	Unassigned
0cf9cbc9083705a40a318a38dbeb9996	0	0	0	0	0	0	0	0	0	0	0	0	0	0	0	0	0	0	0	0	0	0	0	0	0	0	0	0	0	0	0	0	767	0	0	0	Fungi	Unassigned	Unassigned	Unassigned	Unassigned	Unassigned
0cfb9fe6784769ce82947833f26a5ce9	0	0	0	0	0	0	0	0	0	0	0	0	0	0	0	0	0	0	0	0	1412	0	0	0	0	0	0	0	0	0	0	0	0	0	0	0	Fungi	Ascomycota	Archaeorhizomycetes	Archaeorhizomycetales	Archaeorhizomycetaceae	Archaeorhizomyces
0cfcb62a3548c23f17be503718186fba	0	0	0	0	0	0	0	0	0	0	0	0	0	0	0	0	0	0	0	0	0	0	1	0	0	0	0	0	0	0	0	0	0	0	0	0	Fungi	Unassigned	Unassigned	Unassigned	Unassigned	Unassigned
0cfd1c9bd7043366ad8b0a9ccae156a8	0	0	0	0	0	0	0	0	0	0	1	0	0	0	0	0	0	0	0	0	0	0	0	0	0	0	0	0	0	0	0	0	0	0	0	0	Fungi	Unassigned	Unassigned	Unassigned	Unassigned	Unassigned
0cfd56edb41629a1fda1fd006b118c01	0	0	0	0	0	0	0	0	0	0	0	0	0	0	0	0	0	0	7	0	0	0	0	0	0	0	0	0	0	0	0	0	0	0	0	0	Fungi	Basidiomycota	Tremellomycetes	Unassigned	Unassigned	Unassigned
0cfeee64d20a066a72bda3b711399e6d	0	0	0	0	0	0	0	0	0	0	0	0	0	0	0	0	2	0	0	0	0	0	0	0	0	0	0	0	0	0	0	0	0	0	0	0	Fungi	Unassigned	Unassigned	Unassigned	Unassigned	Unassigned
0d02fb792105cade3efb7f069de72e8b	0	0	0	0	0	0	0	0	0	0	0	0	0	0	0	0	0	0	0	0	0	0	0	0	0	0	8	0	0	0	0	0	0	0	0	0	Fungi	Basidiomycota	Tremellomycetes	Tremellales	Unassigned	Unassigned
0d06e370e537f34a7a492e201dfbccec	0	0	0	0	0	0	0	0	0	0	0	0	0	0	0	0	0	0	0	0	0	0	6	153	0	0	14	0	0	0	0	0	0	0	14	0	Fungi	Basidiomycota	Agaricomycetes	Agaricales	Clavariaceae	Clavaria
0d07e04b1c64c1c1620cc083443b090a	0	0	0	13	0	56	0	0	0	0	0	0	0	0	0	0	0	0	0	0	0	0	0	0	0	0	0	0	0	0	0	0	0	0	0	0	Fungi	Ascomycota	Eurotiomycetes	Chaetothyriales	Herpotrichiellaceae	Exophiala
0d0a7441793c217e9ab638fa031de3c1	0	0	0	0	0	0	0	0	0	0	0	0	82	4	0	0	4	0	0	0	0	0	0	0	0	0	0	0	0	0	0	0	0	0	0	0	Fungi	Ascomycota	Sordariomycetes	Hypocreales	Unassigned	Unassigned
0d0b6aae05bab97058bf6dd9d478bab9	0	0	0	0	0	0	0	0	0	0	0	0	0	0	0	2	0	0	0	0	0	0	0	0	0	0	0	0	0	0	0	0	0	0	0	0	Fungi	Unassigned	Unassigned	Unassigned	Unassigned	Unassigned
0d0d57a3d63112cd13e9bbc714844dcb	0	0	0	0	0	0	0	0	0	0	0	0	0	0	0	0	0	0	0	0	0	0	0	0	0	0	0	0	0	0	0	0	0	0	0	1	Fungi	Ascomycota	Leotiomycetes	Helotiales	Unassigned	Unassigned
0d0e1131644b97dcd0d5c4ab0f25dd23	0	0	0	0	0	2	0	0	0	0	0	0	0	0	0	0	0	0	0	0	0	0	0	0	0	0	0	0	0	0	0	0	0	0	0	0	Fungi	Unassigned	Unassigned	Unassigned	Unassigned	Unassigned
0d0f63e2646ea92b3c51353db1e87777	0	9	0	0	0	0	0	0	0	0	0	0	0	0	0	0	0	0	0	0	0	0	0	0	0	0	0	0	0	0	0	0	0	0	0	0	Fungi	Unassigned	Unassigned	Unassigned	Unassigned	Unassigned
0d135fdf58c07fc5661cc596f3398df3	0	0	0	17	0	0	0	0	0	0	0	0	0	0	0	0	0	0	0	0	0	0	0	0	0	0	0	0	0	0	0	0	0	0	0	0	Fungi	Basidiomycota	Agaricomycetes	Cantharellales	Ceratobasidiaceae	Thanatephorus
0d180ea863a79b7dd0e29b6046246ce1	0	0	0	0	0	0	0	0	0	0	0	0	0	0	0	0	0	0	0	0	0	0	0	0	44	0	0	0	12	8	12	0	0	22	32	646	Fungi	Ascomycota	Eurotiomycetes	Chaetothyriales	Unassigned	Unassigned
0d1c2100c1475b32710376d16f68da24	0	0	0	0	0	0	0	0	0	0	0	0	16	0	0	0	0	0	0	0	0	0	0	0	0	0	0	0	0	0	0	0	0	0	0	0	Fungi	Unassigned	Unassigned	Unassigned	Unassigned	Unassigned
0d1e87e09b4e0f5c8ccc3d6ed8e3efef	0	0	0	0	0	0	0	0	0	0	0	0	0	0	0	0	0	3	0	0	0	0	0	0	0	0	0	0	0	0	0	0	0	0	0	0	Fungi	Unassigned	Unassigned	Unassigned	Unassigned	Unassigned
0d1e8d81d9f045e310555c2cc700401e	0	0	0	0	0	0	0	0	0	0	0	0	0	0	0	0	0	0	0	0	108	0	0	0	0	111	0	0	0	0	51	89	0	0	0	0	Fungi	Mortierellomycota	Mortierellomycetes	Mortierellales	Mortierellaceae	Mortierella
0d1f63c6d57a942581cd3a628d3b1c51	0	0	0	0	0	0	0	0	0	0	0	0	0	0	0	0	10	0	0	0	0	0	0	0	0	0	0	0	0	0	0	0	0	0	0	0	Fungi	Unassigned	Unassigned	Unassigned	Unassigned	Unassigned
0d216915d44de0cb6e42e7a8de09f16e	0	0	0	0	0	0	0	0	0	0	0	0	0	0	0	0	0	0	0	0	0	0	0	0	0	0	0	4	0	0	0	0	0	0	0	0	Fungi	Basidiomycota	Agaricomycetes	Atheliales	Atheliaceae	Athelia
0d21febe50daba3398a22a5dc53e3fb6	0	0	0	0	0	0	0	0	0	0	0	0	0	0	0	0	0	0	3	0	0	0	0	0	0	0	0	0	0	0	0	0	0	0	0	0	Fungi	Unassigned	Unassigned	Unassigned	Unassigned	Unassigned
0d239d2e6532b3b555d179b841dc3252	0	0	0	0	0	0	0	0	0	0	0	0	0	0	0	0	4	0	0	0	0	0	0	0	0	0	0	0	0	0	0	0	0	0	0	0	Fungi	Unassigned	Unassigned	Unassigned	Unassigned	Unassigned
0d23c56315661996597a5fe6aed51101	0	0	0	0	0	0	0	0	0	16	0	0	0	0	0	0	0	0	0	0	0	0	0	0	0	0	0	0	0	0	0	0	0	0	0	0	Fungi	Ascomycota	Sordariomycetes	Sordariales	Chaetomiaceae	Unassigned
0d291d3feba3feae3347254dd0fc41cb	0	0	0	0	0	0	1	0	0	0	0	0	0	0	0	0	0	0	0	0	0	0	0	0	0	0	0	0	0	0	0	0	0	0	0	0	Fungi	Unassigned	Unassigned	Unassigned	Unassigned	Unassigned
0d3322fa6d2d40d20d841867045229fb	0	0	0	0	0	0	0	0	0	0	0	0	0	0	0	0	2	0	0	0	0	0	0	0	0	0	0	0	0	0	0	0	0	0	0	0	Fungi	Unassigned	Unassigned	Unassigned	Unassigned	Unassigned
0d378e531fbc6157933bf6c2e45de1a5	0	0	0	0	0	0	0	0	0	0	0	2	0	0	0	0	0	0	0	0	0	0	0	0	0	0	0	0	0	0	0	0	0	0	0	0	Fungi	Unassigned	Unassigned	Unassigned	Unassigned	Unassigned
0d391a732caf8fb1193749e6022127d5	0	0	0	0	0	0	0	0	0	0	0	0	0	0	0	0	0	0	0	0	0	0	0	5	0	0	0	0	0	0	0	0	0	0	0	0	Fungi	Unassigned	Unassigned	Unassigned	Unassigned	Unassigned
0d3a4c8146f42ae5ca33d7a32fd25c22	3	0	0	0	0	2	0	0	0	0	0	0	0	0	0	0	0	0	0	0	0	0	0	0	0	0	0	0	0	0	0	0	0	0	0	0	Fungi	Unassigned	Unassigned	Unassigned	Unassigned	Unassigned
0d3ec1d9115cb1a6ff7894c866fc1dd3	0	0	0	0	0	0	0	0	0	0	0	0	0	0	0	0	0	0	0	0	0	0	0	0	0	0	0	0	0	0	0	55	0	0	0	0	Fungi	Ascomycota	Archaeorhizomycetes	Archaeorhizomycetales	Archaeorhizomycetaceae	Archaeorhizomyces
0d436f23544838265163cdb70e8a2e82	0	0	0	0	0	3	0	0	0	0	0	0	0	0	0	0	0	0	0	0	0	0	0	0	0	0	0	0	0	0	0	0	0	0	0	0	Fungi	Unassigned	Unassigned	Unassigned	Unassigned	Unassigned
0d4654a24c43fd00ac3323bbaa1e43f4	0	0	0	0	0	0	0	0	0	0	0	0	0	0	0	0	0	278	0	0	0	0	0	0	0	0	0	213	0	0	0	0	0	0	23	0	Fungi	Basidiomycota	Agaricomycetes	Geastrales	Geastraceae	Geastrum
0d472cfc79a3ba5fc20e8844a6944897	0	0	0	0	0	0	0	0	3	0	0	0	0	0	0	0	0	0	0	0	0	0	0	0	0	0	0	0	0	0	0	0	0	0	0	0	Fungi	Unassigned	Unassigned	Unassigned	Unassigned	Unassigned
0d560f93a5ded7439e70b033bad8cda9	0	0	0	0	0	0	0	0	0	2	0	0	0	0	0	0	0	0	0	0	0	0	0	0	0	0	0	0	0	0	0	0	0	0	0	0	Fungi	Unassigned	Unassigned	Unassigned	Unassigned	Unassigned
0d581c885cb6f3954c3998e57a8fce00	0	0	0	0	0	0	0	0	0	0	0	0	0	0	0	0	0	0	0	0	0	0	0	0	113	0	0	0	0	0	0	0	0	0	0	0	Fungi	Unassigned	Unassigned	Unassigned	Unassigned	Unassigned
0d5bd11f2f1b577a04416cedf89d919e	0	0	0	0	0	0	0	0	0	0	0	0	0	0	0	0	0	0	0	0	0	0	0	37	0	0	0	0	0	0	0	0	0	0	0	0	Fungi	Unassigned	Unassigned	Unassigned	Unassigned	Unassigned
0d60cc8c9e091287b4c091623ff515d4	0	0	0	0	0	0	0	0	0	0	0	106	0	0	0	0	0	0	0	0	0	0	0	0	0	0	0	0	0	0	0	0	0	0	0	0	Fungi	Basidiomycota	Agaricomycetes	Cantharellales	Ceratobasidiaceae	Ceratobasidium
0d66143a65d0e530fee28aacb822204b	0	0	0	0	0	0	0	0	0	0	0	0	0	0	0	0	0	0	0	0	0	0	0	0	0	0	0	0	0	0	0	0	1	0	0	0	Fungi	Unassigned	Unassigned	Unassigned	Unassigned	Unassigned
0d701f847e0b042771f56d316102a3b5	0	0	0	0	0	0	0	0	0	0	0	0	0	0	0	0	0	0	0	0	0	0	0	0	0	5	0	0	0	0	0	0	0	0	0	0	Fungi	Ascomycota	Sordariomycetes	Diaporthales	Diaporthaceae	Diaporthe
0d7a91661877462ddf1edd0a858fc37a	0	0	0	0	0	7	0	0	0	0	0	0	0	0	0	0	0	0	0	0	0	0	0	0	0	0	0	0	0	0	0	0	0	0	0	0	Fungi	Unassigned	Unassigned	Unassigned	Unassigned	Unassigned
0d7c8cbb85abd8f903d1efa803a33739	0	0	0	0	0	0	0	0	0	0	0	0	0	0	0	0	0	0	0	0	0	4	0	0	0	0	0	0	0	0	0	0	0	0	0	0	Fungi	Unassigned	Unassigned	Unassigned	Unassigned	Unassigned
0d7f3cf886d15d37dcf4a98bf131c23d	0	0	0	0	0	0	0	0	0	0	0	0	0	0	0	0	0	0	0	0	0	0	0	0	0	0	0	0	0	0	0	0	0	0	7	0	Fungi	Basidiomycota	Tremellomycetes	Trichosporonales	Trichosporonaceae	Apiotrichum
0d82a8caad98f9c96ef8ac4f5630f907	0	0	0	0	0	0	0	0	0	0	0	0	0	0	0	0	0	0	13	0	0	0	0	0	0	0	0	0	0	0	0	0	0	0	0	0	Fungi	Unassigned	Unassigned	Unassigned	Unassigned	Unassigned
0d86dc1fc709fca60bb20d21d712ab85	0	0	0	0	0	0	0	0	0	0	0	0	0	0	0	0	0	0	5	0	0	0	0	0	0	0	0	0	0	0	0	0	0	0	0	0	Fungi	Unassigned	Unassigned	Unassigned	Unassigned	Unassigned
0d8d4e5c32563280d69480c357818856	0	0	0	0	0	0	0	0	0	0	0	3	0	0	0	0	0	0	0	0	0	0	0	0	0	0	0	0	0	0	0	0	0	0	0	0	Fungi	Ascomycota	Eurotiomycetes	Eurotiales	Trichocomaceae	Talaromyces
0d8dc249c3c50d76d01da8383adb6f83	0	0	0	0	0	0	0	0	0	0	0	0	0	0	0	0	0	0	0	0	0	0	0	16	0	0	0	0	0	0	0	0	0	0	0	0	Fungi	Unassigned	Unassigned	Unassigned	Unassigned	Unassigned
0d928e54d68c1092b8797e2c117bad0f	0	0	0	0	0	0	0	0	0	0	0	0	0	0	0	0	0	0	0	0	0	0	0	0	1	0	0	0	0	0	0	0	0	0	0	0	Fungi	Unassigned	Unassigned	Unassigned	Unassigned	Unassigned
0d93106c23e2652da436bdbbf49f65b9	0	0	0	0	0	0	0	0	0	0	0	0	0	0	0	0	0	0	0	0	0	0	0	0	0	0	0	0	0	0	271	0	0	0	0	0	Fungi	Ascomycota	Archaeorhizomycetes	Archaeorhizomycetales	Archaeorhizomycetaceae	Archaeorhizomyces
0d96ab54c400b2f682c4282114a6468b	0	0	0	0	0	0	0	0	0	0	0	0	0	0	0	0	6	0	0	0	0	0	0	0	0	0	0	0	0	0	0	0	0	0	0	0	Fungi	Unassigned	Unassigned	Unassigned	Unassigned	Unassigned
0d9c23652464ff6a78c38018b9d89c90	0	16	0	0	0	0	0	0	0	0	0	0	0	0	0	0	0	0	0	0	0	0	0	0	0	0	0	0	0	0	0	0	0	0	0	0	Fungi	Ascomycota	Sordariomycetes	Hypocreales	Nectriaceae	Thelonectria
0da0f4a37d919b169cb170dd4c26605c	0	0	0	0	0	0	0	0	0	0	0	0	0	0	0	0	0	0	0	0	0	10	7	9	0	0	4	0	0	0	0	0	0	0	0	0	Fungi	Unassigned	Unassigned	Unassigned	Unassigned	Unassigned
0da13203e9dc6fa88580a534c0709523	0	0	0	0	0	0	0	0	0	0	0	0	0	0	0	0	0	16	0	0	0	31	13	0	0	98	24	0	0	0	0	0	0	0	0	0	Fungi	Basidiomycota	Agaricomycetes	Agaricales	Clavariaceae	Clavaria
0da444336614353436aac0c41beba675	0	0	0	0	0	0	0	0	0	0	0	0	0	0	0	0	0	0	0	0	0	0	12	0	0	0	0	0	0	0	0	0	0	10	0	0	Fungi	Basidiomycota	Agaricomycetes	Tremellodendropsidales	Unassigned	Unassigned
0da5f10d525c76581b1357833be9e171	0	0	0	0	0	0	0	0	0	0	0	0	0	0	0	0	0	0	0	0	0	0	0	5	0	0	0	0	0	0	0	0	0	0	0	0	Fungi	Unassigned	Unassigned	Unassigned	Unassigned	Unassigned
0daa63061d106f514bb84c3ecef2830d	0	0	0	0	0	0	0	0	0	0	0	0	0	0	0	0	0	0	0	0	0	0	0	0	0	0	0	32	0	0	0	0	0	0	0	0	Fungi	Unassigned	Unassigned	Unassigned	Unassigned	Unassigned
0dae8cbe8cc7fce65796ae7eda26126c	0	0	0	0	0	0	0	0	0	0	0	0	0	0	0	0	0	0	0	0	0	0	0	0	0	0	0	0	0	2	0	0	0	0	0	0	Fungi	Unassigned	Unassigned	Unassigned	Unassigned	Unassigned
0db1134f6433250ea10f39b51f27f5b9	0	0	0	0	0	0	0	0	0	0	0	0	0	0	0	0	0	24	38	59	69	53	64	42	78	201	93	0	0	0	0	0	0	0	0	0	Fungi	Ascomycota	Sordariomycetes	Hypocreales	Nectriaceae	Volutella
0db2bd4887076512d0a3b01a389f817e	0	0	0	0	0	0	0	0	0	6	0	0	0	0	0	0	0	0	0	0	0	0	0	0	0	0	0	0	0	0	0	0	0	0	0	0	Fungi	Unassigned	Unassigned	Unassigned	Unassigned	Unassigned
0db3820d918337a9949b915885344f96	0	137	0	0	0	0	0	0	0	0	0	0	0	0	0	0	0	0	0	0	0	0	0	0	0	0	0	0	0	0	0	0	0	0	0	0	Fungi	Unassigned	Unassigned	Unassigned	Unassigned	Unassigned
0db6a1f440bc3fc9fe88c177658e016e	0	0	0	0	0	0	0	0	0	0	0	0	0	0	0	0	2	0	0	0	0	0	0	0	0	0	0	0	0	0	0	0	0	0	0	0	Fungi	Unassigned	Unassigned	Unassigned	Unassigned	Unassigned
0db6cf435d4981258191b530c437754d	0	0	0	0	0	0	0	0	0	0	0	0	0	0	0	0	0	0	0	0	9	0	0	0	0	0	0	0	0	0	0	23	0	0	2	0	Fungi	Unassigned	Unassigned	Unassigned	Unassigned	Unassigned
0db74999b9c7cb48a28169b48319a4ea	0	0	0	0	0	0	0	0	0	0	18	0	0	0	0	0	0	0	0	0	0	0	0	0	0	0	0	0	0	0	0	0	0	0	0	0	Fungi	Unassigned	Unassigned	Unassigned	Unassigned	Unassigned
0dbc943fbead159f5bbcf3b3d514ea86	0	0	0	0	0	0	0	0	0	0	0	0	0	0	0	0	0	0	0	0	0	0	2	0	0	0	0	0	0	0	0	0	0	0	0	0	Fungi	Unassigned	Unassigned	Unassigned	Unassigned	Unassigned
0dc380a0e68ea9dbff47dd13a725540d	0	0	0	0	0	0	0	0	0	0	0	98	0	0	0	0	0	0	0	0	0	0	0	0	0	0	0	0	0	0	0	0	0	0	0	0	Fungi	Ascomycota	Sordariomycetes	Unassigned	Unassigned	Unassigned
0dc38b8c6887a8e33e4789adf93352f2	0	0	0	0	0	0	0	0	0	0	0	0	0	0	0	0	0	0	0	0	0	0	0	0	0	0	0	0	0	0	0	0	3	0	0	0	Fungi	Unassigned	Unassigned	Unassigned	Unassigned	Unassigned
0dc3de2bd27409022c1d219fae84033b	0	0	0	0	0	0	0	8	0	0	0	0	0	0	0	0	0	0	0	0	0	0	0	0	0	0	0	0	0	0	0	0	0	0	0	0	Fungi	Unassigned	Unassigned	Unassigned	Unassigned	Unassigned
0dc408529da93e27cce7b5e16be4af06	1	0	0	0	0	0	0	0	0	0	0	0	0	0	0	0	0	0	0	0	0	0	0	0	0	0	0	0	0	0	0	0	0	0	0	0	Fungi	Unassigned	Unassigned	Unassigned	Unassigned	Unassigned
0dc76d2b292820a894f228b2e61f0e48	0	0	0	0	0	0	0	0	0	0	0	0	0	0	0	0	0	0	0	0	0	0	0	0	15	0	0	0	0	0	0	0	0	0	0	0	Fungi	Ascomycota	Sordariomycetes	Hypocreales	Nectriaceae	Unassigned
0dc9b73caa1489fbaccf847068fbe5ec	0	0	0	0	0	0	0	0	0	0	0	0	0	0	0	0	0	16	19	0	0	0	0	0	91	0	0	0	39	22	0	0	0	35	24	181	Fungi	Mortierellomycota	Mortierellomycetes	Mortierellales	Mortierellaceae	Mortierella
0dd0666230477173610792601924aa20	0	0	0	0	0	0	0	0	0	0	0	0	0	0	0	0	0	0	0	0	0	0	0	0	0	0	0	0	0	0	10	0	0	0	0	0	Fungi	Unassigned	Unassigned	Unassigned	Unassigned	Unassigned
0dd16c79a827965b43dada017d60d561	0	0	0	0	0	0	0	0	0	0	5	0	0	0	0	0	0	0	0	0	0	0	0	0	0	0	0	0	0	0	0	0	0	0	0	0	Fungi	Basidiomycota	Agaricomycetes	Agaricales	Unassigned	Unassigned
0ddd979d7551bc54e3d7da4959aba466	0	0	0	0	0	0	0	0	0	0	0	0	0	0	0	0	0	0	0	0	0	0	0	0	0	0	0	0	0	19	0	0	0	0	0	0	Fungi	Ascomycota	Archaeorhizomycetes	Archaeorhizomycetales	Archaeorhizomycetaceae	Archaeorhizomyces
0ddfd77ed2ff46a0149e47ea52f07a66	0	0	0	0	0	0	0	0	0	0	0	0	0	0	0	0	0	0	0	0	0	0	0	3	0	0	0	0	0	0	0	0	0	0	0	0	Fungi	Unassigned	Unassigned	Unassigned	Unassigned	Unassigned
0de24b63ebaa9723ae3ce837e4d3463b	0	0	0	0	0	0	0	0	0	0	0	0	0	0	0	0	0	0	0	0	0	0	0	0	0	0	0	0	0	0	0	0	0	0	0	28	Fungi	Unassigned	Unassigned	Unassigned	Unassigned	Unassigned
0de4f8844564dd8cd83e894199d1be8e	0	0	0	0	0	2	0	0	0	0	0	0	0	0	0	0	0	0	0	0	0	0	0	0	0	0	0	0	0	0	0	0	0	0	0	0	Fungi	Mortierellomycota	Mortierellomycetes	Mortierellales	Mortierellaceae	Mortierella
0de5cf84985a1e033c3c3d31e15a8c83	0	0	0	0	0	0	0	0	0	0	0	0	0	0	0	0	0	0	0	0	0	0	0	2	0	0	0	0	0	0	0	0	0	0	0	0	Fungi	Unassigned	Unassigned	Unassigned	Unassigned	Unassigned
0de600b5e89f5be80eb02656ea404dcd	0	0	0	0	0	0	0	0	0	0	0	0	0	0	0	0	0	0	1	0	0	0	0	7	0	0	0	0	0	0	0	0	0	0	0	0	Fungi	Ascomycota	Unassigned	Unassigned	Unassigned	Unassigned
0dea3354d93e55b7625527691dc173e3	0	0	0	0	0	0	0	0	0	0	0	0	0	0	0	0	0	0	0	0	0	0	0	0	0	0	83	0	0	0	0	0	0	0	0	0	Fungi	Unassigned	Unassigned	Unassigned	Unassigned	Unassigned
0dea5740e8cdd70c09410433f93d255b	0	0	0	0	0	0	0	0	0	0	0	0	0	0	0	0	0	0	0	0	0	0	0	0	0	506	0	0	0	0	0	0	0	0	0	0	Fungi	Ascomycota	Sordariomycetes	Hypocreales	Nectriaceae	Dactylonectria
0deab0204270fba25baa3f4b8355b8f4	0	0	0	0	0	0	0	0	0	0	0	0	0	0	0	0	0	0	0	0	0	0	0	0	0	0	0	0	0	0	0	0	0	0	0	33	Fungi	Unassigned	Unassigned	Unassigned	Unassigned	Unassigned
0decc56d097664e65ac4f7be4ec27f36	0	0	0	0	0	0	0	0	0	0	0	0	0	0	0	0	0	0	0	0	0	0	0	0	0	0	0	0	0	0	0	0	0	0	0	6	Fungi	Unassigned	Unassigned	Unassigned	Unassigned	Unassigned
0deecf46773550f39a087f87ced87a8d	0	0	0	0	0	0	1	0	0	0	0	0	0	0	0	0	0	0	0	0	0	0	0	0	0	0	0	0	0	0	0	0	0	0	0	0	Fungi	Unassigned	Unassigned	Unassigned	Unassigned	Unassigned
0df00fbd33357c506b8a3cfd82717ab1	0	0	0	0	0	0	0	0	0	0	0	0	0	0	0	0	0	0	0	0	0	0	0	0	3	0	0	0	0	0	0	0	0	0	0	0	Fungi	Unassigned	Unassigned	Unassigned	Unassigned	Unassigned
0df084ec6e453e48661c0f6e69dfe342	0	7	0	0	0	0	0	0	0	0	0	0	0	0	0	0	0	0	0	0	0	0	0	0	0	0	0	0	0	0	0	0	0	0	0	0	Fungi	Ascomycota	Dothideomycetes	Pleosporales	Thyridariaceae	Roussoella
0df0e0b592bec4c972db19e9c99f34b0	45	0	0	0	0	0	0	0	0	0	0	0	0	0	0	0	0	0	0	0	0	0	0	0	0	0	0	0	0	0	0	0	0	0	0	0	Fungi	Unassigned	Unassigned	Unassigned	Unassigned	Unassigned
0df2262ad594a053800fdf3dcc652110	8	0	0	0	0	0	0	0	0	0	0	0	0	0	0	0	0	0	0	0	0	0	0	0	0	0	0	0	0	0	0	0	0	0	0	0	Fungi	Unassigned	Unassigned	Unassigned	Unassigned	Unassigned
0df5be6a06f0878acbf38e0c5c39964b	0	0	0	0	0	0	0	0	0	0	0	0	0	0	0	0	0	0	0	0	0	0	0	0	0	0	0	0	0	0	0	0	0	0	2	0	Fungi	Unassigned	Unassigned	Unassigned	Unassigned	Unassigned
0dfc51f983bcf76b6f5605949d942406	0	0	0	0	0	0	0	0	0	0	0	0	0	0	0	0	0	0	0	0	0	0	0	0	0	0	0	0	3	0	0	0	0	0	0	0	Fungi	Basidiomycota	Agaricomycetes	Agaricales	Marasmiaceae	Marasmius
0dffe7f64a71f3079cc805976ffd957b	0	0	0	15	0	0	0	0	0	0	0	0	0	0	0	0	0	0	0	0	0	0	0	0	0	0	0	0	0	0	0	0	0	0	0	0	Fungi	Unassigned	Unassigned	Unassigned	Unassigned	Unassigned
0e0392c15a886f8cac3baa25a6f51f37	0	0	0	12	0	0	0	0	0	0	0	0	0	0	0	0	0	0	0	0	0	0	0	0	0	0	0	0	0	0	0	0	0	0	0	0	Fungi	Ascomycota	Eurotiomycetes	Chaetothyriales	Cyphellophoraceae	Cyphellophora
0e046fbf5a538e438857b493e1acbb2f	0	0	0	0	0	0	0	0	0	0	0	0	0	0	0	0	0	0	0	0	0	0	0	0	0	0	0	0	0	0	0	0	1	0	0	0	Fungi	Unassigned	Unassigned	Unassigned	Unassigned	Unassigned
0e04f09dfe1af13450c00e59b4449cde	16	0	0	10	5	0	5	0	5	0	15	0	9	0	0	0	0	0	0	0	0	0	0	0	0	0	0	0	0	0	0	0	3	0	0	0	Fungi	Rozellomycota	Unassigned	Unassigned	Unassigned	Unassigned
0e07ca618dfe982f9d35e4745084380a	0	0	0	0	0	0	0	0	0	4	0	0	0	0	0	0	0	0	0	0	0	0	0	0	0	0	0	0	0	0	0	0	0	0	0	0	Fungi	Unassigned	Unassigned	Unassigned	Unassigned	Unassigned
0e07d729ce471f6b2013e904483e875f	0	0	0	0	0	16	0	0	0	0	0	0	0	0	0	0	0	0	0	0	0	0	0	0	0	0	0	0	0	0	0	0	0	0	0	0	Fungi	Unassigned	Unassigned	Unassigned	Unassigned	Unassigned
0e0aa5401d3a74f504f3a6d868a73072	0	0	0	0	0	0	0	0	0	0	0	0	0	0	0	0	0	0	0	0	0	0	0	0	0	2	0	0	0	0	0	0	0	0	0	0	Fungi	Unassigned	Unassigned	Unassigned	Unassigned	Unassigned
0e0d0113f0bb93b20eb7143360a4d16c	0	0	0	0	0	0	0	0	0	0	0	0	0	0	0	0	6	0	0	0	0	0	0	0	0	0	0	0	0	0	0	0	0	0	0	0	Fungi	Unassigned	Unassigned	Unassigned	Unassigned	Unassigned
0e0e699af1c671061b91bffdb8e344a1	0	0	0	0	0	0	0	0	0	0	0	0	0	0	0	0	0	0	0	14	0	0	0	0	0	0	0	0	0	0	0	0	0	0	0	0	Fungi	Ascomycota	Sordariomycetes	Hypocreales	Hypocreaceae	Hypomyces
0e0f1f3698b1081d519cb2ccc855c503	0	0	0	0	0	0	0	0	0	0	0	0	0	0	0	0	0	0	0	0	0	236	0	0	0	0	0	0	0	0	0	0	190	0	0	0	Fungi	Basidiomycota	Agaricomycetes	Agaricales	Unassigned	Unassigned
0e143fdad985ac102b5b53a026e4d4d1	0	0	0	5	0	0	0	0	0	0	0	7	0	0	0	6	0	0	0	0	0	0	0	0	0	0	0	0	0	0	0	0	0	0	0	0	Fungi	Unassigned	Unassigned	Unassigned	Unassigned	Unassigned
0e1507e47414968ae68e64b86be87e36	0	0	0	0	0	0	0	0	0	0	0	0	0	0	0	0	0	0	0	4	0	9	2	19	4	8	11	0	0	0	0	0	0	0	0	0	Fungi	Unassigned	Unassigned	Unassigned	Unassigned	Unassigned
0e16e16a85a5e02596e13f37a1574c22	0	0	0	0	0	0	0	0	0	0	0	0	0	0	0	0	25	0	0	0	0	0	0	0	0	0	0	0	0	0	0	0	0	0	0	0	Fungi	Unassigned	Unassigned	Unassigned	Unassigned	Unassigned
0e186438c11c8ae4d762ba2afddf9af1	0	0	0	0	0	0	0	0	0	0	0	0	0	0	0	0	0	0	0	0	0	0	0	0	0	2	0	0	0	0	0	0	0	0	0	0	Fungi	Unassigned	Unassigned	Unassigned	Unassigned	Unassigned
0e1a765bf9dc35ea8e779c59188a5d48	0	0	0	0	0	0	0	0	0	0	0	0	0	0	0	0	0	0	0	0	0	0	0	0	0	3	0	0	0	0	0	0	0	0	0	0	Fungi	Unassigned	Unassigned	Unassigned	Unassigned	Unassigned
0e1abb97e94927f60eaaa190400fb145	0	0	0	0	0	0	0	0	0	0	0	0	0	0	0	0	0	0	0	0	0	0	0	0	0	80	0	0	0	0	0	0	0	0	0	0	Fungi	Basidiomycota	Tremellomycetes	Trichosporonales	Trichosporonaceae	Apiotrichum
0e1ceabcf7525c3fc3ca217fae7dc65d	0	0	0	0	0	0	0	0	0	0	0	0	0	0	0	0	0	23	28	68	153	42	88	20	0	31	102	22	0	0	11	22	0	0	0	0	Fungi	Ascomycota	Sordariomycetes	Hypocreales	Hypocreales_fam_Incertae_sedis	Acremonium
0e1e8920845f955c358f5f22335a10ac	0	0	0	0	0	4	0	0	0	0	0	0	0	0	0	0	0	0	0	0	0	0	0	0	0	0	0	0	0	0	0	0	0	0	0	0	Fungi	Unassigned	Unassigned	Unassigned	Unassigned	Unassigned
0e20777e78e1aac0051664ef51becdc2	0	0	0	0	0	7	0	0	0	0	0	0	0	0	0	0	0	0	0	0	0	0	0	0	0	0	0	0	0	0	0	0	0	0	0	0	Fungi	Unassigned	Unassigned	Unassigned	Unassigned	Unassigned
0e21e2dcc8679124f0d71cf80b0ff803	0	0	0	0	0	0	0	0	0	0	0	0	0	0	0	0	0	0	0	0	0	0	0	0	0	0	22	0	0	0	0	0	0	0	0	0	Fungi	Unassigned	Unassigned	Unassigned	Unassigned	Unassigned
0e22e92f1698581c77ff1e40105846dc	0	0	0	0	0	0	0	0	0	0	0	0	0	0	0	0	0	0	0	10	0	0	0	0	0	0	0	0	0	0	0	0	0	0	0	0	Fungi	Unassigned	Unassigned	Unassigned	Unassigned	Unassigned
0e22fcd913d1573225edb3a7d9ab56fe	0	0	0	0	0	0	0	0	0	0	0	0	0	0	0	0	0	0	0	0	0	0	0	0	0	0	0	0	0	0	0	0	0	0	0	28	Fungi	Ascomycota	Leotiomycetes	Helotiales	Hyaloscyphaceae	Hyaloscypha
0e23f1148c4bb89f2a21411132f9ccf8	0	0	0	0	0	0	0	0	0	0	0	0	0	0	0	0	0	0	0	0	0	6	0	0	0	0	0	0	0	0	0	0	0	0	0	0	Fungi	Unassigned	Unassigned	Unassigned	Unassigned	Unassigned
0e26d1bd08ae229b1433d4180bc1f1e9	0	0	0	0	0	0	0	0	0	0	0	0	0	0	0	0	0	0	0	0	8	0	0	0	3	4	0	0	0	0	0	0	1	0	0	0	Fungi	Unassigned	Unassigned	Unassigned	Unassigned	Unassigned
0e27e2a6171f3cbab71ef04b18ae56d9	0	0	0	0	0	0	0	0	0	0	22	0	0	0	0	0	0	0	0	0	0	0	0	0	0	0	0	0	0	0	0	0	0	0	0	0	Fungi	Basidiomycota	Agaricomycetes	Agaricales	Pluteaceae	Pluteus
0e38757a56d05dc868d2b3fcf9538453	0	0	0	0	0	0	30	0	0	0	0	0	0	0	0	0	0	0	0	0	0	0	0	0	0	0	0	0	0	0	0	0	0	0	0	0	Fungi	Basidiomycota	Tremellomycetes	Tremellales	Trimorphomycetaceae	Saitozyma
0e3c0af364941cca6b4d30e8d50a687b	0	0	0	0	0	0	0	0	0	0	0	0	0	0	0	0	0	0	0	0	0	0	1	0	0	0	0	0	0	0	0	0	0	0	0	0	Fungi	Basidiomycota	Agaricomycetes	Polyporales	Polyporaceae	Unassigned
0e3d41f703900157adcf736de2d4a8c8	0	0	0	0	0	0	0	0	0	0	0	0	0	0	0	0	0	0	0	0	0	0	3	0	0	0	0	0	0	0	0	2	0	10	0	0	Fungi	Ascomycota	Sordariomycetes	Coniochaetales	Coniochaetaceae	Coniochaeta
0e40109849611e593a0c403c4513be4b	0	0	0	0	0	0	0	0	0	0	0	6	0	0	0	0	0	0	0	0	0	0	0	0	0	0	0	0	0	0	0	0	0	0	0	0	Fungi	Unassigned	Unassigned	Unassigned	Unassigned	Unassigned
0e40e5c05f571d52083d7abcc4abc1af	0	0	0	0	0	0	0	0	0	0	0	20	0	0	0	0	0	0	0	0	0	0	0	0	0	0	0	0	0	0	0	0	0	0	0	0	Fungi	Ascomycota	Sordariomycetes	Hypocreales	Stachybotryaceae	Sirastachys
0e412ce46953e8925765a4c798f116d2	0	0	0	0	0	0	0	0	0	0	0	0	0	0	0	0	2	0	0	0	0	0	0	0	0	0	0	0	0	0	0	0	0	0	0	0	Fungi	Unassigned	Unassigned	Unassigned	Unassigned	Unassigned
0e47d99062823b3237238b9de48ae1b5	0	0	0	0	0	0	0	0	0	0	0	0	0	0	0	0	0	0	21	0	18	0	0	5	0	0	0	0	0	2	0	0	0	0	0	0	Fungi	Basidiomycota	Agaricomycetes	Agaricales	Clavariaceae	Unassigned
0e488a62d517addd24399885c9bd9cf6	0	0	0	0	0	0	0	0	0	0	0	0	0	0	0	0	0	0	0	0	0	0	3	0	0	0	0	0	0	0	0	0	0	0	0	0	Fungi	Unassigned	Unassigned	Unassigned	Unassigned	Unassigned
0e4b9bf255ecee81d46061d207fc5a6f	0	0	0	0	0	0	0	0	0	0	0	0	0	0	0	0	0	0	0	0	0	3	0	0	0	0	0	0	0	0	0	0	0	0	0	0	Fungi	Unassigned	Unassigned	Unassigned	Unassigned	Unassigned
0e4e5386efcb27e63b534405bc386363	0	0	0	0	0	0	0	0	0	0	0	0	0	0	0	0	0	0	0	0	0	0	0	0	0	0	0	0	0	0	14	0	0	0	0	0	Fungi	Basidiomycota	Tremellomycetes	Trichosporonales	Trichosporonaceae	Apiotrichum
0e4f98afd264048e81cf52928e8b3fa8	0	0	0	0	0	0	0	0	0	0	0	11	0	0	0	0	0	0	0	0	0	0	0	0	0	0	0	0	0	0	0	0	0	0	0	0	Fungi	Unassigned	Unassigned	Unassigned	Unassigned	Unassigned
0e50537e67a952ec4219473128832d6a	0	0	0	0	0	0	0	0	0	0	0	0	0	0	0	0	0	0	0	0	0	0	0	4	0	0	0	0	0	0	0	0	0	0	0	0	Fungi	Unassigned	Unassigned	Unassigned	Unassigned	Unassigned
0e543bd192286850f2ce044a8929e1b3	0	0	0	0	0	0	0	0	0	0	0	0	0	0	0	0	0	0	2	0	0	0	0	0	0	0	0	0	0	0	0	0	0	0	0	0	Fungi	Unassigned	Unassigned	Unassigned	Unassigned	Unassigned
0e54fc6e112917c6a0be0b80bab6ca5b	0	0	0	0	0	0	0	0	0	0	18	0	0	0	0	0	0	0	0	0	0	0	0	0	0	0	0	0	0	0	0	0	0	0	0	0	Fungi	Ascomycota	Sordariomycetes	Hypocreales	Nectriaceae	Gibberella
0e562d17b8cbd0ad938502c217aff01f	4	0	0	0	0	0	0	0	0	0	0	0	0	0	0	0	0	0	0	0	18	0	0	0	0	0	0	0	0	0	0	0	0	0	0	0	Fungi	Ascomycota	Eurotiomycetes	Eurotiales	Aspergillaceae	Aspergillus
0e592bbe2febfca42bd197a460f5e289	0	0	0	0	0	4	0	0	0	0	0	0	0	0	0	0	0	0	0	0	0	0	0	0	0	0	0	0	0	0	0	0	0	0	0	0	Fungi	Unassigned	Unassigned	Unassigned	Unassigned	Unassigned
0e5adb5b1ab2a6ee2e7cba9932110c47	0	0	0	0	0	0	0	0	0	0	4	0	0	0	0	0	0	0	0	0	0	0	0	0	0	0	0	0	0	0	0	0	0	0	0	0	Fungi	Unassigned	Unassigned	Unassigned	Unassigned	Unassigned
0e5d2120750669e1a416f6735bf01ee6	0	0	0	0	0	0	0	0	0	0	0	0	0	0	0	0	0	0	0	0	0	0	0	0	0	0	0	0	0	0	0	50	0	0	0	0	Fungi	Unassigned	Unassigned	Unassigned	Unassigned	Unassigned
0e5d7064d60500108de51b7471e8056e	0	0	0	0	0	0	0	0	0	0	0	0	0	0	0	0	0	0	0	0	19	0	0	0	0	0	0	0	0	0	0	0	0	0	0	0	Fungi	Unassigned	Unassigned	Unassigned	Unassigned	Unassigned
0e5dee39f5f7b671183fe79ce3e5a5b8	1	0	0	0	0	0	0	0	0	0	0	0	0	0	0	0	0	0	0	0	0	0	0	0	0	0	0	0	0	0	0	0	0	0	0	0	Fungi	Unassigned	Unassigned	Unassigned	Unassigned	Unassigned
0e5e5a3280de418216890a1e33e3022f	0	0	0	0	0	0	0	0	0	0	0	0	0	0	0	0	0	0	0	0	0	0	0	0	0	0	0	0	0	0	0	0	0	0	1	0	Fungi	Ascomycota	Unassigned	Unassigned	Unassigned	Unassigned
0e658013ae0c82eb0a5246de253c48a8	0	0	0	0	0	0	0	0	24	0	0	0	0	0	0	0	0	0	0	0	0	0	0	0	0	0	0	0	0	0	0	0	0	0	0	0	Fungi	Unassigned	Unassigned	Unassigned	Unassigned	Unassigned
0e65c04edeb42d81f05d05219834e227	0	0	0	0	0	0	0	0	0	0	0	0	0	0	0	0	0	0	0	0	0	0	0	3	0	0	0	0	0	0	0	0	0	0	0	0	Fungi	Unassigned	Unassigned	Unassigned	Unassigned	Unassigned
0e664749a93ec051cb1a5dda36fdd080	0	0	0	0	0	0	0	0	0	0	0	2	0	0	0	0	0	0	0	0	0	0	0	0	0	0	0	0	0	0	0	0	0	0	0	0	Fungi	Unassigned	Unassigned	Unassigned	Unassigned	Unassigned
0e67e0699de93e6f8a61d3b82ff99d6f	0	0	0	0	0	0	0	0	0	0	0	0	0	0	0	0	0	0	0	0	0	0	0	5	0	0	0	0	0	0	0	0	0	0	0	0	Fungi	Unassigned	Unassigned	Unassigned	Unassigned	Unassigned
0e68278afaf72efd38a2317bf42f51c9	0	0	0	0	0	0	0	0	17	0	0	0	0	0	0	0	0	0	0	0	0	0	0	0	0	0	0	0	0	0	0	0	0	0	0	0	Fungi	Basidiomycota	Tremellomycetes	Trichosporonales	Trichosporonaceae	Apiotrichum
0e6c840f278c68cf4b375e2d0ecc915e	0	0	0	0	0	2	0	0	0	0	0	0	0	0	0	0	0	0	0	0	0	0	0	0	0	0	0	0	0	0	0	0	0	0	0	0	Fungi	Unassigned	Unassigned	Unassigned	Unassigned	Unassigned
0e6cd551f3f37aee4adf51162c70ca16	0	0	0	0	0	0	0	0	0	0	0	0	2	0	0	0	0	0	0	0	0	0	0	0	0	0	0	0	0	0	0	0	0	0	0	0	Fungi	Unassigned	Unassigned	Unassigned	Unassigned	Unassigned
0e6da31188d5e8d561eee3509eb8263a	0	0	0	0	0	0	20	0	0	0	0	0	0	0	0	0	0	0	0	0	0	0	0	0	0	0	0	0	0	0	0	0	0	0	0	0	Fungi	Ascomycota	Sordariomycetes	Xylariales	Unassigned	Unassigned
0e7019b6ed27c57004fa88dc419c7da7	0	3	0	0	0	0	0	0	0	0	0	0	0	0	0	0	0	0	0	0	0	0	0	0	0	0	0	0	0	0	0	0	0	0	0	0	Fungi	Unassigned	Unassigned	Unassigned	Unassigned	Unassigned
0e750761290c273fdffd1fcf724dbeb9	0	0	0	0	0	0	0	0	0	0	0	0	0	0	0	0	0	0	0	0	0	0	0	0	0	0	0	0	0	0	1	0	0	0	0	0	Fungi	Unassigned	Unassigned	Unassigned	Unassigned	Unassigned
0e7cbaa543af0810c1f45dc6130692f5	0	0	0	0	0	0	0	0	0	0	0	0	0	0	0	0	0	0	2	0	0	0	0	0	0	0	0	0	0	0	0	0	0	0	0	0	Fungi	Unassigned	Unassigned	Unassigned	Unassigned	Unassigned
0e7d9e9b92ff2cf61797e735bf58d863	0	7	0	99	0	0	0	0	0	0	0	0	0	0	10	0	0	0	0	0	0	0	0	0	0	0	0	0	0	0	0	19	0	13	0	0	Fungi	Ascomycota	Eurotiomycetes	Eurotiales	Aspergillaceae	Penicillium
0e7e2eadf700ccdd674ee3bfc8ca6b16	0	0	0	0	0	0	0	0	0	0	0	0	0	0	0	0	5	0	0	0	0	0	0	0	0	0	0	0	0	0	0	0	0	0	0	0	Fungi	Unassigned	Unassigned	Unassigned	Unassigned	Unassigned
0e843bafacea38a59d7a126d17bddfca	0	0	0	0	0	0	0	0	0	0	0	0	0	0	0	0	0	0	0	0	0	10	0	0	0	0	0	0	0	0	0	0	0	0	0	0	Fungi	Unassigned	Unassigned	Unassigned	Unassigned	Unassigned
0e8494939a1b6c33787f27cab489caf1	0	0	0	6	0	0	0	0	0	0	0	0	0	0	0	0	0	0	0	0	0	0	0	0	0	0	0	0	0	0	0	0	0	0	0	0	Fungi	Unassigned	Unassigned	Unassigned	Unassigned	Unassigned
0e87aef1d40704255f8e5c5cd98d29ef	0	0	0	0	4	0	0	0	0	0	0	0	0	0	0	0	0	0	0	0	0	0	0	0	0	0	0	0	0	0	0	0	0	0	0	0	Fungi	Unassigned	Unassigned	Unassigned	Unassigned	Unassigned
0e8acf63dd05e1451ce31e39c36b0ad3	0	0	0	0	0	0	0	0	0	0	0	0	0	0	0	0	0	0	0	0	0	0	0	0	0	2	0	0	0	0	0	0	0	0	0	0	Fungi	Unassigned	Unassigned	Unassigned	Unassigned	Unassigned
0e8e067d33a711eb9e91e671def10ace	0	0	0	0	0	0	0	0	0	0	0	0	0	0	0	0	0	0	0	0	0	0	0	0	0	0	2	0	0	0	0	0	0	0	0	0	Fungi	Unassigned	Unassigned	Unassigned	Unassigned	Unassigned
0e916148ba19364087ff1b1b57b7cf5c	3	0	0	0	0	0	0	0	0	0	0	0	0	0	0	0	0	0	0	0	0	0	0	0	0	0	0	0	0	0	0	0	0	0	0	0	Fungi	Basidiomycota	Agaricomycetes	Trechisporales	Hydnodontaceae	Trechispora
0e93c312529abce44ce9da3d9ff31a46	0	0	0	0	0	0	0	0	0	0	0	0	0	0	0	0	0	0	0	0	0	0	0	4	0	0	0	0	0	0	0	0	0	0	0	0	Fungi	Unassigned	Unassigned	Unassigned	Unassigned	Unassigned
0e93dd138ee4768ea9f84cd0e1e62cec	0	0	0	0	0	0	0	0	0	0	1	0	0	0	0	0	0	0	0	0	0	0	0	0	0	0	0	0	0	0	0	0	0	0	0	0	Fungi	Unassigned	Unassigned	Unassigned	Unassigned	Unassigned
0e93e678412978a27cc52a5fb235e777	0	0	0	0	0	0	0	0	0	0	0	0	0	0	0	0	0	0	0	0	0	0	0	0	12	0	0	0	0	0	0	0	9	0	5	455	Fungi	Basidiomycota	Agaricomycetes	Sebacinales	Serendipitaceae	Unassigned
0e944c310488b3481e7e6a54d062f1b4	0	0	0	2	0	0	0	0	0	0	0	0	0	0	0	0	0	0	0	0	0	0	0	0	0	0	0	0	0	0	0	0	0	0	0	0	Fungi	Unassigned	Unassigned	Unassigned	Unassigned	Unassigned
0e945e0b9ed2cd58319bd4ce04a53247	0	0	0	0	0	0	0	1	0	0	0	0	0	0	0	0	0	0	0	0	0	0	0	0	0	0	0	0	0	0	0	0	0	0	0	0	Fungi	Unassigned	Unassigned	Unassigned	Unassigned	Unassigned
0e94d2a47ab4e32c87fdd1b75b134468	0	0	0	0	0	0	0	0	0	0	0	0	0	0	0	0	0	0	0	0	0	0	8	0	0	0	0	0	3	0	3	0	2	48	0	3	Fungi	Ascomycota	Dothideomycetes	Capnodiales	Unassigned	Unassigned
0e95550612c73a7f9c22b72ee4348e44	0	0	0	0	0	0	0	0	0	0	0	0	0	0	0	0	0	0	0	0	0	0	0	0	0	0	2	0	0	0	0	0	0	0	0	0	Fungi	Unassigned	Unassigned	Unassigned	Unassigned	Unassigned
0e959a43c59f9b9f02cf4fa1d5ef4a76	0	0	0	0	0	0	0	0	0	0	0	0	0	0	0	0	0	1	0	0	0	0	0	0	0	12	0	0	0	0	0	0	0	0	0	0	Fungi	Unassigned	Unassigned	Unassigned	Unassigned	Unassigned
0e95a19b2f2c7d4e4a4f45a677cfcea5	0	0	0	0	0	0	0	0	0	0	0	3	0	0	0	0	0	0	0	0	0	0	0	0	0	0	0	0	0	0	0	0	0	0	0	0	Fungi	Unassigned	Unassigned	Unassigned	Unassigned	Unassigned
0e98567a108d5f161964da82f30c84c5	0	0	0	0	0	0	0	0	0	0	0	0	0	0	0	0	0	0	6	11	26	52	88	110	0	14	15	0	0	0	0	0	0	0	6	0	Fungi	Unassigned	Unassigned	Unassigned	Unassigned	Unassigned
0e9965a47823cfc761f14993431ba1a9	0	0	0	0	0	0	0	0	0	0	0	0	0	0	0	0	0	0	0	0	0	0	0	0	0	0	0	0	0	0	0	12	0	0	0	0	Fungi	Unassigned	Unassigned	Unassigned	Unassigned	Unassigned
0e9983bb057f0fc343ea1e4457aab014	0	0	0	0	0	0	0	0	0	0	0	0	0	0	0	0	0	0	0	0	7	0	0	0	0	0	0	0	0	0	0	0	0	0	0	0	Fungi	Unassigned	Unassigned	Unassigned	Unassigned	Unassigned
0e9ab1aac36e2604f71692c9a103659b	0	0	0	0	0	0	0	0	0	0	0	0	0	0	0	0	0	0	0	0	0	3	0	0	0	0	0	0	0	0	0	0	0	0	0	0	Fungi	Ascomycota	Sordariomycetes	Xylariales	Unassigned	Unassigned
0e9b8437cee61922fa147ce3a703295f	0	0	0	0	0	0	0	0	3	0	0	0	0	0	0	0	0	0	0	0	0	0	0	0	0	0	0	0	0	0	0	0	0	0	0	0	Fungi	Rozellomycota	Rozellomycotina_cls_Incertae_sedis	GS11	Unassigned	Unassigned
0e9d7966d946e0380a02ad9f91faa7a0	0	5	0	0	0	0	0	0	0	0	0	0	0	0	0	0	0	0	0	0	0	0	0	0	0	0	0	0	0	0	0	0	0	0	0	0	Fungi	Unassigned	Unassigned	Unassigned	Unassigned	Unassigned
0e9d7fa6d677bd519967e22cb3ada78e	0	0	0	0	0	0	0	0	0	0	0	0	0	0	0	0	0	0	0	0	0	0	0	0	0	12	0	0	0	0	0	0	0	0	0	0	Fungi	Ascomycota	Sordariomycetes	Hypocreales	Ophiocordycipitaceae	Tolypocladium
0e9d991b7dec8bbf82b406141c8a32db	0	0	0	0	0	0	0	0	0	9	0	0	0	0	0	0	0	0	0	0	0	0	0	0	0	0	0	0	0	0	0	0	0	0	0	0	Fungi	Ascomycota	Unassigned	Unassigned	Unassigned	Unassigned
0e9dc485f79b3b749ccc5dc554408c64	0	0	0	0	0	0	0	0	0	0	0	0	0	0	0	0	7	0	0	0	0	0	0	0	0	0	0	0	0	0	0	0	0	0	0	0	Fungi	Unassigned	Unassigned	Unassigned	Unassigned	Unassigned
0e9edc46b91262c16fe069d65b717776	0	61	0	0	0	0	0	0	0	0	0	0	0	0	0	0	0	0	0	0	0	0	0	0	0	0	0	0	0	0	0	0	0	0	0	0	Fungi	Unassigned	Unassigned	Unassigned	Unassigned	Unassigned
0ea2cfc28128d8aa36641fa8701ad0e2	0	0	0	0	0	0	0	0	0	0	0	0	0	0	0	0	0	0	0	0	0	0	27	0	10	5	2	0	0	0	0	0	0	0	0	0	Fungi	Unassigned	Unassigned	Unassigned	Unassigned	Unassigned
0ea7b2daeb61ea75826c882ba1167aa4	0	0	0	0	0	0	0	0	0	2	0	0	0	0	0	0	0	0	0	0	0	0	0	0	0	0	0	0	0	0	0	0	0	0	0	0	Fungi	Unassigned	Unassigned	Unassigned	Unassigned	Unassigned
0eb04567bd576cb90583308c5195cf39	0	0	0	0	0	0	0	0	0	0	0	0	0	0	0	0	0	0	0	0	0	0	0	0	2	0	7	0	0	0	0	0	0	0	0	0	Fungi	Ascomycota	Sordariomycetes	Xylariales	Xylariaceae	Xylaria
0eb23829259842c592e67c4818f4dc9b	0	0	0	0	0	0	0	0	0	5	0	0	0	0	0	0	0	0	0	0	0	0	0	0	0	0	0	0	0	0	0	0	0	0	0	0	Fungi	Ascomycota	Sordariomycetes	Magnaporthales	Magnaporthaceae	Slopeiomyces
0eb99af0369fad0e0574df59484c58c9	0	0	0	0	0	0	0	0	0	0	0	0	0	0	0	0	0	0	0	0	0	0	0	0	0	0	22	0	0	0	0	0	0	0	0	0	Fungi	Unassigned	Unassigned	Unassigned	Unassigned	Unassigned
0eba538fed9db1fe616dcb74cf396cdc	0	0	0	0	0	0	0	0	0	0	0	0	0	0	0	0	4	0	0	0	0	0	0	0	0	0	0	0	0	0	0	0	0	0	0	0	Fungi	Unassigned	Unassigned	Unassigned	Unassigned	Unassigned
0ebd50138e2e25c9b3fbef13bc043dd7	0	0	0	0	0	0	0	2	0	0	0	0	0	0	0	0	0	0	0	0	0	0	0	0	0	0	0	0	0	0	0	0	0	0	0	0	Fungi	Basidiomycota	Agaricomycetes	Agaricales	Hygrophoraceae	Hygrocybe
0ebef3b4710ae91054bcb4fd683d6ed2	0	0	0	0	0	0	0	0	0	0	0	0	0	0	0	0	0	0	0	0	0	0	6	0	0	0	0	0	0	0	0	0	0	0	0	0	Fungi	Unassigned	Unassigned	Unassigned	Unassigned	Unassigned
0ec24fe719d81a7dd3f4f1e147beb872	0	0	0	0	0	0	0	0	0	0	0	0	0	0	0	0	9	0	0	0	0	0	0	0	0	0	0	0	0	0	0	0	0	0	0	0	Fungi	Unassigned	Unassigned	Unassigned	Unassigned	Unassigned
0ec4ceed31916e24f488679db1d12ff0	0	0	0	0	0	0	0	0	0	0	0	0	0	0	0	0	4	0	0	0	0	0	0	0	0	0	0	0	0	0	0	0	0	0	0	0	Fungi	Unassigned	Unassigned	Unassigned	Unassigned	Unassigned
0ec79fe31e1bec7bafe5cb4491a7d85d	0	0	0	0	0	0	0	0	0	0	0	0	0	0	0	0	0	0	0	0	0	0	3	0	0	0	0	0	0	0	0	0	0	0	0	0	Fungi	Unassigned	Unassigned	Unassigned	Unassigned	Unassigned
0ec9449b3acbb42ce2ac31d3dd13578d	0	0	0	0	0	0	0	0	0	0	0	0	0	0	0	0	0	0	0	0	0	0	0	0	0	0	1	0	0	0	0	0	0	0	0	0	Fungi	Unassigned	Unassigned	Unassigned	Unassigned	Unassigned
0eca36097c5760c52b61ad8c381226b6	0	0	0	0	1	0	0	0	0	0	0	0	0	0	0	0	0	0	0	0	0	0	0	0	0	0	0	0	0	0	0	0	0	0	0	0	Fungi	Unassigned	Unassigned	Unassigned	Unassigned	Unassigned
0eccd4726af7357b88a557842f7221ef	0	0	0	0	0	0	0	0	0	0	0	0	0	0	0	39	0	0	0	0	0	0	0	0	0	0	0	0	0	0	0	0	0	0	0	0	Fungi	Basidiomycota	Unassigned	Unassigned	Unassigned	Unassigned
0ed10a963002dd92a64345fde6ab8cbe	0	0	0	0	0	0	0	0	0	0	0	0	0	0	0	0	0	0	0	0	0	0	0	0	0	0	0	0	52	34	53	80	60	31	44	39	Fungi	Basidiomycota	Agaricomycetes	Agaricales	Clavariaceae	Ramariopsis
0ed2caf1c6e137222da584275e93d1e6	0	0	0	0	0	0	0	0	0	0	0	0	0	1	0	0	0	0	0	0	0	0	0	0	0	0	0	0	0	0	0	0	0	0	0	0	Fungi	Unassigned	Unassigned	Unassigned	Unassigned	Unassigned
0ed7e490789dbf4036b5a7d8a93669a3	0	0	0	0	0	0	0	0	0	0	0	0	0	0	0	0	0	0	0	0	3	0	0	0	0	0	0	0	0	0	0	0	0	0	0	0	Fungi	Ascomycota	Orbiliomycetes	Orbiliales	Orbiliaceae	Gamsylella
0ed93a8127cd460307fa7547416b967d	0	0	0	0	0	0	0	0	0	0	0	0	0	0	0	0	0	0	0	0	0	0	0	0	0	0	0	0	0	81	0	0	0	0	0	0	Fungi	Ascomycota	Archaeorhizomycetes	Archaeorhizomycetales	Archaeorhizomycetaceae	Archaeorhizomyces
0ed9ce55010a9956a4d3fd53a5abe767	0	0	0	0	0	0	0	0	0	0	0	0	0	0	0	0	0	0	0	0	0	0	0	0	0	0	4	0	0	0	0	0	0	0	0	0	Fungi	Unassigned	Unassigned	Unassigned	Unassigned	Unassigned
0eddf12a58fcf50a66824a37f18e9a16	0	0	0	0	0	0	0	0	0	0	0	0	0	0	0	0	0	0	0	0	0	0	244	0	0	0	0	0	87	54	89	116	76	3646	186	89	Fungi	Ascomycota	Leotiomycetes	Unassigned	Unassigned	Unassigned
0ee07a758cf0b6847ba24d5db920f85e	0	0	0	0	0	0	0	0	0	0	0	0	0	0	0	0	0	0	0	0	0	0	4	0	0	0	0	0	0	0	0	0	0	0	0	0	Fungi	Unassigned	Unassigned	Unassigned	Unassigned	Unassigned
0ee23078bc1730130657db292a422aec	0	0	0	0	0	0	0	0	0	0	0	0	0	0	0	0	0	12	17	0	13	20	14	4186	21	0	10	10	0	0	0	0	0	0	51	0	Fungi	Unassigned	Unassigned	Unassigned	Unassigned	Unassigned
0ee2ade96d20a5b3c344a709beb7a241	0	0	0	0	0	0	0	0	0	0	0	0	0	0	0	0	0	8	0	0	0	0	0	0	0	0	0	0	0	0	0	0	0	0	0	0	Fungi	Rozellomycota	Unassigned	Unassigned	Unassigned	Unassigned
0eeef9136ba20b46e590557fd63087c3	0	0	0	0	4	0	0	0	0	0	0	0	0	0	0	0	0	0	0	0	0	0	0	0	0	0	0	0	0	0	0	0	0	0	0	0	Fungi	Unassigned	Unassigned	Unassigned	Unassigned	Unassigned
0ef035627a80aed6d25d609073016900	0	0	0	0	0	0	0	0	0	0	0	0	0	0	0	0	0	0	0	0	0	0	0	0	0	0	1	0	0	0	0	0	2	0	0	0	Fungi	Unassigned	Unassigned	Unassigned	Unassigned	Unassigned
0ef1668c535617a1d1a309e65973b822	0	0	0	0	0	0	0	0	0	0	0	0	0	0	1	0	0	0	0	0	0	0	0	0	0	0	0	0	0	0	0	0	0	0	0	0	Fungi	Unassigned	Unassigned	Unassigned	Unassigned	Unassigned
0ef27d56974b0fe50ad4e49f4d9c492f	0	0	0	0	0	0	0	0	0	0	0	0	0	0	0	0	0	0	0	0	0	0	0	0	0	0	0	0	98	0	0	0	0	0	0	0	Fungi	Ascomycota	Archaeorhizomycetes	Archaeorhizomycetales	Archaeorhizomycetaceae	Archaeorhizomyces
0ef352a37fd8f0b44815bb7343f44078	0	0	0	0	0	0	0	0	0	7	0	0	0	0	0	0	0	0	0	0	0	0	0	0	0	0	0	0	0	0	0	0	0	0	0	0	Fungi	Unassigned	Unassigned	Unassigned	Unassigned	Unassigned
0ef4a95d178f681590c8667bcbc570c1	0	0	0	17	0	0	0	0	0	0	0	0	0	0	0	0	0	0	0	0	0	0	0	0	0	0	0	0	0	0	0	0	3	0	0	0	Fungi	Ascomycota	Dothideomycetes	Capnodiales	Mycosphaerellaceae	Mycosphaerella
0ef5914d5d6c4b235330fb57ebdbabc1	0	0	0	0	0	0	0	0	0	0	0	0	0	0	0	0	0	0	0	0	0	0	0	0	0	218	0	0	0	0	0	0	0	0	0	0	Fungi	Basidiomycota	Tremellomycetes	Tremellales	Trimorphomycetaceae	Saitozyma
0ef78ee01e518e6b0281f77903d73cf7	0	0	0	0	0	0	0	0	0	0	0	0	0	0	0	0	0	0	0	20	0	0	0	0	0	0	0	0	0	0	0	0	0	0	0	0	Fungi	Unassigned	Unassigned	Unassigned	Unassigned	Unassigned
0ef9cbade2684d800968a0b7b6da5e24	2	0	0	0	0	0	0	0	0	0	0	0	0	0	0	0	0	0	0	0	0	0	0	0	0	0	0	0	0	0	0	0	0	0	0	0	Fungi	Unassigned	Unassigned	Unassigned	Unassigned	Unassigned
0efad6956a1e4fba3b27d45c54d2b88e	0	0	0	0	0	4	0	0	0	0	0	0	0	0	0	0	0	0	0	0	0	0	0	0	0	0	0	0	0	0	0	0	0	0	0	0	Fungi	Unassigned	Unassigned	Unassigned	Unassigned	Unassigned
0effaf3a067da977482da5e5171a37a0	0	0	0	0	0	0	0	0	0	0	0	0	0	0	0	0	0	0	0	0	0	147	0	0	0	0	0	0	0	0	0	0	0	0	0	0	Fungi	Unassigned	Unassigned	Unassigned	Unassigned	Unassigned
0f02ca8d4964fd32e2d436dda32e9c46	0	0	0	0	0	0	0	0	0	0	0	0	2	0	0	0	0	0	0	0	0	0	0	0	0	0	0	0	0	0	0	0	0	0	0	0	Fungi	Unassigned	Unassigned	Unassigned	Unassigned	Unassigned
0f030938201aec4a5b7abfa3ceabdedd	0	0	0	0	0	0	0	0	0	0	0	0	0	0	0	0	0	0	0	0	0	0	71	0	0	0	0	0	0	0	0	0	0	0	0	0	Fungi	Unassigned	Unassigned	Unassigned	Unassigned	Unassigned
0f0520e210de2919d2604b927808ee55	0	0	0	0	0	0	0	0	0	0	0	0	0	0	0	0	0	0	0	0	5	0	0	0	0	0	0	0	0	0	0	0	0	0	0	0	Fungi	Unassigned	Unassigned	Unassigned	Unassigned	Unassigned
0f09b620f4d8ea0c529f184b80075860	0	0	0	0	0	0	0	0	0	0	0	0	0	0	3	0	0	0	0	0	0	0	0	0	0	0	0	0	0	0	0	0	0	0	0	0	Fungi	Unassigned	Unassigned	Unassigned	Unassigned	Unassigned
0f0ae32011cbff0ec68cdd6367a14f21	0	0	0	0	0	0	0	0	0	0	0	0	0	0	0	0	9	0	0	0	0	0	0	0	0	0	0	0	0	0	0	0	0	0	0	0	Fungi	Unassigned	Unassigned	Unassigned	Unassigned	Unassigned
0f109b1d7e5c24ddfedeea8f3febc20c	0	0	0	0	0	0	0	0	0	0	0	0	0	0	0	0	0	0	0	0	2	0	0	0	0	0	0	0	0	0	0	0	0	0	0	0	Fungi	Unassigned	Unassigned	Unassigned	Unassigned	Unassigned
0f1392df616fe9357fb968dc5b2701f3	0	0	0	0	0	0	0	0	0	0	0	0	0	0	0	0	0	0	0	13	0	0	0	0	0	0	0	0	0	0	0	0	0	0	0	0	Fungi	Glomeromycota	Unassigned	Unassigned	Unassigned	Unassigned
0f1453c882e7e0b11734443a015d5bb3	0	0	0	0	0	0	0	0	0	0	0	0	0	0	0	0	0	0	0	0	0	0	0	0	0	0	0	0	0	0	0	0	0	3	0	0	Fungi	Unassigned	Unassigned	Unassigned	Unassigned	Unassigned
0f17bdcc604fa2aa0ee25a5f837bdcc8	0	0	0	0	0	0	0	0	0	0	0	0	0	0	0	0	2	0	0	0	0	0	0	0	0	0	0	0	0	0	0	0	0	0	0	0	Fungi	Unassigned	Unassigned	Unassigned	Unassigned	Unassigned
0f1fdf154d4058519c2f5557d6e832c1	0	0	0	0	0	0	0	0	0	0	0	0	0	0	0	0	0	1	0	0	0	0	0	0	0	0	0	0	0	0	0	0	0	0	0	0	Fungi	Unassigned	Unassigned	Unassigned	Unassigned	Unassigned
0f21802ee1595bb59bda2425bf21ff9b	0	0	0	0	0	0	0	0	0	0	0	0	0	0	0	5	0	0	0	0	0	0	0	0	0	0	0	0	0	0	0	0	0	0	0	0	Fungi	Ascomycota	Eurotiomycetes	Chaetothyriales	Cyphellophoraceae	Cyphellophora
0f2182c410e7244047d593d83329d01b	0	0	0	0	0	0	0	0	0	0	0	0	0	0	0	0	0	0	0	0	84	0	0	0	0	0	0	0	0	0	0	0	0	0	0	0	Fungi	Unassigned	Unassigned	Unassigned	Unassigned	Unassigned
0f21ae885e91125b9203fbc18ad89fa4	0	0	0	0	0	0	0	0	0	0	0	0	0	0	0	0	0	0	0	7	19	41	6	16	0	19	0	0	0	0	7	9	38	0	10	0	Fungi	Unassigned	Unassigned	Unassigned	Unassigned	Unassigned
0f2db047a2df4aed5f47a60e80b76b38	0	0	0	0	0	0	0	0	0	0	0	0	0	0	0	0	0	0	0	0	0	0	0	0	0	3	0	0	0	0	0	0	0	0	0	0	Fungi	Unassigned	Unassigned	Unassigned	Unassigned	Unassigned
0f3202752c2ad8d28c204c24fff27546	0	0	0	0	0	0	0	0	0	0	0	0	0	0	0	0	0	0	0	0	0	0	1	0	0	0	0	0	0	0	0	0	0	0	0	0	Fungi	Unassigned	Unassigned	Unassigned	Unassigned	Unassigned
0f337707d2bcaf371691c1bb1c30ce5e	0	0	0	0	0	0	0	0	0	0	0	0	0	0	0	0	0	0	0	0	0	0	0	0	0	0	0	0	0	375	0	0	0	0	0	0	Fungi	Unassigned	Unassigned	Unassigned	Unassigned	Unassigned
0f35c675ec7a80846aac6d97ce17da55	0	0	0	0	0	0	0	0	0	0	0	0	0	0	0	0	0	0	0	0	0	0	0	0	0	4	0	0	0	0	0	0	0	0	0	0	Fungi	Ascomycota	Sordariomycetes	Hypocreales	Unassigned	Unassigned
0f36c1c00c0dfb961e9285b0ec260a73	0	0	0	0	0	0	1	0	0	0	0	0	0	0	0	0	0	0	0	0	0	0	0	0	0	0	0	0	0	0	0	0	0	0	0	0	Fungi	Unassigned	Unassigned	Unassigned	Unassigned	Unassigned
0f379bbcadca5e3d701b658f5f4f1afe	0	161	0	0	0	0	0	0	0	0	0	0	0	0	0	0	0	0	0	0	0	0	0	0	0	0	0	0	0	0	0	0	0	0	0	0	Fungi	Ascomycota	Sordariomycetes	Hypocreales	Clavicipitaceae	Metarhizium
0f3872966dc826c52cdf2fdc78ac636e	0	0	0	0	1	0	0	0	0	0	0	0	0	0	0	0	0	0	0	0	0	0	0	0	0	0	0	0	0	0	0	0	0	0	0	0	Fungi	Unassigned	Unassigned	Unassigned	Unassigned	Unassigned
0f3f251b7d77ce162ae5f508346a4e95	0	0	0	0	0	0	0	0	0	0	0	0	0	0	0	10	0	0	0	0	0	0	0	0	0	0	0	0	0	0	0	0	0	0	0	0	Fungi	Unassigned	Unassigned	Unassigned	Unassigned	Unassigned
0f4078c44c06e14a2c0ccab3bd0ae94c	0	0	0	0	0	0	0	0	0	0	0	0	0	0	0	0	0	0	0	0	0	9	0	0	0	0	0	0	0	0	0	0	0	0	0	0	Fungi	Unassigned	Unassigned	Unassigned	Unassigned	Unassigned
0f408fa33af2ce5f7e44626dd4e0da86	0	0	0	0	0	0	0	0	0	0	0	0	0	0	0	0	0	0	0	0	0	0	0	0	0	0	0	0	0	1	0	0	0	0	0	0	Fungi	Unassigned	Unassigned	Unassigned	Unassigned	Unassigned
0f444f83bfc28e305219e72a898a0b4d	0	33	0	23	123	995	0	10	0	17	0	24	0	0	0	0	9	0	0	0	0	0	0	0	0	0	0	0	0	0	0	0	0	0	0	0	Fungi	Basidiomycota	Unassigned	Unassigned	Unassigned	Unassigned
0f448417216587d6cb697e1fcd877bd6	0	0	0	0	0	6	0	0	0	0	0	2	0	0	0	0	0	0	0	0	0	0	0	0	0	0	0	0	0	0	0	0	0	0	0	0	Fungi	Unassigned	Unassigned	Unassigned	Unassigned	Unassigned
0f45fa0218e1879b03462036164e764b	0	0	0	0	0	0	0	0	0	0	3	0	0	0	0	0	0	0	0	0	0	0	0	0	0	0	0	0	0	0	0	0	0	0	0	0	Fungi	Unassigned	Unassigned	Unassigned	Unassigned	Unassigned
0f49d5e80fa384cab2461382b096e560	0	0	0	0	0	0	0	0	0	0	0	0	0	0	0	0	0	0	0	0	0	0	0	0	26	0	0	0	0	0	0	0	0	0	0	0	Fungi	Rozellomycota	Rozellomycotina_cls_Incertae_sedis	GS11	Unassigned	Unassigned
0f4b125c5076750febe563272730729d	0	0	0	0	0	0	0	0	0	0	0	0	0	0	0	0	0	0	0	0	0	0	0	0	19	0	0	0	0	0	0	0	0	0	0	0	Fungi	Ascomycota	Archaeorhizomycetes	Archaeorhizomycetales	Archaeorhizomycetaceae	Archaeorhizomyces
0f4eaf106557911e84e129cafb0a9338	0	0	0	0	0	28	0	0	0	0	0	0	0	0	0	0	0	0	0	0	0	0	0	0	0	0	0	0	0	0	0	0	0	0	0	0	Fungi	Unassigned	Unassigned	Unassigned	Unassigned	Unassigned
0f50715b62bd3c2c7780481ca1f7bfda	0	0	0	0	0	0	0	0	0	0	0	0	0	0	0	0	3	0	0	0	0	0	0	0	0	0	0	0	0	0	0	0	0	0	0	0	Fungi	Unassigned	Unassigned	Unassigned	Unassigned	Unassigned
0f511835c16d639c5637f6915facbe86	0	0	0	0	0	0	0	0	0	0	0	0	0	0	0	0	0	0	0	0	0	0	0	0	0	0	0	0	5	0	0	0	0	0	0	0	Fungi	Unassigned	Unassigned	Unassigned	Unassigned	Unassigned
0f519549d0b8395b53401bfab0782fb1	0	0	0	0	0	0	0	0	0	0	0	0	0	0	0	0	0	0	0	0	0	0	0	30	0	0	0	0	0	0	0	0	0	0	0	0	Fungi	Unassigned	Unassigned	Unassigned	Unassigned	Unassigned
0f52a8fb3d7da403be69a82db93107a3	0	0	0	0	0	0	0	0	0	0	0	0	0	0	0	0	0	0	0	0	0	0	0	0	0	0	0	0	0	0	116	0	0	0	0	0	Fungi	Unassigned	Unassigned	Unassigned	Unassigned	Unassigned
0f56cf8271365769f0b59d42c5bb6b08	0	0	26	3	0	0	31	0	0	0	0	0	0	0	0	0	0	0	0	0	0	0	0	0	0	0	0	0	0	0	0	0	0	0	0	0	Fungi	Ascomycota	Eurotiomycetes	Chaetothyriales	Unassigned	Unassigned
0f5d4bf9a8eb28cc100ab052758f4b59	0	0	0	0	0	0	0	0	0	0	0	0	0	0	0	0	0	0	0	0	0	2	0	0	0	0	0	0	0	0	0	0	0	0	0	0	Fungi	Unassigned	Unassigned	Unassigned	Unassigned	Unassigned
0f6234a5735e7e0d05ba0d7d2c630dec	0	0	0	0	0	0	0	0	0	0	0	0	0	0	0	0	0	0	3	0	0	0	0	0	0	0	0	0	0	0	0	0	0	0	0	0	Fungi	Unassigned	Unassigned	Unassigned	Unassigned	Unassigned
0f632f9439231677ce3c59c8513641ce	0	0	0	0	0	0	0	0	0	0	0	0	0	0	0	0	0	0	0	0	0	0	0	0	0	0	0	0	0	0	0	0	0	8	0	0	Fungi	Chytridiomycota	Unassigned	Unassigned	Unassigned	Unassigned
0f67841204e0d2e0ce6293223b4973a3	0	0	0	0	0	0	0	0	0	0	0	0	0	0	0	0	0	0	0	0	0	0	0	4	0	0	0	0	0	0	0	0	0	0	0	0	Fungi	Unassigned	Unassigned	Unassigned	Unassigned	Unassigned
0f686fd6331534a1681ec1c9974b2fde	0	0	0	0	0	0	0	0	0	0	0	0	0	0	0	23	0	0	0	0	0	0	0	0	0	0	0	0	0	0	0	0	0	0	0	0	Fungi	Unassigned	Unassigned	Unassigned	Unassigned	Unassigned
0f69234a6c3d89964e665831bff1a0d1	0	0	0	0	0	6	0	0	0	0	0	0	0	0	0	0	0	0	0	0	0	0	0	0	0	0	0	0	0	0	0	0	0	0	0	0	Fungi	Unassigned	Unassigned	Unassigned	Unassigned	Unassigned
0f6940db9007484c9c6c69af71bdd78f	0	0	0	0	0	0	0	0	0	0	0	0	0	0	0	0	0	8	4	0	13	13	0	0	50	0	6	0	0	0	0	3	0	0	0	8	Fungi	Unassigned	Unassigned	Unassigned	Unassigned	Unassigned
0f6c68949a3d8cfe5f03cc3b6bf0b937	0	0	7	0	0	0	0	0	0	0	0	0	0	0	0	0	0	0	0	0	0	0	0	0	0	0	0	0	0	0	0	0	0	0	0	0	Fungi	Unassigned	Unassigned	Unassigned	Unassigned	Unassigned
0f6ed2b4a45606eede2f5d17360f2fd9	0	0	0	0	0	0	0	0	0	0	0	4	0	0	0	0	0	0	0	0	0	0	0	0	0	0	0	0	0	0	0	0	0	0	0	0	Fungi	Unassigned	Unassigned	Unassigned	Unassigned	Unassigned
0f734f6c7c295372c641e0db949cb982	0	0	0	0	0	0	0	0	0	0	0	0	0	0	0	0	0	0	0	0	0	0	0	0	0	29	0	0	0	0	0	0	0	0	0	0	Fungi	Unassigned	Unassigned	Unassigned	Unassigned	Unassigned
0f792237b13421359f338ae5aa684244	0	0	0	0	0	0	0	0	0	0	0	0	0	0	0	0	0	0	0	0	29	0	0	0	0	0	0	0	0	0	0	0	0	0	0	0	Fungi	Basidiomycota	Agaricomycetes	Agaricales	Marasmiaceae	Marasmius
0f798e6686befea279610e8add05d02f	0	0	0	0	0	0	0	0	0	0	0	0	0	0	0	0	0	142	0	0	0	0	0	0	0	0	0	0	0	0	0	0	0	0	0	0	Fungi	Unassigned	Unassigned	Unassigned	Unassigned	Unassigned
0f7aa4f0a587e9f9afa1ce2b5bda2434	0	0	0	0	0	0	0	0	0	0	0	0	0	0	0	0	0	0	0	0	0	0	0	0	0	0	0	0	0	0	0	0	0	0	0	3	Fungi	Basidiomycota	Agaricomycetes	Sebacinales	Unassigned	Unassigned
0f7e7816f1cf160ffbcb1b659da76b3c	0	0	0	0	0	0	0	0	0	0	0	0	0	0	0	0	0	0	0	0	0	79	0	0	0	0	0	0	0	0	0	0	41	0	0	0	Fungi	Mortierellomycota	Mortierellomycetes	Mortierellales	Unassigned	Unassigned
0f812244d792ad8a27a097bcfb215ffd	0	0	0	0	0	0	0	0	0	0	0	0	0	0	0	0	0	0	0	0	0	7	0	0	0	0	0	0	0	0	0	0	0	0	0	0	Fungi	Ascomycota	Archaeorhizomycetes	Archaeorhizomycetales	Archaeorhizomycetaceae	Archaeorhizomyces
0f8d1a19dbe33b2230062a0f22e7350f	0	0	0	0	0	0	0	0	0	0	0	0	0	0	0	0	0	0	0	32	0	0	0	0	0	0	0	0	0	0	4	0	0	0	0	0	Fungi	Ascomycota	Sordariomycetes	Hypocreales	Unassigned	Unassigned
0f927aea17314f3879a64befad140d03	1	0	0	0	0	0	0	0	0	0	0	0	0	0	0	0	0	0	0	0	0	0	0	0	0	0	0	0	0	0	0	0	0	0	0	0	Fungi	Unassigned	Unassigned	Unassigned	Unassigned	Unassigned
0f941b59dce151c3a9d00d66a7dca346	0	0	0	0	0	0	0	0	0	0	0	0	0	0	0	0	2	0	0	0	0	0	0	0	0	0	0	0	0	0	0	0	0	0	0	0	Fungi	Unassigned	Unassigned	Unassigned	Unassigned	Unassigned
0f99a3c7c984f86064e71ba835967827	0	0	0	0	0	0	0	0	0	0	0	0	0	0	0	0	0	5	0	0	0	0	0	0	0	0	0	0	1	0	0	0	0	0	0	0	Fungi	Ascomycota	Dothideomycetes	Pleosporales	Trematosphaeriaceae	Falciformispora
0fa137422e2983a0821f921b8411eb20	0	0	0	0	0	0	0	0	0	0	0	0	0	0	0	0	23	0	0	0	0	0	0	0	0	0	0	0	0	0	0	0	0	0	0	0	Fungi	Unassigned	Unassigned	Unassigned	Unassigned	Unassigned
0fa32d64695aecf18f8b98bb86d52e11	0	11	0	0	0	0	0	0	0	0	15	4	0	0	0	0	0	0	0	0	0	0	0	0	0	0	0	0	0	0	0	0	0	0	0	0	Fungi	Ascomycota	Eurotiomycetes	Eurotiales	Thermoascaceae	Thermoascus
0fa3c796b8ec1d407652733d8a332e73	0	0	0	0	0	0	0	0	0	0	0	0	0	0	0	0	0	10	0	0	0	0	0	0	0	0	0	0	0	0	0	0	0	0	0	0	Fungi	Unassigned	Unassigned	Unassigned	Unassigned	Unassigned
0fa4e0b98b6a21e04c91a740b90ca3b0	0	0	0	0	0	0	0	0	0	0	0	6	108	0	0	12	0	0	0	0	0	0	0	0	0	0	0	0	0	0	0	0	0	0	0	0	Fungi	Unassigned	Unassigned	Unassigned	Unassigned	Unassigned
0fa9342387bc0364235bc979043c806f	0	0	0	0	0	0	0	0	0	0	0	0	0	0	0	0	0	0	0	0	0	0	0	6	0	0	0	0	0	0	0	0	0	0	0	0	Fungi	Unassigned	Unassigned	Unassigned	Unassigned	Unassigned
0fab6aaa7c85ebcc38fc8a79161a63ac	0	0	0	0	0	0	0	0	0	0	0	0	0	0	0	0	0	0	2	0	0	0	0	0	0	0	0	0	0	0	0	0	0	0	0	0	Fungi	Basidiomycota	Agaricomycetes	Sebacinales	Sebacinaceae	Unassigned
0faba0df23c05d598de1b15252302ac4	0	0	0	0	0	0	0	0	0	0	0	0	0	0	0	0	0	0	0	0	0	0	0	0	0	0	4	0	0	0	0	0	0	0	0	0	Fungi	Unassigned	Unassigned	Unassigned	Unassigned	Unassigned
0fad4dc348574f1ce829183aa8b134d4	0	0	0	0	0	0	0	0	0	0	0	0	0	0	0	0	0	0	0	0	0	0	5	0	0	0	0	0	0	0	0	0	5	0	0	0	Fungi	Unassigned	Unassigned	Unassigned	Unassigned	Unassigned
0fb6153e04830b02b79c7b661b22d9fd	0	0	0	0	0	0	0	0	0	0	0	0	0	0	0	0	0	0	0	0	6	0	0	0	0	0	0	0	0	0	0	0	0	0	0	0	Fungi	Ascomycota	Sordariomycetes	Xylariales	Unassigned	Unassigned
0fbbe9fdcb714fa985fe067ff961e258	0	0	0	0	0	0	0	0	0	0	1	0	0	0	0	0	0	0	0	0	0	0	0	0	0	0	0	0	0	0	0	0	0	0	0	0	Fungi	Unassigned	Unassigned	Unassigned	Unassigned	Unassigned
0fbc87e618f248bcf9a439a77a1fad3e	0	0	0	0	0	0	0	0	0	0	0	0	0	0	0	0	0	0	0	2	0	0	0	0	0	0	0	0	0	0	0	0	0	0	0	0	Fungi	Unassigned	Unassigned	Unassigned	Unassigned	Unassigned
0fc0b967d57b6a4049f364b56899c0d9	0	0	0	0	0	45	0	0	0	0	0	0	0	0	0	0	0	0	0	0	0	0	0	0	0	0	0	0	0	0	0	0	0	0	0	0	Fungi	Unassigned	Unassigned	Unassigned	Unassigned	Unassigned
0fc1e58154a19349bacd9c0d294adb55	0	0	0	0	0	0	0	0	0	0	0	0	0	0	0	0	0	0	0	0	0	0	2	0	0	0	0	0	0	0	0	0	0	0	0	0	Fungi	Rozellomycota	Unassigned	Unassigned	Unassigned	Unassigned
0fc407ad362c30d66f5b53cfb8b83be1	0	0	0	0	0	8	0	0	0	0	0	0	0	0	0	0	0	0	0	0	0	0	0	0	0	0	0	0	0	0	0	0	0	0	0	0	Fungi	Unassigned	Unassigned	Unassigned	Unassigned	Unassigned
0fc8a170e76aee871626ff83ac6403ae	0	32	0	0	0	0	0	0	0	0	0	0	0	0	0	0	0	0	0	0	0	0	0	0	0	0	0	0	0	0	0	0	0	0	0	0	Fungi	Unassigned	Unassigned	Unassigned	Unassigned	Unassigned
0fcc6cb40022d675c2f83bb13aeb4e9f	0	0	0	9	1	0	0	0	0	2	0	0	0	0	0	0	0	0	0	0	0	0	0	0	0	0	0	0	0	0	0	0	0	0	0	0	Fungi	Ascomycota	Dothideomycetes	Capnodiales	Unassigned	Unassigned
0fcdf477df997e341ed02e161cf31a9e	0	0	0	0	0	0	0	0	0	0	0	0	0	0	0	0	0	0	0	0	0	0	0	0	0	0	0	0	0	0	0	18	0	0	0	0	Fungi	Basidiomycota	Agaricomycetes	Sebacinales	Serendipitaceae	Serendipita
0fd0403940182203b097712dcaf41053	0	0	0	0	0	0	0	0	0	0	0	0	0	0	0	0	0	0	0	0	0	0	15	0	0	0	0	0	0	0	0	0	0	0	0	0	Fungi	Unassigned	Unassigned	Unassigned	Unassigned	Unassigned
0fd74e0867e0b271cd7b24e403f4696d	0	0	0	0	0	0	0	0	0	0	0	0	0	0	0	0	0	0	0	20	0	0	0	0	0	0	0	0	0	0	0	0	0	0	0	0	Fungi	Ascomycota	Archaeorhizomycetes	Archaeorhizomycetales	Archaeorhizomycetaceae	Archaeorhizomyces
0fd7692095490fab53b7151b2f3d77f0	0	0	0	0	0	0	0	0	0	0	0	0	4	0	0	0	0	0	0	0	0	0	0	0	0	0	0	0	0	0	0	0	0	0	0	0	Fungi	Unassigned	Unassigned	Unassigned	Unassigned	Unassigned
0fda9e814263920aa418389dec66efce	0	0	0	0	0	0	0	0	0	0	0	0	0	0	0	0	0	0	3	0	0	0	0	0	0	0	0	0	0	0	0	0	0	0	0	0	Fungi	Unassigned	Unassigned	Unassigned	Unassigned	Unassigned
0fde63d13208ffe1ce0458e54f1b8ade	0	0	0	0	0	0	0	0	0	0	0	0	0	0	0	0	0	0	0	0	2	0	0	0	0	0	0	0	0	0	0	0	0	0	0	0	Fungi	Unassigned	Unassigned	Unassigned	Unassigned	Unassigned
0fe19b7a21f261b6bb623b1d5e524327	0	0	0	0	0	0	0	0	0	0	0	0	5	0	0	0	0	0	0	0	0	0	0	0	0	0	0	0	0	0	0	0	0	0	0	0	Fungi	Ascomycota	Sordariomycetes	Hypocreales	Nectriaceae	Neonectria
0fe32fcf341e4f72557313eabd892683	0	0	0	0	0	0	0	0	0	0	0	0	0	0	0	0	2	0	0	0	0	0	0	0	0	0	0	0	0	0	0	0	0	0	0	0	Fungi	Ascomycota	Unassigned	Unassigned	Unassigned	Unassigned
0fe4c1bdb00d23fd3c50facf2a47f45b	0	0	0	0	0	0	0	0	0	0	0	0	0	0	0	0	0	0	0	0	0	0	0	0	0	77	0	0	0	0	0	0	0	0	0	0	Fungi	Unassigned	Unassigned	Unassigned	Unassigned	Unassigned
0fe55a312ff7d7735db94251a6d421da	0	0	0	4	0	0	0	0	0	0	0	0	0	0	0	0	0	0	0	0	0	0	0	0	0	0	0	0	0	0	0	0	0	0	0	0	Fungi	Unassigned	Unassigned	Unassigned	Unassigned	Unassigned
0fe8dce3e00aa302eaba0326cafbb0bb	0	0	0	0	0	0	0	0	0	0	0	0	0	0	0	0	0	0	0	3	0	0	43	0	0	0	0	0	0	0	0	0	0	0	0	0	Fungi	Basidiomycota	Unassigned	Unassigned	Unassigned	Unassigned
0fea897474b229e197cc9fa05610300a	0	0	0	0	0	0	0	0	0	0	0	3	0	0	0	0	0	0	0	0	0	0	0	0	0	0	0	0	0	0	0	0	0	0	0	0	Fungi	Unassigned	Unassigned	Unassigned	Unassigned	Unassigned
0febc2c06a6849b22c5abf010967df8d	0	0	0	0	0	0	0	0	0	0	0	36	0	0	0	0	0	0	0	0	0	0	0	0	0	0	0	0	0	0	0	0	0	0	0	0	Fungi	Ascomycota	Sordariomycetes	Glomerellales	Plectosphaerellaceae	Plectosphaerella
0fee6c30acf885dd497009a67a9abaf1	0	0	0	0	0	0	0	0	0	0	0	0	0	0	0	0	0	0	0	0	0	0	0	22	0	0	0	0	0	0	0	0	0	0	15	0	Fungi	Basidiomycota	Unassigned	Unassigned	Unassigned	Unassigned
0fef966099e1b2ddd8940dce6e69ff4b	0	0	0	0	0	0	0	0	0	0	0	0	0	0	0	0	0	0	0	0	0	0	0	0	188	0	0	0	0	0	0	0	0	0	0	0	Fungi	Unassigned	Unassigned	Unassigned	Unassigned	Unassigned
0ff367df290598151312507dd2dd4bb8	0	0	0	0	0	0	0	0	0	0	0	2	0	0	0	0	0	0	0	0	0	0	0	0	0	0	0	0	0	0	0	0	0	0	0	0	Fungi	Unassigned	Unassigned	Unassigned	Unassigned	Unassigned
0ff6cb7540b7a6978f10981bf6bae833	0	0	0	0	0	0	0	0	0	0	0	0	0	0	0	0	0	0	0	0	0	0	0	0	0	0	0	0	0	0	0	0	0	1	0	0	Fungi	Unassigned	Unassigned	Unassigned	Unassigned	Unassigned
0ff6d12f9b6a444a45275b202f53f92d	0	0	0	0	0	0	0	0	0	0	0	0	0	0	0	0	0	0	0	0	0	0	0	0	50	0	0	0	0	0	0	0	0	0	0	0	Fungi	Unassigned	Unassigned	Unassigned	Unassigned	Unassigned
0ff920437db09438fac47ecb1404e021	0	0	0	0	0	0	0	0	0	0	0	0	0	0	0	0	0	0	0	0	0	0	0	0	0	0	0	0	2	0	0	0	0	0	0	0	Fungi	Ascomycota	Sordariomycetes	Coniochaetales	Unassigned	Unassigned
1003100d2834a0565ea2b137d924615c	0	0	0	0	0	0	0	0	0	0	0	0	0	0	0	0	0	0	0	0	0	0	0	0	0	0	1	0	0	0	0	0	0	0	0	0	Fungi	Unassigned	Unassigned	Unassigned	Unassigned	Unassigned
1003fedb95da417f953a466e703a57a0	0	0	0	0	0	0	0	0	0	0	10	0	0	0	0	0	0	0	0	0	0	0	0	0	0	0	0	0	0	0	0	0	0	0	0	0	Fungi	Ascomycota	Sordariomycetes	Phomatosporales	Phomatosporaceae	Phomatospora
100790405e92c14dc00d736bf7972e12	0	0	0	0	0	0	0	0	0	0	0	3	0	0	0	0	0	0	0	0	0	0	0	0	0	0	0	0	0	0	0	0	0	0	0	0	Fungi	Ascomycota	Dothideomycetes	Dothideales	Dothideaceae	Gonatobotryum
10087b8565c5f277d86a8e8bf525e197	0	0	0	0	0	0	0	0	0	0	0	0	0	0	0	0	0	0	0	0	0	0	13	0	0	0	0	0	0	0	0	0	0	0	0	0	Fungi	Unassigned	Unassigned	Unassigned	Unassigned	Unassigned
100b06efda6be9f9e573bab31bebfb73	0	0	0	0	0	0	0	0	0	0	0	0	0	0	1	0	0	0	0	0	0	0	0	0	0	0	0	0	0	0	0	0	0	0	0	0	Fungi	Unassigned	Unassigned	Unassigned	Unassigned	Unassigned
100b70efc67cb3ad15116a1f712d4da1	0	0	0	0	0	0	0	0	0	0	0	0	1	0	0	0	11	0	0	0	0	0	0	0	0	0	0	0	0	0	0	0	0	0	0	0	Fungi	Unassigned	Unassigned	Unassigned	Unassigned	Unassigned
100c53eb21aad0005e861cb67c3ee003	7	0	0	0	0	0	0	0	0	0	0	0	0	0	0	0	0	0	0	0	0	0	0	0	0	0	0	0	0	0	0	0	0	0	0	0	Fungi	Unassigned	Unassigned	Unassigned	Unassigned	Unassigned
100df5fc9c2a4ab76a956857b3f12a2b	0	0	0	0	0	0	0	0	0	0	0	0	0	0	0	0	0	0	27	0	0	0	0	0	0	0	0	0	0	0	0	0	0	0	0	0	Fungi	Ascomycota	Dothideomycetes	Pleosporales	Morosphaeriaceae	Unassigned
1014d9fb91b85153f9caa4b20ea36e42	0	0	0	0	0	0	0	0	0	0	0	2	0	0	0	0	0	0	0	0	0	0	0	0	0	0	0	0	0	0	0	0	0	0	0	0	Fungi	Unassigned	Unassigned	Unassigned	Unassigned	Unassigned
10152cfd7653918d5070a32c211b8138	0	0	0	0	0	0	0	0	0	0	0	0	0	0	0	0	0	0	0	0	0	0	0	0	0	0	0	0	0	0	0	0	0	0	0	6	Fungi	Unassigned	Unassigned	Unassigned	Unassigned	Unassigned
10160100c271c8334e406dc3bc92c195	0	0	0	0	0	0	0	0	0	0	0	0	0	0	0	0	0	0	0	0	0	0	0	0	0	0	0	0	0	11	0	0	0	0	0	0	Fungi	Unassigned	Unassigned	Unassigned	Unassigned	Unassigned
1016edce8bf2c63c2795db06b5757dbd	12	0	4	279	14	64	0	2	18	13	5	12	0	0	0	10	4	0	0	0	0	0	0	0	8	0	0	5	0	0	0	0	0	0	0	0	Fungi	Ascomycota	Sordariomycetes	Sordariales	Chaetomiaceae	Trichocladium
101c596996b82883468ccd11ffacfd35	0	0	0	0	0	0	0	0	0	0	0	0	0	0	0	0	0	0	0	0	0	0	4	0	0	0	0	0	0	0	0	0	0	0	0	0	Fungi	Unassigned	Unassigned	Unassigned	Unassigned	Unassigned
101d930565e46bc9c91b1f4d4a5501c1	0	0	0	0	0	0	0	0	0	0	0	0	0	0	0	0	0	0	0	0	0	0	0	0	0	10	0	0	0	0	0	0	0	0	0	0	Fungi	Basidiomycota	Tremellomycetes	Tremellales	Tremellaceae	Bulleromyces
101fab575983e7deee31318f68f2718e	0	0	0	0	0	0	0	0	0	0	0	0	0	0	0	0	0	0	0	0	0	2	0	0	0	0	0	0	0	0	0	0	0	0	0	0	Fungi	Unassigned	Unassigned	Unassigned	Unassigned	Unassigned
1024ac0bb0558607eec4abde6027a43e	0	0	0	0	0	0	0	0	0	0	0	0	0	0	0	0	0	0	0	0	0	0	0	0	0	0	0	0	0	0	0	3	0	0	0	0	Fungi	Chytridiomycota	Unassigned	Unassigned	Unassigned	Unassigned
102819a0268551cd1bee479ca1ba40da	0	0	0	0	0	0	0	0	0	0	0	0	0	0	0	0	3	0	0	0	0	0	0	0	0	0	0	0	0	0	0	0	0	0	0	0	Fungi	Unassigned	Unassigned	Unassigned	Unassigned	Unassigned
1029a9622a8bb59963d32d19e77c19e1	0	0	0	0	0	0	0	0	0	0	0	0	0	0	0	0	0	0	0	0	0	0	7	0	0	0	0	0	0	0	0	0	0	0	0	0	Fungi	Unassigned	Unassigned	Unassigned	Unassigned	Unassigned
102fdbcb062908dad4da7cc09b49872e	0	0	0	0	0	0	0	0	0	0	0	0	0	0	0	0	0	0	0	0	0	0	0	0	0	0	0	0	0	0	0	0	63	0	0	0	Fungi	Unassigned	Unassigned	Unassigned	Unassigned	Unassigned
103027a6d647154790890a0bb58ee4f8	0	0	0	0	0	0	0	0	0	0	0	8	0	0	0	0	0	0	0	0	0	0	0	0	0	0	0	0	0	0	0	0	0	0	0	0	Fungi	Glomeromycota	Glomeromycetes	Glomerales	Glomeraceae	Unassigned
10342cfb47fa4d2ea776e749af12b42e	0	0	0	0	0	0	0	0	0	0	0	0	0	0	0	0	0	147	0	2557	0	198	0	184	176	163	137	120	0	0	110	0	0	0	0	0	Fungi	Ascomycota	Sordariomycetes	Hypocreales	Hypocreaceae	Trichoderma
10374bb60d0c0ed18438f136ae800dcb	0	0	0	0	0	0	0	0	0	0	0	8	0	0	0	0	0	0	0	0	0	0	0	0	0	0	0	0	0	0	0	0	0	0	0	0	Fungi	Unassigned	Unassigned	Unassigned	Unassigned	Unassigned
103ad8f79ade187c187ee817b1489c45	0	0	0	0	0	0	0	0	0	0	0	0	0	0	0	0	10	0	0	0	0	0	0	0	0	0	0	0	0	0	0	0	0	0	0	0	Fungi	Unassigned	Unassigned	Unassigned	Unassigned	Unassigned
103d3a3fad741dde7e157131f6757dbb	0	0	0	0	0	0	0	0	0	0	0	0	0	0	0	0	0	0	0	0	0	0	0	0	0	0	1	0	0	0	0	0	0	0	0	0	Fungi	Unassigned	Unassigned	Unassigned	Unassigned	Unassigned
10405b4f87130f06cd69345433dadde9	0	0	0	0	0	0	0	0	0	0	0	0	0	0	0	0	0	0	0	0	0	0	0	0	0	0	0	15	0	0	0	0	0	0	0	0	Fungi	Ascomycota	Archaeorhizomycetes	Archaeorhizomycetales	Archaeorhizomycetaceae	Archaeorhizomyces
104525124744fca706272a6d34431c9d	0	0	0	0	0	0	0	0	0	0	0	0	0	0	0	0	0	0	0	0	0	0	0	0	0	0	0	25	0	0	0	0	0	0	0	0	Fungi	Basidiomycota	Unassigned	Unassigned	Unassigned	Unassigned
104625c4d6b107346c861274e105bb1c	0	0	0	0	0	0	0	0	0	0	0	0	0	0	0	0	4	0	0	0	0	0	0	0	0	0	0	0	0	0	0	0	0	0	0	0	Fungi	Unassigned	Unassigned	Unassigned	Unassigned	Unassigned
104b2aa7bd86e7352c687014baf29806	0	0	0	0	0	0	0	0	0	0	0	0	0	0	0	22	0	0	0	0	0	0	0	0	0	0	0	0	0	0	0	0	0	0	0	0	Fungi	Ascomycota	Sordariomycetes	Sordariales	Lasiosphaeriaceae	Cercophora
1050ac8f426da6422184c2f50b4f47ae	0	0	0	0	0	0	0	0	0	0	4	0	0	0	0	0	0	0	0	0	0	0	0	0	0	0	0	0	0	0	0	0	0	0	0	0	Fungi	Unassigned	Unassigned	Unassigned	Unassigned	Unassigned
1051dacef28e595b19574df012db67cf	0	0	0	0	0	0	0	0	0	0	0	0	0	0	0	0	0	0	0	0	0	27	0	0	0	0	0	0	0	0	0	0	0	0	0	0	Fungi	Ascomycota	Sordariomycetes	Hypocreales	Nectriaceae	Nalanthamala
1056fa10fa42249ee601ccb449409519	0	0	0	0	0	0	0	0	0	7	0	0	0	0	0	0	0	0	0	0	0	0	0	0	0	0	0	0	0	0	0	0	0	0	0	0	Fungi	Unassigned	Unassigned	Unassigned	Unassigned	Unassigned
1057b287e5a74f3369ddbcb127012ef3	0	0	0	0	0	0	3	0	0	0	0	0	0	0	0	0	0	0	0	0	0	0	0	0	0	0	0	0	0	0	0	0	0	0	0	0	Fungi	Unassigned	Unassigned	Unassigned	Unassigned	Unassigned
1058da62af70b965fa59f35e5122cbf0	0	0	0	2	0	0	0	0	0	0	0	0	0	0	0	0	0	0	0	0	0	0	0	0	0	0	0	0	0	0	0	0	0	0	0	0	Fungi	Unassigned	Unassigned	Unassigned	Unassigned	Unassigned
105b818d9007591badba9e940fb114fe	0	0	0	0	0	0	0	0	0	15	0	0	0	0	0	0	0	0	0	0	0	0	0	0	0	0	0	0	0	0	0	0	0	0	0	0	Fungi	Ascomycota	Sordariomycetes	Xylariales	Xylariaceae	Hypoxylon
10603533362cf94ea3c9a4e7b8d8f681	18	0	0	0	0	0	0	0	0	0	0	0	0	0	0	0	0	0	0	0	0	0	0	0	0	0	0	0	0	0	0	0	0	0	0	0	Fungi	Unassigned	Unassigned	Unassigned	Unassigned	Unassigned
106169495c211a912e94c8942c3006eb	0	0	0	0	0	0	0	0	0	0	0	0	0	0	0	0	0	0	0	0	0	0	0	0	0	0	2	0	0	0	0	0	0	0	0	0	Fungi	Ascomycota	Dothideomycetes	Capnodiales	Teratosphaeriaceae	Capnobotryella
1068e6355eb8a805b007800e4cf89832	0	0	0	0	0	0	0	0	0	0	0	3	0	0	0	0	0	0	0	0	0	0	0	0	0	0	0	0	0	0	0	0	0	0	0	0	Fungi	Basidiomycota	Agaricomycetes	Cantharellales	Botryobasidiaceae	Botryobasidium
106ae085da6bbf29eab4c49b8eb852ef	0	0	0	0	0	0	0	0	0	0	0	0	0	0	0	0	0	0	0	0	0	0	0	0	0	0	0	0	0	0	0	0	0	4	0	0	Fungi	Unassigned	Unassigned	Unassigned	Unassigned	Unassigned
106b7e051ee2b1be6c74c8a513c479cc	0	0	0	0	0	0	0	0	0	0	0	0	0	0	0	0	0	0	0	0	0	0	0	0	0	0	0	22	0	0	0	0	0	0	0	0	Fungi	Ascomycota	Dothideomycetes	Pleosporales	Unassigned	Unassigned
106f2f5283b9328808365d4a3caac1f9	0	0	0	0	0	0	0	0	0	0	0	0	0	0	0	0	0	0	0	0	0	0	0	0	0	0	0	0	0	0	6	0	0	0	0	0	Fungi	Unassigned	Unassigned	Unassigned	Unassigned	Unassigned
10728b1a8128a256aa7c49629315e969	0	0	0	0	0	0	0	0	0	0	0	0	0	0	0	0	0	0	0	0	0	0	0	0	0	0	0	0	0	61	0	0	0	0	0	0	Fungi	Unassigned	Unassigned	Unassigned	Unassigned	Unassigned
1075a6475c80dac79e8591abcc9d30c8	0	2	0	0	0	0	0	0	0	0	0	0	0	0	0	0	0	0	0	0	0	0	0	0	0	0	0	0	0	0	0	0	0	0	0	0	Fungi	Unassigned	Unassigned	Unassigned	Unassigned	Unassigned
1076fa984818bc045d9555ccc488bee7	0	0	0	0	0	0	0	0	0	0	0	0	0	0	0	0	0	0	0	0	0	0	0	0	0	0	0	0	0	0	0	122	0	0	0	0	Fungi	Unassigned	Unassigned	Unassigned	Unassigned	Unassigned
107b5620a6115660677c7459e18c0c4a	0	0	0	0	0	0	0	0	0	0	0	0	0	0	0	0	0	0	0	0	0	0	0	0	0	0	0	0	0	0	0	0	0	2	0	0	Fungi	Ascomycota	Unassigned	Unassigned	Unassigned	Unassigned
1082a2a580a2596e5cb3eccc5e61e8d4	0	0	0	0	0	0	0	0	0	0	0	0	0	0	0	0	0	0	12	0	0	0	0	0	0	0	0	0	0	0	0	0	0	0	0	0	Fungi	Ascomycota	Sordariomycetes	Hypocreales	Nectriaceae	Fusarium
108387b202fd5d69f842cd3c6acca1b9	0	0	0	0	0	0	0	0	0	0	0	0	5	0	0	0	0	0	0	0	0	0	0	0	0	0	0	0	0	0	0	0	0	0	0	0	Fungi	Basidiomycota	Agaricomycetes	Geastrales	Geastraceae	Geastrum
10852a451ebc3aab9f93ec59794c7faf	0	0	0	0	0	0	0	0	0	0	0	0	0	0	0	0	0	0	0	0	0	0	0	0	0	0	0	0	35	0	0	0	0	0	0	0	Fungi	Unassigned	Unassigned	Unassigned	Unassigned	Unassigned
1087cac3120c848765b01fc0550fa0cb	0	0	0	0	0	0	0	0	0	0	0	0	0	0	0	0	7	0	0	0	0	0	0	0	0	0	0	0	0	0	0	0	0	0	0	0	Fungi	Unassigned	Unassigned	Unassigned	Unassigned	Unassigned
108e3d832805d62b704462bf84f1999d	0	0	0	0	0	0	0	0	0	0	0	0	0	0	0	1	0	0	0	0	0	0	0	0	0	0	0	0	0	0	0	0	0	0	0	0	Fungi	Unassigned	Unassigned	Unassigned	Unassigned	Unassigned
108eff45762016e11ef6265e8ea1b349	0	0	0	0	0	0	0	0	0	0	0	2	0	0	0	0	0	0	0	0	0	0	0	0	0	0	0	0	0	0	0	0	0	0	0	0	Fungi	Unassigned	Unassigned	Unassigned	Unassigned	Unassigned
109d8f526ce8c11a2480bae80476ff04	0	0	0	0	0	0	0	0	0	0	0	0	0	0	0	0	0	3	0	0	0	0	0	0	0	0	0	0	0	0	0	0	0	0	0	0	Fungi	Unassigned	Unassigned	Unassigned	Unassigned	Unassigned
109ef3a063d6f1a3d68e599bad4ef17b	0	0	0	0	0	0	0	0	0	0	2	0	0	0	0	0	0	0	0	0	0	0	0	0	0	0	0	0	0	0	0	0	0	0	0	0	Fungi	Unassigned	Unassigned	Unassigned	Unassigned	Unassigned
10a340267965ccfde294c699309b0cd3	2	0	0	0	0	0	28	0	0	0	0	0	0	0	0	0	0	0	0	0	0	0	0	0	0	0	0	0	0	0	0	0	0	0	0	0	Fungi	Basidiomycota	Unassigned	Unassigned	Unassigned	Unassigned
10a4554cf39a240b11e03913f6d2d88a	0	0	0	0	1	0	0	0	0	0	0	0	0	0	0	0	0	0	0	0	0	0	0	0	0	0	0	0	0	0	0	0	0	0	0	0	Fungi	Unassigned	Unassigned	Unassigned	Unassigned	Unassigned
10a500f98cf0d178c19cb5b6320b8a1f	0	0	0	0	0	0	0	0	0	0	0	0	0	0	0	0	0	0	34	124	45	53	44	79	1004	633	34	0	0	0	18	0	8	0	6	102	Fungi	Unassigned	Unassigned	Unassigned	Unassigned	Unassigned
10a670c6c6c9af8555ade85de37bb231	0	0	0	0	0	0	0	0	0	0	0	0	0	0	0	0	0	0	0	0	0	0	0	0	0	0	13	0	0	0	0	0	0	0	0	0	Fungi	Unassigned	Unassigned	Unassigned	Unassigned	Unassigned
10ae4524201134711b6db638c906262f	0	0	0	0	0	0	0	0	0	1	0	0	0	0	0	0	0	0	0	0	0	0	0	0	0	0	0	0	0	0	0	0	0	0	0	0	Fungi	Unassigned	Unassigned	Unassigned	Unassigned	Unassigned
10b37d27935751ea14b83523e3c7242b	0	0	0	0	0	0	0	0	0	0	2	0	0	0	0	0	0	0	0	0	0	0	0	0	0	0	0	0	0	0	0	0	0	0	0	0	Fungi	Unassigned	Unassigned	Unassigned	Unassigned	Unassigned
10b3951d2b4991f67fb0c14792530296	0	0	0	0	0	0	0	0	0	0	0	0	0	0	0	0	0	0	0	0	0	0	0	4	0	0	0	0	0	0	0	0	0	0	0	0	Fungi	Unassigned	Unassigned	Unassigned	Unassigned	Unassigned
10b72f17f53b6a431fbcb48159af8dd7	0	0	0	0	0	0	0	0	0	0	0	0	0	0	0	0	0	0	0	0	0	0	0	0	0	0	0	0	0	0	0	0	0	0	22	0	Fungi	Ascomycota	Leotiomycetes	Helotiales	Hyaloscyphaceae	Unassigned
10b83c76bd69ecf7b234b95639cd17f9	0	0	0	0	24	3	0	5	0	4	99	0	0	0	0	0	0	0	0	0	0	0	0	0	0	0	0	0	0	0	0	0	0	0	0	0	Fungi	Basidiomycota	Agaricomycetes	Agaricales	Unassigned	Unassigned
10c0c1918ee3b9d076c1ce1022365d1e	0	0	0	0	0	0	0	0	0	0	0	0	0	0	0	0	0	0	0	0	0	0	0	0	0	0	0	0	0	0	0	0	0	0	0	3	Fungi	Ascomycota	Dothideomycetes	Pleosporales	Didymosphaeriaceae	Paraconiothyrium
10c3b6938257f4c348fd8eecc0db7889	0	0	0	0	0	0	0	0	0	0	0	0	0	0	0	0	0	0	0	0	0	75	0	0	0	0	0	27	17	8	17	12	78	10	20	17	Fungi	Unassigned	Unassigned	Unassigned	Unassigned	Unassigned
10c680e95d3af8664277bd10a6289c04	0	0	0	0	0	0	0	0	0	0	0	0	0	0	0	0	2	0	0	0	0	0	0	0	0	0	0	0	0	0	0	0	0	0	0	0	Fungi	Unassigned	Unassigned	Unassigned	Unassigned	Unassigned
10c8a3f21428ba722545d15c85e6ba23	0	0	0	0	0	0	0	0	0	0	0	0	0	0	0	0	0	0	0	0	0	0	0	0	34	0	0	0	0	0	0	0	0	0	0	0	Fungi	Ascomycota	Sordariomycetes	Hypocreales	Hypocreaceae	Trichoderma
10d2b330be1b514c0f7a60eea8173694	0	0	0	0	0	0	0	0	0	0	0	0	0	0	0	0	0	0	0	0	0	0	1	0	0	0	0	0	0	0	0	0	0	0	0	0	Fungi	Unassigned	Unassigned	Unassigned	Unassigned	Unassigned
10d3b39b36ea092d6a451e5caccea499	0	0	0	0	0	3	0	0	0	0	0	0	0	0	0	0	0	0	0	0	0	0	0	0	0	0	0	0	0	0	0	0	0	0	0	0	Fungi	Unassigned	Unassigned	Unassigned	Unassigned	Unassigned
10d3d8bcfef163aed2ac88caa56f79f1	0	0	0	0	0	0	0	0	0	0	0	0	0	0	0	0	0	0	0	0	0	0	0	0	0	0	0	0	0	0	615	0	0	0	0	0	Fungi	Unassigned	Unassigned	Unassigned	Unassigned	Unassigned
10d489bf7a209370a5bdc5ddda14344d	0	0	0	0	0	0	0	0	0	0	0	0	0	0	0	0	5	0	0	0	0	0	0	0	0	0	0	0	0	0	0	0	0	0	0	0	Fungi	Unassigned	Unassigned	Unassigned	Unassigned	Unassigned
10d4f480d0f969b4fcf8e26b02ccf761	0	0	0	0	0	0	0	0	0	0	0	7	0	0	0	0	0	0	0	0	0	0	0	0	0	0	0	0	0	0	0	0	0	0	0	0	Fungi	Unassigned	Unassigned	Unassigned	Unassigned	Unassigned
10d97cfcd481683ba78769420f7bdb59	0	0	0	0	0	0	0	0	0	0	0	0	18	0	0	0	0	0	0	0	0	0	0	0	0	0	0	0	0	0	0	0	0	0	0	0	Fungi	Unassigned	Unassigned	Unassigned	Unassigned	Unassigned
10da6ec6e7ddccacca15dbe22a8ddc3b	0	0	0	0	0	0	0	0	0	0	0	0	0	0	0	0	0	0	0	0	0	0	0	0	0	0	0	0	0	0	0	0	0	0	0	40	Fungi	Basidiomycota	Tremellomycetes	Trichosporonales	Trichosporonaceae	Apiotrichum
10db2355ae91f947ef669ba9bef73967	0	0	0	0	0	0	0	0	0	0	0	0	0	0	0	0	0	0	0	0	0	0	0	0	0	8	0	0	0	0	0	0	0	0	0	0	Fungi	Unassigned	Unassigned	Unassigned	Unassigned	Unassigned
10db47e23557bc5ccd2e6e29a7b3d909	0	0	0	0	0	0	0	0	0	0	0	0	0	0	0	0	0	0	0	0	0	0	201	0	0	0	0	0	0	0	0	0	0	0	0	0	Fungi	Ascomycota	Sordariomycetes	Hypocreales	Nectriaceae	Dactylonectria
10db848c75bb85c0bb57ef7852e6c694	0	0	0	3	10	0	0	0	0	0	0	0	0	0	153	0	0	0	0	0	0	0	0	0	0	0	0	0	0	0	0	0	0	0	0	0	Fungi	Unassigned	Unassigned	Unassigned	Unassigned	Unassigned
10deb1cb80e133087d0bbfd1d036a5a0	0	0	0	0	0	0	0	0	0	0	0	0	0	0	0	0	0	0	0	0	0	0	0	0	0	0	0	0	0	0	0	0	0	0	0	188	Fungi	Unassigned	Unassigned	Unassigned	Unassigned	Unassigned
10defb42e4eaf1d7f6c6280c81713bce	0	0	0	0	0	0	0	0	0	0	0	0	0	0	0	0	0	0	0	0	0	0	0	0	0	0	0	0	0	2	0	0	0	0	0	0	Fungi	Unassigned	Unassigned	Unassigned	Unassigned	Unassigned
10e19371a36d40273379d6000d79b855	0	0	0	0	10	0	0	0	0	0	0	0	1	0	0	0	30	0	0	0	0	0	0	0	0	0	0	0	0	0	0	0	0	0	0	0	Fungi	Basidiomycota	Agaricomycetes	Agaricales	Agaricaceae	Lepiota
10e35afdf151b42ccefb56555107ece9	0	0	0	0	0	27	0	0	0	0	0	0	0	0	0	0	0	0	0	0	0	0	0	0	0	0	0	0	0	0	0	0	0	0	0	0	Fungi	Unassigned	Unassigned	Unassigned	Unassigned	Unassigned
10e474ad4cb79cfbfb6336c354c83bd9	0	0	0	0	0	0	0	0	0	0	0	0	0	0	0	0	16	0	0	0	0	0	0	0	0	0	0	0	0	0	0	0	0	0	0	0	Fungi	Unassigned	Unassigned	Unassigned	Unassigned	Unassigned
10f0e8fc675a8a47f05c8572fa97342a	0	0	0	0	0	0	0	0	0	0	0	0	0	0	0	0	0	0	0	0	0	0	0	9	0	0	0	0	0	0	0	0	0	0	0	0	Fungi	Unassigned	Unassigned	Unassigned	Unassigned	Unassigned
10f37f09d432f63a4d747b173dd4bbc1	0	0	4	0	0	0	0	0	0	0	0	0	0	0	0	0	0	0	0	0	0	0	0	0	0	0	0	0	0	0	0	0	0	0	0	0	Fungi	Unassigned	Unassigned	Unassigned	Unassigned	Unassigned
10f4a7249d30ed4317c2bbc9ddf35be9	11	0	0	0	0	0	0	0	0	0	0	0	0	0	0	0	0	0	0	0	0	0	0	0	0	0	0	0	0	0	0	0	0	0	0	0	Fungi	Glomeromycota	Glomeromycetes	Glomerales	Glomeraceae	Unassigned
10f87cc6cc30a7ae1971010222fe898e	0	0	0	0	0	0	0	0	0	0	0	0	0	0	0	0	0	0	0	4	0	0	0	0	0	0	0	0	0	0	4	0	0	0	0	0	Fungi	Unassigned	Unassigned	Unassigned	Unassigned	Unassigned
10fa109390e3b48c3f78175e06938e92	0	0	0	0	0	0	0	0	0	0	0	0	0	0	0	0	7	0	0	0	0	0	0	0	0	0	0	0	0	0	0	0	0	0	0	0	Fungi	Basidiomycota	Agaricomycetes	Agaricales	Agaricaceae	Unassigned
10fb56cae99fb1ac8b96f63524fe03eb	0	0	0	0	0	0	0	0	0	0	0	0	0	0	0	0	0	0	0	0	0	0	0	29	0	0	0	0	0	0	0	0	0	0	0	0	Fungi	Unassigned	Unassigned	Unassigned	Unassigned	Unassigned
10fe4fe48caa0f758b6b878d7cd1e237	0	16	0	0	0	0	0	0	0	0	0	0	0	0	0	0	0	0	0	0	0	0	0	0	0	0	0	0	0	0	0	0	0	0	0	0	Fungi	Unassigned	Unassigned	Unassigned	Unassigned	Unassigned
10feaad4ce1e970aeb3d7d393dad1b1e	0	0	0	0	0	0	0	0	0	0	0	0	0	0	0	0	0	14	0	0	0	0	0	0	0	0	0	0	0	0	0	0	0	0	0	0	Fungi	Unassigned	Unassigned	Unassigned	Unassigned	Unassigned
110162993381217b61257e2a4844cd6f	12	0	0	0	0	0	0	0	0	0	0	0	49	0	0	0	0	0	0	0	0	0	0	0	0	0	0	0	0	0	0	0	0	0	0	0	Fungi	Basidiomycota	Agaricomycetes	Agaricales	Pluteaceae	Pluteus
110bc383c30255844847d51276c66a83	0	0	0	0	0	0	0	0	0	0	0	0	0	0	0	0	0	1	0	0	0	0	0	0	0	2	0	0	0	0	0	0	0	0	0	0	Fungi	Unassigned	Unassigned	Unassigned	Unassigned	Unassigned
110c3b1e9cec3a35f8f837e1d7f7e59c	0	49	43	0	55	0	0	0	0	0	54	0	0	0	0	0	0	0	0	0	0	0	0	35	48	0	0	0	0	0	0	0	0	0	19	63	Fungi	Ascomycota	Sordariomycetes	Xylariales	Unassigned	Unassigned
11103a9438b5c081c3bf066f9ce3d35e	0	0	0	0	0	0	0	0	0	0	0	0	0	0	0	0	0	0	4	0	0	0	0	0	0	0	0	0	0	0	0	0	0	0	0	0	Fungi	Unassigned	Unassigned	Unassigned	Unassigned	Unassigned
11107bc02c8dec3bb723e79d385acaaf	0	0	0	0	0	0	0	0	0	0	0	0	0	0	0	0	0	0	0	0	0	0	0	0	0	0	0	0	0	0	0	0	0	0	1	0	Fungi	Unassigned	Unassigned	Unassigned	Unassigned	Unassigned
111238c67c0ad5160782989f18fc2bf2	0	0	0	0	0	0	0	0	0	0	0	0	0	0	0	0	0	0	0	0	31	0	0	0	0	0	0	0	0	0	0	0	0	0	0	0	Fungi	Glomeromycota	Glomeromycetes	Glomerales	Glomeraceae	Unassigned
1115f7bf874ef8e69f2e87ba237a009c	0	0	0	0	0	0	0	0	0	0	0	2	0	0	0	0	0	0	0	0	0	0	0	0	0	0	0	0	0	0	0	0	0	0	0	0	Fungi	Unassigned	Unassigned	Unassigned	Unassigned	Unassigned
11194f407a9a77f9d38b38da2b015f56	0	0	0	0	0	0	0	0	0	0	0	0	0	0	0	0	0	0	0	0	0	0	0	0	2	0	0	0	0	0	0	0	0	0	0	0	Fungi	Unassigned	Unassigned	Unassigned	Unassigned	Unassigned
111f1571c67c06d149b361e8f587adac	0	0	0	0	0	0	0	0	0	0	0	0	0	0	0	0	0	0	0	0	0	0	0	0	0	0	10	0	0	0	1	0	0	0	0	0	Fungi	Unassigned	Unassigned	Unassigned	Unassigned	Unassigned
112338a0b1f9a72e0a848a0790f11219	0	0	0	0	0	0	0	0	0	0	0	0	0	0	0	0	0	0	0	0	0	0	4	0	4	0	0	0	0	0	0	0	0	3	0	2	Fungi	Ascomycota	Geoglossomycetes	Geoglossales	Geoglossaceae	Trichoglossum
11243687188e3b896276808a3b511259	0	0	0	0	0	0	0	0	0	0	0	0	0	0	0	0	0	0	0	0	7	0	0	0	0	0	0	0	0	0	0	0	0	0	0	0	Fungi	Ascomycota	Dothideomycetes	Hysteriales	Unassigned	Unassigned
112a15199a3efe35168df72cbb207b89	0	0	0	0	0	0	0	0	0	0	0	0	0	0	0	0	0	0	0	0	0	0	0	0	0	0	0	0	0	0	0	0	0	1	0	0	Fungi	Unassigned	Unassigned	Unassigned	Unassigned	Unassigned
112b18213ec5de01e3117d68a36c995f	0	0	0	0	0	0	0	0	0	0	0	0	0	0	0	0	0	0	0	0	0	0	0	0	0	0	0	0	0	951	0	0	0	0	0	0	Fungi	Unassigned	Unassigned	Unassigned	Unassigned	Unassigned
112c0de57102b27ba924405f2d6b93b1	0	0	0	0	0	0	4	0	0	0	0	0	0	0	0	0	0	0	0	0	0	0	0	0	0	0	0	0	0	0	0	0	0	0	0	0	Fungi	Rozellomycota	Rozellomycotina_cls_Incertae_sedis	GS11	Unassigned	Unassigned
112c764af22e3f5c0c58400b975836a9	0	0	0	0	0	0	0	0	0	0	0	0	0	0	0	0	0	0	0	0	0	0	0	0	0	0	0	0	0	0	0	0	2	0	0	0	Fungi	Ascomycota	Sordariomycetes	Hypocreales	Ophiocordycipitaceae	Polycephalomyces
112cf61ae9ed4792300d847ad4765a41	0	0	0	0	0	0	0	0	0	0	0	5	0	0	0	0	0	0	0	0	0	0	0	0	0	0	0	0	0	0	0	0	0	0	0	0	Fungi	Unassigned	Unassigned	Unassigned	Unassigned	Unassigned
112e9bec061428d227230f41746c4785	0	0	0	6	0	0	0	0	0	0	0	0	0	0	0	0	0	0	0	0	0	0	0	0	0	0	0	0	0	0	0	0	0	0	0	0	Fungi	Unassigned	Unassigned	Unassigned	Unassigned	Unassigned
112fd9ea9c7120bf3e32a995347c4b15	0	0	0	0	0	0	0	0	0	0	0	0	0	0	0	3	0	0	0	0	0	0	0	0	0	0	0	0	0	0	0	0	0	0	0	0	Fungi	Unassigned	Unassigned	Unassigned	Unassigned	Unassigned
1131100617bfc2f2b06907f835b3df92	0	0	0	0	0	0	0	0	0	0	0	0	0	0	6	0	0	0	0	0	0	0	0	0	0	0	0	0	0	0	0	0	0	0	0	0	Fungi	Unassigned	Unassigned	Unassigned	Unassigned	Unassigned
113157fb70304d1c88f9c692ab4c5fc7	0	0	0	0	0	0	0	0	0	2	0	0	0	0	0	0	0	0	0	0	0	0	0	0	0	0	0	0	0	0	0	0	0	0	0	0	Fungi	Unassigned	Unassigned	Unassigned	Unassigned	Unassigned
11316dbf4b4c0d41763474c03e2a78b9	0	0	0	0	0	0	0	0	0	0	0	0	0	0	0	0	0	0	0	0	0	2	0	0	0	0	0	0	0	0	0	9	0	0	0	0	Fungi	Basidiomycota	Agaricomycetes	Agaricales	Unassigned	Unassigned
1131c867c2488f30a30663a543c1baa0	0	0	0	0	0	0	0	0	0	0	0	0	12	0	0	0	0	0	0	0	0	0	0	0	0	0	0	0	0	0	0	0	0	0	0	0	Fungi	Basidiomycota	Tremellomycetes	Trichosporonales	Trichosporonaceae	Apiotrichum
1137372f7bba7a6a9041b4a6816a9ad3	0	0	0	0	0	14	0	0	0	0	0	0	0	0	0	0	0	0	0	0	0	0	0	0	0	0	0	0	0	0	0	0	0	0	0	0	Fungi	Unassigned	Unassigned	Unassigned	Unassigned	Unassigned
113b2688f56f9a82f220dda6431d0a3c	0	0	0	0	0	0	0	0	0	0	0	0	0	0	0	0	0	0	0	0	0	0	0	0	0	0	0	0	0	0	0	0	0	37	0	0	Fungi	Unassigned	Unassigned	Unassigned	Unassigned	Unassigned
113b2e07fbabb7e41eac4e54f65c0860	0	0	0	0	0	0	0	0	0	0	0	0	0	0	0	0	0	0	29	0	9	28	0	0	0	0	0	24	49	55	0	45	53	18	0	0	Fungi	Unassigned	Unassigned	Unassigned	Unassigned	Unassigned
113ee380c84a3565a8989f4822c87579	0	0	0	0	0	0	0	0	0	0	0	0	0	0	0	0	0	0	0	0	0	0	0	3	0	0	0	0	0	0	0	0	0	0	0	0	Fungi	Unassigned	Unassigned	Unassigned	Unassigned	Unassigned
114373b33c13d192974592f3109becbc	2	0	0	0	0	0	0	0	0	0	0	0	0	0	0	0	0	0	0	0	0	0	0	0	0	0	0	0	0	0	0	0	0	0	0	0	Fungi	Unassigned	Unassigned	Unassigned	Unassigned	Unassigned
114aaf81e70931f3638d43865996e2ed	0	0	0	0	0	0	0	0	0	0	0	0	0	0	0	0	0	0	0	0	0	0	0	0	0	2	0	0	0	0	0	0	0	0	0	0	Fungi	Unassigned	Unassigned	Unassigned	Unassigned	Unassigned
114e1b9877eb584e2c3af2916541e832	0	0	0	0	0	0	0	0	0	0	0	0	0	0	0	0	0	0	0	0	0	0	0	0	0	0	0	0	420	0	0	0	0	0	0	0	Fungi	Ascomycota	Archaeorhizomycetes	Archaeorhizomycetales	Archaeorhizomycetaceae	Archaeorhizomyces
114f229228259a06e1c49d01a583f072	0	0	0	5	0	0	0	0	0	0	0	0	0	0	0	0	0	0	0	0	0	0	0	0	0	0	0	0	0	0	0	0	0	0	0	0	Fungi	Unassigned	Unassigned	Unassigned	Unassigned	Unassigned
115304198c72664230c78114c73166ce	0	0	0	0	0	0	0	0	0	0	0	0	0	0	0	0	0	0	0	0	0	13	0	29	0	0	0	0	0	0	0	0	0	0	0	0	Fungi	Ascomycota	Dothideomycetes	Unassigned	Unassigned	Unassigned
1155375a87845accf49b645d6b09aef1	1	0	0	0	0	0	0	0	0	0	0	0	0	0	0	0	0	0	0	0	0	0	0	0	0	0	0	0	0	0	0	0	0	0	0	0	Fungi	Ascomycota	Sordariomycetes	Xylariales	Unassigned	Unassigned
1155503e039a0b3f63cd1c4ca15647be	0	0	0	0	0	0	0	0	0	0	0	0	0	0	0	0	0	0	0	0	0	7	0	0	0	0	0	0	0	0	0	0	0	0	0	0	Fungi	Ascomycota	Eurotiomycetes	Chaetothyriales	Cyphellophoraceae	Cyphellophora
11564b84d5e8fb4c0315e72c8f83a1dd	0	0	0	0	0	0	0	0	0	0	0	0	0	0	0	0	0	0	0	0	0	0	0	0	0	0	0	0	0	5	0	0	0	0	0	0	Fungi	Ascomycota	Archaeorhizomycetes	Archaeorhizomycetales	Archaeorhizomycetaceae	Archaeorhizomyces
11564e50bde64fca912c1fe133470219	0	0	0	0	0	0	0	0	0	0	0	0	0	0	0	0	0	3	0	0	0	0	0	0	0	0	0	0	0	0	0	0	0	0	0	0	Fungi	Unassigned	Unassigned	Unassigned	Unassigned	Unassigned
1156591de376a95768f0396bf20dd890	0	0	8	75	0	0	8	0	0	0	0	0	0	0	0	0	0	0	0	0	0	0	0	0	0	0	0	0	0	0	0	0	0	0	0	0	Fungi	Glomeromycota	Paraglomeromycetes	Unassigned	Unassigned	Unassigned
11588c3d6f29f801977c773f934ffc7d	0	0	0	0	0	0	0	0	0	0	0	0	0	0	0	0	0	0	12	49	7	0	0	0	0	6	0	0	0	0	0	0	0	0	0	0	Fungi	Basidiomycota	Agaricomycetes	Geastrales	Geastraceae	Geastrum
115e1da94b0dabf3315031fdbec366a0	0	0	0	0	0	0	0	0	0	0	0	0	0	0	0	0	0	0	0	0	0	2	0	0	0	0	0	0	0	0	0	0	0	0	0	0	Fungi	Unassigned	Unassigned	Unassigned	Unassigned	Unassigned
1161462ede7be896d870b5d766ee49b0	0	0	0	0	0	0	0	0	2	0	0	0	0	0	0	0	0	0	0	0	0	0	0	0	0	0	0	0	0	0	0	0	0	0	0	0	Fungi	Unassigned	Unassigned	Unassigned	Unassigned	Unassigned
1161fd454f6c2e44d9483747bd68297b	0	0	0	0	0	0	0	0	0	7	0	0	58	0	0	3	25	0	0	0	0	0	0	0	0	0	0	0	0	0	0	0	0	0	0	0	Fungi	Basidiomycota	Agaricomycetes	Agaricales	Cystostereaceae	Unassigned
1163e9b0591ea5ff2ed51b2f04aa39e7	10	0	0	0	0	0	0	0	0	0	0	0	0	0	0	0	0	0	0	0	0	0	0	0	0	0	0	0	0	0	0	0	0	0	0	0	Fungi	Ascomycota	Sordariomycetes	Hypocreales	Clavicipitaceae	Metarhizium
117a681d0661ca046ad74fc9b25a90fe	0	0	0	0	0	0	0	0	0	0	4	0	0	0	0	0	0	0	0	0	0	0	0	0	0	0	0	0	0	0	0	0	0	0	0	0	Fungi	Unassigned	Unassigned	Unassigned	Unassigned	Unassigned
117b8ceacfa633b4d0eaa38cbcfeaa7d	0	0	0	0	0	0	0	0	0	0	0	0	0	0	0	0	0	0	0	0	0	0	0	0	0	0	0	0	0	0	0	3	0	0	0	0	Fungi	Unassigned	Unassigned	Unassigned	Unassigned	Unassigned
117f554a34a0e06368cc3827f20f59a6	0	0	0	0	0	0	0	0	0	0	2	0	0	0	0	0	0	0	0	0	0	0	0	0	0	0	0	0	0	0	0	0	0	0	0	0	Fungi	Unassigned	Unassigned	Unassigned	Unassigned	Unassigned
1184e70beeefa209e1f66853e76905db	0	0	0	0	0	0	0	0	0	0	0	0	0	0	0	0	0	0	0	0	0	0	0	1	0	0	0	0	0	0	0	0	0	0	0	0	Fungi	Unassigned	Unassigned	Unassigned	Unassigned	Unassigned
1186c94099b1649ee4b1e21fd67fb639	0	0	0	0	0	0	0	0	0	0	0	0	0	0	0	0	0	0	0	0	0	0	0	0	0	0	0	0	0	0	0	0	0	0	0	314	Fungi	Ascomycota	Archaeorhizomycetes	Unassigned	Unassigned	Unassigned
1192e3310d558e33bf5dc6ebcc39cd82	0	0	0	0	0	0	0	0	0	0	0	0	0	0	0	0	0	0	0	0	0	0	0	0	0	0	0	56	19	15	24	0	29	10	12	14	Fungi	Basidiomycota	Agaricomycetes	Unassigned	Unassigned	Unassigned
1193152f43037234bce869acbf8b9f54	0	0	0	0	17	0	0	0	0	0	0	0	0	0	0	0	0	0	0	0	0	0	0	0	0	0	0	0	0	0	0	0	0	0	0	0	Fungi	Ascomycota	Dothideomycetes	Pleosporales	Morosphaeriaceae	Acrocalymma
11939bc07e0e77b56b1ec8e08ee2bac3	0	3	0	0	0	0	0	0	0	0	0	0	0	0	0	0	0	0	0	0	0	0	0	0	0	0	0	0	0	0	0	0	0	0	0	0	Fungi	Unassigned	Unassigned	Unassigned	Unassigned	Unassigned
119487954cfc2e9ed18e946fb27e42e3	0	0	0	0	0	0	0	0	0	0	0	0	0	0	7	0	0	0	0	0	0	0	0	0	0	0	0	0	0	0	0	0	0	0	0	0	Fungi	Ascomycota	Sordariomycetes	Sordariales	Chaetomiaceae	Trichocladium
1198a8798b0e0293fd57bcbf06a786b2	0	0	0	4	0	0	0	0	0	0	0	0	0	0	0	0	0	0	0	0	0	0	0	0	0	0	0	0	0	0	0	0	0	0	0	0	Fungi	Unassigned	Unassigned	Unassigned	Unassigned	Unassigned
11992227b566faac9601bbaebaedb60b	0	0	0	0	0	0	0	0	0	0	0	0	0	0	0	0	0	0	0	3	0	0	0	0	0	0	0	0	0	0	0	0	0	0	0	0	Fungi	Unassigned	Unassigned	Unassigned	Unassigned	Unassigned
119ae02d721923b370a680ee1423b725	0	0	0	0	0	0	0	0	0	0	0	0	0	0	0	0	0	0	0	0	0	0	0	0	0	0	0	0	0	0	4	0	0	0	0	0	Fungi	Unassigned	Unassigned	Unassigned	Unassigned	Unassigned
119cac5142859557621091495766e55e	0	0	0	0	0	0	0	0	0	0	0	0	0	0	0	0	0	11	23	24	21	14	15	25	15	410	12	15	0	0	0	0	0	0	0	0	Fungi	Ascomycota	Leotiomycetes	Helotiales	Unassigned	Unassigned
11a1e6b8e8ea53bdfc3321f4ff0823b3	0	0	0	0	0	39	0	0	0	0	0	0	0	0	0	0	0	0	0	0	0	0	0	0	0	0	0	0	0	0	0	0	0	0	0	0	Fungi	Unassigned	Unassigned	Unassigned	Unassigned	Unassigned
11a2ae3810d0ec59ac09eef59b2024db	0	0	0	0	0	0	0	0	0	0	0	0	0	0	0	0	0	0	0	0	0	0	0	0	0	0	0	0	0	0	0	0	0	0	0	95	Fungi	Ascomycota	Archaeorhizomycetes	Archaeorhizomycetales	Archaeorhizomycetaceae	Archaeorhizomyces
11a2ca2791d37264193725bd9e8eb6f6	1	0	0	0	0	0	0	0	0	0	0	0	0	0	0	0	0	0	0	0	0	0	0	0	0	0	0	0	0	0	0	0	0	0	0	0	Fungi	Unassigned	Unassigned	Unassigned	Unassigned	Unassigned
11a38b6077212272e1695e8ccff18a0a	0	0	0	0	0	0	0	0	0	0	0	0	0	0	0	0	0	0	2	0	0	0	0	0	0	0	0	0	0	0	0	0	0	0	0	0	Fungi	Rozellomycota	Unassigned	Unassigned	Unassigned	Unassigned
11aa5900cc5b54b75ebe48627e32daf0	0	0	0	0	0	0	0	0	0	36	0	0	0	0	0	0	0	0	0	0	0	0	0	0	0	0	0	0	0	0	0	0	0	0	0	0	Fungi	Unassigned	Unassigned	Unassigned	Unassigned	Unassigned
11ab2bdd70b56fea9e5cb61eae302e13	0	0	0	0	0	0	0	0	0	0	0	0	0	0	0	0	0	0	0	0	0	0	0	0	0	0	0	0	0	0	0	0	0	0	0	18	Fungi	Unassigned	Unassigned	Unassigned	Unassigned	Unassigned
11ad3919ee6c712ac8bf5cf107def407	0	0	0	0	0	0	25	0	0	0	0	0	0	0	0	0	0	0	0	0	0	0	0	0	0	0	0	0	0	0	0	0	0	0	0	0	Fungi	Unassigned	Unassigned	Unassigned	Unassigned	Unassigned
11b1843d38e6d4d4c0689866420c4581	0	0	0	0	0	3	0	0	0	0	0	0	0	0	0	0	0	0	0	0	0	0	0	0	0	0	0	0	0	0	0	0	0	0	0	0	Fungi	Unassigned	Unassigned	Unassigned	Unassigned	Unassigned
11b23831d470149b24d5815a647319ee	0	0	0	0	0	0	0	0	0	0	0	0	0	0	0	0	0	0	0	0	0	0	1	0	0	0	0	0	0	0	0	0	0	0	0	0	Fungi	Unassigned	Unassigned	Unassigned	Unassigned	Unassigned
11b68f31eb7d68c08d078e44ed99d042	0	0	0	0	0	0	0	0	0	0	0	0	0	0	0	0	0	0	1	0	0	0	0	0	0	0	0	0	0	0	0	0	0	0	0	0	Fungi	Unassigned	Unassigned	Unassigned	Unassigned	Unassigned
11b9639316dff6b1eabe1852e1b6a4b7	0	0	0	0	0	0	0	0	0	0	0	0	0	0	0	0	0	0	4	0	0	0	0	0	0	0	0	0	0	0	0	0	0	0	0	0	Fungi	Ascomycota	Sordariomycetes	Sordariales	Chaetomiaceae	Unassigned
11bc0ca2d4f37bbb121dd9d8051c624d	0	0	0	0	0	0	0	0	0	0	0	0	0	0	0	0	0	0	0	0	0	0	1	0	0	0	0	0	0	0	0	0	0	0	0	0	Fungi	Rozellomycota	Unassigned	Unassigned	Unassigned	Unassigned
11bec7380b53159614a7ddb449489509	0	0	0	0	0	0	0	0	0	0	0	0	0	0	0	0	0	0	0	0	0	0	0	1	0	0	0	0	0	0	0	0	0	0	0	0	Fungi	Mortierellomycota	Mortierellomycetes	Mortierellales	Mortierellaceae	Mortierella
11bf1022b1a917a5542950319822e148	0	0	0	0	2	0	0	0	0	0	0	0	0	0	0	0	0	0	0	0	0	0	0	0	0	0	0	0	0	0	0	0	0	0	0	0	Fungi	Unassigned	Unassigned	Unassigned	Unassigned	Unassigned
11c9e8a4adde8cfef6549ad45002e038	0	0	0	0	0	0	0	0	0	0	0	0	0	0	0	0	0	0	0	0	0	3	0	0	0	0	0	0	0	0	0	0	0	0	0	0	Fungi	Basidiomycota	Agaricomycetes	Auriculariales	Unassigned	Unassigned
11cd09f957c6556033f338ab247a4513	0	0	0	0	0	0	0	0	0	0	0	0	12	0	0	0	0	0	0	0	0	0	0	0	0	0	0	0	0	0	0	0	0	0	0	0	Fungi	Ascomycota	Sordariomycetes	Hypocreales	Unassigned	Unassigned
11d1eb8294d844379a0966acef155c7a	0	0	0	0	0	8	0	0	0	0	0	0	0	0	0	0	0	0	0	0	0	0	0	0	0	0	0	0	0	0	0	0	0	0	0	0	Fungi	Unassigned	Unassigned	Unassigned	Unassigned	Unassigned
11d24f470a8ef87cf128f17d891abfb5	0	0	0	0	0	0	0	0	0	0	0	0	0	0	0	0	0	0	0	0	0	0	0	0	0	0	0	0	40	0	0	0	0	0	0	0	Fungi	Unassigned	Unassigned	Unassigned	Unassigned	Unassigned
11d45c307d889bf24438d123328d225e	0	0	0	0	0	0	0	0	0	0	31	0	0	0	0	0	0	0	0	0	0	0	0	0	0	0	0	0	0	0	0	0	0	0	0	0	Fungi	Unassigned	Unassigned	Unassigned	Unassigned	Unassigned
11d69eea9453788672f2d1069bfe50b7	16	0	0	110	0	64	0	0	0	34	0	101	54	31	0	0	75	0	0	0	0	0	0	0	0	0	0	0	0	0	0	0	0	0	33	13	Fungi	Ascomycota	Sordariomycetes	Hypocreales	Ophiocordycipitaceae	Purpureocillium
11d8f177995395b34ac36d7999ccd6b3	0	0	0	0	0	0	0	0	0	0	0	0	0	0	0	0	0	0	0	0	0	0	0	0	0	0	0	0	0	0	1	0	0	0	0	0	Fungi	Basidiomycota	Agaricomycetes	Agaricales	Unassigned	Unassigned
11dc3ccb9b69fbbc41de2ef9115158db	0	0	0	0	0	0	0	0	0	0	0	0	0	0	0	0	0	0	0	0	0	0	0	0	0	0	0	0	0	0	0	17	0	0	0	0	Fungi	Unassigned	Unassigned	Unassigned	Unassigned	Unassigned
11dfba6143c8e3f0310c976a15110305	0	0	0	0	6	0	0	0	0	0	0	0	0	0	0	0	0	0	0	0	0	0	0	0	0	0	0	0	0	0	0	0	0	0	0	0	Fungi	Unassigned	Unassigned	Unassigned	Unassigned	Unassigned
11e14e4ccd291612bd181485b8b14b3d	0	0	0	4	0	0	0	0	0	0	0	0	0	0	0	0	0	0	0	0	0	0	0	0	0	0	0	0	0	0	0	0	0	0	0	0	Fungi	Unassigned	Unassigned	Unassigned	Unassigned	Unassigned
11e9407b3c18ac04fd962842c755ccd0	0	0	0	0	0	0	2	0	0	0	0	0	0	0	0	0	0	0	0	0	0	0	0	0	0	0	0	0	0	0	0	0	0	0	0	0	Fungi	Ascomycota	Dothideomycetes	Pleosporales	Thyridariaceae	Unassigned
11eb09ab3f79f118aa0a063869111ec3	0	0	0	0	0	0	0	0	0	0	0	0	0	0	0	0	30	0	0	0	0	0	0	0	0	0	0	0	0	0	0	0	0	0	0	0	Fungi	Basidiomycota	Agaricomycetes	Polyporales	Ganodermataceae	Ganoderma
11edc164d65da47d3465ef9f6c67f749	5	0	0	0	0	0	0	0	0	0	0	0	0	0	0	0	0	0	0	0	0	0	0	0	0	0	0	0	0	0	0	0	0	0	0	0	Fungi	Unassigned	Unassigned	Unassigned	Unassigned	Unassigned
11f0876c623f116ae9b1684c99eeef4e	19	19	6	959	11	7	9	9	80	5	9	0	0	0	0	26	0	0	0	0	0	0	0	0	0	0	0	0	0	0	0	0	0	0	0	0	Fungi	Unassigned	Unassigned	Unassigned	Unassigned	Unassigned
11f252166e2709e00a94d38b42801f56	0	0	0	0	0	0	0	0	0	0	13	0	0	0	0	0	0	0	0	0	0	0	0	0	0	0	0	0	0	0	0	0	0	0	0	0	Fungi	Ascomycota	Sordariomycetes	Sordariales	Lasiosphaeriaceae	Unassigned
11f3a5a492a4687b629dad629c6b45c2	0	0	0	0	0	0	0	0	0	0	0	0	0	0	0	0	0	0	0	0	0	0	0	0	1	0	0	0	0	0	0	0	0	0	0	0	Fungi	Unassigned	Unassigned	Unassigned	Unassigned	Unassigned
11f93f592382cb8f50b402d8eb4e0149	0	0	0	0	0	0	0	0	0	0	0	0	0	0	0	0	0	0	0	0	0	0	0	0	0	3	0	0	0	0	0	0	0	0	0	0	Fungi	Unassigned	Unassigned	Unassigned	Unassigned	Unassigned
11fa4146d17db52ad5c2ede5cefd3909	0	0	0	0	0	0	0	0	0	0	0	0	0	0	0	0	0	0	0	3	0	0	0	0	0	0	0	0	0	0	0	0	0	0	0	0	Fungi	Basidiomycota	Agaricomycetes	Agaricales	Tricholomataceae	Flagelloscypha
11fbb122a5db2d79a513f12742e414cd	1	0	0	0	0	0	0	0	0	0	0	0	0	0	0	0	0	0	0	0	0	0	0	0	0	0	0	0	0	0	0	0	0	0	0	0	Fungi	Unassigned	Unassigned	Unassigned	Unassigned	Unassigned
1204e1bfdc2e335f1dbed5deec497605	0	0	0	0	0	0	0	0	0	0	0	0	0	0	0	0	0	8	0	0	0	0	0	0	0	0	0	0	0	0	0	0	0	0	0	0	Fungi	Unassigned	Unassigned	Unassigned	Unassigned	Unassigned
12085be2e9f02f3e5fd1222e94b2e4fd	0	0	0	0	0	0	8	0	0	0	0	0	0	0	0	0	0	0	0	0	0	0	0	0	0	0	0	0	0	0	0	0	0	0	0	0	Fungi	Ascomycota	Leotiomycetes	Helotiales	Helotiales_fam_Incertae_sedis	Mirandina
1208a9f6bcd479d92350d09a94cc0546	0	0	0	0	0	0	0	0	0	0	0	0	0	0	0	33	0	0	0	0	0	0	0	0	0	0	0	0	0	0	0	0	0	0	0	0	Fungi	Unassigned	Unassigned	Unassigned	Unassigned	Unassigned
1210a378d4b2c5195cfc10a7b3dc0532	0	0	0	0	0	0	0	0	0	0	0	0	0	0	0	0	0	0	0	0	0	0	0	0	0	0	6	0	0	0	0	0	0	0	0	0	Fungi	Unassigned	Unassigned	Unassigned	Unassigned	Unassigned
1210a3d4d804d10206858c45cf64b8f3	0	0	0	0	0	0	0	0	0	0	0	0	0	0	0	0	2	0	0	0	0	0	0	0	0	0	0	0	0	0	0	0	0	0	0	0	Fungi	Unassigned	Unassigned	Unassigned	Unassigned	Unassigned
12140a6e74d855ed66ebb718c80f1ec7	0	0	0	0	0	0	0	0	0	0	0	0	0	0	0	0	0	0	0	0	0	0	0	46	0	0	0	0	0	0	0	0	0	0	24	0	Fungi	Ascomycota	Sordariomycetes	Branch06	Unassigned	Unassigned
12148715c7baf86f607b641837285e11	0	0	0	0	0	0	0	0	0	0	0	0	0	0	0	0	0	0	0	0	0	0	0	0	0	0	0	0	0	0	0	0	0	9	0	0	Fungi	Unassigned	Unassigned	Unassigned	Unassigned	Unassigned
12148cfef92eb1152f0d867d61d54ab3	0	0	0	2	0	0	0	0	0	0	0	0	0	0	0	0	0	0	0	0	0	0	0	0	0	0	0	0	0	0	0	0	0	0	0	0	Fungi	Ascomycota	Leotiomycetes	Helotiales	Hyaloscyphaceae	Hyalopeziza
1214bd7f4111133772141c20a0c14c07	0	0	0	0	0	0	0	0	25	0	0	0	0	0	0	0	0	0	0	0	0	0	0	0	0	0	0	0	0	0	0	0	0	0	0	0	Fungi	Unassigned	Unassigned	Unassigned	Unassigned	Unassigned
1215ef9491fbfc85d86ed041e9755e41	0	0	0	0	0	0	3	0	0	0	0	0	0	0	0	0	0	0	0	0	0	0	0	0	0	0	0	0	0	0	0	0	0	0	0	0	Fungi	Ascomycota	Sordariomycetes	Sordariales	Sordariales_fam_Incertae_sedis	Conlarium
121ab2c6ec2131e978833134ea6e3f80	0	0	0	0	0	0	0	0	0	0	0	0	0	0	0	0	0	0	0	0	0	0	0	0	0	0	8	0	0	0	0	0	0	0	0	0	Fungi	Rozellomycota	Unassigned	Unassigned	Unassigned	Unassigned
121d863cdadd785319ee6eb7cc553898	0	0	0	0	0	0	0	0	0	0	0	0	0	0	0	0	0	0	0	0	0	0	5	0	0	0	0	0	0	0	0	0	0	0	0	0	Fungi	Unassigned	Unassigned	Unassigned	Unassigned	Unassigned
121e78fca589f4dbb3265eb9cb83a674	0	0	0	0	0	7	0	0	0	0	0	0	0	0	0	0	0	0	0	0	0	0	0	0	0	0	0	0	0	0	0	0	0	0	0	0	Fungi	Unassigned	Unassigned	Unassigned	Unassigned	Unassigned
121f2e422ed8024ce4ecfefbfe433ecf	0	0	0	0	0	0	0	0	0	0	0	0	0	0	0	0	0	0	0	15	0	0	0	0	0	0	0	0	0	0	0	0	0	1	0	0	Fungi	Basidiomycota	Agaricomycetes	Agaricales	Clavariaceae	Unassigned
12223f6d33c84b994edd4e597ff82e11	0	0	17	0	0	0	0	0	0	0	0	0	0	0	0	0	0	0	6	0	0	0	0	0	0	0	0	0	0	0	0	0	0	0	0	0	Fungi	Ascomycota	Unassigned	Unassigned	Unassigned	Unassigned
1222aeb47efa600f6aa7ac945ca31639	0	0	0	0	0	0	0	0	0	0	0	0	0	0	0	0	0	0	0	0	0	499	0	0	0	0	0	0	0	0	0	0	0	0	0	0	Fungi	Unassigned	Unassigned	Unassigned	Unassigned	Unassigned
122b114eb27440f7952d3b3687308a0a	0	0	0	0	0	0	0	0	0	0	0	0	2	0	0	0	0	0	0	0	0	0	0	0	0	0	0	0	0	0	0	0	0	0	0	0	Fungi	Unassigned	Unassigned	Unassigned	Unassigned	Unassigned
12345024ed43568b203084d189044028	0	0	0	0	0	0	0	0	0	0	0	0	0	0	0	0	2	0	0	0	0	0	0	0	0	0	0	0	0	0	0	0	0	0	0	0	Fungi	Unassigned	Unassigned	Unassigned	Unassigned	Unassigned
123e0b6de3cb20e0e7a021ad99f77945	0	0	0	0	0	0	0	0	0	0	0	3	0	0	0	0	0	0	0	0	0	0	0	0	0	0	0	0	0	0	0	0	0	0	0	0	Fungi	Unassigned	Unassigned	Unassigned	Unassigned	Unassigned
123f79cb2874db4b3deb25f1171069f3	0	0	0	0	0	0	0	0	0	0	0	0	0	0	0	0	0	0	0	0	0	0	0	37	0	0	0	0	0	0	0	0	0	0	0	0	Fungi	Ascomycota	Unassigned	Unassigned	Unassigned	Unassigned
123ff73c6a34afa040bbe838a03bf928	0	0	0	0	0	0	0	0	5	0	0	0	0	0	0	0	0	0	0	0	0	0	0	0	0	0	0	0	0	0	0	0	0	0	0	0	Fungi	Unassigned	Unassigned	Unassigned	Unassigned	Unassigned
1242fbf9460597e14f429d3ddcc502d9	0	0	0	0	0	11	0	0	0	0	0	0	0	0	0	0	0	0	0	0	0	0	0	0	0	0	0	0	0	0	0	0	0	0	0	0	Fungi	Unassigned	Unassigned	Unassigned	Unassigned	Unassigned
1248297aa259fa211efdad956673da90	0	0	0	0	0	0	0	0	0	0	0	0	0	0	0	0	0	0	0	0	16	0	41	5	0	0	0	0	0	0	0	0	0	0	0	0	Fungi	Unassigned	Unassigned	Unassigned	Unassigned	Unassigned
12491522d96b4013b78e0f1034a2141b	0	0	0	0	0	0	0	0	0	0	0	0	0	0	0	0	0	0	0	0	0	0	0	0	0	0	0	0	0	0	0	0	5	0	0	0	Fungi	Unassigned	Unassigned	Unassigned	Unassigned	Unassigned
12494b432a882daabc3901aab6064688	0	0	0	0	0	0	0	0	0	0	0	0	0	0	0	0	0	0	35	0	0	0	0	0	0	0	0	0	0	24	0	0	0	0	0	0	Fungi	Ascomycota	Eurotiomycetes	Onygenales	Unassigned	Unassigned
124d1a3464b90c60b72831ef3e6a30c5	0	0	0	0	0	0	0	0	0	0	0	467	0	0	0	0	0	0	0	0	0	0	0	0	0	0	0	0	0	0	0	0	0	0	0	0	Fungi	Glomeromycota	Glomeromycetes	Glomerales	Glomeraceae	Unassigned
1251faea911cea18d14c600be0bbde79	0	0	0	0	0	0	0	0	0	0	0	0	0	0	2	0	0	0	0	0	0	0	0	0	0	0	0	0	0	0	0	0	0	0	0	0	Fungi	Basidiomycota	Unassigned	Unassigned	Unassigned	Unassigned
125226970a77b4876c608142a881ad94	0	0	0	0	0	0	0	0	0	0	0	0	0	0	0	0	2	0	0	0	0	0	0	0	0	0	0	0	0	0	0	0	0	0	0	0	Fungi	Unassigned	Unassigned	Unassigned	Unassigned	Unassigned
1253f66666bb51625c2d040e41d4aac6	0	0	0	0	0	0	0	0	0	0	0	0	0	0	0	0	0	0	0	0	0	0	0	0	0	0	0	0	0	0	0	0	0	0	2	0	Fungi	Basidiomycota	Exobasidiomycetes	Exobasidiales	Brachybasidiaceae	Meira
12541cb61cfb87762fdf2285d66f8685	0	0	0	0	0	0	0	0	0	0	3	0	0	0	0	0	0	0	0	0	0	0	0	0	0	0	0	0	0	0	0	0	0	0	0	0	Fungi	Unassigned	Unassigned	Unassigned	Unassigned	Unassigned
125446d438c1a2f38f3a7c2ef8496c48	0	0	0	0	0	0	0	0	0	0	0	0	0	0	0	0	0	0	0	0	0	0	2	0	0	0	0	0	0	0	0	0	0	0	0	0	Fungi	Unassigned	Unassigned	Unassigned	Unassigned	Unassigned
12552ef9fa9d4ba688becb6277d4affa	0	0	0	0	0	0	0	0	0	0	0	0	0	0	0	0	0	0	0	95	0	2	0	0	0	0	0	0	0	0	4	0	0	0	0	0	Fungi	Unassigned	Unassigned	Unassigned	Unassigned	Unassigned
1256aed45cfc51c9f03a5a9aa271ec8d	0	0	0	0	0	0	0	0	0	0	0	3	0	0	0	0	0	0	0	0	0	0	0	0	0	0	0	0	0	0	0	0	0	0	0	0	Fungi	Unassigned	Unassigned	Unassigned	Unassigned	Unassigned
125b3cb534ac428e049b02a8f47c722f	0	0	0	0	0	0	0	0	0	0	0	0	0	0	0	0	0	0	0	0	0	0	0	0	0	9	0	0	0	0	0	0	0	0	0	0	Fungi	Basidiomycota	Agaricomycetes	Trechisporales	Hydnodontaceae	Subulicystidium
125c4aabd9092f17bf16885dcf1287db	0	0	0	0	0	0	0	0	0	0	0	0	0	0	0	0	0	0	0	0	0	0	0	0	0	0	0	801	0	0	0	0	0	0	0	0	Fungi	Ascomycota	Archaeorhizomycetes	Archaeorhizomycetales	Archaeorhizomycetaceae	Archaeorhizomyces
125d149844e9a73b4d9a3dd858523568	0	0	0	0	0	0	0	0	0	0	0	0	0	0	0	0	0	0	0	5	0	0	0	0	0	0	0	0	0	0	0	0	0	0	0	0	Fungi	Ascomycota	Sordariomycetes	Hypocreales	Nectriaceae	Fusarium
125e198ad1044aa9728277789fc3859b	0	0	0	0	0	0	0	0	0	0	0	0	0	0	0	0	0	0	0	0	11	0	0	0	0	0	0	0	0	0	0	0	0	0	0	0	Fungi	Ascomycota	Sordariomycetes	Hypocreales	Unassigned	Unassigned
126065a55a621a788ae5b77e856f9431	0	0	0	0	0	0	0	0	0	0	0	6	0	0	0	0	0	0	0	0	0	0	0	0	0	0	0	0	0	0	0	0	0	0	0	0	Fungi	Unassigned	Unassigned	Unassigned	Unassigned	Unassigned
12614bbce85e970db7c5e4dbe63b23d1	0	0	0	0	0	0	0	0	0	0	0	0	0	0	0	0	0	0	0	0	0	0	0	0	0	0	31	0	0	0	0	0	0	0	0	0	Fungi	Unassigned	Unassigned	Unassigned	Unassigned	Unassigned
1263f35ec78a345a7908407c66aa5df2	0	0	0	0	0	0	0	0	0	0	0	0	0	0	0	0	0	0	0	0	0	0	0	0	0	0	0	0	0	0	407	0	0	0	0	0	Fungi	Ascomycota	Archaeorhizomycetes	Archaeorhizomycetales	Archaeorhizomycetaceae	Archaeorhizomyces
12646302f19aa1c09fa82aa27e60bdec	0	0	0	0	0	0	8	0	0	0	0	0	0	0	0	0	0	10	0	0	0	0	0	0	0	0	0	0	0	0	0	0	0	0	0	0	Fungi	Unassigned	Unassigned	Unassigned	Unassigned	Unassigned
12655f753c7c2324ee2f644898eb4244	0	0	0	0	0	0	0	0	0	0	0	0	0	0	0	0	0	0	0	0	0	0	0	0	0	0	0	0	0	5	0	0	0	0	0	0	Fungi	Unassigned	Unassigned	Unassigned	Unassigned	Unassigned
1265bbc9eff484630dfda22ad6cdf327	0	0	0	0	0	0	0	0	0	0	0	2	0	0	0	0	0	0	0	0	0	0	0	0	0	0	0	0	0	0	0	0	0	0	0	0	Fungi	Unassigned	Unassigned	Unassigned	Unassigned	Unassigned
1265f00f17162f12d56a40056325ced2	0	0	0	0	0	0	0	0	0	0	0	0	0	0	0	0	0	0	0	0	0	0	0	0	0	0	0	0	0	0	0	0	0	12	0	0	Fungi	Unassigned	Unassigned	Unassigned	Unassigned	Unassigned
1266697071fdcc2c73ea9c525c3beb03	0	0	0	0	0	0	0	0	0	0	0	0	0	0	0	0	0	0	0	0	5	0	0	0	0	0	0	0	0	0	0	0	0	0	0	0	Fungi	Unassigned	Unassigned	Unassigned	Unassigned	Unassigned
126e6099e8406f17b9ca4e79b979c996	0	0	0	0	0	0	0	0	0	0	0	0	0	0	0	0	0	0	0	0	0	0	0	0	11	0	0	0	0	0	0	0	0	0	0	0	Fungi	Unassigned	Unassigned	Unassigned	Unassigned	Unassigned
126f3964f100deb38765c63725e82adc	0	0	0	0	0	0	0	0	0	0	0	0	0	0	0	0	0	0	0	0	0	0	0	0	0	0	0	0	0	0	0	0	0	0	0	10	Fungi	Unassigned	Unassigned	Unassigned	Unassigned	Unassigned
126fc4258695d703ff31709ed82cc117	0	0	0	0	0	0	0	0	0	0	0	0	0	0	0	0	0	0	0	0	0	0	4	0	0	0	0	0	0	0	0	0	0	0	0	0	Fungi	Unassigned	Unassigned	Unassigned	Unassigned	Unassigned
1270ee0d5b4a67b53e85c2aab1ac15c5	0	0	0	0	0	0	0	0	0	0	0	0	0	0	0	0	0	0	178	0	0	0	0	0	0	0	0	0	0	0	0	0	0	0	0	0	Fungi	Unassigned	Unassigned	Unassigned	Unassigned	Unassigned
127489ccdc1c7a1e55195d9fe3d88e03	0	0	0	0	0	0	0	0	0	0	0	0	0	0	0	0	0	0	0	0	0	5	0	0	0	0	0	0	0	0	0	0	0	0	0	0	Fungi	Basidiomycota	Agaricomycetes	Polyporales	Irpicaceae	Ceriporia
1276d96533efff7b95c55a344d0d5cfb	0	0	0	0	0	0	0	0	0	0	0	0	0	0	0	0	0	0	0	0	0	0	0	1	0	0	0	0	0	0	0	0	0	0	0	0	Fungi	Unassigned	Unassigned	Unassigned	Unassigned	Unassigned
127cc7a2874c94a5cae8de75d581505d	0	0	0	0	0	0	0	0	0	0	7	0	0	0	0	0	0	0	0	0	0	0	0	0	0	0	0	0	0	0	0	0	0	0	0	0	Fungi	Ascomycota	Eurotiomycetes	Chaetothyriales	Cyphellophoraceae	Cyphellophora
127d6093f5a9426d4bbcdfccd22d87ad	0	0	0	0	0	0	0	0	0	0	0	0	0	0	0	0	0	0	0	0	0	0	0	13	0	0	0	0	0	0	0	0	0	0	98	0	Fungi	Ascomycota	Leotiomycetes	Helotiales	Hyaloscyphaceae	Unassigned
1283c42403a35841e945e5759771e0f6	0	0	0	0	72	0	0	0	0	0	0	0	0	0	0	0	0	0	0	0	0	0	0	0	0	0	0	0	0	0	0	0	0	0	0	0	Fungi	Ascomycota	Sordariomycetes	Hypocreales	Clavicipitaceae	Metarhizium
1287087c645515bff49d30f00a338754	0	0	0	0	0	0	0	0	0	0	0	0	0	0	0	0	0	0	0	0	0	0	0	0	0	0	24	0	0	0	0	0	0	0	0	0	Fungi	Unassigned	Unassigned	Unassigned	Unassigned	Unassigned
1288dc238b5780988357f4910b4dafbf	0	0	0	0	0	0	0	0	0	0	0	0	0	0	0	0	0	0	0	0	0	14	0	0	0	0	0	0	0	0	0	0	0	0	0	0	Fungi	Unassigned	Unassigned	Unassigned	Unassigned	Unassigned
128a30cf6cbccf6764bcd2969899d75f	3	0	0	0	0	0	0	0	0	0	0	0	0	0	0	0	0	0	0	0	0	0	0	0	0	0	0	0	0	0	0	0	0	0	0	0	Fungi	Unassigned	Unassigned	Unassigned	Unassigned	Unassigned
128cc6f3e602fd0b553ec43354e3ae50	0	0	0	0	0	0	0	0	0	0	0	0	10	0	0	0	0	0	0	0	0	0	0	0	0	0	0	0	0	0	0	0	0	0	0	0	Fungi	Ascomycota	Sordariomycetes	Unassigned	Unassigned	Unassigned
128ce471b301589a0dd00b09301410b9	0	0	0	0	0	0	0	0	0	0	0	0	0	0	0	0	0	0	0	0	0	0	0	0	0	0	0	0	0	0	5	0	0	0	0	0	Fungi	Unassigned	Unassigned	Unassigned	Unassigned	Unassigned
128e6e9ae00c7d27fbaf88b0f89f8ee0	0	0	0	0	0	0	0	0	0	0	0	0	0	0	0	0	0	0	0	0	5	0	0	0	0	0	0	0	0	0	0	0	0	0	0	0	Fungi	Unassigned	Unassigned	Unassigned	Unassigned	Unassigned
1290b491dbb3131c4f708805889d0abe	0	0	0	0	0	0	0	0	0	0	0	201	0	0	0	0	0	0	0	0	0	0	0	0	0	0	0	0	0	0	0	0	0	0	0	0	Fungi	Basidiomycota	Unassigned	Unassigned	Unassigned	Unassigned
12924c2c05e48cbf5d7ac95eb6139f0d	0	0	0	0	0	0	0	0	0	0	0	0	0	0	0	0	0	0	0	0	0	3	0	0	0	0	0	0	0	0	0	0	0	0	0	0	Fungi	Unassigned	Unassigned	Unassigned	Unassigned	Unassigned
129323dfe55cb69abfa240cd5e9e64eb	0	0	0	0	0	0	0	0	0	0	0	0	0	0	0	0	20	0	0	0	0	0	0	0	0	0	0	0	0	0	0	0	0	0	0	0	Fungi	Unassigned	Unassigned	Unassigned	Unassigned	Unassigned
129719d8acb767b398187f28af842152	0	0	0	0	0	5	0	0	0	0	0	0	0	0	0	0	0	0	0	0	0	0	0	0	0	0	0	0	0	0	0	0	0	0	0	0	Fungi	Unassigned	Unassigned	Unassigned	Unassigned	Unassigned
129d97e12cda88b21d3c715aaa411d54	0	0	0	0	0	0	0	0	0	0	0	0	0	0	0	0	0	0	0	0	0	0	0	0	0	0	0	3	0	0	0	0	0	0	0	0	Fungi	Rozellomycota	Unassigned	Unassigned	Unassigned	Unassigned
12a509371cedfc54f6a53cc8e7098e22	0	0	1	18	0	0	0	0	0	0	0	0	0	0	0	0	0	0	0	0	0	0	0	0	0	0	0	0	0	0	0	0	0	0	0	0	Fungi	Basidiomycota	Agaricomycetes	Agaricales	Unassigned	Unassigned
12a7ac8df0662ddf1942c1c7c29b2072	0	0	0	0	0	0	0	0	0	0	0	0	0	0	0	5	0	0	0	0	0	0	0	0	0	0	0	0	0	0	0	0	0	0	0	0	Fungi	Rozellomycota	Rozellomycotina_cls_Incertae_sedis	GS11	Unassigned	Unassigned
12acb31318f597c206f1cc69b1662195	0	0	0	0	0	0	0	0	0	0	0	0	0	0	0	0	0	0	0	0	0	0	0	0	0	0	11	0	0	0	0	0	0	0	0	0	Fungi	Glomeromycota	Unassigned	Unassigned	Unassigned	Unassigned
12b179c211136ec1d9b0a449daa0ad3b	0	0	0	0	0	0	0	0	0	0	0	0	3	0	0	0	0	0	0	0	0	0	0	0	0	0	0	0	0	0	0	0	0	0	0	0	Fungi	Unassigned	Unassigned	Unassigned	Unassigned	Unassigned
12b29b7936b9ee9233d6897ee19329d5	0	0	0	0	0	0	0	0	0	0	0	0	0	0	0	0	0	0	0	0	0	0	0	0	0	0	0	0	0	0	0	26	0	0	0	0	Fungi	Rozellomycota	Rozellomycotina_cls_Incertae_sedis	GS11	Unassigned	Unassigned
12b41aaa2c4e9ffe475d853f8398fa56	0	0	0	0	0	0	0	0	0	0	0	0	0	0	0	0	0	22	0	0	0	0	0	0	0	0	0	0	0	0	0	0	0	0	0	0	Fungi	Ascomycota	Unassigned	Unassigned	Unassigned	Unassigned
12b52898377ccf63e581a24b5145e7b1	0	0	0	0	0	0	0	0	0	0	0	0	0	0	0	0	0	1	0	0	0	0	0	0	0	0	0	0	0	0	0	0	0	0	0	0	Fungi	Basidiomycota	Agaricomycetes	Agaricales	Psathyrellaceae	Psathyrella
12bb8c935783b8ae0f5301a9ed36e7d8	624	869	229	1152	1471	9634	512	164	459	31	37	79	60	47	153	1656	504	233	0	0	0	0	0	0	0	11	28	0	16	0	0	0	0	0	0	0	Fungi	Unassigned	Unassigned	Unassigned	Unassigned	Unassigned
12bf498f3abe7ff0298f375b122c1cab	0	0	0	0	0	0	0	0	0	0	0	0	0	0	0	0	0	0	0	0	23	0	0	0	0	0	0	0	0	0	0	0	0	0	0	0	Fungi	Ascomycota	Sordariomycetes	Hypocreales	Nectriaceae	Cylindrocladium
12bfaba50b15e8e7a2bacd013ff65c35	0	0	0	0	0	0	0	0	0	0	0	0	0	0	0	0	115	0	0	0	0	0	0	0	0	0	0	0	0	0	0	0	0	0	0	0	Fungi	Unassigned	Unassigned	Unassigned	Unassigned	Unassigned
12c14738bbb4c5129482935aed31bacc	0	0	0	0	0	0	0	0	0	0	0	0	0	0	0	10	0	0	0	0	0	0	0	0	0	0	0	0	0	0	0	0	0	0	0	0	Fungi	Unassigned	Unassigned	Unassigned	Unassigned	Unassigned
12c5966b4836a2e1de86f893780ba53b	0	0	0	0	0	0	0	0	0	0	0	0	0	0	0	0	0	0	0	0	0	0	0	0	0	0	0	0	0	0	0	12	0	0	0	0	Fungi	Unassigned	Unassigned	Unassigned	Unassigned	Unassigned
12c776879e6e6eb1f8f59597bc599737	0	0	0	0	0	0	0	0	0	0	0	0	0	0	0	0	0	0	0	0	0	0	0	275	0	0	0	0	0	0	0	0	0	0	0	0	Fungi	Unassigned	Unassigned	Unassigned	Unassigned	Unassigned
12c944acccc2c5ba59517dd1defd627a	0	0	0	0	0	0	0	0	0	0	0	0	0	0	0	0	0	0	0	0	0	0	9	0	0	0	0	0	0	0	0	0	0	0	0	0	Fungi	Unassigned	Unassigned	Unassigned	Unassigned	Unassigned
12ca2e49de524dea0633b96d4911ecd1	0	0	0	0	2	0	0	0	0	0	0	0	0	0	0	0	0	0	0	0	0	0	0	0	0	0	0	0	0	0	0	0	0	0	0	0	Fungi	Unassigned	Unassigned	Unassigned	Unassigned	Unassigned
12ccea3a9b11dccae26a8c87ec31807e	0	0	0	0	0	0	0	0	0	0	44	0	0	0	0	0	0	0	0	0	0	0	0	0	0	0	0	0	0	0	0	0	0	0	0	0	Fungi	Ascomycota	Sordariomycetes	Hypocreales	Unassigned	Unassigned
12d1c957de3f69c5a45116add83f886d	0	0	0	0	0	0	0	0	0	0	0	0	1	0	0	0	0	0	0	0	0	0	0	0	0	0	0	0	0	0	0	0	0	0	0	0	Fungi	Unassigned	Unassigned	Unassigned	Unassigned	Unassigned
12d2d5314956e1dc6a67784bac7ba930	0	0	0	0	61	0	0	0	0	0	0	0	0	0	0	0	0	0	0	0	0	0	0	0	0	0	0	0	0	0	0	0	0	0	0	0	Fungi	Glomeromycota	Glomeromycetes	Glomerales	Glomeraceae	Unassigned
12db08ef838b3c724af53ce68923ac35	0	34	0	0	0	0	0	0	0	0	0	0	33	0	0	0	0	0	0	0	0	0	0	0	0	0	0	0	0	0	0	0	0	0	0	0	Fungi	Ascomycota	Sordariomycetes	Chaetosphaeriales	Chaetosphaeriaceae	Chloridium
12dcb1d875db5d01a9ad4f2b5019d9fd	0	0	0	0	0	0	0	0	0	2	0	0	0	0	0	0	0	0	0	0	0	0	0	0	0	0	0	0	0	0	0	0	0	0	0	0	Fungi	Basidiomycota	Agaricomycetes	Polyporales	Steccherinaceae	Steccherinum
12dff1f1b2ac7e2042aab6d299e01dad	0	0	0	0	0	0	0	0	0	0	0	0	0	0	0	0	0	0	0	1	0	0	0	0	0	0	0	0	0	0	0	0	0	0	0	0	Fungi	Unassigned	Unassigned	Unassigned	Unassigned	Unassigned
12dff4a7904397cc69010ff443698a7c	0	0	0	0	0	0	0	0	0	0	0	0	0	0	0	0	4	0	0	0	0	0	0	0	0	0	0	0	0	0	0	0	0	0	0	0	Fungi	Ascomycota	Eurotiomycetes	Eurotiales	Aspergillaceae	Aspergillus
12e04e77d80ce24f921d57e8a3c77e24	0	0	0	0	0	0	0	0	0	0	0	0	0	0	0	0	0	0	0	0	0	0	0	0	0	0	0	0	0	86	0	0	0	0	0	0	Fungi	Unassigned	Unassigned	Unassigned	Unassigned	Unassigned
12e4d3c0fa3560191c15b41e9c518fa6	0	0	0	2	0	0	0	0	0	0	0	0	0	0	0	0	0	0	0	0	0	0	0	0	0	0	0	0	0	0	0	0	0	0	0	0	Fungi	Ascomycota	Leotiomycetes	Helotiales	Helotiaceae	Tetracladium
12e593c8626701275b0835d405796d21	0	0	0	0	0	0	0	0	0	0	0	0	0	0	0	0	0	0	0	0	0	0	6	0	1	0	0	0	0	0	0	0	0	0	0	0	Fungi	Ascomycota	Leotiomycetes	Unassigned	Unassigned	Unassigned
12e596857fe0f4dfb1cd81aec618c682	0	0	0	0	0	0	0	0	0	0	0	0	0	0	0	0	0	2	0	6	5	79	0	2	6	0	0	3	0	0	0	0	8	0	0	0	Fungi	Ascomycota	Eurotiomycetes	Chaetothyriales	Unassigned	Unassigned
12e7f441f08a4db58ab337b5e28f4581	0	0	0	6	0	0	0	0	0	0	0	0	0	0	0	0	0	0	0	0	0	0	0	0	0	0	0	0	0	0	0	0	0	0	0	0	Fungi	Unassigned	Unassigned	Unassigned	Unassigned	Unassigned
12ea167ee606d0542c9e24fa14574372	0	25	0	0	0	0	182	0	0	0	0	0	0	0	0	0	0	0	0	0	0	0	0	0	0	0	0	0	0	0	0	0	0	0	0	0	Fungi	Basidiomycota	Agaricomycetes	Agaricales	Clavariaceae	Ramariopsis
12eb0836a62cfaa7d4ba2258ef9fa1a9	0	0	0	0	0	0	0	0	0	0	0	0	0	0	0	0	0	0	0	0	0	0	0	0	0	87	0	0	0	0	0	0	0	0	0	0	Fungi	Unassigned	Unassigned	Unassigned	Unassigned	Unassigned
12f047f6ccdf9c2b4c0f2e24d4b7fcb8	0	0	0	0	0	0	0	0	0	0	0	0	0	0	0	0	0	0	0	0	0	0	0	7	0	0	0	0	0	0	0	0	0	0	0	0	Fungi	Unassigned	Unassigned	Unassigned	Unassigned	Unassigned
12f0c405627ea4600c89c34c0f1d9b07	0	0	0	14	0	0	0	0	0	0	0	0	0	0	0	0	0	0	0	0	0	0	0	0	0	0	0	0	0	0	0	0	0	0	0	0	Fungi	Unassigned	Unassigned	Unassigned	Unassigned	Unassigned
12f424d382b744231bf08488993b5e7d	5	0	0	0	0	0	0	0	0	0	0	0	0	0	0	0	0	0	0	0	0	0	0	0	0	0	0	0	0	0	0	0	0	0	0	0	Fungi	Unassigned	Unassigned	Unassigned	Unassigned	Unassigned
12f46e5f23eaf142d8a150697494a557	0	0	0	0	0	0	0	0	0	0	0	0	2	0	0	0	0	0	0	0	0	0	0	0	0	0	0	0	0	0	0	0	0	0	0	0	Fungi	Unassigned	Unassigned	Unassigned	Unassigned	Unassigned
12f4e39ac43a5dbb733429bb936363e5	0	0	0	18	0	0	0	0	0	0	0	0	0	0	0	0	0	0	0	0	0	0	0	0	0	0	0	0	0	0	0	0	0	0	0	0	Fungi	Unassigned	Unassigned	Unassigned	Unassigned	Unassigned
12f7809a1b305be57a4e9354bb31fcd3	0	0	0	0	0	0	0	0	0	0	0	0	0	0	0	0	0	0	0	0	0	0	0	0	0	0	0	0	0	0	0	0	0	0	0	9	Fungi	Unassigned	Unassigned	Unassigned	Unassigned	Unassigned
12f7843bb70a0e3eeddde395fb558e52	14	2	0	0	0	0	5	0	0	0	0	0	0	0	0	0	0	39	0	0	0	0	24	0	0	48	0	0	19	10	8	0	0	12	0	21	Fungi	Ascomycota	Sordariomycetes	Trichosphaeriales	Trichosphaeriaceae	Nigrospora
12f79cb7bf2446d15d7957a7473ea165	0	0	0	0	0	0	0	0	0	0	0	0	0	0	0	0	0	0	0	0	0	0	0	2	0	0	0	0	0	0	0	0	0	0	0	0	Fungi	Unassigned	Unassigned	Unassigned	Unassigned	Unassigned
12f8b1b3c516d6d1e7866b8289ed63ef	0	0	0	0	0	26	0	0	0	0	0	0	0	0	0	0	0	0	0	0	0	0	0	0	0	0	0	0	0	0	0	0	0	0	0	0	Fungi	Unassigned	Unassigned	Unassigned	Unassigned	Unassigned
1301359f95297d9e3a6939c533470966	0	0	0	0	4	0	0	0	0	0	0	0	0	0	0	0	28	0	0	0	0	0	0	0	0	0	0	0	0	0	0	0	0	0	0	0	Fungi	Ascomycota	Eurotiomycetes	Chaetothyriales	Unassigned	Unassigned
1301dd8832efed7ffe16a59926bc651b	0	0	0	0	0	0	0	0	0	0	0	0	0	0	0	0	0	0	0	0	0	0	0	2	0	0	0	0	0	0	0	0	0	0	0	0	Fungi	Unassigned	Unassigned	Unassigned	Unassigned	Unassigned
1303debb5b2f30a590eb5b86a2291b29	0	0	0	0	0	0	0	0	0	0	0	0	0	0	0	0	0	0	0	0	2	0	0	0	0	0	0	0	0	0	0	0	0	0	0	0	Fungi	Unassigned	Unassigned	Unassigned	Unassigned	Unassigned
13050889afa561411b8c081827874db7	0	0	0	0	665	0	0	0	0	0	0	0	0	0	0	0	0	0	0	0	0	0	0	0	0	0	0	0	0	0	0	0	0	0	0	0	Fungi	Unassigned	Unassigned	Unassigned	Unassigned	Unassigned
13084131bf4b1079d93446759a1fe755	0	0	0	0	0	0	0	0	0	0	0	0	0	0	0	0	0	0	0	0	0	0	0	0	0	0	0	5	0	0	0	0	0	0	0	0	Fungi	Ascomycota	Sordariomycetes	Hypocreales	Nectriaceae	Fusarium
130940c0f20b81399523aa2a8b440699	0	0	0	0	0	0	0	0	0	0	0	0	0	0	0	0	0	0	0	0	0	0	0	0	0	0	0	2	0	0	0	0	0	0	0	0	Fungi	Unassigned	Unassigned	Unassigned	Unassigned	Unassigned
13095f4b592122408d8cd4b4d6df8748	0	0	0	0	0	0	0	0	0	0	0	0	0	0	0	0	0	0	0	0	0	0	0	0	0	0	0	0	0	0	0	0	0	0	15	0	Fungi	Glomeromycota	Glomeromycetes	Glomerales	Glomeraceae	Unassigned
130b2bc6fdf86681a854ffae4a8e80d5	0	0	0	0	0	5	0	0	0	0	0	0	0	0	0	0	0	0	0	0	0	0	0	0	0	0	0	0	0	0	0	0	0	0	0	0	Fungi	Unassigned	Unassigned	Unassigned	Unassigned	Unassigned
130f332e72af2291e08d132ab4336be7	0	0	0	0	0	0	0	0	0	0	0	0	0	0	0	0	0	0	0	0	0	0	0	0	0	0	0	0	0	0	6	0	0	0	0	0	Fungi	Basidiomycota	Agaricostilbomycetes	Agaricostilbales	Ruineniaceae	Ruinenia
13139aed05af5eb77378fb367e2aeb08	0	0	0	0	0	0	0	0	0	0	0	0	0	0	0	0	0	0	0	0	0	0	0	0	0	0	0	0	0	0	0	81	0	0	0	0	Fungi	Unassigned	Unassigned	Unassigned	Unassigned	Unassigned
1316e4b7ef894eb73df90377799f4eae	0	2	0	0	0	0	0	0	0	0	0	0	0	0	0	0	0	0	0	0	0	0	0	0	0	0	0	0	0	0	0	0	0	0	0	0	Fungi	Unassigned	Unassigned	Unassigned	Unassigned	Unassigned
131ed1f211c7c9e8d3efe511830c656e	0	0	0	0	0	6	0	0	0	0	0	0	0	0	0	0	0	0	0	0	0	0	0	0	0	0	0	0	0	0	0	0	0	0	0	0	Fungi	Unassigned	Unassigned	Unassigned	Unassigned	Unassigned
131ee64396df9c41731849c1990c53c5	11	0	0	0	0	0	0	0	0	0	0	0	0	0	0	0	0	0	0	0	0	0	0	0	0	0	0	0	0	0	0	0	0	0	0	0	Fungi	Rozellomycota	Rozellomycotina_cls_Incertae_sedis	GS11	Unassigned	Unassigned
131ff07731fccabf7f6e037c8873f688	0	0	0	0	0	0	0	0	0	0	0	0	0	0	0	0	0	0	0	0	0	0	0	0	0	0	0	0	0	0	0	0	0	0	341	0	Fungi	Ascomycota	Archaeorhizomycetes	Archaeorhizomycetales	Archaeorhizomycetaceae	Archaeorhizomyces
13253f4d6751162d522877b52dbddea3	0	0	0	0	0	0	0	0	0	0	0	0	0	0	0	0	0	0	0	0	0	0	0	0	0	0	0	0	0	0	0	0	29	0	0	0	Fungi	Unassigned	Unassigned	Unassigned	Unassigned	Unassigned
1325f9887e467fce94bdc73fc45921d8	0	0	0	0	0	0	0	0	0	0	0	0	0	0	0	0	0	0	0	0	0	0	0	0	0	0	0	17	0	0	0	0	0	0	0	0	Fungi	Ascomycota	Archaeorhizomycetes	Archaeorhizomycetales	Archaeorhizomycetaceae	Archaeorhizomyces
132a362b7ddbdfc3f261280d23d79bb5	0	0	0	0	0	0	0	0	0	0	0	0	0	0	0	0	0	0	0	0	0	0	4	0	0	0	0	0	0	0	0	0	0	0	0	0	Fungi	Unassigned	Unassigned	Unassigned	Unassigned	Unassigned
132dd2926e710d478fbf8c6d468c4c4d	0	0	0	0	0	0	0	0	0	0	0	0	0	0	0	0	0	0	0	0	0	0	0	21	0	9	13	0	0	0	0	0	0	0	0	0	Fungi	Unassigned	Unassigned	Unassigned	Unassigned	Unassigned
132e67433b3219dc826b69df160db058	0	0	0	0	0	0	0	0	0	0	0	4	0	0	0	0	0	0	0	0	0	0	0	0	0	0	0	0	0	0	0	0	0	0	0	0	Fungi	Unassigned	Unassigned	Unassigned	Unassigned	Unassigned
133433b887de63012674989701ac1d52	0	0	0	0	0	0	0	0	0	0	0	0	22	0	0	0	0	0	0	0	0	0	0	0	0	0	0	0	0	0	0	0	0	0	0	0	Fungi	Ascomycota	Sordariomycetes	Xylariales	Sporocadaceae	Pestalotiopsis
133472ea51b512f125af599a0fb566a6	0	0	0	0	0	0	0	0	0	0	0	0	0	0	0	0	0	0	0	0	0	0	0	0	1	0	0	0	0	0	0	0	0	0	0	0	Fungi	Mucoromycota	Mucoromycetes	Mucorales	Lichtheimiaceae	Circinella
1334925d95c77738a180888e0e7b8de9	12	12	0	10	13	11	0	1	3	16	1888	15	0	0	0	0	0	0	0	0	0	0	0	0	0	0	0	0	0	0	0	0	0	0	0	0	Fungi	Unassigned	Unassigned	Unassigned	Unassigned	Unassigned
133a5d162d384e184c62361a11e19473	0	0	0	0	0	0	0	0	0	0	0	0	0	0	0	0	0	0	0	0	0	0	0	0	0	0	0	24	0	0	0	0	0	0	0	0	Fungi	Unassigned	Unassigned	Unassigned	Unassigned	Unassigned
1343b6e16a61667f6db039c3edf24949	0	0	0	0	0	0	0	0	0	0	0	0	0	0	0	0	0	0	0	0	0	36	0	0	0	0	0	0	0	0	0	0	0	0	0	0	Fungi	Ascomycota	Archaeorhizomycetes	Archaeorhizomycetales	Archaeorhizomycetaceae	Archaeorhizomyces
1345719630821185e71aa6e84099d5d1	0	0	0	0	0	0	0	0	0	16	0	0	0	0	0	0	0	0	0	0	0	0	0	0	0	0	0	0	0	0	0	0	0	0	0	0	Fungi	Ascomycota	Leotiomycetes	Helotiales	Helotiaceae	Scytalidium
134eecfd1b44d5a8c82dcc5319297463	0	0	0	0	1	0	0	0	0	0	0	0	0	0	0	0	0	0	0	0	0	0	0	0	0	0	0	0	0	0	0	0	0	0	0	0	Fungi	Unassigned	Unassigned	Unassigned	Unassigned	Unassigned
134ff45a5c2a460f1a90b0665280b042	0	0	0	0	0	0	0	0	0	0	0	5	0	0	0	0	0	0	0	0	0	0	0	0	0	0	0	0	0	0	0	0	0	0	0	0	Fungi	Unassigned	Unassigned	Unassigned	Unassigned	Unassigned
1350e558cd288f988097dc775470b2ea	0	0	0	0	0	0	0	7	0	0	0	0	0	0	0	0	0	0	0	0	0	0	0	0	0	0	0	0	0	0	0	0	0	0	0	0	Fungi	Unassigned	Unassigned	Unassigned	Unassigned	Unassigned
135388363626eec7b9ae6279178db87e	0	0	0	0	0	0	0	0	0	0	0	0	0	0	0	0	0	0	0	0	0	0	0	0	0	0	0	0	3	0	0	0	0	0	0	0	Fungi	Unassigned	Unassigned	Unassigned	Unassigned	Unassigned
1357c8b41a072138952784183ed1ae7c	0	0	0	0	0	0	0	0	0	4	7	0	0	0	0	0	0	0	0	0	0	0	0	0	0	0	0	0	0	0	0	0	0	0	0	0	Fungi	Ascomycota	Sordariomycetes	Hypocreales	Unassigned	Unassigned
135cf0cf3f38b895e658e6eb9dab23df	0	0	0	0	0	0	0	0	0	0	0	0	0	0	0	0	0	0	0	0	0	0	0	0	18	0	0	0	0	0	0	0	0	0	0	0	Fungi	Unassigned	Unassigned	Unassigned	Unassigned	Unassigned
1362723fdcea292498e5749f2c95604c	0	0	0	3	0	0	0	0	0	0	0	0	0	0	0	0	0	0	0	0	0	0	0	0	0	0	0	0	0	0	0	0	0	0	0	0	Fungi	Unassigned	Unassigned	Unassigned	Unassigned	Unassigned
13638ab78b4bb588f9641dfb8f41eca1	0	0	10	0	0	0	0	0	0	0	0	0	0	0	0	0	0	0	0	0	0	0	0	0	0	0	0	0	0	0	0	0	0	0	0	0	Fungi	Unassigned	Unassigned	Unassigned	Unassigned	Unassigned
1366867fb5e008f28a260f58b4d55a84	0	0	0	0	0	0	0	0	0	0	0	0	0	0	0	0	0	0	0	0	0	0	0	0	0	0	0	0	0	0	0	0	0	8	0	0	Fungi	Unassigned	Unassigned	Unassigned	Unassigned	Unassigned
1366d2e96a5235f69fcde3b0723357a4	0	0	0	0	0	2	0	0	0	0	0	0	0	0	0	0	0	0	0	0	0	0	0	0	0	0	0	0	0	0	0	0	0	0	0	0	Fungi	Unassigned	Unassigned	Unassigned	Unassigned	Unassigned
1367eacd239ffe9ab78f180a29f05103	0	0	0	0	0	0	0	0	0	0	0	2	0	0	0	0	0	0	0	0	0	0	0	0	0	0	0	0	0	0	0	0	0	0	0	0	Fungi	Unassigned	Unassigned	Unassigned	Unassigned	Unassigned
136d8d6166972b52b20b304d18fe83c6	0	0	0	0	0	0	2	0	0	0	0	0	0	0	0	0	0	0	0	0	0	0	0	0	0	0	0	0	0	0	0	0	0	0	0	0	Fungi	Ascomycota	Sordariomycetes	Unassigned	Unassigned	Unassigned
136f8dea4484d5c5a6da89c42ceac230	0	0	0	0	0	0	0	0	0	0	0	0	0	0	0	0	0	0	0	0	0	0	0	0	0	0	0	0	0	0	0	0	1	0	0	0	Fungi	Unassigned	Unassigned	Unassigned	Unassigned	Unassigned
1375cacfa1ef18a9a30fb401960048e8	0	0	0	0	0	0	0	0	0	0	0	0	0	0	0	0	0	0	51	0	0	0	0	0	0	0	0	0	0	0	0	0	0	0	0	0	Fungi	Basidiomycota	Tremellomycetes	Trichosporonales	Trichosporonaceae	Apiotrichum
13772688a54afbcaf9f0cd9fb65574fd	0	0	0	0	0	0	0	0	0	0	0	0	0	0	0	0	0	0	0	0	0	0	0	0	3	0	0	0	0	0	0	0	0	0	0	0	Fungi	Unassigned	Unassigned	Unassigned	Unassigned	Unassigned
1377ea50c2e65627012c88f943c036c1	0	0	0	0	0	0	0	0	0	0	0	0	0	0	0	0	0	0	0	0	0	5	0	0	0	0	0	0	0	0	0	0	0	0	0	0	Fungi	Unassigned	Unassigned	Unassigned	Unassigned	Unassigned
137fa1a390085c5cfbf7413b791058c7	0	0	0	0	0	0	0	0	0	0	0	0	6	0	0	0	0	0	0	0	0	0	0	0	0	0	0	0	0	0	0	0	0	0	0	0	Fungi	Unassigned	Unassigned	Unassigned	Unassigned	Unassigned
1381a7cf87d7273dccab6408f56ca9b8	0	0	0	0	0	3	0	0	0	0	0	0	0	0	0	0	0	0	0	0	0	0	0	0	0	0	0	0	0	0	0	0	0	0	0	0	Fungi	Unassigned	Unassigned	Unassigned	Unassigned	Unassigned
1382df0e2d484b7a5f3f3c9b95734952	0	0	0	0	0	0	0	0	0	0	0	0	0	0	0	0	2	0	0	0	0	0	0	0	0	0	0	0	0	0	0	0	0	0	0	0	Fungi	Unassigned	Unassigned	Unassigned	Unassigned	Unassigned
138a28cc5546e86930e007dec70728d2	0	0	0	0	0	0	0	0	0	0	0	0	0	0	0	0	0	0	0	0	0	0	0	0	0	0	0	10	0	0	0	0	0	0	0	0	Fungi	Ascomycota	Sordariomycetes	Hypocreales	Hypocreaceae	Trichoderma
138b75e02fff636ade8b0211e5fb2d91	0	0	0	0	0	0	0	0	0	0	0	0	0	0	11	0	0	0	0	0	0	0	0	0	0	0	0	0	0	0	0	0	0	0	0	0	Fungi	Ascomycota	Sordariomycetes	Hypocreales	Nectriaceae	Fusicolla
138ba8037f2fa586e347c692943faaf8	0	0	0	0	0	0	0	0	0	0	0	0	0	0	0	0	0	0	0	0	0	0	0	93	0	0	0	0	0	0	0	0	0	0	0	0	Fungi	Unassigned	Unassigned	Unassigned	Unassigned	Unassigned
138fc861673d029ce40a78ba0c8eb5ed	0	0	0	41	0	0	0	0	0	0	0	0	0	0	0	0	0	41	0	18	0	0	20	0	0	0	0	0	26	0	0	0	0	0	0	0	Fungi	Ascomycota	Sordariomycetes	Hypocreales	Nectriaceae	Fusicolla
13906e08a26fbb36d820266d6d741d7a	0	0	0	0	0	0	0	0	0	0	0	0	0	0	0	0	0	0	0	0	0	0	0	4	0	0	0	0	0	0	0	0	0	0	0	0	Fungi	Unassigned	Unassigned	Unassigned	Unassigned	Unassigned
1391dfe32533c1836fe5a8a83744e57a	0	0	0	0	0	0	0	0	0	0	0	0	0	0	0	0	0	0	12	0	13	139	10	21	12	11	0	0	0	0	0	0	8	0	0	0	Fungi	Basidiomycota	Agaricomycetes	Trechisporales	Hydnodontaceae	Subulicystidium
1393fdbee29b9b7424f361b4d1022483	0	0	0	0	0	0	0	0	0	0	0	0	0	0	0	0	0	0	0	0	0	0	0	3	0	0	0	0	0	0	0	0	0	0	0	0	Fungi	Unassigned	Unassigned	Unassigned	Unassigned	Unassigned
13940d5840b9adf84293083756216751	0	0	0	0	0	0	0	0	0	0	0	0	0	0	0	0	0	0	0	0	0	0	0	0	0	0	0	9	0	0	0	0	0	0	0	0	Fungi	Ascomycota	Sordariomycetes	Hypocreales	Hypocreaceae	Trichoderma
1398c50ad3254c225136e62339be9b4a	0	0	0	0	0	0	0	0	0	0	0	0	0	0	0	0	0	0	0	0	26	0	0	0	0	0	0	0	0	0	0	0	0	0	0	0	Fungi	Ascomycota	Sordariomycetes	Sordariales	Lasiosphaeriaceae	Apodus
139ab2c92d85124b0f88dbc8d4098f79	0	0	0	0	0	0	0	0	0	0	0	4	0	0	0	0	0	0	0	0	0	0	0	0	0	0	0	0	0	0	0	0	0	0	0	0	Fungi	Unassigned	Unassigned	Unassigned	Unassigned	Unassigned
139bb9ad26cce127aeedec802b9b9fe6	0	0	0	0	0	0	0	0	0	0	0	0	0	0	0	0	0	0	0	0	2	0	0	0	0	0	0	0	0	0	0	0	0	0	0	0	Fungi	Unassigned	Unassigned	Unassigned	Unassigned	Unassigned
139e1e4e93fb9a9d4bf2fc5eced46a7d	0	0	0	0	0	8	0	0	0	0	0	0	0	0	0	0	0	0	0	0	0	0	0	0	0	0	0	0	0	0	0	0	0	0	0	0	Fungi	Unassigned	Unassigned	Unassigned	Unassigned	Unassigned
13a13a1317f2a55ad7e61cfb5e548070	0	0	0	0	0	0	0	28	0	0	0	0	0	0	0	0	0	0	0	0	0	0	0	0	0	0	0	0	0	0	0	0	0	0	0	0	Fungi	Unassigned	Unassigned	Unassigned	Unassigned	Unassigned
13a5873fa94483f21a8637c0185430dc	0	0	0	0	0	0	0	0	0	0	0	0	0	0	0	0	0	0	0	703	0	0	0	0	0	0	0	0	0	0	0	0	0	0	0	0	Fungi	Ascomycota	Sordariomycetes	Hypocreales	Clavicipitaceae	Metarhizium
13adc404269b58804a41f5db30217d9f	0	0	0	0	0	0	0	0	0	0	0	0	0	0	0	0	0	0	0	0	0	0	0	0	0	0	0	0	0	2	0	3	0	0	0	0	Fungi	Unassigned	Unassigned	Unassigned	Unassigned	Unassigned
13ae53b402a4d0b137cd17743081f2ce	7	0	0	0	0	0	0	0	0	0	0	0	0	0	0	0	0	0	0	0	0	0	0	0	0	0	0	0	0	0	0	0	0	0	0	0	Fungi	Unassigned	Unassigned	Unassigned	Unassigned	Unassigned
13b0d7eff23eced156483a4808a8675c	0	0	0	0	0	0	0	0	0	0	0	0	0	0	0	0	0	0	0	0	0	0	1	0	0	0	0	0	0	0	0	0	0	0	0	0	Fungi	Unassigned	Unassigned	Unassigned	Unassigned	Unassigned
13b9d9338030b8341b036e1db2e52472	0	0	0	0	0	0	0	0	0	0	0	0	0	0	0	0	0	0	0	0	0	0	0	0	0	0	0	10	12	12	9	20	23	0	12	0	Fungi	Ascomycota	Sordariomycetes	Branch06	Unassigned	Unassigned
13bc18c567f8b19dcfab6bd655e30ff0	0	0	0	0	0	0	0	0	0	0	0	0	0	0	0	0	0	0	0	0	0	0	3	0	0	0	0	0	0	0	0	0	0	0	0	0	Fungi	Unassigned	Unassigned	Unassigned	Unassigned	Unassigned
13c0ea142a52b9cb787d4b366b57ab86	0	0	0	0	0	0	0	0	0	0	0	0	0	0	0	0	0	0	0	0	0	0	0	0	0	3	0	0	0	0	0	0	0	0	0	0	Fungi	Unassigned	Unassigned	Unassigned	Unassigned	Unassigned
13c6bb3c3aa75d288d25227ec123c8e2	0	0	0	0	0	0	0	0	0	0	0	0	0	0	0	0	5	0	0	0	0	0	0	0	0	0	0	0	0	0	0	0	0	0	0	0	Fungi	Unassigned	Unassigned	Unassigned	Unassigned	Unassigned
13c6de588b7c08989c201027f38897d5	0	0	0	0	0	0	0	0	0	0	0	0	0	0	0	0	21	0	0	0	0	0	0	0	0	0	0	0	0	0	0	0	0	0	0	0	Fungi	Unassigned	Unassigned	Unassigned	Unassigned	Unassigned
13c82a0e3d25280fb91509cb9b0c7109	0	0	0	0	313	0	0	0	0	0	0	0	0	0	0	0	0	0	0	0	0	0	0	0	0	0	0	0	0	0	0	0	0	0	0	0	Fungi	Unassigned	Unassigned	Unassigned	Unassigned	Unassigned
13c891b1d24282cd3a20a4eab323ace2	0	0	0	0	0	0	0	0	0	0	0	0	0	0	0	0	0	0	0	0	0	0	0	0	0	0	1	0	0	0	0	0	0	0	0	0	Fungi	Unassigned	Unassigned	Unassigned	Unassigned	Unassigned
13ca3c78fdbf1fbe112bbc78a78cdcf2	0	0	0	0	0	0	0	0	0	0	0	0	0	0	0	0	0	0	0	0	0	0	0	0	1	0	0	0	0	0	0	0	0	0	0	0	Fungi	Ascomycota	Orbiliomycetes	Orbiliales	Orbiliaceae	Dactylaria
13d215cf6e5c52c584574753762b742a	0	0	0	0	0	0	0	0	0	0	0	0	0	0	0	0	0	0	0	0	0	0	0	0	12	0	0	0	0	0	0	0	0	0	0	0	Fungi	Ascomycota	Sordariomycetes	Hypocreales	Unassigned	Unassigned
13d4620cac6fe695821d6886d6529556	0	0	0	105	0	38	0	0	0	0	0	0	0	0	0	0	0	0	0	0	0	0	0	0	0	101	0	0	0	0	0	0	0	0	0	0	Fungi	Ascomycota	Sordariomycetes	Hypocreales	Nectriaceae	Fusarium
13d4dfd134daffa7b70b556e230a06d6	0	0	0	0	0	0	0	0	0	0	0	0	6	0	0	0	0	0	0	0	0	0	0	0	0	0	0	0	0	0	0	0	0	0	0	0	Fungi	Unassigned	Unassigned	Unassigned	Unassigned	Unassigned
13d632b27bc0d4c66d7a4d2dd1d63a7f	0	0	0	0	0	0	0	0	0	0	0	0	0	0	0	0	0	0	0	0	0	7	0	0	0	0	0	0	0	0	0	0	0	0	0	0	Fungi	Unassigned	Unassigned	Unassigned	Unassigned	Unassigned
13d6b9e8fbede468e37ecb7c7f51abd3	0	0	0	0	0	0	0	0	0	0	0	0	0	0	0	0	0	24	66	0	0	0	0	0	0	32	0	69	52	94	37	45	31	41	54	49	Fungi	Ascomycota	Leotiomycetes	Helotiales	Helotiales_fam_Incertae_sedis	Leohumicola
13d6ca9abb319c5cd5dd610bb8385bb7	0	0	0	0	0	0	0	0	0	0	0	0	0	0	0	0	0	0	0	0	0	0	0	0	0	0	82	11	0	0	0	0	0	0	0	0	Fungi	Basidiomycota	Agaricomycetes	Unassigned	Unassigned	Unassigned
13dcb988af0004ee1e5c39888302c18b	0	0	0	0	0	0	0	0	0	0	0	0	0	0	0	0	0	6	0	0	0	0	0	0	0	0	0	0	68	0	0	0	0	0	0	0	Fungi	Ascomycota	Leotiomycetes	Helotiales	Helotiales_fam_Incertae_sedis	Leohumicola
13ddb5e874d09b2e71cdd32ecef7b211	0	0	0	0	0	0	0	0	0	0	0	0	0	0	0	0	0	0	0	0	153	0	0	0	0	0	0	0	0	0	0	0	0	0	0	0	Fungi	Unassigned	Unassigned	Unassigned	Unassigned	Unassigned
13de6637c20a61801531e69986bf4a38	0	0	0	0	0	0	0	0	0	0	0	0	0	0	0	0	0	0	0	0	0	0	0	0	1	0	0	0	0	0	0	0	0	0	0	0	Fungi	Unassigned	Unassigned	Unassigned	Unassigned	Unassigned
13ea95d2ea169670aa1fb99e6fba56f2	0	0	0	0	0	0	0	0	0	0	0	0	0	0	0	0	0	12	11	0	0	0	0	0	0	4	0	13	21	35	5	11	8	10	10	10	Fungi	Basidiomycota	Unassigned	Unassigned	Unassigned	Unassigned
13eb52a4b6d5b71c7cd6c951b2f51d88	0	0	0	0	0	0	0	0	0	0	0	0	0	0	0	0	23	0	0	0	0	0	0	0	0	0	0	0	0	0	0	0	0	0	0	0	Fungi	Ascomycota	Eurotiomycetes	Eurotiales	Aspergillaceae	Penicillium
13f03a830a04908a6af27a6c1a256e07	0	0	0	0	0	0	0	0	0	0	0	210	0	0	0	0	0	0	0	0	0	0	0	0	0	0	0	0	0	0	0	0	0	0	0	0	Fungi	Glomeromycota	Glomeromycetes	Glomerales	Glomeraceae	Unassigned
13f14486312e7733fb034c9d0ef81b2c	0	0	0	0	0	0	0	0	0	0	0	0	0	0	0	0	0	0	0	0	0	0	0	0	6	0	0	0	0	0	0	0	0	0	0	0	Fungi	Ascomycota	Saccharomycetes	Saccharomycetales	Saccharomycetales_fam_Incertae_sedis	Candida
13f2c83c8d75e5a313238631659d8dda	0	14	0	0	0	0	0	0	0	0	0	0	0	0	0	0	0	0	0	0	0	0	0	0	0	0	0	0	0	0	0	0	0	0	0	0	Fungi	Ascomycota	Sordariomycetes	Glomerellales	Glomerellaceae	Colletotrichum
13fb2969e6e177454b2ad5c7742b8cdc	0	0	0	0	0	0	0	0	0	0	0	0	0	0	0	0	0	0	0	0	0	0	0	0	0	0	0	0	0	0	65	0	0	0	0	0	Fungi	Unassigned	Unassigned	Unassigned	Unassigned	Unassigned
13fc7b66e1bc2d11abfc01ef9d88498f	5	0	0	0	0	0	0	0	0	0	0	0	36	0	0	0	0	0	0	0	0	0	0	0	0	0	0	0	0	0	0	0	0	0	0	0	Fungi	Ascomycota	Sordariomycetes	Hypocreales	Unassigned	Unassigned
140188efd58b61bff9bf179ee848b8bc	0	0	0	0	0	0	0	0	0	0	0	0	0	0	0	0	0	0	0	0	0	0	0	0	0	0	0	0	0	0	830	0	0	0	0	0	Fungi	Unassigned	Unassigned	Unassigned	Unassigned	Unassigned
140a1816737c5f12581043e3c0f894ec	0	0	0	0	4	0	0	0	0	0	0	0	0	0	0	0	0	0	0	0	0	0	0	0	0	0	0	0	0	0	0	0	0	0	0	0	Fungi	Unassigned	Unassigned	Unassigned	Unassigned	Unassigned
140d705ec7510088c1fc9a282bbad102	0	0	0	0	0	0	0	0	0	0	0	0	0	0	0	0	0	0	0	0	0	0	0	0	0	0	0	0	37	0	0	0	0	0	0	0	Fungi	Unassigned	Unassigned	Unassigned	Unassigned	Unassigned
140f0b7769fe8b7085fba460831f1068	0	0	0	0	0	0	0	0	0	0	0	0	0	0	0	0	0	0	0	0	0	0	0	0	0	5	0	0	0	0	0	0	0	0	0	0	Fungi	Basidiomycota	Agaricomycetes	Agaricales	Clavariaceae	Ramariopsis
14153a257bb8e50aeb2ea366297bd7d2	0	0	0	0	0	0	0	0	0	0	0	0	0	0	0	0	0	0	0	0	0	0	0	1	0	0	0	0	0	0	0	0	0	0	0	0	Fungi	Unassigned	Unassigned	Unassigned	Unassigned	Unassigned
14154fa8f707de47e763cf3c10843f8e	0	0	0	0	0	0	0	0	0	0	0	0	0	0	0	0	0	0	0	0	0	0	0	0	0	118	0	0	16	8	21	33	25	21	17	19	Fungi	Basidiomycota	Agaricomycetes	Unassigned	Unassigned	Unassigned
14161bfd57019fd3ec9827124377c7fb	0	0	0	0	0	0	0	0	0	2	0	0	0	0	0	0	0	0	0	0	0	0	0	0	0	0	0	0	0	0	0	0	0	0	0	0	Fungi	Unassigned	Unassigned	Unassigned	Unassigned	Unassigned
1416f7196afa7a4025fb5d6d9eeeeb05	0	0	0	0	0	0	0	0	0	0	0	0	0	0	0	0	8	0	0	0	0	0	0	0	0	0	0	0	0	0	0	0	0	0	0	0	Fungi	Unassigned	Unassigned	Unassigned	Unassigned	Unassigned
1417932dd05365bf3d80cca1a2950c5c	0	0	0	0	0	0	0	0	0	0	0	0	0	0	0	0	0	12	9	16	19	6	65	26	15	29	87	9	0	0	0	0	0	0	4	0	Fungi	Ascomycota	Sordariomycetes	Hypocreales	Bionectriaceae	Bionectria
141793bfac1d06ca6d45712cd6d0ce4d	0	0	0	0	0	15	0	0	0	0	0	0	0	0	0	0	0	0	0	0	0	0	0	0	0	0	0	0	0	0	0	0	0	0	0	0	Fungi	Ascomycota	Eurotiomycetes	Chaetothyriales	Herpotrichiellaceae	Cladophialophora
1417c363bbdd9da4ea16d24d2669b4b8	0	0	0	0	0	0	0	0	0	0	0	0	0	0	0	0	0	0	49	152	0	0	0	0	0	0	0	0	0	0	0	0	0	0	0	0	Fungi	Unassigned	Unassigned	Unassigned	Unassigned	Unassigned
141930d5665ba47f5e3d514c4d561d7a	0	0	0	0	0	0	0	0	0	0	0	0	0	2	0	0	0	0	0	0	0	0	0	0	0	0	0	0	0	0	0	0	0	0	0	0	Fungi	Unassigned	Unassigned	Unassigned	Unassigned	Unassigned
1419be0dd606045afdd4002c7ba1f828	0	0	0	0	0	0	0	0	0	0	0	8	0	0	0	0	0	0	0	0	0	0	0	0	0	0	0	0	0	0	0	0	0	0	0	0	Fungi	Basidiomycota	Agaricomycetes	Agaricales	Agaricaceae	Unassigned
141b4bab61dc2b2021961b1a69e0cfd2	0	0	0	0	0	0	0	0	0	0	1	0	0	0	0	0	0	0	0	0	0	0	0	0	0	0	0	0	0	0	0	0	0	0	0	0	Fungi	Unassigned	Unassigned	Unassigned	Unassigned	Unassigned
141b57a774ecd4f7b8f5b632a535853f	0	0	0	182	0	0	0	0	0	0	0	0	0	0	0	0	0	0	0	0	0	0	0	0	0	0	0	0	0	0	0	0	0	0	0	0	Fungi	Ascomycota	Dothideomycetes	Pleosporales	Corynesporascaceae	Corynespora
141dc54a1e25777714bfcf899b5133a7	0	0	0	0	0	0	0	0	0	0	0	0	0	0	0	0	0	0	0	0	0	0	0	0	0	12	0	0	0	0	0	0	0	0	0	0	Fungi	Unassigned	Unassigned	Unassigned	Unassigned	Unassigned
142106d31cd0843fb839fd1bc257c404	0	0	0	0	0	0	0	0	0	0	0	0	0	0	0	0	2	0	0	0	0	0	0	0	0	0	0	0	0	0	0	0	0	0	0	0	Fungi	Unassigned	Unassigned	Unassigned	Unassigned	Unassigned
14226d9163f79e6c55ac25b69fe85de6	0	0	0	0	0	0	0	0	0	0	0	0	0	0	0	0	0	0	0	0	5	0	0	0	0	0	0	0	0	0	0	0	0	0	0	0	Fungi	Unassigned	Unassigned	Unassigned	Unassigned	Unassigned
143275d076a4d09c6e555a1599bb34e6	0	0	0	0	0	0	0	0	0	0	0	11	0	0	0	0	0	0	0	0	0	0	0	0	0	0	0	0	0	0	0	0	0	0	0	0	Fungi	Unassigned	Unassigned	Unassigned	Unassigned	Unassigned
1434bab6e36f70bd013ea16e0611cdc2	0	0	0	0	0	0	0	0	0	0	0	0	0	0	0	0	0	5	0	0	0	0	0	0	0	0	0	0	11	0	0	0	0	0	0	0	Fungi	Ascomycota	Leotiomycetes	Helotiales	Hyaloscyphaceae	Dasyscyphella
1438ebdc11b2161e9501e3d6aa481aa1	0	0	0	0	0	0	0	0	0	3	0	0	0	0	0	0	0	0	0	0	0	0	0	0	0	0	0	0	0	0	0	0	0	0	0	0	Fungi	Ascomycota	Eurotiomycetes	Chaetothyriales	Unassigned	Unassigned
143be98a2b9eda066c914bd71ec8ae65	5	0	0	0	0	0	0	0	0	0	0	0	0	0	0	0	0	0	0	0	0	0	0	0	0	0	0	0	0	0	0	0	0	0	0	0	Fungi	Ascomycota	Saccharomycetes	Saccharomycetales	Pichiaceae	Dekkera
143c0d93854f390a3727d894fe384ca1	0	0	0	0	0	3	0	0	0	0	0	0	0	0	0	0	0	0	0	0	0	0	0	0	0	0	0	0	0	0	0	0	0	0	0	0	Fungi	Unassigned	Unassigned	Unassigned	Unassigned	Unassigned
143e000abb471184d063085c8fa3ee1a	0	0	0	0	4	0	0	0	0	0	0	0	0	0	0	0	0	0	0	0	0	0	0	0	0	0	0	0	0	0	0	0	0	0	0	0	Fungi	Unassigned	Unassigned	Unassigned	Unassigned	Unassigned
143f539d91bd08c6a6a5e2a89090ab04	0	0	0	0	0	0	0	0	0	0	0	0	0	0	0	0	8	0	0	0	0	0	0	0	0	0	0	0	0	0	0	0	0	0	0	0	Fungi	Unassigned	Unassigned	Unassigned	Unassigned	Unassigned
1442cee99b965e647626f5412d8b5aaf	0	0	0	0	0	0	0	0	0	0	0	0	0	0	0	0	0	0	0	0	0	0	0	0	0	488	0	0	0	0	0	0	0	0	0	0	Fungi	Unassigned	Unassigned	Unassigned	Unassigned	Unassigned
[truncated: 23,004 more rows]

## Sheet: Phylum
Mateguadua|Vínculo|Pailón|Domínguez
Ascomycota
Mortierellomycota
Basidiomycota
Chytridiomycota
Rozellomycota
Mucoromycota
Glomeromycota

## Sheet: Class
Mateguadua|Vínculo	Mateguadua|Domínguez	Mateguadua|Vínculo|Pailón	Mateguadua|Pailón|Domínguez	Mateguadua|Vínculo|Pailón|Domínguez
Geminibasidiomycetes	Pucciniomycetes	Laboulbeniomycetes	Archaeosporomycetes	Agaricomycetes
	Wallemiomycetes	GS14	Xylonomycetes	Sordariomycetes
			Umbelopsidomycetes	Mortierellomycetes
			Endogonomycetes	Rhizophydiomycetes
			Agaricostilbomycetes	Dothideomycetes
				Pezizomycetes
				Rozellomycotina_cls_Incertae_sedis
				Tremellomycetes
				Leotiomycetes
				Archaeorhizomycetes
				Eurotiomycetes
				Glomeromycetes
				Atractiellomycetes
				Geoglossomycetes
				Orbiliomycetes
				Paraglomeromycetes
				Microbotryomycetes
				Pezizomycotina_cls_Incertae_sedis
				Lecanoromycetes
				Mucoromycetes
				Malasseziomycetes
				Cystobasidiomycetes
				Saccharomycetes
				Exobasidiomycetes

## Sheet: Order
Domínguez	Mateguadua|Domínguez	Vínculo|Domínguez	Pailón|Domínguez	Mateguadua|Vínculo|Domínguez	Mateguadua|Pailón|Domínguez	Vínculo|Pailón|Domínguez	Mateguadua|Vínculo|Pailón|Domínguez
Rhytismatales	Helicobasidiales	Botryosphaeriales	Jahnulales	Corticiales	GS10	Hysteriales	Hymenochaetales
Peltigerales	Wallemiales		Phacidiales	Erythrobasidiales	Archaeosporales	Cystobasidiomycetes_ord_Incertae_sedis	Xylariales
GS22	GS04		Chytridiales	Atheliales	GS34	Spizellomycetales	Mortierellales
GS28	Sordariomycetidae_ord_Incertae_sedis		GS35		Umbelopsidales		Hypocreales
Leprocaulales			Conioscyphales		Dothideales		Rhizophydiales
Jaapiales			Leucosporidiales		GS05		Capnodiales
Annulatascales			Spiculogloeales		GS31		Agaricales
			Savoryellales		Agaricostilbales		Branch06
			Agyriales		Holtermanniales		Sordariales
			Coryneliales		GS32		Pezizales
			Melanosporales		Agaricomycetes_ord_Incertae_sedis		Cantharellales
			Exobasidiales		Microstromatales		Auriculariales
							GS11
							Tremellales
							Helotiales
							Glomerellales
							Diaporthales
							Archaeorhizomycetales
							Eurotiales
							Glomerales
							Geastrales
							Polyporales
							Atractiellales
							Chaetosphaeriales
							Trechisporales
							Microascales
							Pleosporales
							Geoglossales
							Orbiliales
							Minutisphaerales
							Chaetothyriales
							Thelebolales
							Microbotryomycetes_ord_Incertae_sedis
							Trichosphaeriales
							Onygenales
							Trichosporonales
							Filobasidiales
							Diversisporales
							Magnaporthales
							Tubeufiales
							Sebacinales
							Pezizomycotina_ord_Incertae_sedis
							Thelephorales
							Lecanorales
							Pleurotheciales
							Mucorales
							Coniochaetales
							Malasseziales
							Myrmecridiales
							Boletales
							Tremellodendropsidales
							Russulales
							Cystofilobasidiales
							Saccharomycetales

## Sheet: Family
Pailón	Mateguadua|Pailón	Vínculo|Pailón	Pailón|Domínguez	Mateguadua|Vínculo|Pailón	Mateguadua|Pailón|Domínguez	Vínculo|Pailón|Domínguez	Mateguadua|Vínculo|Pailón|Domínguez
Crassisporiaceae	Tilachlidiaceae	Fomitopsidaceae	Ambisporaceae	Phomatosporaceae	Lycoperdaceae	Cystofilobasidiaceae	Schizoporaceae
Boletales_fam_Incertae_sedis	Lophiotremataceae	Gomphaceae	Helminthosphaeriaceae	Pyronemataceae	Archaeosporaceae	Saccharomycetales_fam_Incertae_sedis	Xylariales_fam_Incertae_sedis
Arachnomycetaceae	Leptosphaeriaceae	Venturiaceae	Aliquandostipitaceae	Ceratocystidaceae	Alphamycetaceae	Ramalinaceae	Mortierellaceae
Synchytriaceae	Boliniaceae	Saccharomycetaceae	Porotheleaceae	Cystostereaceae	Umbelopsidaceae	Symmetrosporaceae	Clavicipitaceae
Cerrenaceae	Meruliaceae	Orbiliales_fam_Incertae_sedis	Halosphaeriaceae	Rhizophydiales_fam_Incertae_sedis	Myrmecridiales_fam_Incertae_sedis	Clavulinaceae	Mycosphaerellaceae
Teichosporaceae	Sordariomycetes_fam_Incertae_sedis	Acaulosporaceae	Phacidiaceae	Gymnoascaceae	Phanerochaetaceae	Dermateaceae	Clavariaceae
Sirobasidiaceae	Cantharellales_fam_Incertae_sedis		Chytridiaceae	Filobasidiaceae	Aureobasidiaceae	Geoglossaceae	Lasiosphaeriaceae
Golubeviaceae	Togniniaceae		Bankeraceae	Myrmecridiaceae	Boletinellaceae	Neodevriesiaceae	Pezizaceae
Atractiellales_fam_Incertae_sedis	Irpicaceae		Chionosphaeraceae	Sarocladiaceae	Onygenales_fam_Incertae_sedis		Hypocreales_fam_Incertae_sedis
Sporidiobolaceae	Typhulaceae		Ruineniaceae	Trichomeriaceae	Terramycetaceae		Entolomataceae
Pleurotaceae	Microstromatales_fam_Incertae_sedis		Conioscyphaceae	Physalacriaceae	Lyophyllaceae		Ceratobasidiaceae
Eremomycetaceae	Claroideoglomeraceae		Agaricales_fam_Incertae_sedis	Steccherinaceae	Cystofilobasidiales_fam_Incertae_sedis		Ascobolaceae
Auriscalpiaceae	Thyridiaceae		Chaetothyriaceae	Peniophoraceae	Auriculariaceae		Psathyrellaceae
Amylostereaceae	Callistosporiaceae		Ascodesmidaceae	Acrospermales_fam_Incertae_sedis	Holtermanniales_fam_Incertae_sedis		Trimorphomycetaceae
	Cyphellaceae		Phaffomycetaceae	Biatriosporaceae	Rutstroemiaceae		Helotiaceae
	Paraglomeraceae		Spiculogloeaceae	Chaetothyriales_fam_Incertae_sedis	Sporormiaceae		Helotiales_fam_Incertae_sedis
			Savoryellaceae	Tulasnellaceae	Agaricomycetes_fam_Incertae_sedis		Cladosporiaceae
			Coryneliaceae	Corynesporascaceae	Cladoniaceae		Plectosphaerellaceae
			Sclerotiniaceae		Microbotryomycetes_fam_Incertae_sedis		Nectriaceae
			Ceratostomataceae		Cuniculitremaceae		Hypocreaceae
			Lichtheimiaceae				Diaporthaceae
			Brachybasidiaceae				Archaeorhizomycetaceae
							Aspergillaceae
							Glomeraceae
							Vibrisseaceae
							Geastraceae
							Ganodermataceae
							Hoehnelomycetaceae
							Bionectriaceae
							Ophiocordycipitaceae
							Chaetosphaeriaceae
							Hydnodontaceae
							Tricholomataceae
							Thyridariaceae
							Agaricaceae
							Microascaceae
							Marasmiaceae
							Stachybotryaceae
							Microdochiaceae
							Minutisphaeraceae
							Cordycipitaceae
							Sordariaceae
							Glomerellaceae
							Sordariales_fam_Incertae_sedis
							Pluteaceae
							Herpotrichiellaceae
							Beltraniaceae
							Bulleribasidiaceae
							Pseudeurotiaceae
							Chrysozymaceae
							Trichosphaeriaceae
							Chaetomiaceae
							Xylariaceae
							Onygenaceae
							Didymellaceae
							Trichosporonaceae
							Cucurbitariaceae
							Hyaloriaceae
							Piskurozymaceae
							Trichocomaceae
							Amorosiaceae
							Magnaporthaceae
							Hyaloscyphaceae
							Wiesneriomycetaceae
							Morosphaeriaceae
							Serendipitaceae
							Didymosphaeriaceae
							Pezizomycotina_fam_Incertae_sedis
							Tubeufiaceae
							Thelephoraceae
							Diatrypaceae
							Pleurotheciaceae
							Auriculariales_fam_Incertae_sedis
							Sebacinaceae
							Phaeosphaeriaceae
							Lophiostomataceae
							Rhynchogastremataceae
							Cunninghamellaceae
							Sporocadaceae
							Coniochaetaceae
							Malasseziaceae
							Meripilaceae
							Orbiliaceae
							Teratosphaeriaceae
							Pleosporaceae
							Polyporaceae
							Omphalotaceae
							Myxotrichaceae
							Cyphellophoraceae
							Pterulaceae
							Tremellaceae
							Hygrophoraceae
							Melanommataceae
							Pleosporales_fam_Incertae_sedis
							Capnodiaceae
							Stephanosporaceae
							Exidiaceae
							Angulomycetaceae
							Crepidotaceae
							Strophariaceae
							Leotiaceae
							Hymenochaetales_fam_Incertae_sedis
							Schizophyllaceae
							Amphisphaeriaceae
							Niessliaceae
							Mucoraceae
							Torulaceae
							Botryobasidiaceae
							Periconiaceae
							Dictyosporiaceae
							Debaryomycetaceae

## Sheet: Genus
Domínguez	Mateguadua|Domínguez	Vínculo|Domínguez	Pailón|Domínguez	Mateguadua|Vínculo|Domínguez	Mateguadua|Pailón|Domínguez	Vínculo|Pailón|Domínguez	Mateguadua|Vínculo|Pailón|Domínguez
Calyptrozyma	Pyrigemmula	Tainosphaeria	Papulaspora	Microdochium	Phialemoniopsis	Cystofilobasidium	Mortierella
Sporormiella	Tuberculina	Mycosphaerella	Ambispora	Kramasamuha	Pseudeurotium	Lindtneria	Metarhizium
Luellia	Penicillifer	Tausonia	Psilocybe	Inocybe	Minimelanolocus	Toxicocladosporium	Pseudocercospora
Genolevuria	Wallemia	Sporidesmium	Spadicoides	Pleurotheciella	Botryotrichum	Neurospora	Apodus
Gymnopilus	Coprinus	Bacidina	Haptocillium	Tinctoporellus	Microcera	Candida	Acremonium
Hyphodiscus	Hypholoma	Omnidemptus	Pholiota	Xylogone	Peziza	Stachybotrys	Clitopilus
Leucosporidium	Falciformispora	Debaryomyces	Camarophyllopsis	Penidiella	Nectria	Symmetrospora	Entoloma
Cyphellostereum	Dasyscyphella	Pezicula	Leifia		Glutinomyces	Gamsylella	Coprinopsis
Cryptocoryneum	Coronicium	Pseudorobillarda	Flagellospora		Chaetomium	Hemileucoglossum	Saitozyma
Meliniomyces	Thermomyces		Uzbekistanica		Hypomyces	Neodevriesia	Scytalidium
Pilidium	Xenasmatella		Apiosordaria		Leptodontidium	Podonectria	Leohumicola
Vararia	Thelephora		Ophiocordyceps		Botryoderma		Cladosporium
Sticta	Devriesia		Geoglossum		Alfaria		Fusarium
Fellhanera	Xylolentia		Galerina		Cordyceps		Trichoderma
Recurvomyces	Seimatosporium		Stypella		Zopfiella		Dactylonectria
Xeromyces			Jahnula		Lycoperdon		Diaporthe
Beltraniella			Porotheleum		Metapochonia		Archaeorhizomyces
Neptunomyces			Fusidium		Archaeospora		Cylindrocladium
Rhizopus			Lophiostoma		Betamyces		Penicillium
Athelia			Hodophilus		Geomyces		Calonectria
Euteratosphaeria			Dennisiomyces		Umbelopsis		Phialocephala
Neoceratosperma			Trichosporon		Acrostalagmus		Geastrum
Bannoa			Nectriopsis		Lachnellula		Clavulinopsis
Juncaceicola			Basidiodendron		Stigmina		Ganoderma
Crocicreas			Cirrenalia		Cadophora		Atractiella
Mycothermus			Capnodium		Atractospora		Sesquicillium
Lophotrichus			Catenulostroma		Aureobasidium		Bionectria
Sparticola			Boothiomyces		Podospora		Purpureocillium
Duportella			Castanediella		Hirsutella		Dictyochaeta
Xylobolus			Dendrochytridium		Physisporinus		Subulicystidium
Dichotomopilus			Fusariella		Boletinellus		Volutella
Leprocaulon			Cutaneotrichosporon		Chrysosporium		Roussoella
Meira			Sarcodon		Calycina		Aspergillus
Stagonospora			Capnobotryella		Terramyces		Agaricus
Sclerotinia			Dendryphion		Hyphodontia		Pochonia
Jaapia			Scleropezicula		Neopaxillus		Chloridium
Exserohilum			Phialea		Mrakiella		Marasmius
Sphaerostilbella			Ruinenia		Auricularia		Cylindrocarpon
Coniella			Conioscypha		Pezoloma		Idriella
Chalara			Fibulochlamys		Holtermannia		Mycena
Bannozyma			Polyscytalum		Polycephalomyces		Minutisphaera
Neoascotaiwania			Mollisia		Claviceps		Mariannaea
Cyberlindnera			Lapidomyces		Lambertella		Beauveria
Achroiostachys			Trichoglossum		Acremoniopsis		Cercophora
Bourdotigloea			Uncobasidium		Pseudophialophora		Plectosphaerella
Dothiorella			Apenidiella		Apophysomyces		Colletotrichum
Rhinocladiella			Curvularia		Gorgomyces		Exophiala
Kurtzmanomyces			Rodwayella		Preussia		Stephanonectria
Starmerella			Durella		Slooffia		Ilyonectria
			Phanerochaete		Lopadostoma		Tolypocladium
			Westerdykella		Cladonia		Hannaella
			Rachicladosporium		Gymnopus		Sampaiozyma
			Eleutherascus		Curvibasidium		Nigrospora
			Funalia		Hyaloscypha		Clonostachys
			Tympanis		Kurtzmaniella		Humicola
			Phyllozyma				Xylaria
			Holwaya				Gliocladiopsis
			Hypsotheca				Chaetosphaeria
			Harzia				Arachnotheca
			Circinella				Stagonosporopsis
							Apiotrichum
							Pyrenochaetopsis
							Protomerulius
							Cladophialophora
							Clavaria
							Memnoniella
							Thelonectria
							Solicoccozyma
							Talaromyces
							Angustimassarina
							Tetracladium
							Phialophora
							Wiesneriomyces
							Acrocalymma
							Monocillium
							Serendipita
							Parvothecium
							Fusicolla
							Paraconiothyrium
							Nemania
							Leucoagaricus
							Paecilomyces
							Trechispora
							Oliveonia
							Eutypella
							Conlarium
							Volvariella
							Phaeosphaeria
							Septoria
							Flabellascoma
							Papiliotrema
							Absidia
							Pestalotiopsis
							Coniochaeta
							Calceomyces
							Malassezia
							Pararoussoella
							Neopestalotiopsis
							Beltrania
							Dactylaria
							Blackwellomyces
							Coprinellus
							Vishniacozyma
							Setophaeosphaeria
							Trichocladium
							Oidiodendron
							Verticillium
							Arthrobotrys
							Sarocladium
							Cyphellophora
							Ramariopsis
							Mycoleptodiscus
							Setophoma
							Bulleromyces
							Lecanicillium
							Hygrocybe
							Neoroussoella
							Simplicillium
							Neonectria
							Zymoseptoria
							Cosmospora
							Psathyrella
							Eichleriella
							Angulomyces
							Paraphaeosphaeria
							Thozetella
							Neobulgaria
							Resinicium
							Schizophyllum
							Niesslia
							Pyrenochaeta
							Mucor
							Torula
							Botryobasidium
							Coremiopassalora
							Zygosporium
							Rhexodenticula
							Deconica
							Periconia
							Pseudogymnoascus
							Dictyocheirospora

## Sheet: ASV
Mateguadua	Vínculo	Pailón	Domínguez	Mateguadua|Vínculo	Mateguadua|Pailón	Mateguadua|Domínguez	Vínculo|Pailón	Vínculo|Domínguez	Pailón|Domínguez	Mateguadua|Vínculo|Pailón	Mateguadua|Vínculo|Domínguez	Mateguadua|Pailón|Domínguez	Vínculo|Pailón|Domínguez	Mateguadua|Vínculo|Pailón|Domínguez
0005b1e1f101472d0385e7f25a513e59	0008735cd38b7cc68c65215e1bc1962f	0000701139acac38ded4a84d18c53387	0034a78bf0cc620cbdeeb25fc95f2250	0079af410f9851bea7b98a31157b3a86	00ab9104793e39b8e2a4df1bcd6e6c51	093a9ee927d25ec4f9c79a0946a3f641	055ee98468bdd01e2c197f22fcfb13ae	00e48119a440a40523fc713fcc3ea98b	00a93d81d51bdc83a34a366ecab1c50d	0237632e9f03ac0308f3d940f11f160e	0e04f09dfe1af13450c00e59b4449cde	01322962db9f3c690c6f302600bb64df	09dbc5d31a5bfa3313938a373e7f7e2f	0b08ebd85c6d7ee9b8cb1256634c2eb8
000649b24919226c2ec15bb5fedf6ac1	000cedc86a2bd31251df50929910d84f	000dcb844505c14bb567458959b4f913	004ce9522cb84ce772a5e55724f740a3	00e0bfbbb9932dc3499538157ccaa16a	01145c303decae485b2e6a61295d97a0	0bbd0c1b3f89ab9698ad17ae6ed140f1	0e562d17b8cbd0ad938502c217aff01f	0ef4a95d178f681590c8667bcbc570c1	00bff8ae12fb311938973c9b5adfef60	07a63c6122f12d27046f601496b3aa67	0e7d9e9b92ff2cf61797e735bf58d863	01d222ca2d5639952fbaa247a58f9d8f	2560460450784e6856bf1f961d5c5c35	1016edce8bf2c63c2795db06b5757dbd
000bdcaeac04f77582a1edd715b815cf	001f7649fac905798fba19d9a876dfe2	00128cb5b7330a78cc043ee3ae240baa	0052695d9ef4b9949bc8806e8ed0894b	00e71979f1838cc927802e8fe4c93401	03791d35543fdfa3024d104bb5b27b15	0d4654a24c43fd00ac3323bbaa1e43f4	12223f6d33c84b994edd4e597ff82e11	18c1b9de440852dacfcec0bad845a6f7	00da0dd2f5a789745e7788f06e07792d	08cfe75e65c1a8b4f443b875119263f3	11d69eea9453788672f2d1069bfe50b7	0250c4351c64a6fd93031be13f247942	354cc37efa162ed462085156477fcf8b	110c3b1e9cec3a35f8f837e1d7f7e59c
00187ae8a33c69010e12063a1fc9dbad	00393bfe9ee78456579e6ea7b258011d	0015623bc646772783a463d6e65269e5	00596ee048e55a2e266d2a15a8c704a8	011cee01cd9d1a06b97a83280752cac4	0468e7399021166fca2d5e7d82e158e6	0f99a3c7c984f86064e71ba835967827	13d4620cac6fe695821d6886d6529556	1fa312919337346aeb5bbf7110cf2a0f	0144e5dabd55fbe807b6de15caef99ca	1cb701826d873a45a935497d4d67d9e1	16d53a3d947159d3a1a1c440321fc607	0375a4372b453b16d75fd6670c983094	35aabb9329d00d296ffade5449558d2b	12bb8c935783b8ae0f5301a9ed36e7d8
001955bb519aa9a35cf6dfe3ff093fb2	0056cd1c9d1d721e773d872b9c3e9fb1	001a9c716260364dce96bb036f505c01	0059e3e642b4834f6d7eb9316e1915a3	011f539e2a9e2b922568eb6eac8380b7	0575d596a2c4d64af12bc8883237b24e	13dcb988af0004ee1e5c39888302c18b	1effbcc73065f45e663f3abb6962db9f	47494a85019f557cdfbf83586234822f	01affb4188468f47e446cca745e2e3d8	1e3d86aa11eb28e5824a654e7a2950ee	17abea07ccf43d8c0ade18654d4360b3	0570fc1180f208a103546a86bc327735	61b3939fa65ad1426c386b57f6f4afaa	12f7843bb70a0e3eeddde395fb558e52
001b0e245c5cfcec532faea04f570022	00576ff744e102e67894d99e726ae91e	0028df06b83cd528afcc025e947341e8	00792fb1d572a1fb764fab026558a728	01929ac588eed0eced37f259153a96cc	061e5c8e1fbe7bd2408c905aca5c8f03	1434bab6e36f70bd013ea16e0611cdc2	1f7a0b7dc16e2ebff3fdb15ecabf833d	6e8a89a0fa7942c17ae70e327e8056bf	01d1afc663b318407c7c8df41517c2b0	2aad50d169229b9e93a2a0a4eaa4d501	1a8690efcd9dc907b7fb6440d920eb92	068845df5bb88c63e654d0f015a4eacf	71fc4444dac7761a90dade5fb2920acb	138fc861673d029ce40a78ba0c8eb5ed
002f5afccf01da585ce9bda8925202f6	0059cd9412b6b24bca30cd65cb416831	00360680ee7ec8e6ae517f0ab2d53178	00c59e80c8cfcb90dc9f82af81b674ec	01cc43f3a91212cfb0baad4b661a2b8f	067aefd2a73543502439808701bdf65e	1cf684b878516de4a0088162e81bdfd6	2da0eb955094a80050484f2d11dceb02	75d6d56ecada3024b8fbce7e153425a4	01d2eaa3787e48803574b09afc6b6d69	2b2c3780f4ef49c2ecad560bc0a3c9ce	309a64af41284614da81d0f37d693543	06c2bfa9c9f6ccf977ba3e437da2e3fa	77af86b121c82445130ebd19ba474084	154e753718c455686bfff6e84fc1b0e4
0038cf5bd82dd97e7da83a6653ed2c86	0069314846f66e576506ee58740bb913	0039a388f3bb93ed3c16459121df8edd	00eab62e3e621a43842aaf0bfdb51ab4	01f09e3fcb82e389269d8636a6366022	0816495303c6cb38264b551177cf3c0f	21b86585f8a9011eb22d4672b11d1b06	2f558de3d3f437762ace35ac3e66ece7	9bb28d7aa7011bf3c32e6edb4e1b5ac0	02365becd02526c32b239079c7407a8a	2ea161dbd55fb7ac621d71b566139fee	383d2336c267df55338dbadb21e82e77	06d474bd63674eb22c7315602f9a9823	99f5ce7fdf82a51466ce0de6cd89660d	158a07e7657ee14673f3167403efd71c
003ff0d2784bd348e50d3f39e9ba0214	0078cf76b32eb7c2f0a5632c8ec4ed0a	003f0d1ab935d2b69b4b3b7c2a928e89	00ec20ffe39167eceeec2fb8d0c672cd	020331bc9e5d34db0b05ad4688f195f4	09379ef750613095c813ca41dae54c37	2235bd52bb2cf8177126b80ad48d58fd	3c60cd5c02c1c1348833abd89cd817ff	ba988109a3119f633e1c898aeaea47f3	02ccddcf7a241d0a0f048e92b8e1d81e	321048c7d22bf30b09ee3ae27118fa5a	385538dc5a7e64949718cd65e778f31b	0843e8cbad7dc81e7e59ed11bac003b0	a890f3d0685d9a5197dadb17d41d49e9	1855c3db7c2aaff032f182cc81786871
0061c44f4840634a216f4586eafe2766	007960023e95a60c274da149cce34f45	0041fde3c3a348d11dae311dd5205f66	00ed572e4a22d661764a5451c6452084	0229527ecc18beac153e3510aa7825af	0da13203e9dc6fa88580a534c0709523	230f7012a53b61e823d0c8d6b71a4f89	43f4d6c8d5b3720de67b9f1297f27b12	c2e0f6e300726cad9059f56f238f0d9e	0393c92c97fd080bb543189f4860f497	365cc250ff689d00b6612745bfe13f57	555a449277f916e6c09ac4f8c9ff3335	09009d085e5377e1269050cbb8cdc538	baf5adee661fe3af1340780919263e43	1b0bd068778b7fc87f48d9566907959d
0061fc285199bd97684ac956553bc8b3	00825ede1ad42d0a8b9c5cbde2bbd08f	0056cd6abf66389e5a6d7b64e89fd1e1	00f82573744beb28a1a4c06cac6c7319	022d42d783c96190851272cf4f74ea46	0db1134f6433250ea10f39b51f27f5b9	2c170378d69769889e455b29783ea849	473aeda79bcaf6dd0aa76206dc6f57f5	c6522405b71ddbe9ecfcac4a03617bcb	046fd1fbf110543b690bf0fa0bcc3404	3692d8cbe9a49d78c52b7fce6405425c	69cc45d2aa17c795aee2abf058db605a	09b912693489390821c852009739d529	bcd7c17614ca6d0464dea181e7c5c460	1e96cb647ccd4e058235275185f64d7b
0066153df9d36919a56ae07606cbd4e9	008f1812644f621105752dba77d004ea	0058ae62d776a97dd7d7b6dd92525259	010866b439272fd665d4c285f0089e90	0258600a8539936827c9ed4ae2a663fa	0e959a43c59f9b9f02cf4fa1d5ef4a76	2ccaf5a5e3bdc1af2c688066e591c48c	57c06cde9d9d7942abc15d53b7f4ceb0	cdccf71d72d3056491a75f90dbcc4bfe	047f4dd4e2693b8d31a50997f38e2383	37b995a1b87a5b54ae321a9482a92985	742443a6584d11bb6a27887b6090fab6	0cb31866b7c54b9633bb29ebc84d7d1a	cf5da351ba8c36e130a491c4c2efd69c	2886bbfbd1a362bd070510b64ab749ba
0072d4af477375040b0e01bfa57297b8	00903470dc0e5ab04fa74187f3236cfb	0058afc3cd71403557ea5872fa4ebec9	0118454ac8bb58f44057e4a16d95201f	025ec6a5df499e949a5928a3012c66ee	110bc383c30255844847d51276c66a83	2d5a4f9c532cf2ffadc3779c7957b553	65dc4cfaa9824be592cc36da425a2ba6		04d14d0bfffa7bfa217e0ba03dd3419d	3cc57dc64a4105d08494c4d94b3b7a40	94ac94c82db7f93622da8122bb24fca8	0dc9b73caa1489fbaccf847068fbe5ec	eda9c947c4a70244028e0257f8df9f71	2b038b3e47d7b53d3c71bbaa1e9ffddd
009366ddb77b70167c4b01632e20b642	00919f1b653251d0d472e28f303cabea	005b9320159df568fd0b64f9cff915ea	013a4e22f8827c3dd642117ed17e163d	02b3ee38c7689b9a706729b9e7bb4e59	14f1268a067b679469030e45a7d8afeb	2de23b022b74f49ad33034c436c19ce3	85f6059e7281354da3d7f0dd348552fb		04f34aa178765f1b12c63fe0544d4380	3d5ef423811f6b39563422e384f84416	c1392c1877eef260268e661f4caf1509	0e1ceabcf7525c3fc3ca217fae7dc65d	fb5568bf06ab3aa3644b06675e6075f0	2b76cfae41d150fdd9a0b4973a9ddee4
0093e2b6dd5dc680c3f37fbea1938512	00a3c9ba7b93de7b21ca919267599950	005e31647368d7da7e1c7169f108f6cf	014c478ac0dfa2d2a120fb9606c6b601	030b9ab9c06ad54c41dc5b13807fe748	1790179674a17e6eefa448b626690ae2	2e17a90174ba6bb7786ed43e3239b3cd	8694d31f9ee63260fc0e3539ba69dae8		05063ffdd64249f59b587be67cdb768f	3d6c3f4ce7b2e2bf956a7ad7622e2bcc	cc183100465a9802d4211921b229734d	0ee23078bc1730130657db292a422aec	fdf823bfbf49c7dc24612ad2459c9d66	2d82d27e6201b4e0f10d9c7ea06b4774
00ab80649fdf31eba3c2cd2cecbc87b4	00be830eb1af9dc73b4436dd9a595759	0074bbdbba2a948daab20490a8538861	014e0bb422bf359800f307e1e32bf95e	038ab8ede19e470e58f363552160fa3f	19f4e5cab20f6b1b0bd54e1b93fa9efe	333e92c793dc874034a55180727fdaa1	968f84c5939e15adf2790c35c86ed8df		0582d62f927af7695fb8c01042518231	47d4703260eb01bb20641952e08a22b6	d7183d5a10fe6cdc249ef3bc0790393a	0f6940db9007484c9c6c69af71bdd78f		2f184975b90d6bdb5cd01b225e28b0b1
00c498cdb48d0108b0e1e0a39204d28d	00cb29a62935198f1fddfca94c73e17c	0076ed017c505f4ed37afc7be2a1cb8d	015ef7969c08ca525eff682dcc47e0b1	039f4013f66d015467649eb15dc34ccd	1c3944338d7b8cc1951d2ec087f3cc86	3417cc4eb132710868f04172e4f4cc34	9814ab78fb5317fcc863da20c6728f8d		05b111837402f9830084a6d7ceedea8f	4ad584e7ad8b8438534bb467193b3f37	e0cc5881ead161616dec596f69ba368d	10342cfb47fa4d2ea776e749af12b42e		2f91614292ac95bea1f4f9079867aef5
00cc921199ca8518bc3e63f907678a8c	00cce262991ed669b294ac4ac22b3d9a	00849441e18af2f8357f098b027d46b8	01600bc621dcd3acd4b874bd5fc93411	03ac3e41c874bc2bafc96f7e62b1dd1b	1d21f376d16d809a446062c9e810e4bd	34946539194268f6627c4f897ab74591	98a6a47acf72c94481d7390455a4762c		060d12b6156fa8b9f7c76c4bd77db113	4e25f0a8282df3e6cae927fae2ee3df1	f5038348b28ce3c6a01acb28c2770081	119cac5142859557621091495766e55e		349173d3bf35e6dfc4937e0d2dc889f9
00cd4fbd7ceb8643cc76c79970e10804	00e343a36fd3c12e45579f178a63c47e	008b68e3bc67cbc1050373feef566fa5	0171db0a74d4c75484b1c3cfac87e5ed	03f6933fadc4d1dee4dda9f5349fee9d	1db7fc8f56de4faf1554e1a03fe2ce20	34e4ab17f4e48e34ddc064c76e376aa3	ad6ccf91c578468f58cec62bd94def53		063b7be5a39b717856ec69908a9eea1b	4f91b1a1b4f9241914bf2731f6e98e1c	f68921b580872891eaba93c1f3b92caf	12e596857fe0f4dfb1cd81aec618c682		3584255a8e3750a95097eb13f8f3ba3d
00dee8b9544930968a9c5b135d2962c8	00f2293a73bbb774e8ffb23cf5b5d2da	00a372470cadeccbb831545f9245b0e9	0176725ca9964f0aa5e468127dea31f8	0447010796be1b1cb6a80889672f4401	1f8a1fb619b7aeaf03a689ad8f600326	35a8a47da31c33cda382838b8b9eac0c	b4b24ee54ed8c354925ad44f17870122		065c3d6bda965f5d8397b267bdc18d4d	55b01744298cdef79c84a94dd9a05c75		13d6b9e8fbede468e37ecb7c7f51abd3		3794f62d830f94c891e8d0425ea38bee
00e4fc109e7932270ddfe82746904af0	00fc2cc31d9599232acfec5fb4d84bae	00a8237cb17a97d6fd4a4fddca3d2fda	0184e505150c13c03f39d635fd7f5ceb	049d4dc905c45a9eb92e4408546f57c5	283e7cbab2469cbfecd1c1f5dd30f31a	3b0976de4bd1b5273ae6a64ff17fc1d4	bba62ac8234c00ad8d54ea4d31dbd7f3		06863f2e15c5728d7ea5205f6bf5bd6d	5f01cf9e77e6cee646ec3813d1187ca4		13ea95d2ea169670aa1fb99e6fba56f2		3a940def3e238c9872ba17de05135b60
00e80557f77849aa189e6cbbf1aba0a5	01034bbc738b393d87137ef8df25313c	00bb00403ea727e0a752639bd6ace51d	0189e2d7fa718c81a4369126a6880509	049ecec9a3d5fc255a3f24a5179a636a	292b1bfd31ca9894a0df8aa03c7c4f47	3b31d95dff1e0a87fdc65f5f3bb8929a	c53793bc631d95b47987b7dab7b50a3d		0692e7f45c75928d0466168704605676	5fb62b95a24697ed9d989861f78d8a2e		1417932dd05365bf3d80cca1a2950c5c		44b46aa9ff3beca51a22865d860f5742
00f58be215afed4c7cb6888969bf48eb	0133c7995bccea31de367f0fd3d0edcf	00c3d15b1f3aa9ced11f955e80e7eb4d	018e4989399fee78be6b73987138cdb1	053655018a8a277af5c71c917fd5cb0d	29c54cfb11988cccc18dd05010a95cd6	3c8607a0b1f2afad3112dd8718866e36	c5536d4c0439215bd9a1b56cf5c6eca8		06d730afe3c7539ff0221f174db736ae	5ff11c3209e0268c72efbc172d2e0780		14ad7d225fdee942e1a17e21faff9a60		47682dd12506406a2d67e7d8f068cb36
0111ff471cab7174ac12f8620735b851	0142817366dd464737126e1a6797ad8c	00c80d4014c0b6066dde9f68739cdea1	01976254389a20be2010b03a532d7384	053b5cc885ec95b1d5acbd2bd6d57ff3	2bc92be1e2e3590ca0043d813fbc8950	3ca51f294ddff3f576155593ce8b4084	de14fcab4216c0a0e4d53465a6f5ca6f		07131c1eb6d1ffdf7e51428678966a7c	609ff31b8d4cb7e04f43a2c824d08538		1505bb3765c3dfb19cd21dae436e0a70		4980b7f6c252f65465c3f35b81c70d67
01176d917173502e2615e387078527ca	0151710ebaaeb61fcbdf7f1b2a038fae	00d10e169a9c80fa736b9cb9a2c0e898	01987e6a595ccf481da81e8fc4e7e193	055a3925a2b02a75254aac4233f230a1	2ed8fbcb5b464e71cf92b9f6d003a7b5	40a1160de3b6e936291f51049b5490cd			071b491f415b868536128eb271eaefe8	6a498e7c5cef18af51aaad314c5d0a35		1540ae0bc04cf01988bb3cd452035d69		4bf855e67603ddf68c8d7d0fe524f85a
0118a3adf80904708fb4f693ea15188b	0151a5d67240626a4db0e6c8d3238f31	00d43acf90836aef97f8df0153d4eece	01b2683148ca9d4883d07ebe5ab9bbcd	0576848ea73b184933064d8e88537ef6	2ef975924c184584321a1f0f33974478	438af556433588061a01da59060e3e85			078eb4ec2ad7ec2445276c7c8bb65fbe	6b2daafe3d89f905daece512baff84f8		167a2cf86a0256892d0034f234cd1036		4c3c367f0be8ba8d1c9a2d5bffef688e
011dd84d58857d17585674527a1ebcba	015deb2e1f879ca4bd3399d492cbe3fc	00dbc04733d039715d4f15dbcaf7fad4	01db1a202f9fb27552ff4d77791fa68f	05cfd3df62fd8b9dcca057e3c2e4c59c	30b1a99b67988535284d0cd3103486f7	4a10d67760fb685b73af9d6a4b29ae8b			07ed2e463645bbacf9a5e569637eceb5	6b9e6166a72d7000794208f874bd5fe9		17668b2826ff3243a8ce2a4b088e3c39		4ce72705c5a83309f0444f2131bfe8d9
0126eddc4e1ee20efc987c16c52da83b	017de0623a70d343232d34f289b1798b	00e0d49606a259c4f65cb3b67ee1e83f	01e9173717420f5cebbc9b2e86a37c3c	061018eb51354d354d035f3fb0e385da	31be00230f21950a6fc3ca4c90e6c059	4eaf283d8c5fef8233e19281f80c1fcb			08a386adf8ed6f70e5be2d5d71de3785	6bcbe6a7adbf5cfc36837c7fc0c9f79d		17bc3623b70a99935beaee5f5cc2e7cf		528b84ee00204337151d806cdf6db6f7
016e58848bffd5c8a53062925a4a2dce	0188a093cc42268b3fd069ae27f511e6	00e561fc7bd9958a6a9e3a6c76225bf2	01ed43e26dea45cae1d49786dc227a51	068e1752bc2b32df0e5b7169f2de300d	34d79ab25e0c3545918000c7e0c8867d	55a9f26294fb6d23ef82b6e89def590d			08ed244cc3c0354ce65df50b0f56af66	6cd96d02f2c36974e1a75eb02fbd78d1		1866e57965661f1814e5630cef328ffc		537fd08588c8fdafaad0ff4268308edf
017aae8321bb144492f241dcf479299e	018a9a1380a618c08f011e2b4a8103ce	00f3e37e6826633fbcc43e04d4573ab1	01f31a94e9a9d171507fa8974587ac33	071c6aaf2fb1cf0753367012deb93254	35d5c1b0da819cb6699162943d41cb94	588c3ae0943703a0f9082b6ad57b4f68			094b6f9242a8f3dd8b5f5ab5c8d4eb8e	6e0c4b4c5826bca95dac179caf989433		18e29ed84b8215b19ed8b1c77d4b1576		55b08f312ebe59b6cd01e548756dd07a
017ae1cfd519ff14aa2dc526579af7b2	01906dd9dd7249c5c30e62f7dcae602c	00f63a29c77e9c65d599cfdb746dfc38	01f3ea783932f0bf9634ecc50ba6470a	0720f89e877fe7c97bed30a23f483b41	36b238b8a8c0db6a5e8fe91a43bc4b5c	597dc0af2b5a6818cb112cd2329e1b38			098658eb93a75adec581bd20f18e2e32	76607f640e923d9594e739a35c782b7f		195a6d9208d8810fe0dd5556c9e92dcf		56184146f8844ac628396e0587003ac3
0183548d3854b5bd082fa942513e9d1a	019f86e7e3c9fe2e2a17483224194d72	00ff97ac297d4ff1538a522188aeb49e	01fb33d85dd2be140f3e890bccfe52ff	07550413ab3f480669fe88a34c6cefbd	377fb0306c367687eed9d58d4cbb0186	5d895a5b05dacdc2d2b4e94c5d66163b			09c543e561189cda8458b63799e1e068	779117c8cf347fb340b83cc4bdae9292		19f747b9d2cd1c9e95ddc15e7e304f93		56d140757900facc68ea8037a6df8363
0186db0581898a74a60cc794f6f554e7	01a13b48bf5c0dc53fa911f334aa9e09	0103dd0858614aacb0863a2363c1d13c	021651e33d214f0960adbb35ee8b5c68	07de9addf107c96d0749d747d7251519	3838fcfaf6940cba0b829b536acf1256	5f0023615218a0cbe74069e7a162c5c4			09dfe7bbf7cdd18fb9bdf2df22dd7ed7	8fff6f1d1ef897088f6ce6530aca0c11		1b98800fd33ab7d596819e27c28ca0c6		59077bf4b347c136ff0f874eb5c9aaae
018701ecf826fde527c7a5f492a0c277	01a157b3c9c09d138f213f101603591b	010adc06b727ab61dc4b9424e819f89b	021d1fbda5aeea1e1e1a430857e9fb97	07e7f7b2ae9676b83324eb33912d955b	3a1d2154d9e2aed5d1d5d25e5bc7d8f0	6a35e7c72faa0eee35fa6dfb63ce96b1			09fa986f3212c0f94b4de48105503fd3	9c9d6fd1f03f3a182df1d7e259050ce0		1c8884ad3e7d2e08c0d3b8165c5e1264		5c452364816faced2edc51d7f906bf93
018eda080160a093f75ff8078a034ccd	01a9b6c28be7a98d422bbe2b6b0b12a1	0122308d488179d6454cca1914706031	0239c7f8122c1aac1da2c60de9e942e9	083ca4a750d88f203ca8df3dada752d9	3ad29088e4f698e7cfe834869ffb17e3	6f6b00b1064578f3e8c41fded2126fc2			0a8fa11420f2eea8c45833ffb5ff9a98	9d0ec93bdb4635dc994830a15290f172		1d36e87cd3099112750f03fb11d2eccd		6219e44af955454693e2728d765622a8
0191b5ae830c1c3b7738faddf9e21aa6	01b1e7099a9b5fa06086092a9241e609	012330c91720c579b2f0f23a8675b61b	0244cb4de41adffcf26a68d6b9972125	08926176e182055feb067c8f99291b29	3b4fc35291e9efce2c8e1aa47df3a353	70796ee22d3e084045a486296dddb995			0aed449b61f77225d35009e3f3ad0734	9d6fe3109018c99b62643f263869dd93		1d6ad7ad2231b4bb1110b74595703b69		62c2ceff884458c8bc262f8fe128c2cf
01a71777a946de5ac1cc9f7a6261041a	01b2a53b627e0b74fa022da6636363a2	0133f4d837a8d3e196ce5256fda79d51	025d836e8f033d9379d1919e9cb26475	08b439eeed8dd45bca31f2b14c5949fb	3db882d70629c8e08d996ae0cd824374	73f1e4000c72bc43c7c8f2b2e29f0159			0b05b790ad49c0a964391a2cfc4a5865	9ed5b5b57a4dd89cb402b712d3bdd488		1d989752689ed0c33c556f578e191b26		6a14404cccc0d64fe30cdf7ed5cbc9c7
01afa8a20801bb1f9f2056039c05ceab	01c287127028b7df5256cd9e00d42ada	013f328a5f882851376a8afded7f55ce	0268d04f8155ccc36fd3783ebfff14d5	08b561fc1735e480e349dc0952be50d3	3e8630b3b611af314cb8527d48eca82d	744be4a4026e5001bcacd7c0f5f5e72b			0b18d1c31d2beaceadaf3fdda517b747	9f23a0a7b734ca516dca085998d57bc2		1f71f77b3bc99f1fe52e97bcda057fea		6cc5c37a810df93b6f00a15b2bfe396c
01c7aa4a361d87adb1e094a17aff64d9	01cb978d8b3e9bf685d160d4bfb54eae	0141f3b329fa3ea9a08c217ccf9ba10a	026ecb793cc2c4d6f75c674fe6ba839b	099afa871c59587a2e4d063fbfcb31aa	430d54e622541affcf4430df33bd9c37	784b52b92b370d0753d0973c74cd8e1a			0b49fd002ba61243c253b262021c1954	a46156e1a2790a93dbe01db9a505b9d0		204ba18493f88f1347f794f07b2885ab		6da20d33479ad065d4e9a134f3550071
01dccd3c9f3f25a0e63cab99e1bcaf15	01e67317a6127ca6a983c378c49f60b2	01464f53fc1fed05bdf9b1519a8fad04	0279e1c7990174059e20501e22a03ab1	09e1bee1c283e3a75510ecb3ca447b03	43a85b015332a361c6310245e0caa261	78532dd9397f4aed381f542407eff119			0b8ec856a0fddc251237893d0322f2d0	ab07f40f20ddae197b2a3e108b3ddfff		2086de7b7c6a168f9aeacad48420d55c		75910a09ae2b12438bc409bc70549230
0202764a7ef66045ab056c297d5d9d5b	01f20d43d1872d3bec428ed9854dc6e6	014695cd4d8d3af09a2cade6b1244bd9	0293bf7af372893d1ecb4323f1e7d9a6	09f22bed2c4ad35bdb5f3a38ff080225	44771506a25a1880eefbf58a2735f584	7c4d9f912af135c795a14abfbd156a57			0c1d021b608e27f777d6f07764b6be33	ada6b498cb04977b52e8b687e0340e67		2115aa3cb416095fc9ff07548d5f3ae7		77d89f1956f198d48c94ef7b9fd9d081
020e85a869b49f034a0c58d1d5c27e83	01f2e0cfc235cc4eda2ad60830cee281	015515006d4fee9215fddada8ad6125a	02a8dcf067bc6c567d3bf7e4e626acb5	0a460c8a30beb52246ad710d0f72446a	44b0a104e83a6bbc11d045472651f30d	817065aa6092c32d3b23f18c1cbf0864			0c971e1d2c27301b883b9c91c1108ff9	b2acc6c0c06308da42943b921619bb44		212f188cb16140a65b7ea73014cf3691		7d695d4652907e5b65b5e21ee4d45088
02165623c1a31070c253475a05ccf9a3	0214b9114a62f6b28e4d317ff86b35c5	0164e875b11462977af3db319f3136c8	02b3a03fb219856852fe69c132dcfe1f	0a4f1f2630509d651b2c8c988ed4105d	456616bef9bc730f38ea13aa71e1f8ba	86107b56a21d5ee02d69a0f54f4a0ed5			0d06e370e537f34a7a492e201dfbccec	b32697fbcb138172d98a24d15af8bcd9		21434976b72dd9892c805ed78a579887		84526ff68d796786dc945e9b408c3d15
0229386bc4d30578f3877ddf797887bc	02246a37eb94a3c87e5e83bed7d7a08d	0168ee997f29b825fbbfe884855932eb	02e2789a5d6375d0499624ef800cdeb5	0a573bbdf35e30b4a802967714254761	469d8ccf15008bc52036b9f1317f0b50	8651ce899a11c5f635527e22a85a0144			0d180ea863a79b7dd0e29b6046246ce1	b4d88e44343c3dac0402112a29433e31		239635e7cba52366c428231debefd9a2		886fd671ab43ebf4f5ac1325ca028ae2
02363cd8ac24b58ca44aaeb3001bd8f3	02383d194d8080d23c60251e56d461ba	016fcdbfe7bf632919e35e3db5b920a0	034e12740ad9995270a69bf612711651	0a6a13d53a7b6b0bc5e4741b1244c5de	46c2f934e66d61e2ee5d25000af024bb	880dfed75953fcfb1cefde42b068eb68			0d1e8d81d9f045e310555c2cc700401e	c3a8aae4f73477441f8d1e545713cc21		23a44aa322853d5bc7d68b9e5c91a464		89d0448f97ab4844ccba3119d01bfdf9
0246797cc9ecdcd6083a67ecb0434454	023cfa0f89137c24cefbab73108b980b	016fd36b43ca9d8b0dd74095666f11e4	035584bf7d1ed46a2783a55d5d6c955d	0a829ddfc8abb7f217293fc7e6f81ffc	46ce778cd7616b665e673c09fa11590e	89a5d9cd73e2a0c3cb19a398fb09ede9			0da444336614353436aac0c41beba675	ce78ea01a5330450670bba6b403cb318		23d64818eebbf74cd9536c1e99599521		8e28d4626c6f710afdcfdee0206780a3
025134950b1e9373af3739f51cf4ac68	0243aceb6b633e450472378e33cd7772	01758e1840f3734fb61d50d717b90621	036bb5331ac173399c2cb19d11b872e6	0ac453e9aa12afddea6d8b19e9d4784b	49b7b1b9cb72608e2957845c42aea479	942cc92d295646ca369cfa2fe5cfa47f			0db6cf435d4981258191b530c437754d	ced33fda5ecdbfcb085805237ccf4c73		257f3d1f72b6498335f5def05eb796d3		9247d297637443b53903a4ad4a2046ae
02535e3c25424e09011a930236c5f34e	02440f27e63cb2ca3f54b927ea22e8f7	01769e1ba70716e634ef997abc97cf33	037f12070fe4e4419de8fd70aab52d2c	0af15eb5e1e199596daefbbf7d3b80d3	4d477528f3c08052385a9184ac9b4d01	9539b2397a8af0895430daecef2135a0			0e0f1f3698b1081d519cb2ccc855c503	e0f9a94cb63d732c660f4eb7dfb8c10d		25891acf1406e3063f393e72f2947f8d		94772c3faecf702ca7aa750afb37ac54
027ab578ad1df962bf1ee8bdaf463486	0246b71ceae885a6ba2f6e4d65f2aefb	017831812136bf585c4ce93d5a90b0ab	0383118e7e3359995429059b04d0b3af	0b0b691c8082f0b178a6ed31432745f1	4de1379ce0356ff8afd194c9903e0b8b	955607624604115b34e832858e85b7e0			0e26d1bd08ae229b1433d4180bc1f1e9	e242754c82b5a94cc69513ecc142bd59		25ad9b7ef22cfb089764670ae011ab23		950912609786f61620c3056c90faa87f
029aa9a595e40e776d77408af58fbc79	0249b2e3c4cc269ed704ab2846845a88	017c429f98d760a2bad9afb49d5a3caf	039b905dc376613df9a5cbddb0043687	0b10c63a522c6df5a284508f8b938835	4f465c7cb64f09422d23d180aaa1f81a	97d4a0535ae976660ebbdf24736ea035			0e3d41f703900157adcf736de2d4a8c8	e4a77db922cac50a1fb2ca7aa43e553a		26e46923c25302128612d33ff44aa4c3		9abce6762baa3efdc553cb14674d62ad
02a6a689c20b9799454dffd766d966cb	024be2d3332ce23ed98c6e5beb2c90ee	01926ad371d794b5e4e00b2219b96a83	03afa6ec4fc603716c2f14dd91fb733e	0b2dfef6e0e363ef4937450bde78249c	4f5b473c0783166a81098d06514b8cfa	9a9e20f4875f411a5a888d37b4f877ad			0e47d99062823b3237238b9de48ae1b5	e63e7ebe375e1df044d76006ed9b2068		27256f74956f16f0c288865522b106d3		9f351cbdb3b899819d8ceaf83cd694ab
02b05492e27ed4e27100bd102f3e96a1	024f8934841f828f528cff355fa1a607	01939c653a45a55653d6ee695cb86fcc	03b0fca56d504f1963b34e1c27744e95	0b933b4bf34e86ad83991f2a3c94a65d	5208d56007a7692ea55babbec2621461	9ae237576af51fa8258a402fe99ebd68			0e93e678412978a27cc52a5fb235e777	ec89c19314e3ca9a85f70eacae83d873		27268ed81affbe4611b9d782663c0410		a17f89e107cee322473bb3004c8f7b94
02b44781c1d539b56308a24c88850a67	0250ce97a18295c8917f951f74133e26	0198fa14595356ef52cf257ef3c8b870	03b9f3f0c363f635d4dee7cf7727fda2	0b95cffa7c78c8c73e40f25b2f1d56bc	520d1596daad51291c7a0e18271f6d62	9c5730f39765e4f5f0ca71162bc2d077			0e94d2a47ab4e32c87fdd1b75b134468	fdb2aa5d857e3c621fddfd7210cf66db		2a29b4d38399b8daa656bcbc25191877		a500bdcdce089bc41b245615bc2e1aa9
02b44ba66b6a7941b128d6b1e18ab903	026e526026f29ee643f9305e7fada05b	019f9083897ec614b53de21b9056bd96	03d2816ab4fc97f2a3ca5ae889b0ea7a	0c62986163668814b9375f400f2cc3f1	546785fff70216a6803ff74467d8ff0b	a01ce5e444d8c0c9298ebd2b14d8a725			0e98567a108d5f161964da82f30c84c5			2af948ca5f3c86d7ddad3c80c94509ed		a74b55da5ecbacb3fb8f976426613bda
02b9243a787f6f1df0d7edcc04ffea70	026f35f856482c3831959996c9e4db42	019fb241f60ccd9bd286c597331b905c	03d328a7cda9a40b6b6bdb05d8b73f34	0c8f4bfc05f83fe0c06a7f4bed9e25d8	568f7b0ae663e83bdf534ad07594aab7	a252bfe98d6a4b9e60b1d3b3132f6e6e			0eddf12a58fcf50a66824a37f18e9a16			2d92b147b34aa7591f32696e36170589		a7bcb739cd87533902486a1e518ba6ec
02bbc62ba66529bf6f6ef2510de9c148	0270d7e6c3aa90057dd90ab82c7ac0e6	01a2a2a74c458e039d974ce85bccb41f	040c2ca94438806b603d15701006a6c5	0e143fdad985ac102b5b53a026e4d4d1	573448070d714ec5567373c8ab471506	aa9072f34861a32af8715f0d3481ce8e			0ef035627a80aed6d25d609073016900			2da2aa7a100424e9d0a5ebb46ab2af9b		aa9196de08defefd35ee48cdcf8f7855
02c654cd67a7dfa0cfd50db0bf2637e9	0299f646121ceb96851a2579d4c4aa0b	01b90d49e52c7a91351dbeab87eafa5c	0426bf535228d84270b7339be79f0ac4	0f444f83bfc28e305219e72a898a0b4d	5bdf971e2f8a3d5bab92cbef4567c248	ade233e1c6c6be2e3a9da8f67eaa052f			0f21ae885e91125b9203fbc18ad89fa4			2f9d14ed56229424ecfeb3a43baf3a95		aef453b9c8baadf837cdaabd2fcfc107
02cccda88fcaa3de7447f0b28c32845e	029b3ac682d76638e6721e7d543eb010	01b95a7fc8b61f3343e0887f045210c9	042dd64aa5b07c6a2b620850184c5a9d	0f448417216587d6cb697e1fcd877bd6	5c34a413dbfd37f830da43390160faa9	b261f029223b2b24c00fe116d5b15bce			0f7e7816f1cf160ffbcb1b659da76b3c			30dcfbeb23dc92ea894771ee27a9a96c		bcd3c3f6b1a45ec828f780a732ddebee
02e8465876717f129f4f7fb298705dd6	02a391d1b708cf5a3648516c0082bb23	01e13935ed8f5806aa582c7de8c8cfcc	0443d08f4fdb27cefa8f70751713ba74	0fa32d64695aecf18f8b98bb86d52e11	5e6e15e99bc79da79b90bce9ff22b5e3	b6a1c9ba866a127d7562650701046554			0f8d1a19dbe33b2230062a0f22e7350f			33e01913bc1deb6b5c2d0675247628b9		c496817add28f32c5beeb1d80304807e
02ee9c9d393e76f06d86dab3eccdee54	02b6dfb040ff267726399115431944b0	01e3d1980040ba27a5b50162536b0998	04630e8b09b86f526fddb871e6aaba90	0fcc6cb40022d675c2f83bb13aeb4e9f	5e7b07a0c3ab54b0087146fcd82c073c	b74ac9fb9005631c0b5b0e45554c60ef			0fad4dc348574f1ce829183aa8b134d4			347872e7777689e7b1f582410246ea0a		c66913b860086f949315f58ed806af60
02f0485fb1affe8bb44ed0befd9ad30f	02b7152c6f65c2e1727f12d5f5dc89fc	01efe4db0302b82f8b654f1a8f055d77	047a807f63bbeb128565333b7b50911e	10b83c76bd69ecf7b234b95639cd17f9	614178e5cd52239a521facd72b997c69	b904c2fc40ebbb568555229fd9bcc824			0fee6c30acf885dd497009a67a9abaf1			34b5f0c6dd5ec5cd9ec7955f5de5e058		c6f174a0eb1007a2be6504e894e2f612
02f15cc503acab937b744c8a826f8253	02c3864f1b82b15ade38cb229d02df2d	01f3dae51ea309a2c8ba5b19b50cce21	048872a05e0c0ccbd255b9b0d4f07724	10db848c75bb85c0bb57ef7852e6c694	61ca99680650cf66a3ea7774068f2e97	bb30d98f9a8ebddc6b9225a5b966846d			10a500f98cf0d178c19cb5b6320b8a1f			34e4949c29963cc112eb8935e2641ed8		cba610da25039b689d074516e6e21e72
02f236d414cb4b23cf02aeddc763f965	02c9ea7eb267da43f1090d7a3db77756	01fdd3753aeda3be469ed618d543825e	0493489e737a7443dc67e09d94082c9d	10e19371a36d40273379d6000d79b855	657f7ca3f51a4f3ebbf444ef0f620353	bb6eaf31e254b8607866c3ce34e90be9			10c3b6938257f4c348fd8eecc0db7889			35eeeb220b97ec5a2afbc9f2d95e11bd		cbd2746c9b4cfd947b9643b747fd2711
02f865a479d37864fddef9d0af9b03b5	02cd069f3966e961fb99c3d7b69e13a1	0204e33ce91cfddaed3e40f42a3426d2	04a69612f9c438859186e8d0f788eb39	110162993381217b61257e2a4844cd6f	65adbeee7fb4fcfe7922206f347de595	c3742e5daadbf3daec64bf91d6b5dc57			10f87cc6cc30a7ae1971010222fe898e			36ee0b19abde38aea8fe4da35a3a174d		d303dde7f0fc7ea6babbd5f5943b74f7
02fdf18c0cd2b89fbdc640ba81e9ffa4	02d293315ed21ea6966c098373a9911a	0210103510421eca8e7a5f1de9f1775f	04b014639966e39798ed14e8b57e26db	11f0876c623f116ae9b1684c99eeef4e	66853ca172523a6f7e1dac5eb2e2a6ad	c43c8b52bb50d874b7b97f22fe1d5912			111f1571c67c06d149b361e8f587adac			38bdafd305cdbc43e0d66c8300086929		d43d4c22d772d1105be880c6e0d566d5
03038e855e5d038e0547bafa673a9da2	02f8e1a39aa1e9d5a16ebef4fe508fea	02118f5f5da6afa4d2341b3da1a88cc3	04b2764b29c4de79e09ff1897c870964	12646302f19aa1c09fa82aa27e60bdec	67c91a2a57193610c3a84ef088b17c93	c4c63b75afaa2bcb44d0d5bdbf4a3f79			112338a0b1f9a72e0a848a0790f11219			38f49a8efdae034f2a9ad1e2cf7f63ae		d65b31051c2d71b54fd75c27a1cc2ce7
030a46492ff12b6359fe7dde327c3efa	03076fc58230d2f1dd12cd51c7e7c29a	021a60ddf0c71368df7a6efea133bb90	04b6dbbde13fd0ca16d61995192c39a4	12db08ef838b3c724af53ce68923ac35	69807445bfcdddb0f99b7c5cad082834	ccef0ddd74281476b5361b556bb1556a			11316dbf4b4c0d41763474c03e2a78b9			3a4ba9afe57288069c2c0c4a49dde36b		d675375fdf623bb277872595a46ae686
03152e840e88435b1383336104bc938b	030c6fd34561a1529653118215a621df	021c30e33682256f0efa3b821b08ef2d	04d960f1ffcbb4bbf13ea4e3210d8618	1301359f95297d9e3a6939c533470966	69eee2de5ad1149b7e1ee99e1b1723bb	cf0ae3ce70fcc79d26836a5c6c1aab93			113b2e07fbabb7e41eac4e54f65c0860			3a5f39cacd9a1b7f9935eb7b3363116f		d720fc9f9a9dc210463ebb8b7f391a95
0328c0d150076554adbc2005e74ec441	031db0190baae3a179d4a74bc01d3563	0228abab88dc80a34e53cf3feda68b6b	04ea5ba5669c0d74c99f5aa3ddd7c149	1334925d95c77738a180888e0e7b8de9	6a18c449589f00ab766423025bf3cb13	cf58c37d738958668914b268ded3b965			12140a6e74d855ed66ebb718c80f1ec7			3aa8b41d78d58383ace170b2f76f2de4		df67f15c0bc6e6989d30cebf53146937
03527606f9e6a03f9d4a1f11d3e2ca46	0323b90b0060371d8897566b6a2e7fdc	022b59cbb355beb34b4c372e73db3df3	04f6022d0012754632f198849aff40c1	13fc7b66e1bc2d11abfc01ef9d88498f	6a2c996970d38965942e23a512471fc2	d08c76cc1b0bc273bb66ba2f5019b879			121f2e422ed8024ce4ecfefbfe433ecf			3b9fe17ba1c121a44656bacad67208a8		e0b10df857c033113a786596323f91eb
035cd974ffd736290b04265434aae809	0323fc0f03383cdb4bff41900252b2da	0234bd07f4180feb511702cdc028ec35	04f9018b9dc9600e7f932801a6bb6ca8	14c257842ffb9454f8ce7ff3d68c427f	6b11ffda36906ec556d1f3b2db8ebd09	d13e119707fb07e6534fc58e5e8bbb49			12494b432a882daabc3901aab6064688			3c62f5f1fac7ee3e7a6e35290343c9ac		e62a9e592e60a217bab960ae383f137e
035f19169f7092c6af32dd40948e94f8	03412120632dc4a6882942ebe3433a03	023663630d010f2a8a0d509e0358f6cc	05021fe649bb86801804f090b11c7eb8	14f4e21945fa64e96e7fb2fcfc91a8ce	713dc2510b35629e22d32471606dddfa	d144b9a098648423baca3ccf4b9ee550			12552ef9fa9d4ba688becb6277d4affa			3d16c35ebaf12d8e0f69efbbe44c56bf		e771521cd12982963b8113c442b5a198
0371f4103ae809900d7eb3f9f055b0d7	03460f69f75ebe0f75c2726769bb4a15	0237735bc8a9ba1310b6a3640c5c2f8d	0506dd374235fe2d3546851cebf43cdf	1553eb45b1eea3baf605ec30ed4b5852	716db667b1643b414ece77e84960bfb8	d96c28f058fdfadde6f7b6555fd539dd			127d6093f5a9426d4bbcdfccd22d87ad			3d7ed069829233701811477d7dfed044		e8f528dda3749713461aa26201717b6e
03723b9168d2a8f35e95394d5faba19d	0351e60f26cf8da7adc29ae4411e926c	024acf5c13d03b175f704e7b3141738c	051fe9ba6cc6590a04c72462f0e2c9fc	156b282671c8c123ba121c5047d93598	7440d8db8f66a5227d58b5fc9f9b5cef	dae5001dd9fd0de6c7085b7e03e4a0d6			1391dfe32533c1836fe5a8a83744e57a			3f3ec4bb99b81bbe7f5fba1290e031ef		e8ffeed9da33fa9f51e0643ab06fcd93
037fc1b4067bee303f314fcf7921fac3	035347087a1add4879bc00d65c545266	02512b952bee54a09b3dc489ac05418a	052a96544919fa398ca550a5f5b700a7	1592a56870d25a2090bd3f3c5dfcb857	7440dab23e79b2ee11579d9888679b67	e6473c3fbe3943c2acaedd56461d4116			13d6ca9abb319c5cd5dd610bb8385bb7			40288c1b033adc562440b650775e0ebb		eadf6b6978af323ba23c842a9b72ff21
038879dbaf7280b53308aa18debc1f61	035418dfda02a154b18c68724facd0e3	0252af2cbfa901027da0c4148fd9105d	05332bd017b928ee1282841fa35fb60a	159e1aca7e72a0aa6393d341dc3410e8	74f737c0fb8c96a8b3fd1955e65e4695	e78e6cfc00685dcfe87b0ef6de65a6a6			14154fa8f707de47e763cf3c10843f8e			41cd12a2ea3cdf72c570b5438d90466e		ec8353a3b1da92a9cf1f036307126076
03a22cff03884485b778795228053990	0364c3dd4ceae639478209e3dc18ed57	025785b597615ceb63e20313f0b8f692	0536efded9996f78356e88d6c0531a3d	15c2bdb113bb3710ec805005c2a50db6	75a695413c3ee9d80527e43818d1296f	eaae969369cdfb1b7e2e38363513622b			147dc68037a96ca71b58b668c1def753			439ccbd161dcbed47e43bd49fcf846de		ed3e82f79bc6c544116dc4ee1937d50a
03a3ba2ecb5671759deae3d5145f709c	0368fd380bdbdde4238d23104a2c3def	025926fbaa490f4a191ea533da772afa	053d161f03fa8c72820359b530afe4d2	15c922efddbc14737fa3138a6a899575	785e31660e6aacde7adea02806dbe976	eb4a21efd99a179e0c0c86c7de5945b0			14835a9e3df4fad1fd6d9c0b352319f7			461b37daf5a0d177cab4a1b854ef5525		ed986d82df313de3913efd9dc2338c18
03c12031a7023a21bf75b17a587a4819	036ee9a7f12caf250a83ebaf0552483a	025af2dc72c1d5af08bdb9bed67ff6dd	05423eade65964288f4eb4239bcbee0e	1612dfe8561535660df15e3609c7adca	799729afee81f69e01d9f840647455a2	ebbfb707bd533bbe29fd8a520faf1167			148adc22096fb7ac0dc72c8c95a13577			468ec4866243b765f9826671788a5c60		f34f05863432b7fabeedc46db111466f
03c4d4c35950b4572aa0e40450631a10	037175586eb677c89b74b320eecf9736	02728841564f35f2a5167cd1a322dff6	05439429599ebd9ecc098cb40474ddb8	164945ffa23d1bbecd57f937fbdcdb3d	7c85329a86f7c2957d556cf35f6ecc8d	ef40e0a2e82cb7349c38b9d992f8d3b5			1571ccbd0bc1872971bbe90c4fce2172			46b7c84515e496072ea162c1f1a158b9		f41fdafc21ca121e2470d564ab497c94
03cc693e946127ca247c7467b1e3e7e7	037756477173d156cb851424324a3114	0276d7fa6275542b6ad28dc6ab9df8c0	05712a234038bd6c8a8b8990a78b7605	17be87aab38463f6c75c4ec725ee0cc0	7e9d9990f037317cab21a126522eb0ca	ef9f4a7411129024cfafe285bd38017e			1683480d2d79cf6d31e4a7d9cf43d196			47fcff6f634ea227fde0e69049590546		f6e57c2add9c7ee76f6d6dc0d6096d6f
03cec40f19b56201ddcfc584586ccbce	038039812aea1caa5edef1e7f51197ff	028665fad57aa7218c8b7959596babac	05b2407cca2c44e85ac86fd07e61d8fe	17da23b700cb0eada5d0100b333375a9	7ef20d0fca353a34449df20978a06e95	efa353ab2615517c4eae4e318b2b9cec			168f7f47f310268bb09149033e16eeea			485fc028d5ff4ab1be570ae643fce1ec		f88b7424730b44b3598f132e099a4f1c
03d9c0352467cd1c40f2c554f60eb055	039114ff33d7b1c45df96aab6fbf508d	029cb3550bc08cc8562db7e24ec81d02	05e01b0c96ebbbadd303b755b1432b75	187a3129407431ab2f04e4f435e99e96	816fa6a6b3e88693cdaf6b16acc2c251	f0b22a3055ca9ab022cf3cb613b77763			172fdaca1053e0d0a21cb45279f83d11			4914076386e1997e49faedbeb92cfc89		fc705f417e1b9e8b83ef684055e4665e
03e806acacadb03ed8de751161d8bfdf	039ad758699efe8cc3369a1e40c70207	02a65cfc873121d2b01223215cad7b37	05e31a6dcb6f92568db12a6cdb022e3e	18bbbafbc094c4fb31b62cf513103371	836fabc1047bab043c4aaff511674572	f583449b938f66118fbe855a64e4cc93			175d7b6c77cfd026e3374bfb77dd52a8			49f8a9cf8f4e07e8395fffa749692022		fd5e68a4a7a5de219a03c8bc53883545
03e8d8c2e30cb41347cb7e0204bea594	039f05ff152f71272043dabeea08946b	02a942e1551f13bf6585884601409d49	05e8ce591d01d77798fd22ca3138bb4c	192a0fc0e0effc0c233a9abd96dd80fe	83ec8273f17c128fbeccc15ac27d4dc1	f99a8c4cba84c447e0f5b8653db17d07			177264195f34c117ce13fc0cbefdd6b4			4a036619adc33e402194a6219338889d
03f3424ccd118958619e91989cea83e2	03a64359cc1147fae5cac0cc2cced4a9	02b4bc22d409778768c545e496009b88	05f79ed42678154ea1500185fbd31806	19d33913488aa7be2960a7bae837a658	85300e55c4dd5c44cce011db577e27bf	fad5aa9249f35e22b09539e04be69ab7			17737f940afb0115a8b9e355c4868fca			4b270a334c07314a8a598f9f0f1d2deb
03fa3e7356b2b7ac7961e1b37ead450d	03a8a03fe03457500d5f41df610d2e21	02c3072531bd350d6fcbd027889b35a0	06098f2a79a738c2fb7c43ea4b45d749	1a0a39405ddffa268a457f0f02afedf7	8cc760b4032b60038ae2e773fc7e6e58	fcba44ff196b3d04b542464e2b3f9c0f			17958bc33257d7b49dbfb73ac85b18a0			4bc0806e79b9a0f7f1f13b6855650a9c
040053455a3dbbf413855da875226312	03c27c7df99fd68bc64e3e8b1a205198	02c5b40140f0529ec23aa8cfa381098c	060a70334bb92bd030d21457ec7b328a	1a4432547ef089bfbcb7b65232d37a65	8d975df49b349722a92062b64459bd6e	fd1a64231c8fcda0204bc6bdbb74eaa1			180906341021b03169cf602a40affea1			4bf8a320108553649331c92dc2b7aa5f
041f30020a27b60c5b4884d5a3ad17fd	03cddadc8219111dceed9da975a5f9da	02c7a2e576e5003fcc42b8d6ee214f6f	060c359e4365658a0e570770aa0cd23d	1a7cae3a5a23034a449aafd3af898b74	8e6758fa7934c5174bcab6c4203d4fb1				18215e412668fe5038d54514bf579285			4ce952e93cebba035314a51fffb7309a
04218c65c76310cd4b5a988f4a2009dd	03d458f8f4b178086bfbfee76d07d159	02d1ca4023e0bb96845e419a38b44362	062b39b0d226498ad94953260523345b	1add056f4d381f2a6cc367ca1d74511d	8e90c8921a9c28b24b3af6c51467e4c0				190548bc4cb00e7538908732dbb97b6b			4e3b07fcc55cbdb961d83c0866e1683b
04366ced8c46adb6e3088b8137fd50c8	03dd4bbf857c35a10d3bcbe1a7d2a9b6	02d8f383346de9f1a663cde60b3b8609	063411ea6cd058a72dd5c2e4766b5c91	1ae1ecae79d051d3c6333945e6d50d61	92876e7a17869ece26a677f34b7dbcb3				190e70da4d832b913d6bb1e9f2830e27			4eef89682ede1065600a242e82d4b9ac
0439290e5467fe4eae4ca2b471b5ce65	03e42013d8a2ccec9f73ae2e806eec07	02de0f6b5007a991a90b6da11035823a	063733ae7a8083b460ff8ef7be6b830b	1b2cc79486a5613c6cfce5a9639c6992	93ae590da635fdbf539fa8eda179de57				191547cedb2b8a0c7f317efbc38c5748			4f713af22bcad9d025a90fbb80726a79
0448d5cb33e29868dcf8c901c4adbfa0	03ed5a8164534fdf7299dfbb5c702b7d	02df6ad71201dccc861f34871d968617	063f9136d6e7ef3fff3e3ecee090b555	1b97bf84f50207b3d01bee97682624d7	94e4130aff3a20205a638fa8dac13df5				1952cb1cc81e70839a9732f82a1786ad			4f7eef3c614d34dbecc56392392bac02
045c073675ac88b17985978893385cd1	03ffed0e848cd15dba73a738226d25ef	02e73986ba39c86de1d35095edd006c2	0645b0ddd982f3a1274295bdb79141eb	1bab691b558b537f3aef6bca3a36f295	9ccac5ace5d0cd066e6ffba92daa8beb				19d7a6398110e90441aebc5cda20d384			50350cf4121912553e956a61f9d5ae7b
0460af9665e3c3d06bbd5de173ffa5f6	040130199452fb97057d1215a2f3b589	02fa19c16c8c1e62bc9c7b90594d0a98	06519beb8936d87d3279a1791dba5cdc	1befd061d29f97e59cda98b61475cc58	9dd9e6b37d14efdbabab62436b4a70e1				19f5f22542f5e96e05dc887ab28c027e			50972749a6a329b3eb88fd123b211cd6
046684e22bcd6c2da2c9cc42b2a01b4f	04029b629b8298bc5f382433fc4b1f47	03000e5fd3fe31aadd0e86033eef91de	065265c5c562776b6b756c96fac9c90d	1bf1d8b527bbfcc6248bbe78fe7f450c	9dfa6ff93030c05594fc6ad21e63c847				1a101b8dd8c40ab45d7689b9415dfb03			5108e39ab0b7e94eabd8ed3333499fcb
0473e69696e03d349aa7399aea2ae970	040491137f12cfa4e3fe2b290c6c4ec8	0309a1fa49c61b93582087a9f56b3061	068cda1cf4468a162cfcbdb59c5e7b80	1ca48204c31354b73e5de826517871a3	a10f241969a1a281fb8c05e888421908				1a4462e30204eec9204381be22a80c5e			53dc05dcbaa77ecf93fbf784c2fbbee3
0474d1a8a3c769c9ed4fdb725bb8abf4	040b6190d1dfc8c8082b6363f25975a4	0317930c22a4aff9512d8d888a6f472e	069064d10043093470d4e2a94dbf1471	1cc275af02efbb2ca9bb3aa79ef1a509	a3d9f2a1207289745939a25e2139b03a				1b4816213c799491eba9daae08990b4e			575ecfcfb0f3bca56d3ab731c17f74a9
047621c4e723f68f53edf1dfb4acfc34	0419a4039b5be16c41d88cdf1313df5e	031d94017a6439a22b02ef3af7efdb10	06ac454097e894492d8bad9482ac71bb	1cde12610dd2240b68fe715808c47e89	a5eb31ca2039da2430039c944cd4a3c5				1b5af9dc001f2ca30218545dfec3e416			5810c893cbe25b6c6f0c1b8c45efb9bd
04769a1841e311759ee4c3dbbce7c908	0428119ffcebe2f54b875a3e70b7f0e6	031f5a49cd99abae6e83109a96ea1167	06b3c121532c8bdb1cf772be722ca0e4	1d597f3ecfc6847a52d385e6a94c5b78	a6a13625db75bc71d3504ace9554824b				1b5d1172a3a6b809761c88d3059e6d01			5880d3d4065630b987dc10773dc9b223
047f3f7a376d346c44cb27a99b3564f1	042eba141bb70359439fe3260771afd2	03281b961725fc280e14090aaa2aa2c0	06e3544c67fb66cc2d0a26bd2b3ab59d	1d73cacd4eb744a74db4e3edb7f57c10	a9542e04400ba6d3416d4f9e0f69b0f4				1b5daa3cc0e80040e68b4aa19155c259			596601c68f0eaf864993cba5e638ee0b
048903a6876734a69242d89c8482098b	0434e10d3ea9cbab7e0646ff1395f855	03281c9b903f11dd44c9af9800741c11	06edb72f28c2c717243bdd0a6807b0b8	1dd06ee150b3e0371443061220281124	a9eb31e3a935bf18f678e778030c9c4d				1b66e6a0238e09d12213df63afbf97e1			5b1963cfec9375edb3bab71835865453
049e00d7cea1cb23ebbf3417955a45ae	043a80b12136159fb1f661012b31ac03	032a9d335e3accae0427c88670795e60	06f1e728fdc037f8b172f96b37857322	1dddeb20072d02ceb2f334351263ea12	ab418a308c8f65c05e9e362756e19562				1bf2288cd102ca071fa52d3553033cde			5f44f995cdd04caa9c75cc195af944da
04b32985fa99a7c6e558d8d979fddbab	044d5ddba269399ca31debe390a33241	0335868d2fa3c285c9f881a74ede844c	070bea3d8353a9aee39a7aeec6cfb8f5	1df4e1320dc1c3cf410e637fb1e3df84	abc37e9263b7631e1c0943e735d5a18c				1bfa338bb533ca3c751c4264ef432869			5fd2103d06c5d97af65b521ee11e71a0
04c960d3fe7ffe8ffb79acdd95fcede8	0459f1f9ce0f9bbe37c5d36f3baa395e	0335adce2027c8ac14d056badf9221b2	070ebb2b6a2e3116a220eb1c81abdb16	1df5ffe507f2073c9a9677851627f947	b2ae51827ef200fdccc5c0ec2acae182				1c6600322a70d4107c25bed13dfc8130			60a43fc8044b9b05b4b892ac36a85168
04dc621497474c968fe0a0ac4c43ed84	046f265d31c7270367b3d2e701f259a5	0339e33ed79cec8ce2b05c5338aced3c	071397992e9cd3b4cf5446a2a8c6be3e	1e2375dd07b6109614d83426e58c2972	b44bae4bcf3beb463d0df8b0fa2b3536				1cd340931b1aa98ae0084a874b13a44b			60eaaaeeb8adfb5b9da7d2bc4def851e
04f3720fe307df7910eea717b3c7e180	04792a96ac389437e7e9ffb481ca7d2b	033cf1f3bdaa039ea41834b7c91e819e	07144045443f653866200e3de1517fc9	1e2f73ce1d89a83ea08d42b7752303ea	b6f526a790d9a6a72bd348d7cfce1097				1ce519d3b34e5ff5f2cf46f68d0dbf80			615f23e6317a2be855f25518775bd364
04f6e6e36a8f2e50c5b015189af2887d	047c5126bbde1d80f2676a4651197336	0342890a24cbd4dee529ae23997330af	072483247f5d25d167ee18ebac436f48	1e3e120d9cb204504c4179c706491052	b97f6e246cbb01e27ab2f016c967e054				1d1bfd6afeea6814cff6fdc0e233f548			61af77d298402d5cc798e3c8191fb3f5
04f7589ff4f6ab9e4efa8d86b89ad184	04831ce6de1d2fa5aabb913f3e30ef47	0345f191dc07c22d941acaf09be206f2	072d0e27e80397b2ba81f7faa143b1fa	1e7d374bdc86d8efcc5052358973e252	ba82fd21854c9b0d2b614b3e09c3fae4				1d4d53ab8adbbb9a160a23e95517c9fc			629eb7e3a4c2427be83d7758580e922f
0505605ccb461af76727580219593b8b	0492345996b8c3277f7a3831e48c25f9	03508f54478e9133ceb112cadeba75a5	0731f6e911b5fb092b857b7e5aec6922	1f3efcf0b5da0160630ecc5f91cd4932	c686e5dc573d1959fe4ad3fa65388142				1dbb076b6640b8fde8dc6ac614094e36			63ac6c217b22e9c36056daf31b2d6b31
05060652859e07e7b6fbe15fe95996a0	04a16963c58600aa9a6b54f8a03ad273	0358b303b2c6514a79f5de209da58a60	07495861eda8a7105b35e7597bc09ecb	1f40cff008215a934c736530b6776f9d	c75182ef77e54b6a7c434f3577c3cbc9				1dbcf0a7403af1cda7b4ab4565e129db			63b4242fda3f834c2dd39525fcadea6d
051d2738c9a28092f02ae8bcbfffd61b	04a4bf03805385e7c208cc5db8f6ea2b	03653704cd57c634f1ec122b8547ba8e	074bb90406a42caf6b3179cb53de94a2	1f8e1a0236801a8daa24cdfd63a784bf	c8d688e98ecbb320725abc348d9b348e				1dc32ee40d831e03d51ec427c47b128b			63c5c77299027e10f75c79812e13fab3
[truncated: 7,076 more rows]
