# Supplementary material for: Soil bacteria and fungi communities are shaped by elevation influences in Colombian forest and páramo natural ecosystems
Source: Int Microbiol. 2023 Jul 17;27(2):377–91. doi: 10.1007/s10123-023-00392-8 (PMC10991037; doi:10.1007/s10123-023-00392-8)
Supplement: Supplementary file 1 — ESM 1 [file 10123_2023_392_MOESM1_ESM.zip › Supplementary Table S5.xlsx]

## Sheet: Hoja1
Location	Sample	Shannon diversity		Berger-Parker Dominance		Pielou's Evenness		Rarity rare abundance
		Bacteria	Fungi	Bacteria	Fungi	Bacteria	Fungi	Bacteria	Fungi
Vínculo Regional natural park (1000 masl)	V11	6.71	3.93	0.03	0.3	0.87	0.54	0.71	0.96
	V14	6.82	4.17	0.03	0.23	0.88	0.62	0.73	0.95
	V15	6.52	2.34	0.05	0.57	0.85	0.37	0.68	0.4
	V21	6.75	4.99	0.03	0.09	0.87	0.71	0.7	0.95
	V24	6.73	4.75	0.07	0.07	0.87	0.66	0.71	0.89
	V25	6.59	4.63	0.03	0.14	0.86	0.62	0.69	0.86
	V32	6.46	3.31	0.08	0.26	0.84	0.51	0.71	0.97
	V33	6.73	1.73	0.04	0.67	0.87	0.3	0.73	0.32
	V35	6.79	2.61	0.02	0.43	0.87	0.43	0.73	0.54
Mateguadua Regional natural park (1200 msnm)	M11	7.13	2.74	0.06	0.54	0.88	0.4	0.77	0.95
	M12	6.59	4.63	0.1	0.12	0.85	0.63	0.69	0.9
	M14	6.06	4.65	0.17	0.26	0.79	0.64	0.61	0.65
	M23	6.57	4.86	0.12	0.1	0.84	0.68	0.69	0.81
	M24	6.47	3.56	0.13	0.17	0.84	0.55	0.69	0.72
	M25	6.75	2.2	0.05	0.58	0.87	0.36	0.73	0.33
	M33	6.25	1.89	0.15	0.71	0.81	0.3	0.64	0.92
	M34	6.24	5.45	0.16	0.09	0.8	0.72	0.64	0.87
	M35	6.26	4.45	0.12	0.19	0.8	0.64	0.63	0.88
El Pailón Civil society nature reserve (2400 msnm)	PA11	7.21	3.87	0.04	0.43	0.9	0.55	0.82	0.51
	PA12	7.02	5.25	0.04	0.07	0.9	0.73	0.8	0.85
	PA15	7.25	5.07	0.03	0.13	0.9	0.72	0.81	0.93
	PA21	7.08	5.83	0.06	0.05	0.89	0.8	0.83	0.94
	PA22	7.19	5.9	0.01	0.05	0.92	0.79	0.88	0.91
	PA24	7.24	5.48	0.02	0.08	0.92	0.74	0.88	0.95
	PA32	6.84	5.2	0.07	0.14	0.88	0.72	0.8	0.91
	PA34	7.19	5.56	0.02	0.07	0.92	0.76	0.88	0.87
	PA35	7.17	4.87	0.02	0.12	0.91	0.67	0.86	0.89
Páramo Las Domínguez Regional integrated management district (3800 masl)	PD11	6.94	4.6	0.01	0.17	0.9	0.67	0.84	0.98
	PD13	6.85	3.7	0.03	0.35	0.89	0.56	0.85	0.63
	PD15	6.88	4.45	0.02	0.06	0.9	0.68	0.84	0.97
	PD22	6.85	4.98	0.02	0.09	0.89	0.75	0.82	0.87
	PD23	6.31	4.47	0.05	0.09	0.86	0.67	0.79	0.85
	PD24	6.34	4.15	0.04	0.23	0.85	0.62	0.78	0.96
	PD32	6.46	4.45	0.03	0.12	0.87	0.65	0.8	0.88
	PD33	7.01	4.3	0.03	0.23	0.89	0.63	0.81	0.87
	PD34	6.69	5.06	0.04	0.11	0.87	0.72	0.76	0.95
