# Supplementary material for: Soil bacteria and fungi communities are shaped by elevation influences in Colombian forest and páramo natural ecosystems
Source: Int Microbiol. 2023 Jul 17;27(2):377–91. doi: 10.1007/s10123-023-00392-8 (PMC10991037; doi:10.1007/s10123-023-00392-8)
Supplement: Supplementary file 1 — ESM 1 [file 10123_2023_392_MOESM1_ESM.zip › Supplementary Table S6.xlsx]

## Sheet: Hoja1
Bacteria		Fungi		Plants
B1	Acinetobacter	H1	Archaeorhizomyces	P1	Anturium			Associted to tropical dry forest
B2	ADurb.Bin063−1	H2	Clavulinopsis	P2	Bejaria			Associted to andean forest
B3	Bacillus	H3	Geastrum	P3	Piper			Associted to páramo
B4	Candidatus Koribacter	H4	Glutinomyces	P4	Diplostephium
B5	Candidatus Solibacter	H5	Ilyonectria	P5	Espeletia
B6	Candidatus Udaeobacter	H6	Leohumicola	P6	Puya
B7	Haliangium	H7	Metarhizium	P7	Lycopodium
B8	HSB_OF53−F07	H8	Mortierella	P8	Jamesonia
B9	Nitrospira	H9	Pseudeurotium	P9	Hypericum
B10	Pseudomonas	H10	Saitozyma	P10	Blechnum
B11	Streptococcus	H11	Boletinellus	P11	Eugenia
B12	Acidipila	H12	Plectosphaerella	P12	Erythroxylum
B13	Flavobacterium	H13	Serendipita	P13	Valeriana
B14	Anaeromyxobacter	H14	Beauveria	P14	Ceroxylon
B15	Occallatibacter	H15	Ramariopsis	P15	Xanthosoma
B16	Bryobacter	H16	Tetracladium	P16	Solanum
B17	Reyranella	H17	Nectria	P17	Bunchosia
B18	Acidothermus	H18	Tolypocladium	P18	Mespilodaphne
B19	Puia	H19	Fusarium	P19	Heliconia
B20	Bacteroides	H20	Pluteus	P20	Thelypteris
B21	Roseburia	H21	Clonostachys	P21	Trichilia
B22	Subdoligranulum	H22	Phialocephala	P22	Lasiacis
B23	Sulfurifustis	H23	Volutella	P23	Inga
B24	Gemmatimonas	H24	Lyomyces	P24	Monstera
B25	Burkholderia-Caballeronia-Paraburkholderia	H25	Bionectria	P25	Orthrosanthus
B26	Rhodococcus	H26	Sampaiozyma	P26	Guarea
B27	Chryseolinea	H27	Sarcodon	P27	Nectandra
B28	Pedomicrobium	H28	Colletotrichum	P28	Vaccinium
B29	Roseiarcus	H29	Mariannaea	P29	Cortaderia
B30	Pajaroellobacter	H30	Apodus	P30	Myrcia
B31	1959-1	H31	Clavaria	P31	Amyris
B32	JG30a-KF-32	H32	Acremonium
		H33	Trichoderma
