# Supplementary material for: Soil bacteria and fungi communities are shaped by elevation influences in Colombian forest and páramo natural ecosystems
Source: Int Microbiol. 2023 Jul 17;27(2):377–91. doi: 10.1007/s10123-023-00392-8 (PMC10991037; doi:10.1007/s10123-023-00392-8)
Supplement: Supplementary file 1 — ESM 1 [file 10123_2023_392_MOESM1_ESM.zip › Supplementary Table S7.xlsx]

## Sheet: Cellulolysis
Phylum	Class	Order	Family	Genus	V11	V14	V15	V21	V24	V25	V32	V33	V35	M11	M12	M14	M23	M24	M25	M33	M34	M35	PA11	PA12	PA15	PA21	PA22	PA24	PA32	PA34	PA35	PD11	PD13	PD15	PD22	PD23	PD24	PD32	PD33	PD34
Actinobacteriota	Actinobacteria	Frankiales	Acidothermaceae	Acidothermus	558	307	808	841	388	888	1352	1167	542	257	295	220	220	42	484	504	150	418	933	386	458	34	358	411	468	258	277	1049	1424	1449	855	937	1147	892	1132	671
Actinobacteriota	Actinobacteria	Micrococcales	Promicromonosporaceae	Cellulosimicrobium	0	0	0	12	0	0	0	0	0	0	0	0	0	0	0	0	0	0	0	0	0	0	0	0	0	0	0	0	0	0	0	0	0	0	0	0
Bacteroidota	Bacteroidia	Cytophagales	Cytophagaceae	Cytophaga	0	4	0	0	0	0	0	0	0	0	0	0	0	9	1	10	0	0	5	6	0	0	17	0	8	0	6	0	0	0	0	4	0	0	11	0
Bacteroidota	Bacteroidia	Cytophagales	Cytophagaceae	Sporocytophaga	5	0	0	1	8	7	1	7	7	9	0	0	5	9	3	13	0	19	0	0	4	0	22	6	31	0	0	0	0	0	0	3	0	0	0	0
Myxococcota	Polyangia	Polyangiales	Polyangiaceae	Sorangium	13	13	25	46	23	16	17	23	18	33	53	56	23	32	12	46	38	33	19	17	26	18	7	20	5	0	27	11	0	0	12	0	0	0	19	5

## Sheet: Mammal gut
Phylum	Class	Order	Family	Genus	V11	V14	V15	V21	V24	V25	V32	V33	V35	M11	M12	M14	M23	M24	M25	M33	M34	M35	PA11	PA12	PA15	PA21	PA22	PA24	PA32	PA34	PA35	PD11	PD13	PD15	PD22	PD23	PD24	PD32	PD33	PD34
Actinobacteriota	Actinobacteria	Bifidobacteriales	Bifidobacteriaceae	Bifidobacterium	22	25	80	0	0	0	0	0	0	37	6	0	24	26	88	0	0	0	0	0	0	29	89	0	0	0	0	8	62	163	0	116	0	0	12	0
Actinobacteriota	Actinobacteria	Bifidobacteriales	Bifidobacteriaceae	Gardnerella	0	8	0	0	0	0	0	0	0	0	0	0	0	13	0	0	0	0	0	0	0	0	0	0	0	0	0	0	0	0	0	0	0	0	0	0
Bacteroidota	Bacteroidia	Bacteroidales	Bacteroidaceae	Bacteroides	0	46	0	0	0	0	0	0	0	39	62	65	0	48	0	0	0	0	0	0	0	55	57	186	81	0	0	0	15	0	0	90	0	0	35	30
Bacteroidota	Bacteroidia	Bacteroidales	Tannerellaceae	Parabacteroides	0	53	31	0	0	0	0	0	0	0	0	6	0	59	30	0	0	0	0	0	0	0	39	2	136	0	0	17	29	8	4	41	0	0	0	9
Desulfobacterota	Desulfovibrionia	Desulfovibrionales	Desulfovibrionaceae	Desulfovibrio	0	0	0	0	0	0	0	5	0	0	0	0	0	0	0	0	0	0	0	0	0	0	0	0	0	0	0	0	0	0	0	0	0	0	0	0
Firmicutes	Bacilli	Erysipelotrichales	Erysipelotrichaceae	[Clostridium]_innocuum_group	5	0	0	0	0	0	0	0	0	17	0	0	2	0	0	0	0	0	0	0	0	20	0	0	0	0	0	0	0	0	0	0	0	0	0	0
Firmicutes	Clostridia	Lachnospirales	Lachnospiraceae	[Eubacterium]_hallii_group	36	33	91	0	0	0	0	0	0	6	18	60	41	23	107	0	0	0	0	0	0	0	0	16	10	0	68	47	42	101	50	179	0	0	10	73
Firmicutes	Clostridia	Lachnospirales	Lachnospiraceae	[Eubacterium]_ventriosum_group	0	16	22	0	0	0	0	0	0	0	0	0	0	21	13	0	0	0	0	0	0	0	0	0	0	0	0	0	0	32	19	4	0	0	0	0
Firmicutes	Clostridia	Lachnospirales	Lachnospiraceae	[Ruminococcus]_gnavus_group	30	9	0	0	0	0	0	0	0	28	0	0	30	9	0	0	0	0	0	0	0	20	0	28	0	0	0	0	0	69	0	138	0	0	0	0
Firmicutes	Clostridia	Lachnospirales	Lachnospiraceae	[Ruminococcus]_torques_group	0	13	78	0	0	0	0	0	0	9	48	53	0	22	103	0	0	0	0	0	0	0	0	0	17	0	32	39	0	0	83	136	0	0	53	75
Firmicutes	Clostridia	Lachnospirales	Lachnospiraceae	Coprococcus	0	0	36	0	0	0	0	0	0	78	0	46	0	5	57	0	0	0	0	0	0	76	0	0	28	0	17	35	35	39	8	36	0	0	8	58
Firmicutes	Clostridia	Lachnospirales	Lachnospiraceae	Dorea	0	5	0	0	0	0	0	0	0	0	24	0	0	9	9	0	0	0	0	0	0	0	0	0	0	0	19	22	0	17	35	0	0	0	11	0
Firmicutes	Clostridia	Oscillospirales	Ruminococcaceae	[Eubacterium]_siraeum_group	0	0	0	0	0	0	0	0	0	0	0	15	0	0	0	0	0	0	0	0	0	0	0	0	0	0	0	0	0	0	0	0	0	0	0	22
Firmicutes	Clostridia	Oscillospirales	Ruminococcaceae	Incertae_Sedis	21	33	6	0	0	0	0	0	0	0	0	0	28	44	9	0	0	0	0	0	0	0	0	0	19	0	17	12	0	0	0	0	0	0	0	0
Proteobacteria	Gammaproteobacteria	Enterobacterales	Enterobacteriaceae	Enterobacter	0	16	0	0	0	0	50	14	0	0	0	0	0	21	16	33	11	0	51	0	15	0	0	0	0	0	8	0	0	0	0	0	0	0	0	0

## Sheet: Chitinolysis
Phylum	Class	Order	Family	Genus	V11	V14	V15	V21	V24	V25	V32	V33	V35	M11	M12	M14	M23	M24	M25	M33	M34	M35	PA11	PA12	PA15	PA21	PA22	PA24	PA32	PA34	PA35	PD11	PD13	PD15	PD22	PD23	PD24	PD32	PD33	PD34
Proteobacteria	Gammaproteobacteria	Xanthomonadales	Xanthomonadaceae	Lysobacter	57	58	71	79	117	34	55	91	53	203	69	47	84	88	71	108	116	68	88	71	67	154	75	95	83	88	77	21	34	22	46	34	16	4	19	15

## Sheet: Human gut
Phylum	Class	Order	Family	Genus	V11	V14	V15	V21	V24	V25	V32	V33	V35	M11	M12	M14	M23	M24	M25	M33	M34	M35	PA11	PA12	PA15	PA21	PA22	PA24	PA32	PA34	PA35	PD11	PD13	PD15	PD22	PD23	PD24	PD32	PD33	PD34
Actinobacteriota	Actinobacteria	Bifidobacteriales	Bifidobacteriaceae	Bifidobacterium	22	25	80	0	0	0	0	0	0	37	6	0	24	26	88	0	0	0	0	0	0	29	89	0	0	0	0	8	62	163	0	116	0	0	12	0
Actinobacteriota	Actinobacteria	Bifidobacteriales	Bifidobacteriaceae	Gardnerella	0	8	0	0	0	0	0	0	0	0	0	0	0	13	0	0	0	0	0	0	0	0	0	0	0	0	0	0	0	0	0	0	0	0	0	0
Bacteroidota	Bacteroidia	Bacteroidales	Bacteroidaceae	Bacteroides	0	46	0	0	0	0	0	0	0	39	62	65	0	48	0	0	0	0	0	0	0	55	57	186	81	0	0	0	15	0	0	90	0	0	35	30
Bacteroidota	Bacteroidia	Bacteroidales	Tannerellaceae	Parabacteroides	0	53	31	0	0	0	0	0	0	0	0	6	0	59	30	0	0	0	0	0	0	0	39	2	136	0	0	17	29	8	4	41	0	0	0	9
Desulfobacterota	Desulfovibrionia	Desulfovibrionales	Desulfovibrionaceae	Desulfovibrio	0	0	0	0	0	0	0	5	0	0	0	0	0	0	0	0	0	0	0	0	0	0	0	0	0	0	0	0	0	0	0	0	0	0	0	0
Firmicutes	Bacilli	Erysipelotrichales	Erysipelotrichaceae	[Clostridium]_innocuum_group	5	0	0	0	0	0	0	0	0	17	0	0	2	0	0	0	0	0	0	0	0	20	0	0	0	0	0	0	0	0	0	0	0	0	0	0
Firmicutes	Clostridia	Lachnospirales	Lachnospiraceae	[Eubacterium]_hallii_group	36	33	91	0	0	0	0	0	0	6	18	60	41	23	107	0	0	0	0	0	0	0	0	16	10	0	68	47	42	101	50	179	0	0	10	73
Firmicutes	Clostridia	Lachnospirales	Lachnospiraceae	[Eubacterium]_ventriosum_group	0	16	22	0	0	0	0	0	0	0	0	0	0	21	13	0	0	0	0	0	0	0	0	0	0	0	0	0	0	32	19	4	0	0	0	0
Firmicutes	Clostridia	Lachnospirales	Lachnospiraceae	[Ruminococcus]_gnavus_group	30	9	0	0	0	0	0	0	0	28	0	0	30	9	0	0	0	0	0	0	0	20	0	28	0	0	0	0	0	69	0	138	0	0	0	0
Firmicutes	Clostridia	Lachnospirales	Lachnospiraceae	[Ruminococcus]_torques_group	0	13	78	0	0	0	0	0	0	9	48	53	0	22	103	0	0	0	0	0	0	0	0	0	17	0	32	39	0	0	83	136	0	0	53	75
Firmicutes	Clostridia	Lachnospirales	Lachnospiraceae	Coprococcus	0	0	36	0	0	0	0	0	0	78	0	46	0	5	57	0	0	0	0	0	0	76	0	0	28	0	17	35	35	39	8	36	0	0	8	58
Firmicutes	Clostridia	Lachnospirales	Lachnospiraceae	Dorea	0	5	0	0	0	0	0	0	0	0	24	0	0	9	9	0	0	0	0	0	0	0	0	0	0	0	19	22	0	17	35	0	0	0	11	0
Firmicutes	Clostridia	Oscillospirales	Ruminococcaceae	[Eubacterium]_siraeum_group	0	0	0	0	0	0	0	0	0	0	0	15	0	0	0	0	0	0	0	0	0	0	0	0	0	0	0	0	0	0	0	0	0	0	0	22
Firmicutes	Clostridia	Oscillospirales	Ruminococcaceae	Incertae_Sedis	21	33	6	0	0	0	0	0	0	0	0	0	28	44	9	0	0	0	0	0	0	0	0	0	19	0	17	12	0	0	0	0	0	0	0	0
Proteobacteria	Gammaproteobacteria	Enterobacterales	Enterobacteriaceae	Enterobacter	0	16	0	0	0	0	50	14	0	0	0	0	0	21	16	33	11	0	51	0	15	0	0	0	0	0	8	0	0	0	0	0	0	0	0	0

## Sheet: Phototrophy
Phylum	Class	Order	Family	Genus	V11	V14	V15	V21	V24	V25	V32	V33	V35	M11	M12	M14	M23	M24	M25	M33	M34	M35	PA11	PA12	PA15	PA21	PA22	PA24	PA32	PA34	PA35	PD11	PD13	PD15	PD22	PD23	PD24	PD32	PD33	PD34
Cyanobacteria	Cyanobacteriia	Cyanobacteriales	Chroococcidiopsaceae	Chroococcidiopsis_PCC_7203	13	0	0	0	0	0	0	0	0	0	0	0	8	0	0	0	0	0	0	0	0	0	0	0	0	0	0	0	0	0	0	0	0	0	0	0
Cyanobacteria	Cyanobacteriia	Cyanobacteriales	Coleofasciculaceae	uncultured	0	0	0	0	0	0	0	0	0	0	0	0	0	0	0	0	0	0	0	0	0	0	3	0	0	0	0	0	0	0	0	0	0	0	0	0
Proteobacteria	Alphaproteobacteria	Rhizobiales	Beijerinckiaceae	Rhodoblastus	0	0	0	0	0	0	0	0	0	0	0	11	0	0	0	0	0	0	0	0	0	0	12	5	10	11	8	18	23	16	49	33	81	155	7	31
Proteobacteria	Alphaproteobacteria	Rhizobiales	Rhodomicrobiaceae	Rhodomicrobium	26	8	3	35	17	0	32	27	40	35	28	64	17	32	17	52	16	16	7	38	40	12	73	78	125	175	119	192	140	89	356	393	353	372	160	234
Proteobacteria	Alphaproteobacteria	Rhizobiales	Xanthobacteraceae	Rhodoplanes	37	62	39	50	62	13	41	71	51	66	15	10	39	55	42	66	74	17	45	54	79	65	88	7	32	17	30	14	0	0	19	8	14	10	13	4
Proteobacteria	Alphaproteobacteria	Rhizobiales	Xanthobacteraceae	uncultured	0	0	0	0	0	0	0	0	0	0	0	0	0	0	0	0	0	0	34	0	0	0	85	0	0	0	0	0	0	0	0	0	0	0	0	0
Proteobacteria	Alphaproteobacteria	Rhodobacterales	Rhodobacteraceae	Rhodobacter	0	0	0	0	0	0	0	0	0	7	0	0	0	0	0	0	0	0	0	0	0	9	0	0	0	0	0	0	0	0	0	0	0	0	0	0
Proteobacteria	Alphaproteobacteria	Sphingomonadales	Sphingomonadaceae	Porphyrobacter	0	0	0	0	0	0	0	0	0	0	0	0	0	0	0	0	0	0	0	0	0	0	0	0	0	27	0	0	0	0	0	0	0	0	0	0
Proteobacteria	Gammaproteobacteria	Burkholderiales	Comamonadaceae	Rhodoferax	0	0	0	0	0	0	0	0	0	0	0	0	0	0	0	0	0	0	26	0	2	29	0	44	3	87	29	0	0	0	0	13	0	0	0	0

## Sheet: Nitrogen respiration
Phylum	Class	Order	Family	Genus	V11	V14	V15	V21	V24	V25	V32	V33	V35	M11	M12	M14	M23	M24	M25	M33	M34	M35	PA11	PA12	PA15	PA21	PA22	PA24	PA32	PA34	PA35	PD11	PD13	PD15	PD22	PD23	PD24	PD32	PD33	PD34
Campilobacterota	Campylobacteria	Campylobacterales	Campylobacteraceae	Campylobacter	0	0	0	0	0	0	0	0	0	4	0	0	0	0	0	0	0	0	0	0	0	0	0	0	0	0	0	0	0	0	0	0	0	0	0	0
Campilobacterota	Campylobacteria	Campylobacterales	Helicobacteraceae	Wolinella	0	0	0	0	0	0	0	0	0	0	0	0	0	0	0	0	0	0	0	0	0	0	2	0	0	0	3	0	0	0	2	0	0	0	0	0
Desulfobacterota	Desulfovibrionia	Desulfovibrionales	Desulfovibrionaceae	Bilophila	0	0	0	0	0	0	0	0	0	4	0	0	0	0	0	0	0	0	0	0	0	9	0	0	0	0	0	0	0	0	0	17	0	0	0	2
Desulfobacterota	Desulfovibrionia	Desulfovibrionales	Desulfovibrionaceae	Desulfovibrio	0	0	0	0	0	0	0	5	0	0	0	0	0	0	0	0	0	0	0	0	0	0	0	0	0	0	0	0	0	0	0	0	0	0	0	0
Planctomycetota	Planctomycetes	Planctomycetales	Schlesneriaceae	Schlesneria	0	0	0	0	0	0	2	0	0	0	0	0	4	0	0	0	0	0	0	0	0	0	0	0	0	0	0	0	0	0	0	0	0	0	0	0
Proteobacteria	Alphaproteobacteria	Ferrovibrionales	Ferrovibrionaceae	Ferrovibrio	0	0	0	0	0	0	0	0	0	0	0	0	0	0	0	0	0	0	0	0	2	0	0	0	0	0	0	0	0	0	0	0	0	0	0	0
Proteobacteria	Alphaproteobacteria	Rhizobiales	Xanthobacteraceae	Rhodoplanes	37	62	39	50	62	13	41	71	51	66	15	10	39	55	42	66	74	17	45	54	79	65	88	7	32	17	30	14	0	0	19	8	14	10	13	4
Proteobacteria	Alphaproteobacteria	Rhodobacterales	Rhodobacteraceae	Paracoccus	3	0	0	0	0	0	0	0	0	0	2	0	0	0	7	0	0	0	0	0	0	0	0	0	0	0	0	0	0	0	0	0	0	0	0	0
Proteobacteria	Gammaproteobacteria	Burkholderiales	Alcaligenaceae	Achromobacter	4	0	0	2	0	0	0	0	1	0	0	8	5	3	3	0	0	0	0	0	0	0	0	0	0	0	0	0	0	0	0	0	0	0	0	13
Proteobacteria	Gammaproteobacteria	Burkholderiales	Comamonadaceae	Aquabacterium	9	0	16	6	0	0	0	0	0	0	9	11	8	6	99	0	0	0	20	4	9	11	0	0	7	0	0	0	0	0	0	0	0	0	0	0
Proteobacteria	Gammaproteobacteria	Burkholderiales	Rhodocyclaceae	Azoarcus	0	0	0	0	0	0	0	0	0	0	0	0	0	0	0	0	0	0	0	0	0	0	0	0	0	21	8	13	0	0	83	0	0	0	0	0
Proteobacteria	Gammaproteobacteria	Burkholderiales	Rhodocyclaceae	Dechloromonas	2	0	6	0	5	0	0	10	0	0	162	22	21	0	14	17	4	20	39	14	10	22	0	6	0	0	0	0	0	0	0	0	0	0	55	0
Proteobacteria	Gammaproteobacteria	Burkholderiales	Rhodocyclaceae	Ferribacterium	0	0	0	0	0	0	0	0	0	0	0	0	0	0	0	0	0	0	0	0	0	0	0	5	0	0	0	0	0	0	0	0	0	0	0	0
Proteobacteria	Gammaproteobacteria	Burkholderiales	Rhodocyclaceae	Thauera	0	3	0	0	0	0	0	2	0	8	2	2	0	0	0	1	0	0	0	0	0	0	0	0	5	0	1	0	0	0	0	0	0	0	0	0
Proteobacteria	Gammaproteobacteria	Xanthomonadales	Xanthomonadaceae	Stenotrophomonas	33	19	38	20	39	13	24	15	10	44	67	83	45	23	106	22	37	17	24	25	41	32	0	10	5	4	11	11	17	11	0	0	0	0	31	35

## Sheet: Nitrogen fixation
Phylum	Class	Order	Family	Genus	V11	V14	V15	V21	V24	V25	V32	V33	V35	M11	M12	M14	M23	M24	M25	M33	M34	M35	PA11	PA12	PA15	PA21	PA22	PA24	PA32	PA34	PA35	PD11	PD13	PD15	PD22	PD23	PD24	PD32	PD33	PD34
Firmicutes	Clostridia	Clostridiales	Clostridiaceae	Clostridium_sensu_stricto_12	0	0	0	0	0	0	0	9	0	0	0	0	0	0	0	0	0	0	0	0	0	0	0	0	0	0	0	0	0	0	0	0	0	0	0	0
Proteobacteria	Alphaproteobacteria	Rhizobiales	Beijerinckiaceae	Methylocystis	0	0	0	0	0	0	0	0	0	19	0	0	0	0	0	0	0	0	0	0	0	57	0	13	0	45	37	0	0	0	0	0	0	0	0	0
Proteobacteria	Alphaproteobacteria	Rhizobiales	Beijerinckiaceae	uncultured	0	0	0	0	0	0	0	0	0	0	0	0	0	0	0	0	0	0	0	0	0	0	0	0	0	0	0	0	0	0	0	12	0	0	0	9
Proteobacteria	Alphaproteobacteria	Rhizobiales	Rhizobiaceae	Ensifer	40	30	17	17	60	18	18	23	0	75	55	32	62	52	40	27	67	39	15	29	26	46	0	0	0	0	0	0	0	0	0	0	0	0	16	0
Proteobacteria	Alphaproteobacteria	Rhizobiales	Xanthobacteraceae	Bradyrhizobium	267	300	337	304	304	257	352	409	400	311	416	340	375	424	441	440	409	402	730	755	725	327	512	317	355	321	399	370	398	307	384	531	583	458	581	427
Proteobacteria	Alphaproteobacteria	Rhodospirillales	Magnetospirillaceae	Telmatospirillum	0	0	0	0	0	0	0	0	0	0	0	0	0	0	0	0	0	0	0	0	0	0	0	0	0	0	0	0	0	0	0	0	0	9	0	0
Proteobacteria	Gammaproteobacteria	Burkholderiales	Burkholderiaceae	Cupriavidus	60	208	99	46	103	26	114	39	31	185	51	46	63	132	147	83	65	54	381	91	55	121	15	40	52	15	26	11	0	3	4	4	12	16	16	29
Proteobacteria	Gammaproteobacteria	Burkholderiales	Rhodocyclaceae	Azovibrio	13	2	0	0	6	3	0	3	0	9	12	14	7	11	0	0	6	0	0	0	5	6	0	0	0	0	0	0	0	0	1	0	0	2	6	0

## Sheet: Nitrate reduction
Phylum	Class	Order	Family	Genus	V11	V14	V15	V21	V24	V25	V32	V33	V35	M11	M12	M14	M23	M24	M25	M33	M34	M35	PA11	PA12	PA15	PA21	PA22	PA24	PA32	PA34	PA35	PD11	PD13	PD15	PD22	PD23	PD24	PD32	PD33	PD34
Actinobacteriota	Actinobacteria	Frankiales	Sporichthyaceae	Sporichthya	0	15	0	0	0	0	0	0	0	0	0	0	0	0	0	0	0	0	0	0	0	0	0	0	0	0	0	0	0	0	0	0	0	0	0	0
Actinobacteriota	Actinobacteria	Micromonosporales	Micromonosporaceae	Hamadaea	42	63	99	126	63	58	53	106	81	22	4	0	0	50	95	188	53	65	53	16	9	0	0	0	0	0	0	0	0	0	0	0	0	0	0	0
Actinobacteriota	Actinobacteria	Pseudonocardiales	Pseudonocardiaceae	Kutzneria	0	0	0	0	0	6	18	0	0	0	0	0	0	0	0	0	0	0	0	0	0	0	0	0	0	0	0	0	0	0	0	0	0	0	0	0
Actinobacteriota	Rubrobacteria	Rubrobacterales	Rubrobacteriaceae	Rubrobacter	23	114	16	35	122	22	0	6	22	33	42	29	48	48	71	47	27	50	0	0	19	26	0	0	0	0	0	0	0	0	0	0	0	0	2	12
Bacteroidota	Bacteroidia	Cytophagales	Spirosomaceae	Emticicia	0	0	0	0	0	0	0	0	0	0	0	0	0	0	5	0	0	0	8	0	0	0	0	0	0	0	0	0	0	0	0	0	0	0	0	0
Campilobacterota	Campylobacteria	Campylobacterales	Campylobacteraceae	Campylobacter	0	0	0	0	0	0	0	0	0	4	0	0	0	0	0	0	0	0	0	0	0	0	0	0	0	0	0	0	0	0	0	0	0	0	0	0
Campilobacterota	Campylobacteria	Campylobacterales	Helicobacteraceae	Wolinella	0	0	0	0	0	0	0	0	0	0	0	0	0	0	0	0	0	0	0	0	0	0	2	0	0	0	3	0	0	0	2	0	0	0	0	0
Desulfobacterota	Desulfovibrionia	Desulfovibrionales	Desulfovibrionaceae	Bilophila	0	0	0	0	0	0	0	0	0	4	0	0	0	0	0	0	0	0	0	0	0	9	0	0	0	0	0	0	0	0	0	17	0	0	0	2
Desulfobacterota	Desulfovibrionia	Desulfovibrionales	Desulfovibrionaceae	Desulfovibrio	0	0	0	0	0	0	0	5	0	0	0	0	0	0	0	0	0	0	0	0	0	0	0	0	0	0	0	0	0	0	0	0	0	0	0	0
Firmicutes	Bacilli	Bacillales	Bacillaceae	Bacillus	7	0	0	0	23	0	0	0	0	10	39	0	22	13	0	11	45	0	0	0	11	8	7	0	0	16	0	0	0	0	0	0	0	0	0	0
Firmicutes	Bacilli	Paenibacillales	Paenibacillaceae	Paenibacillus	0	0	0	0	1	0	0	0	0	0	0	0	0	0	0	0	0	0	0	0	0	5	0	0	12	0	0	0	0	0	0	0	0	0	0	0
Firmicutes	Clostridia	Lachnospirales	Lachnospiraceae	Anaerostipes	56	8	19	0	0	0	0	0	0	0	3	10	79	8	24	0	0	0	0	0	0	0	0	20	6	0	16	55	29	70	12	260	0	0	0	23
Firmicutes	Negativicutes	Veillonellales-Selenomonadales	Veillonellaceae	Veillonella	0	0	0	0	0	0	0	0	0	1	0	0	0	0	0	0	0	0	0	0	0	0	13	0	0	0	0	91	0	0	0	10	0	0	0	0
Planctomycetota	Planctomycetes	Planctomycetales	Schlesneriaceae	Schlesneria	0	0	0	0	0	0	2	0	0	0	0	0	4	0	0	0	0	0	0	0	0	0	0	0	0	0	0	0	0	0	0	0	0	0	0	0
Proteobacteria	Alphaproteobacteria	Ferrovibrionales	Ferrovibrionaceae	Ferrovibrio	0	0	0	0	0	0	0	0	0	0	0	0	0	0	0	0	0	0	0	0	2	0	0	0	0	0	0	0	0	0	0	0	0	0	0	0
Proteobacteria	Alphaproteobacteria	Rhizobiales	Rhizobiaceae	Ensifer	40	30	17	17	60	18	18	23	0	75	55	32	62	52	40	27	67	39	15	29	26	46	0	0	0	0	0	0	0	0	0	0	0	0	16	0
Proteobacteria	Alphaproteobacteria	Rhizobiales	Xanthobacteraceae	Rhodoplanes	37	62	39	50	62	13	41	71	51	66	15	10	39	55	42	66	74	17	45	54	79	65	88	7	32	17	30	14	0	0	19	8	14	10	13	4
Proteobacteria	Alphaproteobacteria	Rhodobacterales	Rhodobacteraceae	Paracoccus	3	0	0	0	0	0	0	0	0	0	2	0	0	0	7	0	0	0	0	0	0	0	0	0	0	0	0	0	0	0	0	0	0	0	0	0
Proteobacteria	Gammaproteobacteria	Aeromonadales	Aeromonadaceae	Aeromonas	9	0	0	0	0	0	0	0	2	11	21	7	14	0	10	9	0	6	10	0	0	0	0	5	1	0	0	6	0	0	0	0	14	0	0	0
Proteobacteria	Gammaproteobacteria	Burkholderiales	Alcaligenaceae	Achromobacter	4	0	0	2	0	0	0	0	1	0	0	8	5	3	3	0	0	0	0	0	0	0	0	0	0	0	0	0	0	0	0	0	0	0	0	13
Proteobacteria	Gammaproteobacteria	Burkholderiales	Burkholderiaceae	Cupriavidus	60	208	99	46	103	26	114	39	31	185	51	46	63	132	147	83	65	54	381	91	55	121	15	40	52	15	26	11	0	3	4	4	12	16	16	29
Proteobacteria	Gammaproteobacteria	Burkholderiales	Comamonadaceae	Aquabacterium	9	0	16	6	0	0	0	0	0	0	9	11	8	6	99	0	0	0	20	4	9	11	0	0	7	0	0	0	0	0	0	0	0	0	0	0
Proteobacteria	Gammaproteobacteria	Burkholderiales	Comamonadaceae	Ideonella	10	13	0	0	0	11	0	0	19	12	0	25	2	0	19	10	0	28	23	5	19	11	0	2	0	14	0	15	0	8	10	0	0	0	8	21
Proteobacteria	Gammaproteobacteria	Burkholderiales	Rhodocyclaceae	Azoarcus	0	0	0	0	0	0	0	0	0	0	0	0	0	0	0	0	0	0	0	0	0	0	0	0	0	21	8	13	0	0	83	0	0	0	0	0
Proteobacteria	Gammaproteobacteria	Burkholderiales	Rhodocyclaceae	Dechloromonas	2	0	6	0	5	0	0	10	0	0	162	22	21	0	14	17	4	20	39	14	10	22	0	6	0	0	0	0	0	0	0	0	0	0	55	0
Proteobacteria	Gammaproteobacteria	Burkholderiales	Rhodocyclaceae	Ferribacterium	0	0	0	0	0	0	0	0	0	0	0	0	0	0	0	0	0	0	0	0	0	0	0	5	0	0	0	0	0	0	0	0	0	0	0	0
Proteobacteria	Gammaproteobacteria	Burkholderiales	Rhodocyclaceae	Thauera	0	3	0	0	0	0	0	2	0	8	2	2	0	0	0	1	0	0	0	0	0	0	0	0	5	0	1	0	0	0	0	0	0	0	0	0
Proteobacteria	Gammaproteobacteria	Burkholderiales	Sutterellaceae	Sutterella	0	0	0	0	0	0	0	0	0	0	0	0	0	0	0	0	0	0	0	0	0	0	0	0	0	0	0	0	4	0	0	0	0	0	0	0
Proteobacteria	Gammaproteobacteria	Enterobacterales	Enterobacteriaceae	Enterobacter	0	16	0	0	0	0	50	14	0	0	0	0	0	21	16	33	11	0	51	0	15	0	0	0	0	0	8	0	0	0	0	0	0	0	0	0
Proteobacteria	Gammaproteobacteria	Enterobacterales	Enterobacteriaceae	Klebsiella	0	0	0	0	0	0	0	0	0	0	0	0	0	0	0	0	0	0	0	0	0	0	0	0	0	0	50	34	0	0	0	0	0	0	0	0
Proteobacteria	Gammaproteobacteria	Pasteurellales	Pasteurellaceae	Haemophilus	0	0	0	0	0	0	0	0	0	0	151	7	0	0	0	0	0	0	0	0	0	0	0	0	0	0	0	210	0	14	29	6	0	0	148	6
Proteobacteria	Gammaproteobacteria	Vibrionales	Vibrionaceae	Vibrio	0	0	0	0	0	0	0	2	0	0	0	0	0	0	0	0	0	0	0	0	0	0	0	0	0	0	0	0	0	0	0	0	0	0	0	0
Proteobacteria	Gammaproteobacteria	Xanthomonadales	Xanthomonadaceae	Stenotrophomonas	33	19	38	20	39	13	24	15	10	44	67	83	45	23	106	22	37	17	24	25	41	32	0	10	5	4	11	11	17	11	0	0	0	0	31	35
Verrucomicrobiota	Verrucomicrobiae	Opitutales	Opitutaceae	Opitutus	62	87	87	58	65	27	70	77	70	53	40	23	72	53	87	50	59	33	92	45	40	21	0	0	36	26	48	21	29	13	34	24	0	15	8	24

## Sheet: Methylotrophy
Phylum	Class	Order	Family	Genus	V11	V14	V15	V21	V24	V25	V32	V33	V35	M11	M12	M14	M23	M24	M25	M33	M34	M35	PA11	PA12	PA15	PA21	PA22	PA24	PA32	PA34	PA35	PD11	PD13	PD15	PD22	PD23	PD24	PD32	PD33	PD34
Actinobacteriota	MB-A2-108	MB-A2-108	MB-A2-108	MB-A2-108	0	0	0	0	0	0	0	0	0	0	0	0	0	0	0	0	0	0	22	0	27	0	0	0	20	0	0	0	0	0	0	0	0	0	0	0
Methylomirabilota	Methylomirabilia	Methylomirabilales	Methylomirabilaceae	Candidatus_Methylomirabilis	0	0	0	0	0	0	0	0	0	5	0	0	0	0	0	0	0	0	0	0	0	0	0	0	0	0	0	0	0	0	0	0	0	0	0	0
Proteobacteria	Alphaproteobacteria	Rhizobiales	Beijerinckiaceae	Methylocystis	0	0	0	0	0	0	0	0	0	19	0	0	0	0	0	0	0	0	0	0	0	57	0	13	0	45	37	0	0	0	0	0	0	0	0	0
Proteobacteria	Alphaproteobacteria	Rhizobiales	Beijerinckiaceae	uncultured	0	0	0	0	0	0	0	0	0	0	0	0	0	0	0	0	0	0	0	0	0	0	0	0	0	0	0	0	0	0	0	12	0	0	0	9
Proteobacteria	Alphaproteobacteria	Rhizobiales	Rhizobiales_Incertae_Sedis	Bauldia	28	0	0	29	0	52	62	54	17	24	0	0	44	0	0	0	0	43	4	71	14	0	42	0	19	0	0	0	0	0	0	0	0	0	32	49
Proteobacteria	Alphaproteobacteria	Rhodobacterales	Rhodobacteraceae	Paracoccus	3	0	0	0	0	0	0	0	0	0	2	0	0	0	7	0	0	0	0	0	0	0	0	0	0	0	0	0	0	0	0	0	0	0	0	0
Proteobacteria	Gammaproteobacteria	Burkholderiales	Methylophilaceae	Methylobacillus	0	0	0	0	0	0	0	0	0	0	0	0	0	0	0	0	0	0	0	0	0	0	0	0	0	0	0	4	0	0	0	0	0	0	0	0
Proteobacteria	Gammaproteobacteria	Burkholderiales	Methylophilaceae	Methylophilaceae	2	0	0	0	0	0	0	0	0	0	0	1	7	0	0	0	0	0	0	0	0	0	0	0	0	4	0	0	20	0	0	0	0	0	2	0
Proteobacteria	Gammaproteobacteria	Burkholderiales	Methylophilaceae	Methylophilus	0	0	0	0	0	0	0	0	0	0	0	0	0	0	0	0	0	0	3	0	0	0	0	0	0	0	0	0	0	0	0	0	0	0	0	0
Proteobacteria	Gammaproteobacteria	Burkholderiales	Methylophilaceae	Methylotenera	0	0	10	0	0	0	0	1	3	0	0	0	0	0	9	0	0	0	0	0	0	0	0	0	0	0	0	15	0	0	0	0	0	0	0	0
Proteobacteria	Gammaproteobacteria	Burkholderiales	Methylophilaceae	MM2	0	0	0	0	0	0	0	0	0	0	0	0	0	0	0	0	0	0	0	0	0	0	0	0	0	0	0	8	0	0	0	0	0	0	0	0
Proteobacteria	Gammaproteobacteria	Burkholderiales	Methylophilaceae	uncultured	0	0	0	0	0	0	5	0	0	23	3	1	5	0	2	0	2	4	22	0	0	27	0	0	5	0	14	0	0	0	3	0	0	0	0	0
Proteobacteria	Gammaproteobacteria	Burkholderiales	Nitrosomonadaceae	MND1	0	0	0	0	0	0	0	0	0	0	0	0	0	0	0	0	0	0	0	0	0	0	0	0	0	0	0	0	0	0	2	2	0	0	0	0
Proteobacteria	Gammaproteobacteria	Methylococcales	Methylococcaceae	uncultured	0	0	0	0	0	0	0	0	0	0	0	0	0	0	0	0	0	0	0	0	0	0	0	0	0	0	0	25	0	0	0	0	0	0	0	0
Proteobacteria	Gammaproteobacteria	Methylococcales	Methylococcaceae	Methylogaea	0	0	0	0	0	0	0	0	0	0	0	0	0	0	0	0	0	0	0	0	0	0	0	0	0	4	0	0	0	0	0	0	0	0	0	0
Proteobacteria	Gammaproteobacteria	Methylococcales	Methylomonadaceae	uncultured	0	0	0	0	0	0	0	0	0	4	0	0	0	9	0	0	0	5	0	0	0	16	0	0	0	0	0	0	9	0	15	0	0	0	0	0
Proteobacteria	Gammaproteobacteria	Methylococcales	Methylomonadaceae	Methylobacter	0	0	0	0	0	0	0	0	0	23	0	0	0	0	0	4	0	0	0	7	0	30	0	11	0	4	0	0	0	0	0	0	0	0	0	0
Proteobacteria	Gammaproteobacteria	Methylococcales	Methylomonadaceae	Methylomicrobium	0	0	0	0	0	0	0	0	0	0	0	0	0	0	0	0	0	0	0	0	0	0	0	0	0	0	0	12	0	0	16	0	0	0	0	0
Proteobacteria	Gammaproteobacteria	Methylococcales	Methylomonadaceae	Methylomonas	5	0	0	0	0	0	0	0	0	0	10	31	7	0	0	0	0	0	0	0	0	0	0	0	0	18	0	75	0	12	13	0	0	0	9	21
Proteobacteria	Gammaproteobacteria	Steroidobacterales	Steroidobacteraceae	uncultured	0	0	0	0	0	0	0	0	0	9	19	0	0	0	0	0	0	0	0	0	2	20	0	0	0	0	0	0	0	0	0	0	0	0	14	0
Thermoplasmatota	Thermoplasmata	Methanomassiliicoccales	Methanomassiliicoccaceae	Methanomassiliicoccus	0	0	0	0	0	0	0	0	0	0	0	0	0	0	0	0	0	0	0	2	0	6	0	0	0	0	0	0	0	0	0	0	0	0	0	0
Thermoplasmatota	Thermoplasmata	Methanomassiliicoccales	Methanomassiliicoccaceae	uncultured	0	0	0	0	0	0	0	0	0	0	0	0	0	0	0	0	0	0	0	0	0	9	0	0	0	0	0	0	0	0	0	0	0	0	0	0
Thermoplasmatota	Thermoplasmata	Methanomassiliicoccales	Methanomethylophilaceae	uncultured	0	2	0	0	0	0	0	0	0	0	0	0	0	0	0	0	0	0	0	0	0	0	0	0	0	0	0	0	0	0	0	0	0	0	0	0
Thermoplasmatota	Thermoplasmata	Methanomassiliicoccales	uncultured	uncultured	0	0	0	0	0	5	0	2	7	0	6	12	43	8	0	0	0	0	2	0	0	89	0	0	0	0	27	0	0	14	0	0	0	0	27	24

## Sheet: Hydrocarbon_degradation
Phylum	Class	Order	Family	Genus	V11	V14	V15	V21	V24	V25	V32	V33	V35	M11	M12	M14	M23	M24	M25	M33	M34	M35	PA11	PA12	PA15	PA21	PA22	PA24	PA32	PA34	PA35	PD11	PD13	PD15	PD22	PD23	PD24	PD32	PD33	PD34
Actinobacteriota	Actinobacteria	Corynebacteriales	Nocardiaceae	Rhodococcus	0	55	0	17	43	0	23	54	25	25	42	53	74	140	39	45	116	62	62	112	99	36	25	0	18	16	24	0	0	0	0	0	0	0	0	13
Actinobacteriota	MB-A2-108	MB-A2-108	MB-A2-108	MB-A2-108	0	0	0	0	0	0	0	0	0	0	0	0	0	0	0	0	0	0	22	0	27	0	0	0	20	0	0	0	0	0	0	0	0	0	0	0
Methylomirabilota	Methylomirabilia	Methylomirabilales	Methylomirabilaceae	Candidatus_Methylomirabilis	0	0	0	0	0	0	0	0	0	5	0	0	0	0	0	0	0	0	0	0	0	0	0	0	0	0	0	0	0	0	0	0	0	0	0	0
Proteobacteria	Alphaproteobacteria	Rhizobiales	Beijerinckiaceae	Methylocystis	0	0	0	0	0	0	0	0	0	19	0	0	0	0	0	0	0	0	0	0	0	57	0	13	0	45	37	0	0	0	0	0	0	0	0	0
Proteobacteria	Alphaproteobacteria	Rhizobiales	Beijerinckiaceae	uncultured	0	0	0	0	0	0	0	0	0	0	0	0	0	0	0	0	0	0	0	0	0	0	0	0	0	0	0	0	0	0	0	12	0	0	0	9
Proteobacteria	Alphaproteobacteria	Rhizobiales	Rhizobiales_Incertae_Sedis	Bauldia	28	0	0	29	0	52	62	54	17	24	0	0	44	0	0	0	0	43	4	71	14	0	42	0	19	0	0	0	0	0	0	0	0	0	32	49
Proteobacteria	Gammaproteobacteria	Burkholderiales	Nitrosomonadaceae	MND1	0	0	0	0	0	0	0	0	0	0	0	0	0	0	0	0	0	0	0	0	0	0	0	0	0	0	0	0	0	0	2	2	0	0	0	0
Proteobacteria	Gammaproteobacteria	Methylococcales	Methylococcaceae	uncultured	0	0	0	0	0	0	0	0	0	0	0	0	0	0	0	0	0	0	0	0	0	0	0	0	0	0	0	25	0	0	0	0	0	0	0	0
Proteobacteria	Gammaproteobacteria	Methylococcales	Methylococcaceae	Methylogaea	0	0	0	0	0	0	0	0	0	0	0	0	0	0	0	0	0	0	0	0	0	0	0	0	0	4	0	0	0	0	0	0	0	0	0	0
Proteobacteria	Gammaproteobacteria	Methylococcales	Methylomonadaceae	uncultured	0	0	0	0	0	0	0	0	0	4	0	0	0	9	0	0	0	5	0	0	0	16	0	0	0	0	0	0	9	0	15	0	0	0	0	0
Proteobacteria	Gammaproteobacteria	Methylococcales	Methylomonadaceae	Methylobacter	0	0	0	0	0	0	0	0	0	23	0	0	0	0	0	4	0	0	0	7	0	30	0	11	0	4	0	0	0	0	0	0	0	0	0	0
Proteobacteria	Gammaproteobacteria	Methylococcales	Methylomonadaceae	Methylomicrobium	0	0	0	0	0	0	0	0	0	0	0	0	0	0	0	0	0	0	0	0	0	0	0	0	0	0	0	12	0	0	16	0	0	0	0	0
Proteobacteria	Gammaproteobacteria	Methylococcales	Methylomonadaceae	Methylomonas	5	0	0	0	0	0	0	0	0	0	10	31	7	0	0	0	0	0	0	0	0	0	0	0	0	18	0	75	0	12	13	0	0	0	9	21
Proteobacteria	Gammaproteobacteria	Oceanospirillales	Halomonadaceae	Halomonas	0	0	0	0	0	0	0	0	0	0	1	0	0	0	2	0	0	0	1	0	0	0	0	0	0	0	0	0	0	0	0	0	0	0	0	0
Proteobacteria	Gammaproteobacteria	Steroidobacterales	Steroidobacteraceae	uncultured	0	0	0	0	0	0	0	0	0	9	19	0	0	0	0	0	0	0	0	0	2	20	0	0	0	0	0	0	0	0	0	0	0	0	14	0

[truncated: 7 more sheets: Predatory or exoparasitic, Chemoheterotrophy, Human pathogens, Human associated, Fermentation, Aromatic compound degradation, Animal_parasites_or_symbionts]
