# Supplementary material for: Soil bacteria and fungi communities are shaped by elevation influences in Colombian forest and páramo natural ecosystems
Source: Int Microbiol. 2023 Jul 17;27(2):377–91. doi: 10.1007/s10123-023-00392-8 (PMC10991037; doi:10.1007/s10123-023-00392-8)
Supplement: Supplementary file 1 — ESM 1 [file 10123_2023_392_MOESM1_ESM.zip › Supplementary Table S8.xlsx]

## Sheet: Hoja1
ASV	V11	V14	V15	V21	V24	V25	V32	V33	V35	M11	M12	M14	M23	M24	M25	M33	M34	M35	PA11	PA12	PA15	PA21	PA22	PA24	PA32	PA34	PA35	PD11	PD13	PD15	PD22	PD23	PD24	PD32	PD33	PD34	Guild	Phylum	Class	Order	Family	Genus
000dcb844505c14bb567458959b4f913	0	0	0	0	0	0	0	0	0	0	0	0	0	0	0	0	0	0	0	0	0	0	0	6	0	0	17	0	0	0	0	0	0	0	0	0	Animal Pathogen-Endophyte-Fungal Parasite	Ascomycota	Sordariomycetes	Hypocreales	Nectriaceae	Fusarium
0041fde3c3a348d11dae311dd5205f66	0	0	0	0	0	0	0	0	0	0	0	0	0	0	0	0	0	0	0	14	0	0	0	0	0	0	0	0	0	0	0	0	0	0	0	0	Undefined Saprotroph	Ascomycota	Leotiomycetes	Helotiales	Helotiales_fam_Incertae_sedis	Leohumicola
0076ed017c505f4ed37afc7be2a1cb8d	0	0	0	0	0	0	0	0	0	0	0	0	0	0	0	0	0	0	0	131	0	0	0	0	0	0	0	0	0	0	0	0	0	0	0	0	Animal Pathogen-Endophyte-Fungal Parasite	Ascomycota	Sordariomycetes	Hypocreales	Nectriaceae	Dactylonectria
00dbc04733d039715d4f15dbcaf7fad4	0	0	0	0	0	0	0	0	0	0	0	0	0	0	0	0	0	0	0	0	0	0	0	0	0	163	0	0	0	0	0	0	0	0	0	0	Animal Pathogen-Endophyte-Fungal Parasite	Ascomycota	Sordariomycetes	Hypocreales	Nectriaceae	Ilyonectria
00e48119a440a40523fc713fcc3ea98b	16	0	7	0	0	0	0	0	0	0	0	0	0	0	0	0	0	0	0	0	0	0	0	0	0	0	0	0	0	0	0	0	0	0	0	11	Animal Pathogen-Endophyte-Fungal Parasite	Ascomycota	Sordariomycetes	Hypocreales	Nectriaceae	Fusarium
00ed572e4a22d661764a5451c6452084	0	0	0	0	0	0	0	0	0	0	0	0	0	0	0	0	0	0	0	0	0	0	0	0	0	0	0	0	0	0	0	0	1	0	0	0	Undefined Saprotroph	Ascomycota	Sordariomycetes	Xylariales	Amphisphaeriaceae	Unassigned
00f2293a73bbb774e8ffb23cf5b5d2da	0	0	0	0	0	0	2	0	0	0	0	0	0	0	0	0	0	0	0	0	0	0	0	0	0	0	0	0	0	0	0	0	0	0	0	0	Undefined Saprotroph	Ascomycota	Leotiomycetes	Helotiales	Helotiales_fam_Incertae_sedis	Spirosphaera
01758e1840f3734fb61d50d717b90621	0	0	0	0	0	0	0	0	0	0	0	0	0	0	0	0	0	0	0	0	0	0	0	0	0	26	0	0	0	0	0	0	0	0	0	0	Animal Pathogen-Endophyte-Fungal Parasite	Ascomycota	Sordariomycetes	Hypocreales	Nectriaceae	Sarcopodium
0198fa14595356ef52cf257ef3c8b870	0	0	0	0	0	0	0	0	0	0	0	0	0	0	0	0	0	0	0	0	0	28	0	0	0	0	0	0	0	0	0	0	0	0	0	0	Endophyte-Epiphyte-Fungal Parasite-Insect Parasite	Ascomycota	Sordariomycetes	Hypocreales	Clavicipitaceae	Unassigned
01c7aa4a361d87adb1e094a17aff64d9	0	0	0	0	0	0	0	0	0	0	0	0	84	0	0	0	0	0	0	0	0	0	0	0	0	0	0	0	0	0	0	0	0	0	0	0	Endophyte-Epiphyte-Fungal Parasite-Insect Parasite	Ascomycota	Sordariomycetes	Hypocreales	Clavicipitaceae	Metarhizium
01d2eaa3787e48803574b09afc6b6d69	0	0	0	0	0	0	0	0	0	0	0	0	0	0	0	0	0	0	0	8	7	64	6	4	6	9	0	0	0	0	0	0	7	0	0	0	Animal Pathogen-Endophyte-Fungal Parasite	Ascomycota	Sordariomycetes	Hypocreales	Nectriaceae	Acremoniopsis
01e13935ed8f5806aa582c7de8c8cfcc	0	0	0	0	0	0	0	0	0	0	0	0	0	0	0	0	0	0	0	0	0	0	8	0	0	0	0	0	0	0	0	0	0	0	0	0	Animal Pathogen-Endophyte-Fungal Parasite	Ascomycota	Sordariomycetes	Hypocreales	Nectriaceae	Dactylonectria
02118f5f5da6afa4d2341b3da1a88cc3	0	0	0	0	0	0	0	0	0	0	0	0	0	0	0	0	0	0	0	0	0	0	0	0	0	0	5	0	0	0	0	0	0	0	0	0	Undefined Saprotroph	Ascomycota	Sordariomycetes	Sordariales	Lasiosphaeriaceae	Cladorrhinum
02383d194d8080d23c60251e56d461ba	0	0	0	9	0	5	0	0	0	0	0	0	0	0	0	0	0	0	0	0	0	0	0	0	0	0	0	0	0	0	0	0	0	0	0	0	Wood Saprotroph	Ascomycota	Dothideomycetes	Pleosporales	Melanommataceae	Farlowiella
0244cb4de41adffcf26a68d6b9972125	0	0	0	0	0	0	0	0	0	0	0	0	0	0	0	0	0	0	0	0	0	0	0	0	0	0	0	49	0	0	0	0	0	0	0	0	Animal Pathogen-Fungal Parasite-Undefined Saprotroph	Ascomycota	Eurotiomycetes	Chaetothyriales	Herpotrichiellaceae	Unassigned
025ec6a5df499e949a5928a3012c66ee	14	0	0	0	0	0	0	0	0	0	0	0	29	0	24	0	0	0	0	0	0	0	0	0	0	0	0	0	0	0	0	0	0	0	0	0	Animal Pathogen-Endophyte-Fungal Parasite	Ascomycota	Sordariomycetes	Hypocreales	Nectriaceae	Unassigned
029b3ac682d76638e6721e7d543eb010	0	0	0	0	2	0	0	0	0	0	0	0	0	0	0	0	0	0	0	0	0	0	0	0	0	0	0	0	0	0	0	0	0	0	0	0	Undefined Saprotroph	Ascomycota	Saccharomycetes	Saccharomycetales	Debaryomycetaceae	Debaryomyces
029cb3550bc08cc8562db7e24ec81d02	0	0	0	0	0	0	0	0	0	0	0	0	0	0	0	0	0	0	0	0	0	0	0	0	0	0	12	0	0	0	0	0	0	0	0	0	Animal Pathogen-Endophyte-Fungal Parasite	Ascomycota	Sordariomycetes	Hypocreales	Nectriaceae	Ilyonectria
0335868d2fa3c285c9f881a74ede844c	0	0	0	0	0	0	0	0	0	0	0	0	0	0	0	0	0	0	0	0	0	0	0	0	0	8	0	0	0	0	0	0	0	0	0	0	Endophyte-Epiphyte-Fungal Parasite-Insect Parasite	Ascomycota	Sordariomycetes	Hypocreales	Clavicipitaceae	Paecilomyces
0339e33ed79cec8ce2b05c5338aced3c	0	0	0	0	0	0	0	0	0	0	0	0	0	0	0	0	0	0	0	0	0	0	0	0	6	0	0	0	0	0	0	0	0	0	0	0	Undefined Saprotroph	Ascomycota	Sordariomycetes	Sordariales	Lasiosphaeriaceae	Cladorrhinum
0375a4372b453b16d75fd6670c983094	0	0	0	0	0	0	0	0	0	0	0	0	0	0	5	1	0	49	0	0	0	2	0	0	3	0	3	2	6	0	0	0	0	0	0	0	Animal Pathogen-Fungal Parasite-Undefined Saprotroph	Ascomycota	Eurotiomycetes	Chaetothyriales	Herpotrichiellaceae	Unassigned
0387a57290ad9d04836c042799250fae	0	0	0	0	0	0	0	0	0	0	0	0	0	0	0	0	0	0	0	0	0	0	0	17	0	0	0	0	0	0	0	0	0	0	0	0	Animal Pathogen-Endophyte-Fungal Parasite	Ascomycota	Sordariomycetes	Hypocreales	Nectriaceae	Volutella
038ab8ede19e470e58f363552160fa3f	12	0	0	0	0	0	0	0	0	75	0	0	61	0	0	0	0	0	0	0	0	0	0	0	0	0	0	0	0	0	0	0	0	0	0	0	Animal Pathogen-Endophyte-Fungal Parasite	Ascomycota	Sordariomycetes	Hypocreales	Nectriaceae	Fusarium
038fa1941d201f3b7c6107d8c7b5497b	0	0	0	0	0	0	0	0	0	0	0	0	0	0	0	0	0	0	0	0	6	0	0	0	0	0	0	0	0	0	0	0	0	0	0	0	Animal Pathogen-Endophyte-Fungal Parasite	Ascomycota	Sordariomycetes	Hypocreales	Nectriaceae	Atractium
03a8ae8cad693ff78bb6eabd91041b0a	0	0	0	0	0	0	0	0	0	0	0	0	0	0	0	0	0	0	0	0	0	0	0	158	0	0	0	0	0	0	0	0	0	0	0	0	Animal Pathogen-Endophyte-Fungal Parasite	Ascomycota	Sordariomycetes	Hypocreales	Nectriaceae	Ilyonectria
03ac3e41c874bc2bafc96f7e62b1dd1b	0	0	0	103	0	0	0	0	0	0	0	0	97	0	0	0	114	0	0	0	0	0	0	0	0	0	0	0	0	0	0	0	0	0	0	0	Endophyte-Epiphyte-Fungal Parasite-Insect Parasite	Ascomycota	Sordariomycetes	Hypocreales	Clavicipitaceae	Pochonia
03f227cae11fd361161b13f37a4a2996	0	0	0	0	0	0	0	0	0	0	0	0	0	0	0	0	0	0	0	0	0	0	0	50	0	0	0	0	0	0	0	0	0	0	0	0	Animal Pathogen-Endophyte-Fungal Parasite	Ascomycota	Sordariomycetes	Hypocreales	Nectriaceae	Volutella
04769a1841e311759ee4c3dbbce7c908	0	0	0	0	0	0	0	0	0	0	15	0	0	0	0	0	0	0	0	0	0	0	0	0	0	0	0	0	0	0	0	0	0	0	0	0	Undefined Saprotroph	Ascomycota	Dothideomycetes	Pleosporales	Morosphaeriaceae	Acrocalymma
0497f6366af3fe29bd01118b9bf7e258	0	0	0	0	0	0	0	0	0	0	0	0	0	0	0	0	0	0	0	0	0	0	0	0	6	0	0	0	0	0	0	0	0	0	0	0	Undefined Saprotroph	Ascomycota	Dothideomycetes	Pleosporales	Morosphaeriaceae	Acrocalymma
04a69612f9c438859186e8d0f788eb39	0	0	0	0	0	0	0	0	0	0	0	0	0	0	0	0	0	0	0	0	0	0	0	0	0	0	0	0	0	0	0	0	0	0	59	0	Animal Pathogen-Endophyte-Fungal Parasite	Ascomycota	Sordariomycetes	Hypocreales	Nectriaceae	Dactylonectria
05600a22e34b00dbfce115b18a4fcc1e	49	112	0	155	66	0	0	0	0	0	0	0	0	0	0	0	0	0	0	0	0	0	0	0	0	0	0	0	0	0	0	0	0	0	0	0	Animal Pathogen-Endophyte-Fungal Parasite	Ascomycota	Sordariomycetes	Hypocreales	Nectriaceae	Fusarium
0648c5d40bb83b43aeb553843c527742	0	0	0	0	0	0	0	0	0	0	0	0	0	0	0	0	0	0	0	0	0	0	0	0	16	0	0	0	0	0	0	0	0	0	0	0	Animal Pathogen-Endophyte-Fungal Parasite	Ascomycota	Sordariomycetes	Hypocreales	Nectriaceae	Fusarium
065c3d6bda965f5d8397b267bdc18d4d	0	0	0	0	0	0	0	0	0	0	0	0	0	0	0	0	0	0	0	0	0	0	0	29	3	0	0	0	0	0	0	0	0	0	6	0	Animal Pathogen-Fungal Parasite-Undefined Saprotroph	Ascomycota	Eurotiomycetes	Chaetothyriales	Herpotrichiellaceae	Unassigned
06d474bd63674eb22c7315602f9a9823	0	0	0	0	0	0	0	0	0	0	13	0	0	0	0	0	0	8	11	0	0	0	21	70	57	0	20	7	8	5	0	0	0	10	41	49	Animal Pathogen	Ascomycota	Sordariomycetes	Xylariales	Xylariales_fam_Incertae_sedis	Phialemoniopsis
078de09767273cbef2bac62e4ed4f378	0	0	0	0	0	0	0	0	0	0	0	0	0	0	0	0	0	0	0	11	0	0	0	0	0	0	0	0	0	0	0	0	0	0	0	0	Animal Pathogen-Endophyte-Epiphyte	Ascomycota	Sordariomycetes	Hypocreales	Hypocreaceae	Trichoderma
07d37a756d0481da8c04d549c426f386	0	0	0	0	0	0	0	0	0	0	0	0	0	0	0	0	0	0	0	0	854	0	0	0	0	0	0	0	0	0	0	0	0	0	0	0	Endophyte-Epiphyte-Fungal Parasite-Insect Parasite	Ascomycota	Sordariomycetes	Hypocreales	Clavicipitaceae	Metarhizium
0816495303c6cb38264b551177cf3c0f	0	0	0	0	0	0	0	0	0	0	8	8	0	0	0	0	0	0	0	0	0	0	0	9	0	0	0	0	0	0	0	0	0	0	0	0	Animal Pathogen-Endophyte-Epiphyte	Ascomycota	Sordariomycetes	Hypocreales	Hypocreaceae	Trichoderma
086df04ce61f9a3705a9b45a52fb47ea	0	0	0	0	0	0	0	0	0	4	0	0	0	0	0	0	0	0	0	0	0	0	0	0	0	0	0	0	0	0	0	0	0	0	0	0	Undefined Saprotroph	Ascomycota	Dothideomycetes	Acrospermales	Acrospermales_fam_Incertae_sedis	Leptodiscella
0898b973e0ea83176c18658fe8ffe6f6	0	0	0	0	0	0	0	0	0	0	0	0	0	0	0	0	28	0	0	0	0	0	0	0	0	0	0	0	0	0	0	0	0	0	0	0	Undefined Saprotroph	Ascomycota	Eurotiomycetes	Eurotiales	Trichocomaceae	Talaromyces
08dcb36cdf146bfa48c8406c82aa7fc8	0	0	0	0	0	0	0	0	0	0	0	0	0	0	0	0	0	0	0	0	206	0	0	0	0	0	0	0	0	0	0	0	0	0	0	0	Animal Pathogen-Endophyte-Fungal Parasite	Ascomycota	Sordariomycetes	Hypocreales	Nectriaceae	Dactylonectria
0905a5c6fed347b01180cec8e9a74026	0	0	0	0	0	0	0	0	0	0	0	0	0	22	0	0	0	0	0	0	0	0	0	0	0	0	0	0	0	0	0	0	0	0	0	0	Endophyte-Epiphyte-Fungal Parasite-Insect Parasite	Ascomycota	Sordariomycetes	Hypocreales	Clavicipitaceae	Metarhizium
0959e39ebc13894a6d3fd075ef0a9e21	0	0	0	0	0	0	0	0	0	0	0	0	0	0	0	0	0	2	0	0	0	0	0	0	0	0	0	0	0	0	0	0	0	0	0	0	Wood Saprotroph	Ascomycota	Orbiliomycetes	Orbiliales	Orbiliaceae	Dactylaria
0972926210bac748223db341b8555b6a	0	0	0	0	0	252	0	0	0	0	0	0	0	0	0	0	0	0	0	0	0	0	0	0	0	0	0	0	0	0	0	0	0	0	0	0	Animal Pathogen-Fungal Parasite-Undefined Saprotroph	Ascomycota	Eurotiomycetes	Chaetothyriales	Herpotrichiellaceae	Phialophora
09b39de8f62f72620974c4382c9bd584	0	0	0	0	0	0	0	0	0	0	7	0	0	0	0	0	0	0	0	0	0	0	0	0	0	0	0	0	0	0	0	0	0	0	0	0	Animal Pathogen-Endophyte-Fungal Parasite	Ascomycota	Sordariomycetes	Hypocreales	Nectriaceae	Neonectria
09b912693489390821c852009739d529	0	0	0	0	0	0	0	0	0	0	0	0	0	0	0	0	0	9	10	19	32	14	93	14	57	12	5	7	0	0	0	0	0	9	0	8	Animal Pathogen	Ascomycota	Sordariomycetes	Hypocreales	Cordycipitaceae	Lecanicillium
0a01ae6cbaa24352b353c8ab40ce1df2	0	0	0	0	0	0	0	0	0	0	0	0	0	0	0	0	0	0	0	0	0	260	0	0	0	0	0	0	0	0	0	0	0	0	0	0	Endophyte-Plant Pathogen	Ascomycota	Sordariomycetes	Glomerellales	Plectosphaerellaceae	Plectosphaerella
0a179a7b17b3a9822a2b397a66bfa675	0	0	0	0	0	0	0	0	0	0	0	0	36	0	0	0	0	0	0	0	0	0	0	0	0	0	0	0	0	0	0	0	0	0	0	0	Undefined Saprotroph	Ascomycota	Sordariomycetes	Sordariales	Lasiosphaeriaceae	Cercophora
0a27f93315c518b2905d6847387fbc13	0	0	0	20	0	0	0	0	0	0	0	0	0	0	0	0	0	0	0	0	0	0	0	0	0	0	0	0	0	0	0	0	0	0	0	0	Animal Pathogen-Endophyte-Fungal Parasite	Ascomycota	Sordariomycetes	Hypocreales	Nectriaceae	Fusicolla
0a2abd23e156dcea085fbc0994b9aaab	0	0	0	0	0	0	0	0	5	0	0	0	0	0	0	0	0	0	0	0	0	0	0	0	0	0	0	0	0	0	0	0	0	0	0	0	Animal Pathogen-Endophyte-Fungal Parasite	Ascomycota	Sordariomycetes	Hypocreales	Nectriaceae	Gliocladiopsis
0a8da9b578d7bc7d6aca2f3cf31ccac9	0	0	0	0	0	0	0	0	0	0	0	0	0	0	0	0	0	0	0	27	0	0	0	0	0	0	0	0	0	0	0	0	0	0	0	0	Animal Pathogen-Endophyte-Fungal Parasite	Ascomycota	Sordariomycetes	Hypocreales	Nectriaceae	Ilyonectria
0ad89bbdbed0c8757b852e5e4da58257	0	0	0	0	0	0	0	0	0	0	0	0	0	0	0	0	0	0	0	0	0	0	0	0	0	0	24	0	0	0	0	0	0	0	0	0	Undefined Saprotroph	Ascomycota	Sordariomycetes	Sordariales	Lasiosphaeriaceae	Apodus
0ae844e1db205c0652f2a20e055357dd	0	0	0	0	0	0	0	0	0	0	0	0	0	0	0	0	0	0	0	0	0	0	0	909	0	0	0	0	0	0	0	0	0	0	0	0	Animal Pathogen-Endophyte-Fungal Parasite	Ascomycota	Sordariomycetes	Hypocreales	Nectriaceae	Dactylonectria
0af15eb5e1e199596daefbbf7d3b80d3	0	0	7	0	0	0	0	0	0	0	4	0	0	0	0	0	0	0	0	0	0	0	0	0	0	0	0	0	0	0	0	0	0	0	0	0	Animal Pathogen	Ascomycota	Eurotiomycetes	Eurotiales	Aspergillaceae	Aspergillus
0afa636871a46c40143bc5e2e956a09f	0	0	0	0	0	0	0	7	0	0	0	0	0	0	0	0	0	0	0	0	0	0	0	0	0	0	0	0	0	0	0	0	0	0	0	0	Animal Pathogen	Ascomycota	Sordariomycetes	Hypocreales	Hypocreales_fam_Incertae_sedis	Acremonium
0b08ebd85c6d7ee9b8cb1256634c2eb8	10	0	0	0	22	0	0	0	0	0	0	0	92	10	0	0	150	0	27	0	0	0	0	0	0	0	0	0	6	16	8	14	0	11	10	16	Animal Pathogen-Endophyte-Fungal Parasite	Ascomycota	Sordariomycetes	Hypocreales	Nectriaceae	Mariannaea
0b3069c28d1c76e9ac47cde7a3917781	0	0	0	0	0	0	0	0	0	0	0	0	29	0	0	0	0	0	0	0	0	0	0	0	0	0	0	0	0	0	0	0	0	0	0	0	Wood Saprotroph	Ascomycota	Sordariomycetes	Hypocreales	Hypocreales_fam_Incertae_sedis	Acremonium
0b8838f38d6b200e636d300eaa38ab0b	0	0	0	0	0	0	0	0	0	0	0	0	0	0	0	0	0	0	0	0	0	16	0	0	8	7	0	0	0	0	0	0	0	0	0	0	Undefined Saprotroph	Ascomycota	Leotiomycetes	Helotiales	Leotiaceae	Alatospora
0b8ec856a0fddc251237893d0322f2d0	0	0	0	0	0	0	0	0	0	0	0	0	0	0	0	0	0	0	0	0	0	0	0	0	0	57	0	0	0	0	0	0	0	0	0	15	Wood Saprotroph	Ascomycota	Sordariomycetes	Hypocreales	Hypocreales_fam_Incertae_sedis	Acremonium
0b949083be80d7e3bbaa887e587daaf1	0	0	0	0	0	0	0	0	0	0	0	0	0	0	0	0	0	0	0	0	0	0	0	0	0	0	0	0	0	0	6	0	0	0	0	0	Animal Pathogen-Endophyte-Fungal Parasite	Ascomycota	Sordariomycetes	Hypocreales	Nectriaceae	Calonectria
0bbd0c1b3f89ab9698ad17ae6ed140f1	0	0	0	0	0	0	0	0	0	0	0	0	0	0	0	0	0	1	0	0	0	0	0	0	0	0	0	15	0	0	0	0	0	0	0	0	Undefined Saprotroph	Ascomycota	Sordariomycetes	Xylariales	Amphisphaeriaceae	Seimatosporium
0bca4a29eef7fa762732c0de7b5cec6e	0	0	0	0	0	0	0	0	0	0	0	0	29	0	0	0	0	0	0	0	0	0	0	0	0	0	0	0	0	0	0	0	0	0	0	0	Endophyte-Epiphyte-Fungal Parasite-Insect Parasite	Ascomycota	Sordariomycetes	Hypocreales	Clavicipitaceae	Metarhizium
0be5965d9b5811128366ea855ea4bfaf	21	0	0	0	0	0	0	0	0	0	0	0	0	0	0	0	0	0	0	0	0	0	0	0	0	0	0	0	0	0	0	0	0	0	0	0	Plant Pathogen-Undefined Saprotroph	Ascomycota	Dothideomycetes	Pleosporales	Lophiostomataceae	Flabellascoma
0c6d42179108f046d0a765e7a9b1d6f3	0	0	0	0	0	0	0	0	0	0	0	0	0	0	0	0	0	0	0	196	0	0	0	0	0	0	0	0	0	0	0	0	0	0	0	0	Animal Pathogen-Endophyte-Fungal Parasite	Ascomycota	Sordariomycetes	Hypocreales	Nectriaceae	Ilyonectria
0c6e15a46636a30006ab7434c4ec0bf0	0	0	0	0	0	0	0	0	0	0	0	0	0	0	0	0	0	0	43	0	0	0	0	0	0	0	0	0	0	0	0	0	0	0	0	0	Endophyte-Plant Pathogen	Ascomycota	Sordariomycetes	Glomerellales	Plectosphaerellaceae	Plectosphaerella
0c7244bc10c378208784d35754359377	0	0	0	48	0	0	0	0	0	0	0	0	0	0	0	0	0	0	0	0	0	0	0	0	0	0	0	0	0	0	0	0	0	0	0	0	Animal Pathogen-Endophyte-Fungal Parasite	Ascomycota	Sordariomycetes	Hypocreales	Nectriaceae	Ilyonectria
0c9e52fa3f9ffab236b2c95512967e14	0	0	0	0	0	0	0	0	0	0	0	0	0	0	0	0	0	0	0	12	0	0	27	0	0	0	34	0	0	0	0	0	0	0	0	0	Animal Pathogen-Endophyte-Fungal Parasite	Ascomycota	Sordariomycetes	Hypocreales	Nectriaceae	Unassigned
0cdcd7cf84f59b465a034f9b83a25fc5	0	0	0	0	0	0	0	0	0	0	0	0	0	0	0	0	0	77	0	0	0	0	0	0	0	0	0	0	0	0	0	0	0	0	0	0	Endophyte-Plant Pathogen	Ascomycota	Sordariomycetes	Glomerellales	Plectosphaerellaceae	Plectosphaerella
0d07e04b1c64c1c1620cc083443b090a	0	0	0	13	0	56	0	0	0	0	0	0	0	0	0	0	0	0	0	0	0	0	0	0	0	0	0	0	0	0	0	0	0	0	0	0	Animal Pathogen-Fungal Parasite-Undefined Saprotroph	Ascomycota	Eurotiomycetes	Chaetothyriales	Herpotrichiellaceae	Exophiala
0d8d4e5c32563280d69480c357818856	0	0	0	0	0	0	0	0	0	0	0	3	0	0	0	0	0	0	0	0	0	0	0	0	0	0	0	0	0	0	0	0	0	0	0	0	Undefined Saprotroph	Ascomycota	Eurotiomycetes	Eurotiales	Trichocomaceae	Talaromyces
0d9c23652464ff6a78c38018b9d89c90	0	16	0	0	0	0	0	0	0	0	0	0	0	0	0	0	0	0	0	0	0	0	0	0	0	0	0	0	0	0	0	0	0	0	0	0	Animal Pathogen-Endophyte-Fungal Parasite	Ascomycota	Sordariomycetes	Hypocreales	Nectriaceae	Thelonectria
0db1134f6433250ea10f39b51f27f5b9	0	0	0	0	0	0	0	0	0	0	0	0	0	0	0	0	0	24	38	59	69	53	64	42	78	201	93	0	0	0	0	0	0	0	0	0	Animal Pathogen-Endophyte-Fungal Parasite	Ascomycota	Sordariomycetes	Hypocreales	Nectriaceae	Volutella
0dc76d2b292820a894f228b2e61f0e48	0	0	0	0	0	0	0	0	0	0	0	0	0	0	0	0	0	0	0	0	0	0	0	0	15	0	0	0	0	0	0	0	0	0	0	0	Animal Pathogen-Endophyte-Fungal Parasite	Ascomycota	Sordariomycetes	Hypocreales	Nectriaceae	Unassigned
0dea5740e8cdd70c09410433f93d255b	0	0	0	0	0	0	0	0	0	0	0	0	0	0	0	0	0	0	0	0	0	0	0	0	0	506	0	0	0	0	0	0	0	0	0	0	Animal Pathogen-Endophyte-Fungal Parasite	Ascomycota	Sordariomycetes	Hypocreales	Nectriaceae	Dactylonectria
0df084ec6e453e48661c0f6e69dfe342	0	7	0	0	0	0	0	0	0	0	0	0	0	0	0	0	0	0	0	0	0	0	0	0	0	0	0	0	0	0	0	0	0	0	0	0	Wood Saprotroph	Ascomycota	Dothideomycetes	Pleosporales	Thyridariaceae	Roussoella
0e54fc6e112917c6a0be0b80bab6ca5b	0	0	0	0	0	0	0	0	0	0	18	0	0	0	0	0	0	0	0	0	0	0	0	0	0	0	0	0	0	0	0	0	0	0	0	0	Animal Pathogen-Endophyte-Fungal Parasite	Ascomycota	Sordariomycetes	Hypocreales	Nectriaceae	Gibberella
0ed7e490789dbf4036b5a7d8a93669a3	0	0	0	0	0	0	0	0	0	0	0	0	0	0	0	0	0	0	0	0	3	0	0	0	0	0	0	0	0	0	0	0	0	0	0	0	Wood Saprotroph	Ascomycota	Orbiliomycetes	Orbiliales	Orbiliaceae	Gamsylella
0ef4a95d178f681590c8667bcbc570c1	0	0	0	17	0	0	0	0	0	0	0	0	0	0	0	0	0	0	0	0	0	0	0	0	0	0	0	0	0	0	0	0	3	0	0	0	Plant Pathogen-Undefined Saprotroph	Ascomycota	Dothideomycetes	Capnodiales	Mycosphaerellaceae	Mycosphaerella
0f379bbcadca5e3d701b658f5f4f1afe	0	161	0	0	0	0	0	0	0	0	0	0	0	0	0	0	0	0	0	0	0	0	0	0	0	0	0	0	0	0	0	0	0	0	0	0	Endophyte-Epiphyte-Fungal Parasite-Insect Parasite	Ascomycota	Sordariomycetes	Hypocreales	Clavicipitaceae	Metarhizium
0fa32d64695aecf18f8b98bb86d52e11	0	11	0	0	0	0	0	0	0	0	15	4	0	0	0	0	0	0	0	0	0	0	0	0	0	0	0	0	0	0	0	0	0	0	0	0	Wood Saprotroph	Ascomycota	Eurotiomycetes	Eurotiales	Thermoascaceae	Thermoascus
0fe19b7a21f261b6bb623b1d5e524327	0	0	0	0	0	0	0	0	0	0	0	0	5	0	0	0	0	0	0	0	0	0	0	0	0	0	0	0	0	0	0	0	0	0	0	0	Animal Pathogen-Endophyte-Fungal Parasite	Ascomycota	Sordariomycetes	Hypocreales	Nectriaceae	Neonectria
0febc2c06a6849b22c5abf010967df8d	0	0	0	0	0	0	0	0	0	0	0	36	0	0	0	0	0	0	0	0	0	0	0	0	0	0	0	0	0	0	0	0	0	0	0	0	Endophyte-Plant Pathogen	Ascomycota	Sordariomycetes	Glomerellales	Plectosphaerellaceae	Plectosphaerella
1016edce8bf2c63c2795db06b5757dbd	12	0	4	279	14	64	0	2	18	13	5	12	0	0	0	10	4	0	0	0	0	0	0	0	8	0	0	5	0	0	0	0	0	0	0	0	Undefined Saprotroph	Ascomycota	Sordariomycetes	Sordariales	Chaetomiaceae	Trichocladium
10342cfb47fa4d2ea776e749af12b42e	0	0	0	0	0	0	0	0	0	0	0	0	0	0	0	0	0	147	0	2557	0	198	0	184	176	163	137	120	0	0	110	0	0	0	0	0	Animal Pathogen-Endophyte-Epiphyte	Ascomycota	Sordariomycetes	Hypocreales	Hypocreaceae	Trichoderma
104b2aa7bd86e7352c687014baf29806	0	0	0	0	0	0	0	0	0	0	0	0	0	0	0	22	0	0	0	0	0	0	0	0	0	0	0	0	0	0	0	0	0	0	0	0	Undefined Saprotroph	Ascomycota	Sordariomycetes	Sordariales	Lasiosphaeriaceae	Cercophora
1051dacef28e595b19574df012db67cf	0	0	0	0	0	0	0	0	0	0	0	0	0	0	0	0	0	0	0	0	0	27	0	0	0	0	0	0	0	0	0	0	0	0	0	0	Animal Pathogen-Endophyte-Fungal Parasite	Ascomycota	Sordariomycetes	Hypocreales	Nectriaceae	Nalanthamala
1082a2a580a2596e5cb3eccc5e61e8d4	0	0	0	0	0	0	0	0	0	0	0	0	0	0	0	0	0	0	12	0	0	0	0	0	0	0	0	0	0	0	0	0	0	0	0	0	Animal Pathogen-Endophyte-Fungal Parasite	Ascomycota	Sordariomycetes	Hypocreales	Nectriaceae	Fusarium
10db47e23557bc5ccd2e6e29a7b3d909	0	0	0	0	0	0	0	0	0	0	0	0	0	0	0	0	0	0	0	0	0	0	201	0	0	0	0	0	0	0	0	0	0	0	0	0	Animal Pathogen-Endophyte-Fungal Parasite	Ascomycota	Sordariomycetes	Hypocreales	Nectriaceae	Dactylonectria
112338a0b1f9a72e0a848a0790f11219	0	0	0	0	0	0	0	0	0	0	0	0	0	0	0	0	0	0	0	0	0	0	4	0	4	0	0	0	0	0	0	0	0	3	0	2	Undefined Saprotroph	Ascomycota	Geoglossomycetes	Geoglossales	Geoglossaceae	Trichoglossum
1163e9b0591ea5ff2ed51b2f04aa39e7	10	0	0	0	0	0	0	0	0	0	0	0	0	0	0	0	0	0	0	0	0	0	0	0	0	0	0	0	0	0	0	0	0	0	0	0	Endophyte-Epiphyte-Fungal Parasite-Insect Parasite	Ascomycota	Sordariomycetes	Hypocreales	Clavicipitaceae	Metarhizium
1193152f43037234bce869acbf8b9f54	0	0	0	0	17	0	0	0	0	0	0	0	0	0	0	0	0	0	0	0	0	0	0	0	0	0	0	0	0	0	0	0	0	0	0	0	Undefined Saprotroph	Ascomycota	Dothideomycetes	Pleosporales	Morosphaeriaceae	Acrocalymma
119487954cfc2e9ed18e946fb27e42e3	0	0	0	0	0	0	0	0	0	0	0	0	0	0	7	0	0	0	0	0	0	0	0	0	0	0	0	0	0	0	0	0	0	0	0	0	Undefined Saprotroph	Ascomycota	Sordariomycetes	Sordariales	Chaetomiaceae	Trichocladium
11e9407b3c18ac04fd962842c755ccd0	0	0	0	0	0	0	2	0	0	0	0	0	0	0	0	0	0	0	0	0	0	0	0	0	0	0	0	0	0	0	0	0	0	0	0	0	Wood Saprotroph	Ascomycota	Dothideomycetes	Pleosporales	Thyridariaceae	Unassigned
11f252166e2709e00a94d38b42801f56	0	0	0	0	0	0	0	0	0	0	13	0	0	0	0	0	0	0	0	0	0	0	0	0	0	0	0	0	0	0	0	0	0	0	0	0	Undefined Saprotroph	Ascomycota	Sordariomycetes	Sordariales	Lasiosphaeriaceae	Unassigned
1215ef9491fbfc85d86ed041e9755e41	0	0	0	0	0	0	3	0	0	0	0	0	0	0	0	0	0	0	0	0	0	0	0	0	0	0	0	0	0	0	0	0	0	0	0	0	Undefined Saprotroph	Ascomycota	Sordariomycetes	Sordariales	Sordariales_fam_Incertae_sedis	Conlarium
125d149844e9a73b4d9a3dd858523568	0	0	0	0	0	0	0	0	0	0	0	0	0	0	0	0	0	0	0	5	0	0	0	0	0	0	0	0	0	0	0	0	0	0	0	0	Animal Pathogen-Endophyte-Fungal Parasite	Ascomycota	Sordariomycetes	Hypocreales	Nectriaceae	Fusarium
1283c42403a35841e945e5759771e0f6	0	0	0	0	72	0	0	0	0	0	0	0	0	0	0	0	0	0	0	0	0	0	0	0	0	0	0	0	0	0	0	0	0	0	0	0	Endophyte-Epiphyte-Fungal Parasite-Insect Parasite	Ascomycota	Sordariomycetes	Hypocreales	Clavicipitaceae	Metarhizium
12bf498f3abe7ff0298f375b122c1cab	0	0	0	0	0	0	0	0	0	0	0	0	0	0	0	0	0	0	0	0	23	0	0	0	0	0	0	0	0	0	0	0	0	0	0	0	Animal Pathogen-Endophyte-Fungal Parasite	Ascomycota	Sordariomycetes	Hypocreales	Nectriaceae	Cylindrocladium
12f7843bb70a0e3eeddde395fb558e52	14	2	0	0	0	0	5	0	0	0	0	0	0	0	0	0	0	39	0	0	0	0	24	0	0	48	0	0	19	10	8	0	0	12	0	21	Endophyte-Plant Pathogen	Ascomycota	Sordariomycetes	Trichosphaeriales	Trichosphaeriaceae	Nigrospora
13084131bf4b1079d93446759a1fe755	0	0	0	0	0	0	0	0	0	0	0	0	0	0	0	0	0	0	0	0	0	0	0	0	0	0	0	5	0	0	0	0	0	0	0	0	Animal Pathogen-Endophyte-Fungal Parasite	Ascomycota	Sordariomycetes	Hypocreales	Nectriaceae	Fusarium
138a28cc5546e86930e007dec70728d2	0	0	0	0	0	0	0	0	0	0	0	0	0	0	0	0	0	0	0	0	0	0	0	0	0	0	0	10	0	0	0	0	0	0	0	0	Animal Pathogen-Endophyte-Epiphyte	Ascomycota	Sordariomycetes	Hypocreales	Hypocreaceae	Trichoderma
138b75e02fff636ade8b0211e5fb2d91	0	0	0	0	0	0	0	0	0	0	0	0	0	0	11	0	0	0	0	0	0	0	0	0	0	0	0	0	0	0	0	0	0	0	0	0	Animal Pathogen-Endophyte-Fungal Parasite	Ascomycota	Sordariomycetes	Hypocreales	Nectriaceae	Fusicolla
138fc861673d029ce40a78ba0c8eb5ed	0	0	0	41	0	0	0	0	0	0	0	0	0	0	0	0	0	41	0	18	0	0	20	0	0	0	0	0	26	0	0	0	0	0	0	0	Animal Pathogen-Endophyte-Fungal Parasite	Ascomycota	Sordariomycetes	Hypocreales	Nectriaceae	Fusicolla
13940d5840b9adf84293083756216751	0	0	0	0	0	0	0	0	0	0	0	0	0	0	0	0	0	0	0	0	0	0	0	0	0	0	0	9	0	0	0	0	0	0	0	0	Animal Pathogen-Endophyte-Epiphyte	Ascomycota	Sordariomycetes	Hypocreales	Hypocreaceae	Trichoderma
1398c50ad3254c225136e62339be9b4a	0	0	0	0	0	0	0	0	0	0	0	0	0	0	0	0	0	0	0	0	26	0	0	0	0	0	0	0	0	0	0	0	0	0	0	0	Undefined Saprotroph	Ascomycota	Sordariomycetes	Sordariales	Lasiosphaeriaceae	Apodus
13a5873fa94483f21a8637c0185430dc	0	0	0	0	0	0	0	0	0	0	0	0	0	0	0	0	0	0	0	703	0	0	0	0	0	0	0	0	0	0	0	0	0	0	0	0	Endophyte-Epiphyte-Fungal Parasite-Insect Parasite	Ascomycota	Sordariomycetes	Hypocreales	Clavicipitaceae	Metarhizium
13ca3c78fdbf1fbe112bbc78a78cdcf2	0	0	0	0	0	0	0	0	0	0	0	0	0	0	0	0	0	0	0	0	0	0	0	0	1	0	0	0	0	0	0	0	0	0	0	0	Wood Saprotroph	Ascomycota	Orbiliomycetes	Orbiliales	Orbiliaceae	Dactylaria
13d4620cac6fe695821d6886d6529556	0	0	0	105	0	38	0	0	0	0	0	0	0	0	0	0	0	0	0	0	0	0	0	0	0	101	0	0	0	0	0	0	0	0	0	0	Animal Pathogen-Endophyte-Fungal Parasite	Ascomycota	Sordariomycetes	Hypocreales	Nectriaceae	Fusarium
13d6b9e8fbede468e37ecb7c7f51abd3	0	0	0	0	0	0	0	0	0	0	0	0	0	0	0	0	0	24	66	0	0	0	0	0	0	32	0	69	52	94	37	45	31	41	54	49	Undefined Saprotroph	Ascomycota	Leotiomycetes	Helotiales	Helotiales_fam_Incertae_sedis	Leohumicola
13dcb988af0004ee1e5c39888302c18b	0	0	0	0	0	0	0	0	0	0	0	0	0	0	0	0	0	6	0	0	0	0	0	0	0	0	0	0	68	0	0	0	0	0	0	0	Undefined Saprotroph	Ascomycota	Leotiomycetes	Helotiales	Helotiales_fam_Incertae_sedis	Leohumicola
13f2c83c8d75e5a313238631659d8dda	0	14	0	0	0	0	0	0	0	0	0	0	0	0	0	0	0	0	0	0	0	0	0	0	0	0	0	0	0	0	0	0	0	0	0	0	Endophyte-Plant Pathogen	Ascomycota	Sordariomycetes	Glomerellales	Glomerellaceae	Colletotrichum
141793bfac1d06ca6d45712cd6d0ce4d	0	0	0	0	0	15	0	0	0	0	0	0	0	0	0	0	0	0	0	0	0	0	0	0	0	0	0	0	0	0	0	0	0	0	0	0	Animal Pathogen-Fungal Parasite-Undefined Saprotroph	Ascomycota	Eurotiomycetes	Chaetothyriales	Herpotrichiellaceae	Cladophialophora
1452b1978665ffa387007860dc2ecf37	0	0	0	0	0	0	0	0	0	0	0	0	0	0	0	0	0	0	0	0	0	0	0	12	0	0	0	0	0	0	0	0	0	0	0	0	Animal Pathogen-Endophyte-Fungal Parasite	Ascomycota	Sordariomycetes	Hypocreales	Nectriaceae	Thelonectria
14bfa06a16a93a919c241aec2089e039	0	0	0	0	0	0	0	0	0	0	0	0	0	0	0	0	0	0	0	0	0	12	0	0	0	0	0	0	0	0	0	0	0	0	0	0	Wood Saprotroph	Ascomycota	Dothideomycetes	Jahnulales	Aliquandostipitaceae	Jahnula
14e9ff69526f634a1e8622cf8d3cf676	0	0	0	0	5	0	0	0	0	0	0	0	0	0	0	0	0	0	0	0	0	0	0	0	0	0	0	0	0	0	0	0	0	0	0	0	Animal Pathogen	Ascomycota	Sordariomycetes	Hypocreales	Cordycipitaceae	Beauveria
153ce9d29c6eef25d1243832629033f1	0	0	0	0	0	0	0	0	0	0	0	0	0	0	0	0	0	0	0	0	0	24	0	0	0	0	0	0	0	0	0	0	0	0	0	0	Animal Pathogen	Ascomycota	Sordariomycetes	Hypocreales	Cordycipitaceae	Beauveria
158a07e7657ee14673f3167403efd71c	26	20	7	0	23	30	7	2	0	47	91	266	63	12	45	10	104	26	10	43	5	27	17	35	8	13	8	26	15	17	296	17	20	43	81	13	Animal Pathogen	Ascomycota	Eurotiomycetes	Eurotiales	Aspergillaceae	Aspergillus
15bb16a8dc2865e78372dc4c99a188fb	0	0	0	0	0	0	0	0	0	0	0	0	0	0	3	0	0	0	0	0	0	0	0	0	0	0	0	0	0	0	0	0	0	0	0	0	Plant Pathogen-Undefined Saprotroph	Ascomycota	Dothideomycetes	Capnodiales	Mycosphaerellaceae	Coremiopassalora
1632f69f740312fd8eb5e4543109b359	0	0	0	0	0	0	0	0	0	0	0	0	0	0	0	0	0	0	0	52	0	0	0	0	0	0	0	0	0	0	0	0	0	0	0	0	Plant Pathogen-Wood Saprotroph	Ascomycota	Dothideomycetes	Pleosporales	Cucurbitariaceae	Pyrenochaetopsis
1668062c4ccd35034e15618573a7a147	0	0	5	0	0	0	0	0	0	0	0	0	0	0	0	0	0	0	0	0	0	0	0	0	0	0	0	0	0	0	0	0	0	0	0	0	Wood Saprotroph	Ascomycota	Dothideomycetes	Pleosporales	Melanommataceae	Farlowiella
16cd887e887c0f6c0326c578901d2cf6	0	0	0	0	7	0	0	0	0	0	0	0	0	0	0	0	0	0	0	0	0	0	0	0	0	0	0	0	0	0	0	0	0	0	0	0	Undefined Saprotroph	Ascomycota	Sordariomycetes	Xylariales	Xylariales_fam_Incertae_sedis	Hansfordia
16df4251145b2cf8354dc15e896272ed	0	0	0	0	0	0	0	0	0	0	0	0	0	0	0	0	0	0	0	0	5	0	0	0	0	0	0	0	0	0	0	0	0	0	0	0	Animal Pathogen-Endophyte-Fungal Parasite	Ascomycota	Sordariomycetes	Hypocreales	Nectriaceae	Campylospora
17012dbef89244e5709304d5d4b1c429	0	0	0	0	0	0	0	0	0	0	0	0	0	0	0	0	0	0	0	0	0	0	0	0	0	0	0	0	0	0	0	0	0	0	0	3	Animal Pathogen-Endophyte-Epiphyte	Ascomycota	Sordariomycetes	Hypocreales	Hypocreaceae	Trichoderma
1730c7a545de62f4ac5bab783c370837	0	0	0	12	0	10	0	0	0	0	0	0	0	0	0	0	0	0	0	0	0	0	0	0	0	0	0	0	0	0	0	0	0	0	0	0	Animal Pathogen-Fungal Parasite-Undefined Saprotroph	Ascomycota	Eurotiomycetes	Chaetothyriales	Herpotrichiellaceae	Exophiala
17668b2826ff3243a8ce2a4b088e3c39	0	0	0	0	0	0	0	0	0	0	0	0	0	0	0	0	0	16	37	38	72	606	45	43	53	0	42	28	0	0	0	0	45	0	0	0	Wood Saprotroph	Ascomycota	Sordariomycetes	Hypocreales	Hypocreales_fam_Incertae_sedis	Acremonium
17abea07ccf43d8c0ade18654d4360b3	0	0	0	32	0	78	0	0	0	0	7	0	0	0	0	0	0	0	0	0	0	0	0	0	0	0	0	0	0	0	14	0	38	0	0	0	Plant Pathogen-Undefined Saprotroph	Ascomycota	Dothideomycetes	Capnodiales	Mycosphaerellaceae	Zymoseptoria
17b3da6155663bf249cef14e2c50016b	0	0	0	0	0	0	0	0	0	0	0	0	0	0	0	0	0	0	0	0	0	0	0	0	0	0	0	0	0	0	0	14	0	0	0	0	Animal Pathogen	Ascomycota	Sordariomycetes	Hypocreales	Ophiocordycipitaceae	Haptocillium
17fe597f8b8f0ae52dd0197bf3bd1f4b	0	0	0	0	0	0	0	0	0	0	0	0	3	0	0	0	0	0	0	0	0	0	0	0	0	0	0	0	0	0	0	0	0	0	0	0	Undefined Saprotroph	Ascomycota	Sordariomycetes	Hypocreales	Hypocreales_fam_Incertae_sedis	Sarocladium
18091c724852da1f1f4737b2fe1b3500	16	0	0	0	0	0	0	0	0	0	0	0	0	0	0	0	0	0	0	0	0	0	0	0	0	0	0	0	0	0	0	0	0	0	0	0	Animal Pathogen-Endophyte-Fungal Parasite	Ascomycota	Sordariomycetes	Hypocreales	Nectriaceae	Neonectria
180bafecf689038ab0e7d7f2acdeee81	0	0	0	0	0	0	0	0	0	0	0	0	0	0	0	0	0	0	0	0	0	0	0	0	1	0	0	0	0	0	0	0	0	0	0	0	Animal Pathogen-Fungal Parasite-Undefined Saprotroph	Ascomycota	Eurotiomycetes	Chaetothyriales	Herpotrichiellaceae	Capronia
185867aca391a6dc8b7def8d2abd0b22	0	0	0	0	0	0	0	0	0	0	0	0	0	0	0	0	0	91	0	0	0	0	0	0	0	0	0	0	0	0	0	0	0	0	0	0	Animal Pathogen-Endophyte-Fungal Parasite	Ascomycota	Sordariomycetes	Hypocreales	Nectriaceae	Ilyonectria
1866e57965661f1814e5630cef328ffc	0	0	0	0	0	0	0	0	0	0	0	0	0	0	0	0	0	74	0	0	0	0	30	0	0	0	0	0	59	0	13	0	0	0	0	0	Undefined Saprotroph	Ascomycota	Sordariomycetes	Sordariales	Chaetomiaceae	Botryotrichum
187a3129407431ab2f04e4f435e99e96	0	0	0	74	0	9	0	0	0	67	0	0	0	0	0	0	0	0	0	0	0	0	0	0	0	0	0	0	0	0	0	0	0	0	0	0	Endophyte-Plant Pathogen	Ascomycota	Sordariomycetes	Glomerellales	Plectosphaerellaceae	Plectosphaerella
189791faa8f2b2d046adbc79d6a61739	0	0	0	0	0	0	0	0	0	0	0	0	0	0	0	0	0	0	0	0	0	0	0	0	0	0	0	0	0	0	0	0	19	0	0	0	Endophyte-Plant Pathogen	Ascomycota	Sordariomycetes	Glomerellales	Plectosphaerellaceae	Plectosphaerella
189afdfe0d2e27efad61850a6a309099	0	0	0	0	0	0	0	0	0	0	0	0	0	0	7	0	0	0	0	0	0	0	0	0	0	0	0	0	0	0	0	0	0	0	0	0	Animal Pathogen-Endophyte-Fungal Parasite	Ascomycota	Sordariomycetes	Hypocreales	Nectriaceae	Gliocladiopsis
18bbbafbc094c4fb31b62cf513103371	0	0	3	6	0	0	0	0	0	8	60	0	0	0	0	6	0	0	0	0	0	0	0	0	0	0	0	0	0	0	0	0	0	0	0	0	Animal Pathogen-Fungal Parasite-Undefined Saprotroph	Ascomycota	Eurotiomycetes	Chaetothyriales	Herpotrichiellaceae	Cladophialophora
18e29ed84b8215b19ed8b1c77d4b1576	0	0	0	0	0	0	0	0	0	0	0	11	0	0	0	0	0	0	0	0	0	0	0	10	51	0	0	0	0	0	0	0	0	0	0	56	Plant Pathogen-Undefined Saprotroph	Ascomycota	Dothideomycetes	Capnodiales	Mycosphaerellaceae	Stigmina
1917c3271c2f2d5919b53df51ca3f78e	0	0	0	0	0	0	0	0	0	0	0	0	0	0	0	0	0	0	0	0	0	0	0	16	0	0	0	0	0	0	0	0	0	0	0	0	Undefined Saprotroph	Ascomycota	Dothideomycetes	Pleosporales	Morosphaeriaceae	Acrocalymma
194eb1cd31d161ceb74c9d7fb94d87a9	0	0	0	0	0	0	0	0	0	0	0	0	0	0	0	0	0	51	0	0	0	0	0	0	0	0	0	0	0	0	0	0	0	0	0	0	Endophyte-Epiphyte-Fungal Parasite-Insect Parasite	Ascomycota	Sordariomycetes	Hypocreales	Clavicipitaceae	Metarhizium
1959f8cdf82c4feb27b6f534bf1a1f48	0	0	0	0	0	0	0	0	0	0	0	0	0	0	0	0	0	0	0	0	0	0	0	0	0	9	0	0	0	0	0	0	0	0	0	0	Animal Pathogen	Ascomycota	Dothideomycetes	Pleosporales	Pleosporales_fam_Incertae_sedis	Nigrograna
196de1c809c192669297d3f12aa93a5e	0	0	0	0	0	0	0	0	0	0	0	0	0	0	0	0	0	0	0	0	0	0	0	0	0	0	0	11	0	0	0	0	0	0	0	0	Animal Pathogen-Fungal Parasite-Undefined Saprotroph	Ascomycota	Eurotiomycetes	Chaetothyriales	Herpotrichiellaceae	Unassigned
19b26e7247fd50a9c1292d925eb906f2	0	0	0	0	0	0	0	0	0	0	0	0	0	0	0	0	0	0	0	0	0	0	10	0	9	0	0	0	0	0	0	0	0	0	0	0	Endophyte-Epiphyte-Fungal Parasite-Insect Parasite	Ascomycota	Sordariomycetes	Hypocreales	Clavicipitaceae	Unassigned
19e594079415652cc48f898eaaa6db07	0	0	0	0	0	0	0	0	0	0	0	0	0	0	0	0	0	0	0	0	0	0	0	0	0	0	0	24	0	0	0	0	0	0	0	0	Animal Pathogen-Fungal Parasite-Undefined Saprotroph	Ascomycota	Eurotiomycetes	Chaetothyriales	Herpotrichiellaceae	Unassigned
1a01a6e4e673a3ac8e603462f35eb62c	0	0	0	0	0	0	0	0	0	0	0	0	0	0	0	0	0	0	0	0	0	0	0	261	0	0	0	0	0	0	0	0	0	0	0	0	Animal Pathogen-Endophyte-Fungal Parasite	Ascomycota	Sordariomycetes	Hypocreales	Nectriaceae	Ilyonectria
1a07a99c0c8dcf68f3b9687c3a1da2d3	0	0	0	0	0	0	0	0	0	0	0	0	0	0	0	0	0	0	0	86	0	0	0	0	0	0	0	0	0	0	0	0	0	0	0	0	Endophyte-Plant Pathogen	Ascomycota	Sordariomycetes	Glomerellales	Plectosphaerellaceae	Plectosphaerella
1a95f78759a0c2d0489223e181833864	0	0	0	0	0	0	0	0	0	0	0	0	0	0	0	0	0	0	0	0	0	0	0	27	0	0	0	0	0	0	0	0	0	0	0	0	Wood Saprotroph	Ascomycota	Dothideomycetes	Jahnulales	Aliquandostipitaceae	Jahnula
1ad6c44f10767190eddfd34e9dbec602	0	0	0	0	0	0	0	0	0	0	0	0	0	0	0	0	0	0	0	0	0	0	0	0	0	0	0	0	0	0	0	0	0	0	2	0	Animal Pathogen-Fungal Parasite-Undefined Saprotroph	Ascomycota	Eurotiomycetes	Chaetothyriales	Herpotrichiellaceae	Minimelanolocus
1ad7055695b172a65b0e47d77112b1a3	0	0	0	0	0	0	0	0	0	0	0	0	0	0	0	0	0	0	0	0	0	0	0	27	0	0	0	0	0	0	0	0	0	0	0	0	Animal Pathogen-Endophyte-Fungal Parasite	Ascomycota	Sordariomycetes	Hypocreales	Nectriaceae	Cosmospora
1b2cc79486a5613c6cfce5a9639c6992	7	46	0	15	10	0	0	0	0	0	34	198	8	3	0	0	0	0	0	0	0	0	0	0	0	0	0	0	0	0	0	0	0	0	0	0	Animal Pathogen-Endophyte-Fungal Parasite	Ascomycota	Sordariomycetes	Hypocreales	Nectriaceae	Cylindrocarpon
1b3a0d2dbba95f55943dec43de108866	0	0	0	0	0	0	0	0	0	0	0	0	0	0	0	0	0	0	0	0	91	0	136	0	0	0	0	0	0	0	0	0	0	0	0	0	Endophyte-Epiphyte-Fungal Parasite-Insect Parasite	Ascomycota	Sordariomycetes	Hypocreales	Clavicipitaceae	Metarhizium
1b733bfa65d5e56709afb8aee4edc60d	0	0	0	0	0	0	0	0	0	0	0	0	0	0	0	0	0	0	0	0	0	0	0	0	4	0	0	0	0	0	0	0	0	0	0	0	Undefined Saprotroph	Ascomycota	Sordariomycetes	Myrmecridiales	Myrmecridiaceae	Myrmecridium
1b97bf84f50207b3d01bee97682624d7	8	0	0	0	0	0	0	0	0	0	0	0	22	0	0	0	0	0	0	0	0	0	0	0	0	0	0	0	0	0	0	0	0	0	0	0	Animal Pathogen-Endophyte-Fungal Parasite	Ascomycota	Sordariomycetes	Hypocreales	Nectriaceae	Fusicolla
1ba308bca58240ab9ae060f9446566f4	0	0	0	0	0	0	0	0	0	0	0	37	0	0	0	0	0	0	0	0	0	0	0	0	0	0	0	0	0	0	0	0	0	0	0	0	Undefined Saprotroph	Ascomycota	Sordariomycetes	Sordariales	Sordariales_fam_Incertae_sedis	Staphylotrichum
1c0aad9c2e3eac8b058049be49b2079c	0	0	0	0	0	0	0	0	0	0	0	0	0	0	0	0	0	0	0	0	0	0	0	0	0	0	0	19	0	0	0	0	0	0	0	0	Animal Pathogen-Endophyte-Fungal Parasite	Ascomycota	Sordariomycetes	Hypocreales	Nectriaceae	Cylindrocladium
1c0b83f4e83532dfbae00411937f7dec	0	0	0	0	0	0	0	0	0	9	0	0	0	0	0	0	0	0	0	0	0	0	0	0	0	0	0	0	0	0	0	0	0	0	0	0	Wood Saprotroph	Ascomycota	Dothideomycetes	Pleosporales	Thyridariaceae	Neoroussoella
1c3944338d7b8cc1951d2ec087f3cc86	0	0	0	0	0	0	0	0	0	0	0	0	0	0	0	0	0	4	0	18	5	0	24	0	6	8	0	0	0	0	0	0	0	0	0	0	Animal Pathogen-Fungal Parasite-Undefined Saprotroph	Ascomycota	Eurotiomycetes	Chaetothyriales	Herpotrichiellaceae	Cladophialophora
1c3f750fc259b5428b6902c36fca110c	0	0	0	0	249	0	0	0	0	0	0	0	0	0	0	0	0	0	0	0	0	0	0	0	0	0	0	0	0	0	0	0	0	0	0	0	Endophyte-Epiphyte-Fungal Parasite-Insect Parasite	Ascomycota	Sordariomycetes	Hypocreales	Clavicipitaceae	Metarhizium
1c73f63b8c0ef325956eb39a41b2749a	0	0	0	22	0	0	0	0	0	0	0	0	0	0	0	0	0	0	0	0	0	0	0	0	0	0	0	0	0	0	0	0	0	0	0	0	Animal Pathogen-Endophyte-Fungal Parasite	Ascomycota	Sordariomycetes	Hypocreales	Nectriaceae	Cylindrocladium
1cdcd304271c97ca411392df8aa0befb	0	0	0	0	0	0	0	0	0	0	0	41	0	0	0	0	0	0	0	0	0	0	0	0	0	0	0	0	0	0	0	0	0	0	0	0	Endophyte-Plant Pathogen	Ascomycota	Sordariomycetes	Glomerellales	Plectosphaerellaceae	Plectosphaerella
1cde12610dd2240b68fe715808c47e89	7	0	4	446	11	7	6	0	6	0	6	0	0	0	0	27	0	0	0	0	0	0	0	0	0	0	0	0	0	0	0	0	0	0	0	0	Undefined Saprotroph	Ascomycota	Eurotiomycetes	Eurotiales	Trichocomaceae	Talaromyces
1ce72aee5ce450a125f085f6185a03ab	12	0	0	0	0	0	0	0	0	0	0	0	0	0	0	0	0	0	0	0	0	0	0	0	0	0	0	0	0	0	0	0	0	0	0	0	Animal Pathogen-Fungal Parasite-Undefined Saprotroph	Ascomycota	Eurotiomycetes	Chaetothyriales	Herpotrichiellaceae	Phialophora
1d37e92175f3edf2ca8c99f625b48b75	0	0	0	0	0	0	0	0	0	0	0	0	0	0	0	0	0	0	6	13	0	22	0	0	0	18	0	0	0	0	0	0	0	0	0	0	Endophyte-Epiphyte-Fungal Parasite-Insect Parasite	Ascomycota	Sordariomycetes	Hypocreales	Clavicipitaceae	Pochonia
1d3eac0e01dcb11ce1c51c0b3893513a	0	0	0	0	0	0	0	0	0	0	0	0	0	0	0	0	0	0	0	11	0	0	17	5	0	0	5	0	0	0	0	0	0	0	0	0	Undefined Saprotroph	Ascomycota	Eurotiomycetes	Eurotiales	Trichocomaceae	Talaromyces
1d5680bcad202bca92f08869c57980c9	0	0	0	0	0	0	0	0	0	0	0	0	0	0	8	0	0	0	0	0	0	0	0	0	0	0	0	0	0	0	0	0	0	0	0	0	Animal Pathogen-Endophyte-Fungal Parasite	Ascomycota	Sordariomycetes	Hypocreales	Nectriaceae	Chaetopsina
1dc32ee40d831e03d51ec427c47b128b	0	0	0	0	0	0	0	0	0	0	0	0	0	0	0	0	0	0	42	0	0	0	0	0	0	0	0	0	66	240	50	0	0	18	0	0	Animal Pathogen-Fungal Parasite-Undefined Saprotroph	Ascomycota	Eurotiomycetes	Chaetothyriales	Herpotrichiellaceae	Unassigned
1dcec63d5b994e425bf1f4b03a994288	0	0	0	0	0	0	0	0	0	0	0	0	6	0	0	0	2	0	0	0	0	0	0	0	0	0	0	0	0	0	0	0	0	0	0	0	Wood Saprotroph	Ascomycota	Orbiliomycetes	Orbiliales	Orbiliaceae	Arthrobotrys
1dda71200e9d99cf59d67002d27e1940	0	0	8	0	0	0	0	0	0	0	0	0	0	0	0	0	0	0	0	0	0	0	0	0	0	0	0	0	0	0	0	0	0	0	0	0	Plant Pathogen-Wood Saprotroph	Ascomycota	Dothideomycetes	Pleosporales	Cucurbitariaceae	Pyrenochaetopsis
1def6284e23f2a9ba214167ede0f3709	0	0	0	0	0	0	0	0	0	0	0	0	0	0	0	0	0	0	0	7	0	0	0	44	33	0	0	9	0	0	0	0	0	0	0	0	Animal Pathogen-Endophyte-Fungal Parasite	Ascomycota	Sordariomycetes	Hypocreales	Nectriaceae	Cylindrocladium
1e017e83e244376a26a2d76bcbe2d491	0	0	0	0	0	0	0	0	0	0	0	0	16	0	0	0	0	0	0	0	0	0	0	0	0	0	0	0	0	0	0	0	0	0	0	0	Animal Pathogen-Endophyte-Fungal Parasite	Ascomycota	Sordariomycetes	Hypocreales	Nectriaceae	Fusicolla
1e3e120d9cb204504c4179c706491052	0	12	0	0	16	0	0	0	0	17	299	0	0	0	0	0	0	0	0	0	0	0	0	0	0	0	0	0	0	0	0	0	0	0	0	0	Animal Pathogen-Endophyte-Fungal Parasite	Ascomycota	Sordariomycetes	Hypocreales	Nectriaceae	Volutella
1e5b1cffa9baf009cf9b9828e5d85af8	0	0	0	0	0	0	0	0	0	0	0	0	0	0	0	18	0	0	0	0	0	0	0	0	0	0	0	0	0	0	0	0	0	0	0	0	Animal Pathogen-Endophyte-Fungal Parasite	Ascomycota	Sordariomycetes	Hypocreales	Nectriaceae	Unassigned
1ea1a5f8256f4f0cac0a4c1d092ad711	0	0	0	0	0	0	10	0	0	0	0	0	0	0	0	0	0	0	0	0	0	0	0	0	0	0	0	0	0	0	0	0	0	0	0	0	Undefined Saprotroph	Ascomycota	Dothideomycetes	Pleosporales	Morosphaeriaceae	Acrocalymma
1ea71e94725f3b12c3f63fb2583df344	0	0	0	0	6	0	0	0	0	0	0	0	0	0	0	0	0	0	0	0	0	0	0	0	0	0	0	0	0	0	0	0	0	0	0	0	Undefined Saprotroph	Ascomycota	Dothideomycetes	Pleosporales	Morosphaeriaceae	Acrocalymma
1eb02aa4cbcb166f88f46b25bae4b585	0	0	0	0	190	0	0	0	0	0	0	0	0	0	0	0	0	0	0	0	0	0	0	0	0	0	0	0	0	0	0	0	0	0	0	0	Endophyte-Epiphyte-Fungal Parasite-Insect Parasite	Ascomycota	Sordariomycetes	Hypocreales	Clavicipitaceae	Metarhizium
1efd97a4443d449c1b6fd2ccb8365d49	0	4	0	0	7	0	3	0	0	0	0	0	0	0	0	0	0	0	0	0	0	0	0	0	0	0	0	0	0	0	0	0	0	0	0	0	Undefined Saprotroph	Ascomycota	Dothideomycetes	Capnodiales	Capnodiaceae	Conidiocarpus
1f0210ea55c667fd53382260ffb19627	0	0	0	0	0	0	0	0	0	0	0	0	0	0	0	0	0	0	0	0	0	30	0	0	0	0	0	0	0	0	0	0	0	0	0	0	Animal Pathogen-Endophyte-Fungal Parasite	Ascomycota	Sordariomycetes	Hypocreales	Nectriaceae	Unassigned
1f1480484354c4a8dea0416f3089c2e1	0	0	0	48	0	0	0	0	0	0	0	0	0	0	0	0	0	0	0	0	0	0	0	0	0	0	0	0	0	0	0	0	0	0	0	0	Animal Pathogen-Fungal Parasite-Undefined Saprotroph	Ascomycota	Eurotiomycetes	Chaetothyriales	Herpotrichiellaceae	Exophiala
1f2cdf068940eb1af9ec3bdd3f48ede0	0	0	0	0	0	0	0	0	0	0	118	0	0	0	0	0	0	0	0	0	0	0	0	0	0	0	0	0	0	0	0	0	0	0	0	0	Endophyte-Plant Pathogen	Ascomycota	Sordariomycetes	Glomerellales	Plectosphaerellaceae	Plectosphaerella
1f55dee1b8d4420b2b482a9e414d7dc1	0	0	0	0	0	0	0	0	0	0	0	0	0	0	0	0	0	0	0	0	61	0	0	0	0	0	0	0	0	0	0	0	0	0	0	0	Animal Pathogen-Endophyte-Fungal Parasite	Ascomycota	Sordariomycetes	Hypocreales	Nectriaceae	Dactylonectria
1fed8c2dcd7c2c6703eaebd917e3293a	0	0	0	0	0	0	0	0	0	0	0	0	0	0	0	0	0	0	0	0	0	0	0	0	0	0	0	0	0	38	0	0	0	0	0	0	Animal Pathogen-Fungal Parasite-Undefined Saprotroph	Ascomycota	Eurotiomycetes	Chaetothyriales	Herpotrichiellaceae	Unassigned
200c40ec928fcd7b32763bed7869518d	0	0	0	0	0	0	2	0	0	0	0	0	0	0	0	0	0	0	0	0	0	0	0	0	0	0	0	0	0	0	0	0	0	0	0	0	Animal Pathogen	Ascomycota	Dothideomycetes	Pleosporales	Pleosporales_fam_Incertae_sedis	Nigrograna
2023de6c8af077590670a97e024c00c0	0	0	0	0	0	0	0	0	0	0	0	0	0	0	0	0	0	0	0	24	0	0	0	0	0	0	0	0	0	0	0	0	0	0	0	0	Animal Pathogen-Endophyte-Epiphyte	Ascomycota	Sordariomycetes	Hypocreales	Hypocreaceae	Trichoderma
20518e2ca298ff441ecd143454a16fbb	0	0	0	0	0	0	0	0	0	0	0	0	0	0	0	0	0	0	0	0	0	0	0	8	0	0	0	0	0	0	0	0	0	0	14	0	Animal Pathogen-Endophyte-Fungal Parasite	Ascomycota	Sordariomycetes	Hypocreales	Nectriaceae	Microcera
206ae5260f2d568e1d13b49a0abc3c10	0	0	0	0	0	0	0	0	0	0	0	0	0	0	0	0	0	0	0	0	0	0	0	0	0	57	0	0	0	0	0	0	0	0	0	0	Animal Pathogen-Endophyte-Fungal Parasite	Ascomycota	Sordariomycetes	Hypocreales	Nectriaceae	Dactylonectria
2088f916e0f31b28026f802806ddb30a	0	0	0	0	0	0	0	0	0	0	0	0	0	0	0	0	0	0	0	0	0	0	0	0	0	0	0	84	0	0	0	0	0	0	0	0	Animal Pathogen-Endophyte-Fungal Parasite	Ascomycota	Sordariomycetes	Hypocreales	Nectriaceae	Dactylonectria
20b5ca11cece6223af0860bd91da5470	0	0	0	0	0	0	0	0	0	0	0	0	0	0	0	0	0	0	0	140	52	0	110	0	0	0	35	0	0	0	0	0	0	0	0	0	Animal Pathogen-Endophyte-Fungal Parasite	Ascomycota	Sordariomycetes	Hypocreales	Nectriaceae	Cylindrocarpon
20d4da69f92e472d04fae9551d45ed09	0	0	10	0	0	0	0	0	0	0	0	0	0	0	0	0	0	0	0	0	0	0	0	0	0	0	0	0	0	0	0	0	0	0	0	0	Animal Pathogen-Fungal Parasite-Undefined Saprotroph	Ascomycota	Eurotiomycetes	Chaetothyriales	Herpotrichiellaceae	Phialophora
2117516743bcaf7a804e39dcbb601eac	0	0	0	0	0	0	0	0	0	0	0	0	0	0	0	0	0	0	0	0	0	0	0	0	0	0	0	0	0	0	0	54	0	0	0	0	Animal Pathogen-Endophyte-Fungal Parasite	Ascomycota	Sordariomycetes	Hypocreales	Nectriaceae	Dactylonectria
21193b919f95e9150ea08f8a416f04e5	0	0	0	0	0	0	0	0	0	0	0	0	0	0	0	0	0	0	0	0	0	0	0	0	0	0	0	0	0	0	0	0	0	0	0	12	Wood Saprotroph	Ascomycota	Sordariomycetes	Hypocreales	Hypocreales_fam_Incertae_sedis	Acremonium
21274b17dd13697713074187a0095a1f	0	66	0	0	0	0	0	0	0	0	0	0	0	0	0	0	0	0	0	0	0	0	0	0	0	0	0	0	0	0	0	0	0	0	0	0	Endophyte-Epiphyte-Fungal Parasite-Insect Parasite	Ascomycota	Sordariomycetes	Hypocreales	Clavicipitaceae	Metarhizium
216e3a35e8b1751164f2126023d79d94	0	227	0	0	147	0	0	0	0	0	0	0	0	31	0	0	0	0	0	0	0	0	0	0	0	0	0	0	0	0	0	0	0	0	0	0	Animal Pathogen-Endophyte-Fungal Parasite	Ascomycota	Sordariomycetes	Hypocreales	Nectriaceae	Unassigned
21a2099fe96687c890a4a7d20fc44b1a	0	0	0	0	0	0	0	0	0	0	0	0	0	0	9	0	0	0	0	0	0	0	0	0	0	0	0	0	0	0	0	0	0	0	0	0	Animal Pathogen-Endophyte-Fungal Parasite	Ascomycota	Sordariomycetes	Hypocreales	Nectriaceae	Fusarium
21b86585f8a9011eb22d4672b11d1b06	0	0	0	0	0	0	0	0	0	0	0	0	0	0	0	0	0	208	0	0	0	0	0	0	0	0	0	0	142	0	0	0	0	0	0	0	Animal Pathogen-Endophyte-Epiphyte	Ascomycota	Sordariomycetes	Hypocreales	Hypocreaceae	Trichoderma
21ca5ce80cb630c82e6fd33fb7c3d88c	0	0	0	0	0	0	0	0	0	0	247	0	0	0	0	0	0	0	0	0	0	0	0	0	0	0	0	0	0	0	0	0	0	0	0	0	Animal Pathogen-Endophyte-Fungal Parasite	Ascomycota	Sordariomycetes	Hypocreales	Nectriaceae	Dactylonectria
22122c3958aff5df364cc0617434abe2	0	0	0	0	6	0	0	0	0	0	0	0	0	0	0	0	2	0	0	0	0	0	0	0	0	0	0	0	0	0	0	0	0	0	0	0	Wood Saprotroph	Ascomycota	Dothideomycetes	Pleosporales	Thyridariaceae	Unassigned
22372d25481c88ce778b03cf8a96b45d	0	0	0	0	0	0	0	0	0	0	0	0	0	0	0	0	0	0	0	0	0	0	0	116	0	0	0	0	0	0	0	0	0	0	0	0	Animal Pathogen-Endophyte-Fungal Parasite	Ascomycota	Sordariomycetes	Hypocreales	Nectriaceae	Volutella
2239c29004c72e669880b8f828a2ccb2	0	0	0	0	6	0	0	0	0	0	0	0	0	0	0	0	0	0	0	0	0	0	0	0	0	0	0	0	0	0	0	0	0	0	0	0	Animal Pathogen-Fungal Parasite-Undefined Saprotroph	Ascomycota	Eurotiomycetes	Chaetothyriales	Herpotrichiellaceae	Exophiala
223ff5ed0a5a5a0f5f3ad7bf0a7c36f3	0	0	0	40	0	0	0	0	0	0	0	0	0	0	0	0	0	0	0	0	0	0	0	0	0	0	0	0	0	0	0	0	0	0	0	0	Animal Pathogen-Endophyte-Fungal Parasite	Ascomycota	Sordariomycetes	Hypocreales	Nectriaceae	Fusarium
22cbc45a6ba4b6f169b70c120bf35bce	0	0	0	0	0	0	0	0	0	0	0	0	0	0	0	0	0	0	0	0	0	0	0	0	0	0	18	0	0	0	0	0	0	0	0	0	Animal Pathogen-Endophyte-Fungal Parasite	Ascomycota	Sordariomycetes	Hypocreales	Nectriaceae	Stephanonectria
22ed0c936764c1384cb87a07189fb80b	0	0	0	0	0	0	0	0	0	0	0	34	0	0	0	0	0	0	0	0	0	0	0	0	0	0	0	0	0	0	0	0	0	0	0	0	Undefined Saprotroph	Ascomycota	Dothideomycetes	Pleosporales	Morosphaeriaceae	Acrocalymma
22f6071624fb5b1557ff7d71ce6b12fe	0	0	0	0	0	0	0	8	0	0	0	0	0	0	0	0	0	0	0	0	0	0	0	0	0	0	0	0	0	0	0	0	0	0	0	0	Endophyte-Epiphyte-Fungal Parasite-Insect Parasite	Ascomycota	Sordariomycetes	Hypocreales	Clavicipitaceae	Metarhizium
22fabd68b66110c19c89aeb32627cf07	0	31	0	0	0	0	0	0	0	0	0	0	0	0	0	0	0	0	0	0	0	0	0	0	0	0	0	0	0	0	0	0	0	0	0	0	Animal Pathogen-Endophyte-Fungal Parasite	Ascomycota	Sordariomycetes	Hypocreales	Nectriaceae	Volutella
22fb5e713930e3d4d5f04539939266f9	0	0	0	0	0	0	0	0	0	0	0	0	0	0	0	0	0	0	0	0	0	0	9	0	0	0	0	0	0	0	0	0	0	0	0	0	Plant Pathogen-Undefined Saprotroph	Ascomycota	Dothideomycetes	Capnodiales	Mycosphaerellaceae	Pseudocercospora
22fe665bbc91e2254b8c8a19796367e4	0	0	0	0	0	0	0	0	0	0	0	0	0	0	0	0	0	0	0	0	0	66	0	0	0	0	0	0	0	0	0	0	0	0	0	0	Animal Pathogen-Fungal Parasite-Undefined Saprotroph	Ascomycota	Eurotiomycetes	Chaetothyriales	Herpotrichiellaceae	Phialophora
230588eb7d3ecdf6408f322918ee82d3	0	0	0	0	0	0	0	0	0	0	0	0	0	0	0	0	0	0	0	0	0	0	0	0	0	0	0	0	0	0	0	0	39	0	0	0	Animal Pathogen-Endophyte-Fungal Parasite	Ascomycota	Sordariomycetes	Hypocreales	Nectriaceae	Dactylonectria
235eb33371cfd91d17b74287dd285533	0	0	0	36	0	49	0	0	0	0	0	0	0	0	6	0	0	0	0	0	0	0	0	0	0	0	0	0	0	0	0	0	0	0	0	0	Undefined Saprotroph	Ascomycota	Sordariomycetes	Sordariales	Chaetomiaceae	Trichocladium
236ed8c2c321f07d3338abbcd3a7008a	0	0	0	0	0	0	0	0	0	0	0	0	0	0	0	0	0	0	0	0	0	0	0	0	0	0	0	0	27	0	0	0	0	0	0	0	Endophyte-Epiphyte-Fungal Parasite-Insect Parasite	Ascomycota	Sordariomycetes	Hypocreales	Clavicipitaceae	Metarhizium
23cd3cac237314a6278d06c569d02b45	0	0	0	0	0	0	0	0	0	0	0	0	0	0	0	0	0	0	0	0	0	0	4	0	0	0	0	0	0	0	0	0	0	0	0	0	Plant Pathogen-Undefined Saprotroph	Ascomycota	Dothideomycetes	Pleosporales	Lophiostomataceae	Flabellascoma
23d0e657db86678caf4297852b681a86	0	0	0	0	0	0	0	0	0	0	0	0	0	0	0	0	0	0	0	0	0	0	0	0	0	0	0	0	0	0	0	0	0	5	0	0	Animal Pathogen-Fungal Parasite-Undefined Saprotroph	Ascomycota	Eurotiomycetes	Chaetothyriales	Herpotrichiellaceae	Cladophialophora
23fbc0c5f54e6afdbf85ef8120023cfd	0	0	0	0	0	0	0	0	0	0	0	0	0	0	0	0	0	0	0	0	0	0	2	0	0	0	0	0	0	0	0	0	0	0	0	0	Plant Pathogen-Undefined Saprotroph	Ascomycota	Dothideomycetes	Capnodiales	Mycosphaerellaceae	Geastrumia
2447d3cafa2c6d9924dde0055be644f4	0	0	0	0	0	0	0	0	0	0	0	0	0	0	0	0	0	0	0	0	17	0	0	0	0	0	0	0	0	0	0	0	0	0	0	0	Animal Pathogen-Endophyte-Fungal Parasite	Ascomycota	Sordariomycetes	Hypocreales	Nectriaceae	Unassigned
2450d9a139f46c6f1761588a29238ad5	0	0	0	0	0	0	0	0	0	0	0	0	0	0	0	0	0	0	0	5	0	0	0	0	0	0	0	0	0	0	0	0	0	0	0	0	Undefined Saprotroph	Ascomycota	Sordariomycetes	Hypocreales	Hypocreaceae	Monocillium
247639c3f3f2da0444147935d251c9ce	0	0	0	48	0	0	0	0	0	0	0	0	10	0	0	0	0	0	0	0	0	0	0	0	0	0	0	0	0	0	0	0	0	0	0	0	Undefined Saprotroph	Ascomycota	Sordariomycetes	Trichosphaeriales	Trichosphaeriaceae	Nigrospora
2479b3e0185bfb8ada668896822a7c25	0	0	0	0	0	0	0	0	0	0	0	0	0	0	0	0	0	0	0	0	0	0	0	0	0	0	0	0	0	0	8	0	0	0	0	0	Animal Pathogen-Endophyte-Fungal Parasite	Ascomycota	Sordariomycetes	Hypocreales	Nectriaceae	Dactylonectria
2483554ffc163157bcb4470358934772	0	0	0	0	0	0	0	0	0	0	0	0	0	0	0	0	0	0	0	15	0	31	0	0	0	0	0	0	0	0	0	0	0	0	0	0	Wood Saprotroph	Ascomycota	Dothideomycetes	Pleosporales	Melanommataceae	Unassigned
24e64df805bd44ab141ab43aea109610	0	0	0	0	0	0	0	0	0	0	0	0	0	0	0	0	0	0	0	0	0	0	0	0	1291	0	0	0	0	0	0	0	0	0	0	0	Animal Pathogen-Endophyte-Fungal Parasite	Ascomycota	Sordariomycetes	Hypocreales	Nectriaceae	Ilyonectria
255a42268c227b25fbc31e66c4b44097	7	180	0	159	71	82	8	0	0	6	67	65	14	0	3	0	0	0	0	0	0	0	0	0	0	0	0	0	0	0	0	0	0	0	0	0	Endophyte-Epiphyte-Fungal Parasite-Insect Parasite	Ascomycota	Sordariomycetes	Hypocreales	Clavicipitaceae	Metarhizium
2560460450784e6856bf1f961d5c5c35	0	0	0	21	0	51	0	5	0	0	0	0	0	0	0	0	0	0	0	0	0	0	0	127	0	0	0	0	0	0	0	0	0	0	102	0	Animal Pathogen	Ascomycota	Sordariomycetes	Hypocreales	Cordycipitaceae	Lecanicillium
257f3d1f72b6498335f5def05eb796d3	0	0	0	0	0	0	0	0	0	0	0	0	0	0	0	0	18	0	0	0	0	0	0	16	0	0	0	0	0	0	0	0	0	0	8	0	Undefined Saprotroph	Ascomycota	Sordariomycetes	Trichosphaeriales	Trichosphaeriaceae	Nigrospora
25de519b3a678debee06fdc80dce1f05	0	0	0	0	0	0	0	0	0	0	0	0	0	0	0	0	0	0	0	0	7	0	0	0	0	12	0	0	0	0	0	0	0	0	0	0	Animal Pathogen-Fungal Parasite-Undefined Saprotroph	Ascomycota	Eurotiomycetes	Chaetothyriales	Herpotrichiellaceae	Phialophora
262c785e04efac71cce1b6628128abce	0	0	0	0	0	0	0	0	0	0	0	0	0	0	0	0	0	0	0	0	0	0	0	0	17	0	0	0	0	0	0	0	0	0	0	11	Wood Saprotroph	Ascomycota	Orbiliomycetes	Orbiliales	Orbiliaceae	Dactylaria
264ec12339ecd3ab05b9c8c3cf1333e9	0	0	0	0	0	0	0	0	0	0	0	0	0	0	0	0	0	0	11	0	0	0	0	0	0	0	0	0	0	0	0	0	0	0	0	0	Animal Pathogen-Endophyte-Epiphyte	Ascomycota	Sordariomycetes	Hypocreales	Hypocreaceae	Trichoderma
26beb9c24b546f0fffdef4734803b476	0	0	0	0	0	0	0	0	0	0	0	0	0	0	0	0	0	0	55	100	20	0	33	0	0	0	28	0	0	0	0	0	0	0	0	0	Animal Pathogen-Endophyte-Fungal Parasite	Ascomycota	Sordariomycetes	Hypocreales	Nectriaceae	Cylindrocarpon
26c91ba5126c56c82605e055a9b383cb	0	0	0	0	0	0	0	0	0	5	0	0	0	0	0	0	0	0	0	0	0	0	0	0	0	0	0	0	0	0	0	0	0	0	0	0	Animal Pathogen-Endophyte-Fungal Parasite	Ascomycota	Sordariomycetes	Hypocreales	Nectriaceae	Ophionectria
26d14a7a29bf6fe570652d6e6eeabd97	0	0	0	0	0	0	0	0	0	0	0	0	0	0	0	0	0	0	0	0	0	0	0	0	0	0	0	0	0	0	0	0	0	0	0	13	Animal Pathogen-Endophyte-Fungal Parasite	Ascomycota	Sordariomycetes	Hypocreales	Nectriaceae	Fusarium
26d5dd22ad76fba577028bcffdff6eb9	0	0	0	0	0	0	0	0	0	0	0	0	0	0	0	0	0	0	0	0	25	0	21	0	0	24	0	0	0	0	0	0	0	0	0	0	Plant Pathogen-Wood Saprotroph	Ascomycota	Dothideomycetes	Pleosporales	Cucurbitariaceae	Pyrenochaetopsis
26da8dfd21aff0de266a1bd55fcda67a	0	0	0	0	0	0	0	0	0	0	0	0	0	0	0	0	0	0	0	0	0	0	0	5	0	0	0	0	0	0	0	0	0	0	0	0	Undefined Saprotroph	Ascomycota	Sordariomycetes	Sordariales	Lasiosphaeriaceae	Cercophora
26ed2e93ac6599d60fd742a30c95d932	0	0	0	0	0	0	0	0	0	0	0	0	0	0	0	0	0	0	0	0	0	0	0	0	0	0	0	0	0	0	0	0	0	4	0	0	Endophyte-Plant Pathogen	Ascomycota	Sordariomycetes	Glomerellales	Glomerellaceae	Colletotrichum
270277b45f616374bfdb00221e760044	0	0	0	0	0	0	0	0	0	0	59	82	0	0	0	0	0	0	0	0	0	0	0	0	0	0	0	0	0	0	0	0	0	0	0	0	Wood Saprotroph	Ascomycota	Sordariomycetes	Hypocreales	Hypocreales_fam_Incertae_sedis	Acremonium
272fe816d55e06d41a381e043cf338e9	0	0	0	0	0	0	0	0	0	0	0	0	0	0	0	0	1409	0	0	0	0	0	0	0	0	0	0	0	0	0	0	0	0	0	0	0	Endophyte-Epiphyte-Fungal Parasite-Insect Parasite	Ascomycota	Sordariomycetes	Hypocreales	Clavicipitaceae	Metarhizium
2751d9d5619fecd274ac342fee45cd5d	0	0	0	0	0	0	0	0	0	0	0	0	0	0	0	0	0	0	0	0	0	0	0	0	28	0	0	0	0	0	0	0	0	0	0	0	Undefined Saprotroph	Ascomycota	Dothideomycetes	Pleosporales	Morosphaeriaceae	Acrocalymma
2774e1c1e7dcead31197993d404f262f	0	0	0	0	0	0	0	0	0	0	0	0	0	0	0	0	0	0	0	0	0	0	0	0	29	0	0	0	0	0	0	0	0	0	0	0	Wood Saprotroph	Ascomycota	Dothideomycetes	Pleosporales	Melanommataceae	Unassigned
279ca2852f923cf71bc8a673bf149952	0	0	0	0	0	0	0	0	0	0	0	0	0	0	0	0	0	0	0	0	0	0	0	0	0	0	0	0	0	0	0	0	0	21	0	0	Animal Pathogen-Fungal Parasite-Undefined Saprotroph	Ascomycota	Eurotiomycetes	Chaetothyriales	Herpotrichiellaceae	Unassigned
279eaad4771d0f6a2cf5b18bb33d4803	11	26	0	10	20	272	9	0	0	0	30	153	0	0	0	0	0	0	0	0	0	0	0	0	0	0	0	0	0	0	0	0	0	0	0	0	Animal Pathogen-Endophyte-Fungal Parasite	Ascomycota	Sordariomycetes	Hypocreales	Nectriaceae	Fusarium
27c36708a79706c5d5b2613bd4c485f9	0	0	0	0	0	0	0	0	0	0	0	8	0	0	0	0	0	0	0	0	0	0	0	0	0	0	0	0	0	0	0	0	0	0	0	0	Wood Saprotroph	Ascomycota	Dothideomycetes	Pleosporales	Melanommataceae	Farlowiella
27fc437b0f99ffb63228d95e05da70c6	0	0	0	0	0	0	0	0	0	0	0	0	0	0	0	0	0	0	0	0	0	0	0	0	0	0	0	49	0	0	0	0	0	0	0	0	Animal Pathogen-Endophyte-Fungal Parasite	Ascomycota	Sordariomycetes	Hypocreales	Nectriaceae	Ilyonectria
283c4f9ff80a98609956995694522ffe	0	0	0	0	0	0	0	0	0	0	0	0	0	0	0	0	0	0	20	0	0	0	0	0	0	0	0	0	0	0	0	0	0	0	0	0	Wood Saprotroph	Ascomycota	Dothideomycetes	Pleosporales	Melanommataceae	Uzbekistanica
28e7eb2736e8aa026f397194aa1bf90e	0	0	0	11	0	0	0	0	0	24	0	0	0	0	0	0	0	0	0	0	0	0	0	0	0	0	0	0	0	0	0	0	0	0	0	0	Plant Pathogen-Wood Saprotroph	Ascomycota	Dothideomycetes	Pleosporales	Cucurbitariaceae	Pyrenochaetopsis
28e7f6bde2e47fee1beffc9f68ef030b	0	0	0	0	0	0	0	0	0	0	0	0	0	0	0	0	0	0	0	0	8	29	0	0	0	0	0	0	0	0	0	0	0	0	0	0	Animal Pathogen-Endophyte-Fungal Parasite	Ascomycota	Sordariomycetes	Hypocreales	Nectriaceae	Fusarium
2909a94c87df7b30a4a2378cb641140d	0	0	0	0	0	0	0	0	0	0	0	0	0	0	0	0	0	0	0	0	0	0	0	0	24	0	0	0	0	0	0	0	0	0	0	0	Animal Pathogen-Endophyte-Fungal Parasite	Ascomycota	Sordariomycetes	Hypocreales	Nectriaceae	Volutella
2910a7d24e1497db9b33d4f753f1dce1	0	0	0	0	0	0	0	0	0	0	0	0	0	0	0	0	0	0	0	0	0	122	0	0	0	0	0	0	0	0	0	0	0	0	0	0	Animal Pathogen-Endophyte-Fungal Parasite	Ascomycota	Sordariomycetes	Hypocreales	Nectriaceae	Ilyonectria
2911fb71636edd0e75e2827f53486286	0	0	0	0	0	0	0	0	0	0	0	0	0	0	0	0	0	0	0	0	0	0	0	0	0	0	0	0	0	0	33	0	0	0	0	7	Animal Pathogen-Fungal Parasite-Undefined Saprotroph	Ascomycota	Eurotiomycetes	Chaetothyriales	Herpotrichiellaceae	Cladophialophora
2912a3bd8d7cac912ed5e3f3544fbc33	0	0	0	0	0	0	0	0	0	0	0	0	3	0	0	0	0	0	0	0	0	0	0	0	0	0	0	0	0	0	0	0	0	0	0	0	Animal Pathogen	Ascomycota	Dothideomycetes	Pleosporales	Pleosporales_fam_Incertae_sedis	Nigrograna
2916b26aa988ddf575dd96a53f596ca7	0	0	0	0	0	0	0	0	0	0	0	0	0	0	0	0	0	0	7	14	0	0	9	8	24	0	19	6	0	0	0	0	0	0	0	0	Animal Pathogen-Endophyte-Fungal Parasite	Ascomycota	Sordariomycetes	Hypocreales	Nectriaceae	Neonectria
291d635213dda7091e115471e9ba0dd4	0	0	0	0	0	0	0	0	0	0	0	0	0	0	0	0	0	0	0	2	0	0	0	0	0	0	0	0	0	0	0	0	0	0	0	0	Undefined Saprotroph	Ascomycota	Sordariomycetes	Sordariales	Lasiosphaeriaceae	Podospora
2952cfa2c908ede195e324f257684579	0	0	0	0	0	0	0	0	0	0	0	0	0	0	0	0	0	0	2	0	0	0	0	0	0	0	0	0	0	0	0	0	0	0	0	0	Undefined Saprotroph	Ascomycota	Sordariomycetes	Hypocreales	Hypocreaceae	Monocillium
2994c5bf7f4965fffafbc639357daa98	0	0	0	0	0	0	0	0	0	0	0	0	0	0	0	0	0	0	0	0	0	0	0	1	0	0	0	0	0	0	0	0	0	0	0	0	Undefined Saprotroph	Ascomycota	Sordariomycetes	Hypocreales	Hypocreaceae	Monocillium
29cdf4e00db357e0008b13403013c7b4	0	0	0	0	10	0	0	0	0	0	0	0	0	0	0	0	0	0	0	0	0	0	0	0	0	0	0	0	0	0	0	0	0	0	0	0	Wood Saprotroph	Ascomycota	Dothideomycetes	Pleosporales	Thyridariaceae	Pararoussoella
29f5f6c753c0300e4edac5de96c4e4c3	0	0	0	6	0	0	0	0	0	0	0	0	0	0	0	0	0	0	0	0	0	0	0	0	0	0	0	0	0	0	0	0	0	0	0	0	Undefined Saprotroph	Ascomycota	Dothideomycetes	Pleosporales	Morosphaeriaceae	Acrocalymma
2adae634c8cad50f3a66389c8bc61345	0	0	0	0	0	0	0	0	0	0	0	7	0	0	0	0	0	0	0	0	0	0	0	0	0	0	0	0	0	0	0	0	0	0	0	0	Undefined Saprotroph	Ascomycota	Dothideomycetes	Capnodiales	Capnodiaceae	Antennariella
2b02709f30c6078fd63debfa8817e6cd	0	0	0	0	0	0	0	0	0	0	0	0	0	0	0	0	0	0	0	1	0	0	0	0	0	0	0	0	0	0	0	0	0	0	0	0	Animal Pathogen-Fungal Parasite-Undefined Saprotroph	Ascomycota	Eurotiomycetes	Chaetothyriales	Herpotrichiellaceae	Unassigned
2b038b3e47d7b53d3c71bbaa1e9ffddd	3	3	0	14	0	138	0	0	4	5	0	0	0	0	9	0	0	0	0	0	0	13	0	11	0	0	0	0	0	0	0	0	23	0	7	0	Animal Pathogen	Ascomycota	Sordariomycetes	Hypocreales	Cordycipitaceae	Simplicillium
2b0a672540ac9bbd743d1813991e2eef	0	0	0	0	0	0	0	0	0	0	0	0	0	0	0	0	0	0	0	0	0	0	0	0	0	0	0	22	0	0	0	0	0	0	0	0	Undefined Saprotroph	Ascomycota	Sordariomycetes	Sordariales	Lasiosphaeriaceae	Podospora
2b6a7a21b877aeb83a20f84cc1cd6e19	3	0	0	0	0	35	0	0	5	0	0	0	0	0	0	0	0	0	0	0	0	0	0	0	0	0	0	0	0	0	0	0	0	0	0	0	Endophyte-Epiphyte-Fungal Parasite-Insect Parasite	Ascomycota	Sordariomycetes	Hypocreales	Clavicipitaceae	Pochonia
2b76cfae41d150fdd9a0b4973a9ddee4	49	0	0	35	0	0	0	0	0	0	11	0	585	0	6	18	0	45	29	119	89	110	0	85	58	33	43	0	0	0	0	0	21	0	16	0	Animal Pathogen-Endophyte-Epiphyte	Ascomycota	Sordariomycetes	Hypocreales	Hypocreaceae	Trichoderma
2b88a167c03305e4209e5904a0280a07	0	0	0	0	0	0	0	0	0	0	0	0	0	0	0	0	0	0	126	325	159	103	364	76	50	0	0	0	267	993	6979	3610	1907	5626	739	697	Undefined Saprotroph	Ascomycota	Leotiomycetes	Helotiales	Helotiales_fam_Incertae_sedis	Leohumicola
2b8eb9653487d2c4bfdd17f46b27603e	0	0	0	0	0	0	0	0	0	0	0	0	0	0	0	0	0	0	0	0	0	0	0	57	0	0	0	0	0	0	0	0	0	0	0	0	Endophyte-Epiphyte-Fungal Parasite-Insect Parasite	Ascomycota	Sordariomycetes	Hypocreales	Clavicipitaceae	Metarhizium
2bb69fe3b4b9fabb213173cfb380853e	0	0	0	0	0	0	0	0	0	0	0	143	0	0	0	0	0	0	0	0	0	0	0	0	0	0	0	0	0	0	0	0	0	0	0	0	Animal Pathogen-Endophyte-Fungal Parasite	Ascomycota	Sordariomycetes	Hypocreales	Nectriaceae	Unassigned
2c12305ed81d6ec5d7c64f9b3d3db9cb	0	0	0	0	0	0	0	0	0	0	0	0	0	0	0	0	0	0	0	0	0	0	0	0	0	0	0	0	0	0	0	0	0	0	0	46	Animal Pathogen-Endophyte-Fungal Parasite	Ascomycota	Sordariomycetes	Hypocreales	Nectriaceae	Ilyonectria
2c1390b32e04aff2535d468e5c740cc8	0	0	0	0	0	0	0	0	0	0	0	0	0	0	0	0	0	0	0	0	0	0	0	0	11	0	0	0	4	0	6	13	10	11	3	160	Animal Pathogen-Fungal Parasite-Undefined Saprotroph	Ascomycota	Eurotiomycetes	Chaetothyriales	Herpotrichiellaceae	Cladophialophora
2c59a986e0bb789c8c31d72fdc25f978	0	0	0	0	0	0	0	0	0	0	0	0	0	0	0	0	0	2	0	0	0	0	0	0	0	0	0	0	0	0	0	0	0	0	0	0	Undefined Saprotroph	Ascomycota	Sordariomycetes	Myrmecridiales	Myrmecridiaceae	Myrmecridium
2c65c5e9d584fd5efc4ead7116890253	0	0	0	0	0	0	0	0	0	0	0	0	0	0	0	0	277	0	0	0	0	0	0	0	0	0	0	0	0	0	0	0	0	0	0	0	Endophyte-Epiphyte-Fungal Parasite-Insect Parasite	Ascomycota	Sordariomycetes	Hypocreales	Clavicipitaceae	Metarhizium
2c66b76f229806e44e059332440d130b	0	0	0	0	63	0	0	0	0	0	0	0	0	0	0	0	0	0	0	0	0	0	0	0	0	0	0	0	0	0	0	0	0	0	0	0	Wood Saprotroph	Ascomycota	Sordariomycetes	Hypocreales	Hypocreales_fam_Incertae_sedis	Acremonium
2c68aefd1e95f97e2b8e7c5299d8b0f7	0	0	0	0	0	0	0	0	0	0	0	0	0	0	0	0	0	0	0	0	0	0	0	0	0	0	0	0	0	0	0	0	0	0	10	31	Animal Pathogen-Endophyte-Epiphyte	Ascomycota	Sordariomycetes	Hypocreales	Hypocreaceae	Trichoderma
2c6b1d5b72adff4187762a70b174c5eb	0	0	0	0	0	0	0	0	0	0	0	0	0	0	0	0	0	0	0	0	0	9	0	0	0	0	0	0	0	0	0	0	0	0	0	0	Undefined Saprotroph	Ascomycota	Sordariomycetes	Hypocreales	Hypocreales_fam_Incertae_sedis	Sarocladium
2c6fe24b8eeef16b087c7a5a3b043780	0	0	0	0	0	0	0	0	0	0	0	0	0	0	0	0	0	0	26	0	21	0	0	56	0	16	28	0	0	0	16	34	16	0	89	0	Animal Pathogen	Ascomycota	Sordariomycetes	Hypocreales	Cordycipitaceae	Beauveria
2c91604b6a5ce64ea094b049a4e3e23e	0	0	0	0	0	0	0	0	0	0	0	0	0	0	0	0	0	22	0	0	0	0	0	0	0	0	0	0	0	0	0	0	0	0	0	0	Undefined Saprotroph	Ascomycota	Sordariomycetes	Sordariales	Lasiosphaeriaceae	Apodus
2cbf0e437be566fac8aa5d08df904848	0	0	29	0	0	0	0	0	0	0	0	0	0	0	0	0	0	0	0	0	0	0	0	0	0	0	0	0	0	0	0	0	0	0	0	0	Endophyte-Plant Pathogen	Ascomycota	Sordariomycetes	Glomerellales	Plectosphaerellaceae	Plectosphaerella
2cdd4409a385583625b2cb8370472462	0	4	0	0	0	0	0	0	0	0	0	0	0	0	0	0	0	0	0	0	0	0	0	0	0	0	0	0	0	0	0	0	0	0	0	0	Undefined Saprotroph	Ascomycota	Dothideomycetes	Pleosporales	Dictyosporiaceae	Dictyosporium
2cf7c93a53b18c6e860459b1adc359b3	16	179	13	92	204	0	22	0	19	22	102	443	36	95	52	24	392	0	0	0	0	0	0	0	0	0	0	0	0	0	0	0	0	0	0	0	Animal Pathogen-Endophyte-Fungal Parasite	Ascomycota	Sordariomycetes	Hypocreales	Nectriaceae	Fusarium
2cff291f523058e8bfd4cc14ef5568fe	0	0	0	0	0	0	0	0	0	0	0	0	0	0	0	0	0	0	4	33	11	10	19	0	0	3	11	0	0	0	0	0	0	0	0	0	Undefined Saprotroph	Ascomycota	Sordariomycetes	Sordariales	Chaetomiaceae	Trichocladium
2d679b6f376f8795d853ad5a442a00d5	0	0	0	0	0	0	0	0	0	0	0	0	0	0	0	0	0	0	0	0	0	0	0	10	0	0	0	0	0	0	0	0	0	0	0	0	Endophyte-Plant Pathogen	Ascomycota	Sordariomycetes	Glomerellales	Glomerellaceae	Colletotrichum
2d6f3599c19454aec9b75eae3b73ecc0	0	0	0	0	0	0	0	0	0	0	0	0	0	0	0	0	0	0	0	0	0	0	0	0	0	0	0	0	0	0	420	0	0	0	0	0	Animal Pathogen-Endophyte-Fungal Parasite	Ascomycota	Sordariomycetes	Hypocreales	Nectriaceae	Ilyonectria
2d7541fed6ed29004c110dda71a21336	0	0	0	0	0	0	0	0	0	0	0	0	0	0	0	0	0	0	0	3	0	0	0	0	0	0	0	0	0	0	0	0	0	0	0	0	Animal Pathogen-Endophyte-Fungal Parasite	Ascomycota	Sordariomycetes	Hypocreales	Nectriaceae	Atractium
2d82d27e6201b4e0f10d9c7ea06b4774	49	94	0	127	40	53	0	0	0	13	27	13	0	57	18	51	605	34	26	0	0	0	0	0	22	44	0	10	26	0	0	0	0	0	0	0	Animal Pathogen-Endophyte-Fungal Parasite	Ascomycota	Sordariomycetes	Hypocreales	Nectriaceae	Fusarium
2d99053db601534554048716947e2f83	0	0	0	0	0	0	0	0	0	0	0	0	0	0	0	0	0	0	0	0	0	0	3	0	0	0	0	0	0	0	0	0	0	0	0	0	Undefined Saprotroph	Ascomycota	Saccharomycetes	Saccharomycetales	Phaffomycetaceae	Wickerhamomyces
2da2aa7a100424e9d0a5ebb46ab2af9b	0	0	0	0	0	0	0	0	0	0	0	0	0	0	0	0	0	54	0	0	0	0	133	44	82	0	0	60	43	0	0	0	0	99	34	90	Endophyte-Epiphyte-Fungal Parasite-Insect Parasite	Ascomycota	Sordariomycetes	Hypocreales	Clavicipitaceae	Pochonia
2e228a32661c6df477e3897a68dfb00c	0	0	0	0	0	0	0	0	0	0	0	0	0	0	0	0	0	0	7	16	0	38	0	0	0	0	0	0	0	0	0	0	0	0	0	0	Endophyte-Epiphyte-Fungal Parasite-Insect Parasite	Ascomycota	Sordariomycetes	Hypocreales	Clavicipitaceae	Culicinomyces
2e3c3b462b5c24bd192b4d0b2e26b2e5	0	0	0	0	0	0	0	0	0	0	0	0	0	0	0	0	0	0	0	0	0	16	0	0	0	0	0	0	0	0	0	0	0	0	0	0	Animal Pathogen-Endophyte-Epiphyte	Ascomycota	Sordariomycetes	Hypocreales	Hypocreaceae	Trichoderma
2e6335574ac5e8e823028fd589bc69b9	317	128	79	291	313	59	26	0	21	248	28	1003	1860	191	69	98	346	93	0	0	0	0	0	0	0	0	0	0	0	0	0	0	0	0	0	0	Wood Saprotroph	Ascomycota	Sordariomycetes	Hypocreales	Hypocreales_fam_Incertae_sedis	Acremonium
2e69af56c00ac9dacdb29b116ae81500	0	0	0	0	0	0	0	0	0	0	0	0	0	0	0	0	0	0	0	0	0	0	0	0	24	0	0	0	0	0	0	0	0	0	0	5	Plant Pathogen-Undefined Saprotroph	Ascomycota	Dothideomycetes	Pleosporales	Lophiostomataceae	Lophiostoma
2ea5677807c23f0dd48f55bbb79f7a5b	0	0	0	0	0	0	0	0	0	0	0	0	10	0	0	0	0	0	0	0	0	0	0	0	0	0	0	0	0	0	0	0	0	0	0	0	Animal Pathogen-Endophyte-Fungal Parasite	Ascomycota	Sordariomycetes	Hypocreales	Nectriaceae	Chaetopsina
2ef112db02737b60b13a122d47b73be1	0	0	0	0	0	0	0	0	0	0	0	0	0	0	0	0	0	0	9	10	43	8	10	0	0	0	0	0	0	0	0	0	0	0	0	0	Undefined Saprotroph	Ascomycota	Leotiomycetes	Helotiales	Helotiales_fam_Incertae_sedis	Leohumicola
2ef7749f4b6977efc987b4dc656da37c	39	19	32	97	20	26	10	0	0	0	26	34	0	0	0	0	0	0	0	0	0	0	0	0	0	0	0	0	0	0	0	0	0	0	0	0	Wood Saprotroph	Ascomycota	Eurotiomycetes	Eurotiales	Aspergillaceae	Penicillium
2f26d87c4a936899d2ead5d1588f3c21	0	0	0	0	0	0	0	0	0	0	0	0	0	0	0	0	0	0	14	0	0	0	0	0	0	29	0	0	0	0	0	0	0	0	0	0	Animal Pathogen-Endophyte-Fungal Parasite	Ascomycota	Sordariomycetes	Hypocreales	Nectriaceae	Unassigned
2f946bc39fc5acfae370f38e173dfe59	0	0	0	0	0	0	0	0	0	0	0	0	0	0	0	0	0	0	0	0	0	169	0	0	0	0	0	0	0	0	0	0	0	0	0	0	Endophyte-Epiphyte-Fungal Parasite-Insect Parasite	Ascomycota	Sordariomycetes	Hypocreales	Clavicipitaceae	Metarhizium
2f9b84fcecccb8bf1ec17a95aa2dbc51	0	0	0	0	0	0	0	0	0	0	0	0	0	0	0	0	0	0	0	0	0	0	0	0	0	0	0	0	0	0	0	3	0	0	0	0	Undefined Saprotroph	Ascomycota	Sordariomycetes	Sordariales	Lasiosphaeriaceae	Cercophora
2fb7f0a118a7bded9987319f4c342319	0	0	0	71	0	0	0	0	0	0	0	0	0	0	0	0	0	0	0	0	0	0	0	0	0	0	0	0	0	0	0	0	0	0	0	0	Undefined Saprotroph	Ascomycota	Dothideomycetes	Pleosporales	Morosphaeriaceae	Acrocalymma
302b400ca58dfe7e0b6fef4eb0039060	0	0	0	0	0	0	0	0	0	0	6	0	0	0	0	0	0	0	0	0	0	0	0	0	0	0	0	0	0	0	0	0	0	0	0	0	Undefined Saprotroph	Ascomycota	Dothideomycetes	Pleosporales	Morosphaeriaceae	Acrocalymma
309a64af41284614da81d0f37d693543	0	62	10	63	11	249	3	2	3	3	7	0	4	0	0	10	0	0	0	0	0	0	0	0	0	0	0	0	0	0	0	0	0	0	0	1	Animal Pathogen	Ascomycota	Sordariomycetes	Hypocreales	Hypocreales_fam_Incertae_sedis	Sarocladium
30bc869249c08ba9ddb5cc86181ec6cf	0	0	0	0	0	0	0	0	0	0	0	0	0	0	0	0	0	0	0	0	0	0	0	0	0	0	0	0	0	0	24	0	5	0	0	0	Animal Pathogen-Fungal Parasite-Undefined Saprotroph	Ascomycota	Eurotiomycetes	Chaetothyriales	Herpotrichiellaceae	Unassigned
30be74d68626f0fe84533a89310a2ff1	0	0	0	0	0	0	0	0	27	0	0	0	0	0	0	0	0	0	0	0	0	0	0	0	0	0	0	0	0	0	0	0	0	0	0	0	Endophyte-Epiphyte-Fungal Parasite-Insect Parasite	Ascomycota	Sordariomycetes	Hypocreales	Clavicipitaceae	Metarhizium
30d5eefe2f6ee729f2b26de6b6fcc6f3	0	0	0	0	0	0	0	0	0	0	0	0	0	0	0	0	0	0	2	0	0	0	0	0	0	0	0	0	0	0	0	0	0	0	0	0	Endophyte-Epiphyte-Fungal Parasite-Insect Parasite	Ascomycota	Sordariomycetes	Hypocreales	Clavicipitaceae	Claviceps
30e106173b079174f7f3f5cb0078f99a	0	0	0	0	0	0	0	0	0	0	0	0	0	0	0	0	0	0	0	0	0	0	0	0	0	0	0	0	0	0	0	0	0	0	1	0	Undefined Saprotroph	Ascomycota	Sordariomycetes	Sordariales	Lasiosphaeriaceae	Unassigned
30ebfad82f2b68f9ccea6f719c5dd5c6	0	0	0	0	0	0	0	0	0	0	0	0	0	0	0	0	0	0	0	0	27	0	0	0	0	0	0	0	0	0	0	0	0	0	0	0	Undefined Saprotroph	Ascomycota	Leotiomycetes	Helotiales	Leotiaceae	Neobulgaria
311a48fb62ddb70ccb4049e165623d66	0	0	0	0	0	0	0	0	0	0	0	0	0	0	0	0	0	0	0	11	0	0	5	3	0	0	0	0	0	0	0	0	0	0	0	0	Undefined Saprotroph	Ascomycota	Eurotiomycetes	Eurotiales	Trichocomaceae	Talaromyces
317348e4a2e46f7de679868fefbbf210	0	0	0	0	0	0	0	0	0	0	0	0	0	0	0	0	0	0	48	0	0	0	0	0	0	0	0	0	0	0	0	0	0	0	0	0	Endophyte-Plant Pathogen	Ascomycota	Sordariomycetes	Glomerellales	Plectosphaerellaceae	Plectosphaerella
319f9dab5846ed823e9357a1d9e3c75e	0	0	0	0	0	0	0	0	0	0	0	0	0	0	0	0	0	0	0	0	20	0	0	0	0	0	0	0	0	0	0	0	0	0	0	0	Animal Pathogen-Endophyte-Fungal Parasite	Ascomycota	Sordariomycetes	Hypocreales	Nectriaceae	Gliocladiopsis
31f60ec56098f3f560de04d709a3c6c2	0	0	0	0	0	0	0	0	0	0	0	0	0	0	0	0	0	0	0	6	0	0	0	0	0	0	0	0	0	0	0	0	0	0	0	0	Animal Pathogen-Fungal Parasite-Undefined Saprotroph	Ascomycota	Eurotiomycetes	Chaetothyriales	Herpotrichiellaceae	Exophiala
3209267279c6ac8b4a29d0489cc37d6a	5	0	0	0	0	0	0	0	0	0	0	0	0	0	0	0	0	0	0	0	0	0	0	0	0	0	0	0	0	0	0	0	0	0	0	0	Endophyte-Plant Pathogen	Ascomycota	Sordariomycetes	Glomerellales	Glomerellaceae	Unassigned
320bd28848e50bcc15e980f9629f30c8	0	0	0	0	0	0	27	0	0	0	0	0	0	0	0	0	0	0	0	0	0	0	0	0	0	0	0	0	0	0	0	0	0	0	0	0	Endophyte-Epiphyte-Fungal Parasite-Insect Parasite	Ascomycota	Sordariomycetes	Hypocreales	Clavicipitaceae	Metarhizium
321048c7d22bf30b09ee3ae27118fa5a	0	0	0	0	85	0	0	0	0	28	102	0	0	0	31	0	220	0	0	0	0	0	0	16	0	0	0	0	0	0	0	0	0	0	0	0	Endophyte-Epiphyte-Fungal Parasite-Insect Parasite	Ascomycota	Sordariomycetes	Hypocreales	Clavicipitaceae	Pochonia
326afdc5ce0e05f985f4f90209e6547a	0	0	0	0	0	0	0	0	0	0	0	0	0	0	0	0	0	0	25	0	42	44	28	0	0	0	0	0	0	0	0	0	0	0	0	0	Endophyte-Epiphyte-Fungal Parasite-Insect Parasite	Ascomycota	Sordariomycetes	Hypocreales	Clavicipitaceae	Metapochonia
326cd3f5ca5e157f06b82514c0270584	0	0	0	0	0	0	0	0	0	2	0	0	0	0	0	0	0	0	0	0	0	0	0	0	0	0	0	0	0	0	0	0	0	0	0	0	Endophyte-Epiphyte-Fungal Parasite-Insect Parasite	Ascomycota	Sordariomycetes	Hypocreales	Clavicipitaceae	Metarhizium
327e060e3bd1b2b5a6e9ef9ac2504c1d	0	0	0	0	0	0	0	0	0	0	0	0	0	0	0	0	0	0	0	0	0	4	0	0	0	0	0	0	0	0	0	0	0	0	0	0	Wood Saprotroph	Ascomycota	Dothideomycetes	Pleosporales	Thyridariaceae	Pararoussoella
330cb7a10d2b172f08bfe3fff55fc6fa	25	0	0	0	0	0	0	0	0	0	0	0	0	0	0	0	0	0	0	0	0	0	0	0	0	0	0	0	0	0	0	0	0	0	0	0	Endophyte-Plant Pathogen	Ascomycota	Sordariomycetes	Glomerellales	Plectosphaerellaceae	Plectosphaerella
3312228c165340aa189e9be03375a0b0	0	0	0	0	0	0	0	0	0	0	0	0	0	0	0	0	0	0	0	0	0	0	0	3	0	0	0	0	0	0	0	0	0	0	0	0	Wood Saprotroph	Ascomycota	Sordariomycetes	Conioscyphales	Conioscyphaceae	Conioscypha
334f684de529ccd1e48761425b8c487f	0	0	0	0	0	0	0	0	0	0	485	0	0	0	0	0	0	0	0	0	0	0	0	0	0	0	0	0	0	0	0	0	0	0	0	0	Endophyte-Epiphyte-Fungal Parasite-Insect Parasite	Ascomycota	Sordariomycetes	Hypocreales	Clavicipitaceae	Metarhizium
342a3f24874ab0c3c0a5fc788d9f7c8c	0	0	0	0	0	0	0	0	0	0	0	0	0	0	0	174	0	0	0	0	0	0	0	0	0	0	0	0	0	0	0	0	0	0	0	0	Endophyte-Epiphyte-Fungal Parasite-Insect Parasite	Ascomycota	Sordariomycetes	Hypocreales	Clavicipitaceae	Metarhizium
34804173f0725052e7e3fd9a78071b8d	0	74	0	0	0	0	0	0	0	0	0	0	0	0	0	0	0	0	0	0	0	0	0	0	0	0	0	0	0	0	0	0	0	0	0	0	Undefined Saprotroph	Ascomycota	Dothideomycetes	Pleosporales	Morosphaeriaceae	Acrocalymma
34afbbec028903300c188d9aec1064e8	0	0	0	0	0	0	0	0	0	0	0	0	160	0	0	0	0	0	0	0	0	0	0	0	0	0	0	0	0	0	0	0	0	0	0	0	Wood Saprotroph	Ascomycota	Sordariomycetes	Hypocreales	Hypocreales_fam_Incertae_sedis	Acremonium
34c6199eedce1758f64c35705285f91d	0	0	0	0	0	0	0	0	0	0	0	0	0	0	0	24	0	0	0	0	0	0	0	0	0	0	0	0	0	0	0	0	0	0	0	0	Animal Pathogen-Endophyte-Fungal Parasite	Ascomycota	Sordariomycetes	Hypocreales	Nectriaceae	Ilyonectria
34d8e24db25528093ada94b3a97d0919	0	0	0	0	0	0	0	0	0	0	0	0	2	0	0	0	0	0	0	0	0	0	0	0	0	0	0	0	0	0	0	0	0	0	0	0	Wood Saprotroph	Ascomycota	Dothideomycetes	Pleosporales	Thyridariaceae	Roussoella
34f4ada00e7f69076026739130e86171	44	0	0	68	0	0	0	0	0	0	0	0	0	0	0	0	0	0	0	0	0	0	0	0	0	0	0	0	0	0	0	0	0	0	0	0	Animal Pathogen-Endophyte-Fungal Parasite	Ascomycota	Sordariomycetes	Hypocreales	Nectriaceae	Fusarium
34ffb44952391986a89a77c56fb9b482	0	0	0	0	0	0	0	0	0	0	0	0	0	0	0	0	0	0	0	0	0	0	0	0	0	0	0	0	0	0	0	0	0	0	65	0	Animal Pathogen-Endophyte-Fungal Parasite	Ascomycota	Sordariomycetes	Hypocreales	Nectriaceae	Cylindrocladium
3523983ba65c56f619d56b441bf4dcae	0	0	0	0	0	0	0	0	0	0	0	0	0	0	0	0	52	0	0	0	0	0	0	0	0	0	0	0	0	0	0	0	0	0	0	0	Undefined Saprotroph	Ascomycota	Sordariomycetes	Sordariales	Lasiosphaeriaceae	Cercophora
3577794b5424a0eee0428c384e4d2e44	0	0	0	0	0	0	0	0	0	0	0	0	0	0	0	0	0	0	0	0	0	0	45	0	0	0	0	0	0	0	0	0	0	0	0	0	Animal Pathogen-Endophyte-Epiphyte	Ascomycota	Sordariomycetes	Hypocreales	Hypocreaceae	Trichoderma
35817f9f55dd83d186455109bd12d91d	0	0	0	0	0	0	0	0	0	3	0	0	0	0	0	0	0	0	0	0	0	0	0	0	0	0	0	0	0	0	0	0	0	0	0	0	Undefined Saprotroph	Ascomycota	Sordariomycetes	Sordariales	Sordariales_fam_Incertae_sedis	Conlarium
3584255a8e3750a95097eb13f8f3ba3d	47	29	0	0	45	0	0	0	0	34	42	0	60	0	0	0	0	0	28	20	34	171	31	66	77	34	23	0	0	0	0	0	13	0	0	24	Wood Saprotroph	Ascomycota	Sordariomycetes	Hypocreales	Hypocreales_fam_Incertae_sedis	Acremonium
3593f2ff65e8b150663372d696527dc6	0	0	0	0	0	0	0	0	0	0	0	0	0	0	0	0	0	0	0	0	0	0	0	0	9	0	0	0	0	0	0	0	0	0	0	0	Animal Pathogen-Endophyte-Fungal Parasite	Ascomycota	Sordariomycetes	Hypocreales	Nectriaceae	Calcarisporium
35be9c1c26c9e17b1a97a082c9cb37e0	0	0	0	0	0	0	0	0	0	0	0	0	0	0	0	0	0	0	0	0	0	0	0	0	0	0	0	0	3	0	0	0	0	0	0	0	Plant Pathogen-Undefined Saprotroph	Ascomycota	Dothideomycetes	Pleosporales	Lophiostomataceae	Flabellascoma
35d70ad2756028a7cfdef68d8c21819f	0	0	0	0	0	0	0	0	0	0	0	0	0	0	0	0	0	0	0	0	0	0	0	0	0	0	0	0	0	0	0	0	0	0	0	8	Animal Pathogen-Fungal Parasite-Undefined Saprotroph	Ascomycota	Eurotiomycetes	Chaetothyriales	Herpotrichiellaceae	Unassigned
3602669101293a35b1787bf6f2c3d52e	0	0	0	0	0	0	0	0	0	0	12	12	0	0	0	0	0	0	0	0	0	0	0	0	0	0	0	0	0	0	0	0	0	0	0	0	Animal Pathogen-Fungal Parasite-Undefined Saprotroph	Ascomycota	Eurotiomycetes	Chaetothyriales	Herpotrichiellaceae	Phialophora
36b6d076cb95774b00f360c70ab744ca	0	0	0	0	0	0	0	0	0	0	0	0	0	0	0	0	0	0	0	0	0	0	0	471	0	0	0	0	0	0	0	0	0	0	0	0	Undefined Saprotroph	Ascomycota	Sordariomycetes	Sordariales	Lasiosphaeriaceae	Apodus
36c91032309483d3cd5a7fefc065c05c	0	0	0	0	0	0	0	0	0	0	0	0	0	0	0	0	0	0	0	0	0	0	0	0	17	0	0	0	0	0	0	0	0	0	0	0	Animal Pathogen-Endophyte-Fungal Parasite	Ascomycota	Sordariomycetes	Hypocreales	Nectriaceae	Dactylonectria
36cdb8bb0bf123960b19c35b340c34c8	87	0	0	0	0	0	0	0	0	0	0	0	0	0	0	0	0	0	0	0	0	0	0	0	0	0	0	0	0	0	0	0	0	0	0	0	Endophyte-Epiphyte-Fungal Parasite-Insect Parasite	Ascomycota	Sordariomycetes	Hypocreales	Clavicipitaceae	Metarhizium
36eec871aedb032c35c316b59348c9c9	0	0	0	0	0	0	0	0	0	0	0	0	0	0	0	0	3	0	0	0	0	0	0	0	0	0	0	0	0	0	0	0	0	0	0	0	Undefined Saprotroph	Ascomycota	Dothideomycetes	Acrospermales	Acrospermales_fam_Incertae_sedis	Leptodiscella
36f25d35a707e3672513f422283b9a73	0	0	0	0	0	0	0	0	0	0	0	0	0	0	127	0	0	0	0	0	0	0	0	0	0	0	0	0	0	0	0	0	0	0	0	0	Animal Pathogen-Endophyte-Fungal Parasite	Ascomycota	Sordariomycetes	Hypocreales	Nectriaceae	Dactylonectria
3723abd153a9f85e7fab2d2730eb7d71	0	0	0	0	0	0	0	0	0	0	0	0	0	0	0	0	0	0	0	0	0	0	0	0	0	0	0	0	0	0	53	0	0	0	0	0	Animal Pathogen-Endophyte-Fungal Parasite	Ascomycota	Sordariomycetes	Hypocreales	Nectriaceae	Ilyonectria
3726fa032cbfba4362a82a5cacc3f28f	31	81	0	265	0	7	27	0	17	0	0	104	110	104	0	44	0	0	0	0	0	0	0	0	0	0	0	0	0	0	0	0	0	0	0	0	Endophyte-Epiphyte-Fungal Parasite-Insect Parasite	Ascomycota	Sordariomycetes	Hypocreales	Clavicipitaceae	Pochonia
377bb1c679a1c5c0503f69a4eff27211	0	0	0	0	0	0	0	0	0	0	0	0	0	0	0	0	0	0	0	0	0	0	0	0	0	0	11	0	0	0	0	0	0	0	0	0	Animal Pathogen-Endophyte-Fungal Parasite	Ascomycota	Sordariomycetes	Hypocreales	Nectriaceae	Unassigned
37b995a1b87a5b54ae321a9482a92985	0	8	0	41	0	0	23	0	13	0	36	103	0	0	0	54	0	0	0	0	0	0	0	0	0	39	0	0	0	0	0	0	0	0	0	0	Endophyte-Epiphyte-Fungal Parasite-Insect Parasite	Ascomycota	Sordariomycetes	Hypocreales	Clavicipitaceae	Unassigned
3819ccd251c366bde85befd0fdfe62df	0	0	0	0	0	0	0	0	0	0	0	0	816	0	0	0	0	0	0	0	0	0	0	0	0	0	0	0	0	0	0	0	0	0	0	0	Endophyte-Epiphyte-Fungal Parasite-Insect Parasite	Ascomycota	Sordariomycetes	Hypocreales	Clavicipitaceae	Metarhizium
382d31b7635429877ec0cb1630d20038	0	0	0	0	0	0	0	0	0	0	0	0	0	26	0	0	0	0	0	0	0	0	0	0	0	0	0	0	0	0	0	0	0	0	0	0	Wood Saprotroph	Ascomycota	Sordariomycetes	Hypocreales	Hypocreales_fam_Incertae_sedis	Acremonium
386beac0434f1d73c34a7b52955e3799	0	0	0	0	0	0	0	0	0	0	0	0	0	0	0	0	0	0	0	0	0	6	0	0	0	0	0	0	0	0	0	0	0	0	0	0	Undefined Saprotroph	Ascomycota	Dothideomycetes	Pleosporales	Teichosporaceae	Teichospora
38807a90f92a4c81ece33a7822667606	0	0	0	0	0	0	0	0	0	0	0	0	0	0	0	0	0	0	0	0	0	0	0	0	0	0	0	2	0	0	0	0	0	0	0	0	Endophyte-Plant Pathogen	Ascomycota	Eurotiomycetes	Eurotiales	Trichocomaceae	Thermomyces
38a482ae0956ec3a3231fe76d1d7672b	0	0	0	0	0	0	0	0	0	0	0	0	0	0	0	0	0	5	0	0	0	0	0	0	0	0	0	0	0	0	0	0	0	0	0	0	Undefined Saprotroph	Ascomycota	Leotiomycetes	Helotiales	Leotiaceae	Neobulgaria
3903c6671ed16b6968dc42ea4c833b16	0	0	0	0	0	0	0	0	0	0	0	0	0	3	0	0	0	0	0	0	0	0	0	0	0	0	0	0	0	0	0	0	0	0	0	0	Animal Pathogen	Ascomycota	Eurotiomycetes	Eurotiales	Aspergillaceae	Penicillium
394d1cb4477aaa45d2d5198da6bbf3a3	0	0	0	0	0	0	0	0	0	0	0	0	15	0	0	0	0	0	0	0	0	0	0	0	0	0	0	0	0	0	0	0	0	0	0	0	Wood Saprotroph	Ascomycota	Sordariomycetes	Hypocreales	Hypocreales_fam_Incertae_sedis	Acremonium
39738d758593e03f3dfe8e80e841d8f9	0	0	0	0	0	0	0	0	0	0	0	0	0	0	0	0	0	0	0	0	0	0	4	0	0	0	0	0	0	0	0	10	0	0	0	0	Wood Saprotroph	Ascomycota	Sordariomycetes	Myrmecridiales	Myrmecridiales_fam_Incertae_sedis	Atractospora
3992905789c7ce2fc5e41b3e138d3e3d	0	0	0	0	0	0	0	0	0	0	0	0	0	0	0	0	0	0	0	0	0	0	0	0	0	0	0	0	0	0	0	0	0	0	0	15	Wood Saprotroph	Ascomycota	Sordariomycetes	Conioscyphales	Conioscyphaceae	Conioscypha
39a308966781781c55bfa26197644409	0	0	0	0	0	0	0	0	0	0	0	0	0	0	0	0	0	0	0	0	0	0	0	0	0	0	0	0	0	0	0	0	0	12	0	0	Endophyte-Plant Pathogen	Ascomycota	Sordariomycetes	Glomerellales	Plectosphaerellaceae	Plectosphaerella
39b912382e330ad41e4a86d3895d7478	0	0	0	0	0	0	0	0	0	0	0	0	0	0	0	0	539	0	0	0	0	0	0	0	0	0	0	0	0	0	0	0	0	0	0	0	Animal Pathogen-Endophyte-Fungal Parasite	Ascomycota	Sordariomycetes	Hypocreales	Nectriaceae	Dactylonectria
3a00ff379859d1758cc18a11af98fc0d	0	0	0	0	0	0	0	0	0	0	0	0	0	0	0	0	0	0	0	0	0	0	6	0	0	0	0	0	0	0	0	0	0	0	0	0	Animal Pathogen-Fungal Parasite-Undefined Saprotroph	Ascomycota	Eurotiomycetes	Chaetothyriales	Herpotrichiellaceae	Veronaea
3a0496760779f8ef6a9ae12dcede4150	0	0	0	0	31	0	0	0	0	0	0	0	0	0	0	0	0	0	0	0	0	0	0	0	0	0	0	0	0	0	0	0	0	0	0	0	Animal Pathogen-Fungal Parasite-Undefined Saprotroph	Ascomycota	Eurotiomycetes	Chaetothyriales	Herpotrichiellaceae	Phialophora
3a4aa4c8b0c67bb215a866d809164e5e	0	0	0	0	0	0	0	0	0	0	0	0	0	0	0	0	0	0	15	0	0	0	0	0	0	0	0	0	0	0	0	0	0	0	0	0	Undefined Saprotroph	Ascomycota	Sordariomycetes	Sordariales	Lasiosphaeriaceae	Cercophora
3a4ba9afe57288069c2c0c4a49dde36b	0	0	0	0	0	0	0	0	0	0	0	0	13	0	0	0	0	17	14	78	28	36	75	23	19	28	13	213	0	0	8	0	0	10	0	0	Animal Pathogen	Ascomycota	Sordariomycetes	Hypocreales	Cordycipitaceae	Beauveria
3a5f39cacd9a1b7f9935eb7b3363116f	0	0	0	0	0	0	0	0	0	0	0	0	0	0	0	0	0	5	0	0	0	0	0	12	0	0	0	0	0	0	0	0	0	0	7	11	Plant Pathogen-Undefined Saprotroph	Ascomycota	Dothideomycetes	Pleosporales	Lophiostomataceae	Flabellascoma
3a85af2b34734b6049ea95a5c0ea8563	0	0	0	0	0	0	0	0	0	0	0	0	0	0	0	0	0	0	0	0	0	0	0	0	0	0	0	70	31	0	0	0	466	0	0	0	Animal Pathogen-Fungal Parasite-Undefined Saprotroph	Ascomycota	Eurotiomycetes	Chaetothyriales	Herpotrichiellaceae	Unassigned
3aab8020194a4ff4d6f534f3448906c7	0	0	0	0	0	0	59	0	0	0	0	0	0	0	0	0	0	0	0	0	0	0	0	0	0	0	0	0	0	0	0	0	0	0	0	0	Undefined Saprotroph	Ascomycota	Sordariomycetes	Sordariales	Lasiosphaeriaceae	Cercophora
3ad29088e4f698e7cfe834869ffb17e3	0	0	0	0	0	0	0	0	0	10	0	0	0	0	0	0	0	0	0	0	0	0	4	0	0	0	0	0	0	0	0	0	0	0	0	0	Animal Pathogen-Endophyte-Fungal Parasite	Ascomycota	Sordariomycetes	Hypocreales	Nectriaceae	Fusarium
3b43bb45ee597eea089b79334c985226	0	0	0	0	0	51	0	0	0	0	0	0	0	0	0	0	0	0	0	0	0	0	0	0	0	0	0	0	0	0	0	0	0	0	0	0	Animal Pathogen	Ascomycota	Sordariomycetes	Hypocreales	Cordycipitaceae	Simplicillium
3b5d6c3a2440350c9b304077c79c30cf	0	0	0	0	0	0	0	0	0	354	0	0	0	0	0	0	0	0	0	0	0	0	0	0	0	0	0	0	0	0	0	0	0	0	0	0	Endophyte-Epiphyte-Fungal Parasite-Insect Parasite	Ascomycota	Sordariomycetes	Hypocreales	Clavicipitaceae	Metarhizium
3bae2d18aeb4a1065830702710843672	0	0	0	0	0	0	0	0	0	0	0	0	0	0	0	0	0	0	0	0	0	0	0	0	0	0	0	0	0	0	0	0	14	0	0	0	Undefined Saprotroph	Ascomycota	Leotiomycetes	Helotiales	Helotiales_fam_Incertae_sedis	Leohumicola
3bbeb8889dae0da6b84dabc0800df970	0	0	0	0	0	0	0	0	0	0	0	0	0	0	0	0	0	0	0	0	0	0	0	0	0	0	0	0	0	0	8	0	0	12	0	21	Plant Pathogen-Undefined Saprotroph	Ascomycota	Dothideomycetes	Capnodiales	Neodevriesiaceae	Neodevriesia
3c038a50be274dd25a9c383a75d2792e	0	5	0	13	0	0	0	0	0	0	0	0	0	0	0	0	0	0	0	0	0	0	0	0	0	0	0	0	0	0	0	0	0	0	0	0	Animal Pathogen-Endophyte-Fungal Parasite	Ascomycota	Sordariomycetes	Hypocreales	Nectriaceae	Stephanonectria
3c2a59e02b07b32f564264a16f02524e	0	0	0	0	0	0	0	0	0	0	0	0	0	0	0	0	0	0	0	0	0	0	0	0	0	0	1	0	0	0	0	0	0	0	0	0	Wood Saprotroph	Ascomycota	Dothideomycetes	Jahnulales	Aliquandostipitaceae	Jahnula
3c63d5d84610a6144ac5d464c59a150d	0	0	0	0	0	0	0	0	0	0	0	0	0	0	10	0	0	0	0	0	0	0	0	0	0	0	0	0	0	0	0	0	0	0	0	0	Undefined Saprotroph	Ascomycota	Leotiomycetes	Helotiales	Helotiales_fam_Incertae_sedis	Leohumicola
3c6ea4cc2ba20e353fd2a243b04e5ed6	0	0	0	0	0	0	0	0	0	79	0	0	139	0	0	0	0	0	0	0	0	0	0	0	0	0	0	0	0	0	0	0	0	0	0	0	Animal Pathogen-Endophyte-Fungal Parasite	Ascomycota	Sordariomycetes	Hypocreales	Nectriaceae	Volutella
3cd7337849aad2e9f29f763e25108a52	0	0	0	0	0	0	0	0	0	0	0	0	0	0	0	0	0	0	0	0	0	0	0	0	0	0	0	0	0	0	0	0	20	0	0	0	Animal Pathogen-Endophyte-Fungal Parasite	Ascomycota	Sordariomycetes	Hypocreales	Nectriaceae	Fusarium
3d3121ecd029b411789fad43fa9e622e	0	0	0	0	0	0	0	0	0	0	0	0	48	0	0	113	0	0	0	0	0	0	0	0	0	0	0	0	0	0	0	0	0	0	0	0	Animal Pathogen-Endophyte-Fungal Parasite	Ascomycota	Sordariomycetes	Hypocreales	Nectriaceae	Cylindrocladium
3d7bedd177a3f563e797aad87e7d5457	7	0	0	0	0	0	0	0	0	0	0	0	0	0	0	0	0	0	0	0	0	0	0	0	0	0	0	0	0	0	0	0	0	0	0	0	Wood Saprotroph	Ascomycota	Dothideomycetes	Pleosporales	Thyridariaceae	Roussoella
3da482eaae26d2698c2685cd9c18d883	0	0	0	0	6	0	0	0	0	0	0	0	0	0	0	0	0	0	0	0	0	0	0	0	0	0	0	0	0	0	0	0	0	0	0	0	Undefined Saprotroph	Ascomycota	Sordariomycetes	Sordariales	Lasiosphaeriaceae	Unassigned
3e07b213b726c8f0bdf1cc30bd806e46	0	0	0	0	0	0	0	0	0	1	0	0	0	0	0	0	0	0	0	0	0	0	0	0	0	0	0	0	0	0	0	0	0	0	0	0	Undefined Saprotroph	Ascomycota	Sordariomycetes	Xylariales	Amphisphaeriaceae	Amphisphaeria
3e30a3704a1aba1463acbe6f971b477c	0	0	0	0	0	0	0	0	0	0	0	0	0	0	26	0	0	0	0	0	0	0	0	0	0	0	0	0	0	0	0	0	0	0	0	0	Undefined Saprotroph	Ascomycota	Sordariomycetes	Sordariales	Lasiosphaeriaceae	Cercophora
3e77d7f9e567a86da4011444f01cc366	0	0	0	0	0	0	33	0	0	0	0	0	0	0	0	0	0	0	0	0	0	0	0	0	0	0	0	0	0	0	0	0	0	0	0	0	Animal Pathogen-Endophyte-Fungal Parasite	Ascomycota	Sordariomycetes	Hypocreales	Nectriaceae	Calonectria
3e7f8f1cbaef529e1eda0d332e34fb80	0	0	0	0	0	0	0	0	0	0	0	0	24	0	0	0	0	0	0	0	0	0	0	0	0	0	0	0	0	0	0	0	0	0	0	0	Endophyte-Epiphyte-Fungal Parasite-Insect Parasite	Ascomycota	Sordariomycetes	Hypocreales	Clavicipitaceae	Metarhizium
3e9b88bfff56835be4442da23b1ff605	0	0	0	0	0	0	0	0	0	0	0	0	0	0	0	0	0	0	0	15	0	0	0	0	0	0	0	0	0	0	8	0	0	0	0	0	Animal Pathogen-Endophyte-Epiphyte	Ascomycota	Sordariomycetes	Hypocreales	Hypocreaceae	Trichoderma
3edc4542959377ec6f47489417998fca	0	0	0	0	0	0	0	0	1	0	0	0	0	0	0	0	0	0	0	0	0	0	0	0	0	0	0	0	0	0	0	0	0	0	0	0	Animal Pathogen-Fungal Parasite-Undefined Saprotroph	Ascomycota	Eurotiomycetes	Chaetothyriales	Herpotrichiellaceae	Melanoctona
3f42a74e0ae2eac33806a7fb949b290a	0	0	0	0	0	0	0	0	0	0	0	0	0	0	0	0	41	0	0	0	0	0	0	0	0	0	0	0	0	0	0	0	0	0	0	0	Animal Pathogen-Endophyte-Epiphyte	Ascomycota	Sordariomycetes	Hypocreales	Hypocreaceae	Trichoderma
3f67d9b0319e108d15229c8d00366230	26	0	0	0	18	0	0	0	0	29	0	0	154	41	19	0	129	0	0	0	0	0	0	0	0	0	0	0	0	0	0	0	0	0	0	0	Endophyte-Epiphyte-Fungal Parasite-Insect Parasite	Ascomycota	Sordariomycetes	Hypocreales	Clavicipitaceae	Unassigned
3fad24f3e20fb8cfb5bf313e49f8e96e	0	0	0	0	0	0	0	0	0	0	0	0	0	0	0	0	0	0	0	0	0	0	0	0	0	0	0	0	0	0	0	0	0	0	0	7	Animal Pathogen-Endophyte-Fungal Parasite	Ascomycota	Sordariomycetes	Hypocreales	Nectriaceae	Mariannaea
40004fb50a247b52c54accdef761445e	18	0	0	0	0	0	0	0	0	0	0	0	0	0	0	0	0	0	0	0	0	0	0	0	0	0	0	0	0	0	0	0	0	0	0	0	Wood Saprotroph	Ascomycota	Dothideomycetes	Pleosporales	Melanommataceae	Unassigned
401a415ff94520d9549a3ceb4182239a	0	0	0	0	0	0	0	0	0	0	0	0	0	0	0	0	0	0	0	1	0	0	0	0	0	0	0	0	0	0	0	0	0	0	0	0	Animal Pathogen-Endophyte-Fungal Parasite	Ascomycota	Sordariomycetes	Hypocreales	Nectriaceae	Ilyonectria
404040dee58215c8cf85352b78103aa7	0	0	0	0	0	0	0	0	0	0	0	0	0	0	0	0	0	0	0	0	0	0	0	0	0	0	154	0	0	0	0	0	0	0	0	0	Animal Pathogen-Endophyte-Fungal Parasite	Ascomycota	Sordariomycetes	Hypocreales	Nectriaceae	Ilyonectria
405e0e2bea57a3405c8f653a8d79da3e	0	0	0	0	0	0	0	0	0	0	0	0	0	0	0	0	0	0	0	0	0	0	0	0	0	0	72	0	0	0	0	0	0	0	0	0	Animal Pathogen-Endophyte-Fungal Parasite	Ascomycota	Sordariomycetes	Hypocreales	Nectriaceae	Dactylonectria
40a678adc3b6f88027307dbbf6cf4570	0	0	0	0	0	0	0	0	0	0	0	0	0	0	0	0	0	0	0	0	0	0	6	0	0	0	0	0	0	0	0	0	0	0	0	0	Animal Pathogen-Fungal Parasite-Undefined Saprotroph	Ascomycota	Eurotiomycetes	Chaetothyriales	Herpotrichiellaceae	Cladophialophora
416c02e5dd7e0e99b6a1f5d634b64d69	0	0	0	0	0	0	0	0	0	0	0	0	0	0	0	0	0	0	0	0	0	0	0	0	88	0	0	0	0	0	0	0	0	0	0	0	Plant Pathogen-Wood Saprotroph	Ascomycota	Dothideomycetes	Pleosporales	Cucurbitariaceae	Pyrenochaetopsis
416d810b974ec30d9e7581e8cc6a4f4a	0	0	0	0	0	0	0	0	0	0	0	0	0	0	0	187	0	0	0	0	0	0	0	0	0	0	0	0	0	0	0	0	0	0	0	0	Animal Pathogen-Endophyte-Fungal Parasite	Ascomycota	Sordariomycetes	Hypocreales	Nectriaceae	Dactylonectria
4182a08247437c0a3272f8482a497cde	0	0	0	0	0	0	0	0	0	0	0	0	0	0	0	0	0	0	0	0	0	0	0	0	0	17	0	0	0	0	0	0	0	0	0	0	Animal Pathogen-Endophyte-Fungal Parasite	Ascomycota	Sordariomycetes	Hypocreales	Nectriaceae	Neonectria
41b3371437193f79765bafcf3a384168	0	0	0	0	0	0	0	0	0	0	0	0	0	0	0	0	0	0	0	0	0	0	0	0	0	0	0	0	0	0	0	0	0	17	0	0	Animal Pathogen-Endophyte-Fungal Parasite	Ascomycota	Sordariomycetes	Hypocreales	Nectriaceae	Ilyonectria
41c378afdcc9c8a6fb4a096132018983	0	0	0	0	0	0	1	0	0	0	0	0	0	0	0	0	0	0	0	0	0	0	0	0	0	0	0	0	0	0	0	0	0	0	0	0	Animal Pathogen-Fungal Parasite-Undefined Saprotroph	Ascomycota	Eurotiomycetes	Chaetothyriales	Herpotrichiellaceae	Cladophialophora
41f88293b9b2fee3ed76e644b70161b1	0	0	0	0	0	0	0	0	0	0	0	0	0	0	0	0	0	0	0	0	0	0	0	21	0	0	0	0	0	0	0	0	0	0	0	0	Animal Pathogen-Fungal Parasite-Undefined Saprotroph	Ascomycota	Eurotiomycetes	Chaetothyriales	Herpotrichiellaceae	Unassigned
42112d621846e02eef3533ecee0f3459	0	0	0	0	0	0	0	0	0	0	0	0	0	0	0	0	0	0	0	0	0	0	0	25	0	0	0	0	6	0	0	0	0	0	16	0	Undefined Saprotroph	Ascomycota	Sordariomycetes	Sordariales	Sordariales_fam_Incertae_sedis	Conlarium
4222908513722d108f978ce24a54380c	0	0	0	0	0	0	0	0	0	0	0	0	0	0	0	0	0	0	0	0	0	0	27	0	32	0	0	0	0	0	0	0	0	28	0	23	Undefined Saprotroph	Ascomycota	Geoglossomycetes	Geoglossales	Geoglossaceae	Geoglossum
42325f26b7f3bed2c19d505ddbda1f12	0	0	0	0	0	0	0	0	0	0	0	0	0	0	0	0	0	0	0	3	0	32	0	52	0	0	6	0	0	0	0	0	0	0	0	0	Plant Pathogen-Wood Saprotroph	Ascomycota	Dothideomycetes	Pleosporales	Cucurbitariaceae	Pyrenochaeta
423f625a7bae2a82059285186c529540	0	0	0	0	0	0	0	0	0	0	0	0	0	0	0	0	0	0	0	0	0	0	0	0	0	0	0	0	0	0	0	0	0	0	14	0	Endophyte-Epiphyte-Fungal Parasite-Insect Parasite	Ascomycota	Sordariomycetes	Hypocreales	Clavicipitaceae	Metarhizium
42b2edc1400a10b7b69e0c3fedaad3c5	40	0	74	0	0	0	0	0	0	0	0	0	352	0	0	0	0	0	0	0	0	0	0	0	0	0	0	0	0	0	0	0	0	0	0	0	Wood Saprotroph	Ascomycota	Sordariomycetes	Hypocreales	Hypocreales_fam_Incertae_sedis	Acremonium
42b4b544d605ef9cfa09fb75f2c9b47e	0	0	0	0	0	0	0	0	0	0	0	0	0	0	0	0	0	0	0	0	0	0	0	0	0	0	0	0	0	0	0	0	0	0	0	111	Animal Pathogen-Endophyte-Fungal Parasite	Ascomycota	Sordariomycetes	Hypocreales	Nectriaceae	Calonectria
42c1575ec58cc585cfb86a451de0bcc9	43	0	0	0	0	0	0	0	0	0	0	0	0	0	0	0	0	0	0	0	0	0	0	0	0	0	0	0	0	0	0	0	0	0	0	0	Plant Pathogen-Wood Saprotroph	Ascomycota	Dothideomycetes	Pleosporales	Cucurbitariaceae	Pyrenochaetopsis
42eeb8926be4735fec600e9b1ff430f8	0	0	0	0	0	0	0	0	0	0	0	0	0	0	0	0	0	0	31	14	0	0	0	0	0	79	36	10	0	0	0	0	0	0	0	0	Animal Pathogen-Endophyte-Fungal Parasite	Ascomycota	Sordariomycetes	Hypocreales	Nectriaceae	Volutella
431778b7d1f5855241c8f745388c6aa2	0	0	0	0	0	0	0	0	0	0	0	0	0	0	0	0	0	0	0	0	0	0	0	0	0	0	0	7	0	0	0	0	0	0	0	0	Endophyte-Plant Pathogen	Ascomycota	Dothideomycetes	Capnodiales	Cladosporiaceae	Toxicocladosporium
432c3c6896556a35e0eea8d4be4d87b9	0	0	0	0	0	0	0	0	0	0	0	0	0	0	0	0	0	0	0	0	0	0	0	0	28	0	0	0	0	0	0	0	0	0	0	0	Undefined Saprotroph	Ascomycota	Sordariomycetes	Sordariales	Lasiosphaeriaceae	Apodus
43314cf4dc558b3fd97197025ce46034	0	0	0	0	0	0	0	0	0	0	0	0	0	0	0	0	0	0	0	0	0	10	0	0	0	0	0	0	0	0	0	0	0	0	0	0	Animal Pathogen	Ascomycota	Sordariomycetes	Xylariales	Xylariales_fam_Incertae_sedis	Phialemoniopsis
4346937e0da7b7fb414e495792bae391	0	0	0	0	0	0	0	0	0	0	0	0	0	0	0	22	0	0	0	0	0	0	0	0	0	0	0	0	0	0	0	0	0	0	0	0	Animal Pathogen-Endophyte-Fungal Parasite	Ascomycota	Sordariomycetes	Hypocreales	Nectriaceae	Unassigned
436eb01e637ce4c16d16c0c12dfce85d	0	0	0	0	0	0	6	0	0	0	0	0	0	0	0	0	0	0	0	0	0	0	0	0	0	0	0	0	0	0	0	0	0	0	0	0	Animal Pathogen-Endophyte-Fungal Parasite	Ascomycota	Sordariomycetes	Hypocreales	Nectriaceae	Gliocladiopsis
439a9258f9d3f14784b2722c1b6002a9	0	0	0	0	0	8	0	0	0	0	0	0	0	0	3	0	0	0	0	0	0	0	0	0	0	0	0	0	0	0	0	0	0	0	0	0	Animal Pathogen	Ascomycota	Sordariomycetes	Hypocreales	Cordycipitaceae	Lecanicillium
43a572200d6b3f5c073d16c0bd094c70	0	0	0	0	0	0	0	0	0	0	0	15	0	0	0	0	0	0	0	0	0	0	0	0	0	0	0	0	0	0	0	0	0	0	0	0	Endophyte-Plant Pathogen	Ascomycota	Sordariomycetes	Glomerellales	Plectosphaerellaceae	Plectosphaerella
43c3894c6813aabdc591d9148f1ce5c9	0	0	0	0	0	0	0	0	0	0	0	0	0	0	0	0	0	0	0	0	0	0	0	0	0	0	0	0	0	0	0	0	0	0	0	43	Plant Pathogen-Undefined Saprotroph	Ascomycota	Dothideomycetes	Capnodiales	Neodevriesiaceae	Neodevriesia
43ef41d1e17d28349bbe33fc8e725774	0	0	0	0	0	0	0	0	0	0	0	0	0	0	0	0	0	0	0	11	0	0	0	0	0	0	0	0	0	7	0	0	0	0	0	0	Animal Pathogen-Fungal Parasite-Undefined Saprotroph	Ascomycota	Eurotiomycetes	Chaetothyriales	Herpotrichiellaceae	Cladophialophora
4438b6381fb307398496434f9337cb0c	0	0	0	0	0	0	0	0	0	0	0	0	0	0	0	0	0	0	0	0	0	0	0	0	0	0	0	4	0	0	0	0	0	0	0	0	Animal Pathogen-Fungal Parasite-Undefined Saprotroph	Ascomycota	Eurotiomycetes	Chaetothyriales	Herpotrichiellaceae	Unassigned
44710e4e2d4ed43173f8e40d28c44966	0	0	0	0	0	0	0	0	0	0	0	0	0	0	0	0	0	0	0	0	0	0	0	0	0	0	9	0	0	0	0	0	0	0	0	0	Animal Pathogen-Endophyte-Fungal Parasite	Ascomycota	Sordariomycetes	Hypocreales	Nectriaceae	Cylindrocarpon
44ce3ba47d89ace60b8ab50c7c8763fe	0	0	3	0	0	0	0	0	0	0	0	0	0	0	0	0	0	0	0	0	0	0	0	0	0	0	0	0	0	0	0	0	0	0	0	0	Plant Pathogen-Undefined Saprotroph	Ascomycota	Dothideomycetes	Pleosporales	Lophiostomataceae	Flabellascoma
44eb0f7e06f06bdc091ff1607c2ba85e	0	0	0	0	0	0	0	0	0	0	0	0	0	0	0	0	0	0	0	0	0	0	0	0	0	0	0	0	0	0	0	0	0	0	34	0	Undefined Saprotroph	Ascomycota	Sordariomycetes	Sordariales	Lasiosphaeriaceae	Apodus
44f39d5fc34e66d98d706dac2fc4edca	0	0	0	0	0	8	0	0	0	0	0	0	0	0	0	0	0	0	0	0	0	0	0	0	0	0	0	0	0	0	0	0	0	0	0	0	Animal Pathogen-Endophyte-Fungal Parasite	Ascomycota	Sordariomycetes	Hypocreales	Nectriaceae	Thelonectria
4501dc6c048a32e37cfcf02382ee36d0	0	0	0	0	0	7	0	0	0	0	0	0	0	0	0	0	0	0	0	0	0	0	0	0	0	0	0	0	0	0	0	0	0	0	0	0	Undefined Saprotroph	Ascomycota	Leotiomycetes	Helotiales	Helotiales_fam_Incertae_sedis	Xenopolyscytalum
45684ef98748e81899d8164bc28fd52d	0	8	0	0	0	0	0	0	0	0	0	0	0	0	0	0	0	0	0	0	0	0	0	0	0	0	0	0	0	0	0	0	0	0	0	0	Plant Pathogen-Undefined Saprotroph	Ascomycota	Dothideomycetes	Capnodiales	Mycosphaerellaceae	Cercosporidium
45ad6598a8bbf3394893c7f91c9c5e89	0	0	0	0	0	0	0	0	0	0	0	0	0	0	0	0	0	0	0	0	0	0	0	0	0	0	0	0	0	0	0	0	0	19	0	0	Undefined Saprotroph	Ascomycota	Leotiomycetes	Helotiales	Helotiales_fam_Incertae_sedis	Leohumicola
45ef8ee0c3b058e0adfa4ab605ed89ec	0	0	0	0	0	0	0	0	0	0	0	0	0	0	0	0	0	0	0	0	0	0	0	0	0	0	0	0	2	0	0	0	0	3	0	18	Wood Saprotroph	Ascomycota	Sordariomycetes	Hypocreales	Hypocreales_fam_Incertae_sedis	Acremonium
45fa2c33ef76423f4bf5c81049347cea	0	0	0	0	0	0	0	0	0	0	0	0	0	0	0	0	0	0	0	0	0	0	0	0	0	0	3	0	0	0	0	0	0	0	0	0	Endophyte-Plant Pathogen	Ascomycota	Sordariomycetes	Glomerellales	Glomerellaceae	Colletotrichum
4634e7ce9a54c54b85f68c263c22be06	0	0	0	0	0	0	0	0	0	0	0	0	0	0	0	0	0	0	0	0	0	0	0	0	0	5	0	0	0	0	0	0	0	0	0	0	Undefined Saprotroph	Ascomycota	Leotiomycetes	Helotiales	Helotiales_fam_Incertae_sedis	Leohumicola
4637b42fbf0dc1902aa43bf6bc9f15f5	0	0	0	0	0	0	0	0	0	0	0	0	0	0	0	0	0	0	0	0	0	0	0	0	0	0	0	0	25	0	0	0	0	0	0	0	Undefined Saprotroph	Ascomycota	Sordariomycetes	Sordariales	Lasiosphaeriaceae	Cercophora
463bdfa72f9485a8c7aec491395348b9	0	0	0	0	0	0	0	0	0	0	0	0	0	0	0	0	0	0	0	0	0	0	0	13	0	0	0	0	0	0	0	0	0	0	0	0	Animal Pathogen-Endophyte-Fungal Parasite	Ascomycota	Sordariomycetes	Hypocreales	Nectriaceae	Gliocladiopsis
464270beeb6dd7263814a77fb71707b8	0	0	0	0	0	0	0	0	0	0	0	0	0	0	0	0	0	0	0	0	0	0	0	6	0	0	0	0	0	0	0	0	0	0	0	0	Wood Saprotroph	Ascomycota	Sordariomycetes	Hypocreales	Hypocreales_fam_Incertae_sedis	Acremonium
46f0341c3a7bf2e598ada6c6dcb24805	0	0	0	0	0	0	0	0	0	0	10	0	0	0	0	0	0	0	0	0	0	0	0	0	0	0	0	0	0	0	0	0	0	0	0	0	Animal Pathogen-Endophyte-Fungal Parasite	Ascomycota	Sordariomycetes	Hypocreales	Nectriaceae	Ilyonectria
47494a85019f557cdfbf83586234822f	19	0	0	10	0	0	0	0	0	0	0	0	0	0	0	0	0	0	0	0	0	0	0	0	0	0	0	0	0	0	0	0	4	0	0	0	Plant Pathogen-Undefined Saprotroph	Ascomycota	Dothideomycetes	Capnodiales	Mycosphaerellaceae	Coremiopassalora
4771c9f012fb257dce02393a3aca8727	0	0	0	0	0	0	0	0	0	0	0	0	0	0	0	0	0	0	0	0	0	0	0	0	0	0	0	2	0	0	0	0	0	0	0	0	Undefined Saprotroph	Ascomycota	Sordariomycetes	Sordariales	Lasiosphaeriaceae	Unassigned
47a6810a2e44f3ec50d482d4d4a70c66	0	0	0	0	0	0	0	0	0	0	0	0	0	0	0	0	0	0	0	0	0	0	0	0	274	0	0	0	0	0	0	0	0	0	0	0	Animal Pathogen-Endophyte-Fungal Parasite	Ascomycota	Sordariomycetes	Hypocreales	Nectriaceae	Dactylonectria
47eefb9f916f2cc0446357020b22a63f	0	0	0	0	0	0	0	0	0	0	0	0	0	0	0	0	0	0	0	0	62	0	105	0	0	236	0	0	0	0	0	0	0	0	0	0	Endophyte-Plant Pathogen	Ascomycota	Sordariomycetes	Glomerellales	Plectosphaerellaceae	Plectosphaerella
486153c7e2e9d809d5e6f26d97881c03	0	0	0	0	0	0	0	0	0	0	0	0	0	0	0	0	0	0	0	0	0	0	0	0	8	0	0	0	0	0	0	4	0	0	0	0	Animal Pathogen	Ascomycota	Sordariomycetes	Hypocreales	Cordycipitaceae	Lecanicillium
48b5e6b2b6a8920527106bba6923476c	0	0	0	0	0	0	0	0	0	0	0	0	0	0	0	0	0	0	0	0	0	0	17	0	0	0	3	0	0	0	0	0	0	0	0	0	Animal Pathogen-Fungal Parasite-Undefined Saprotroph	Ascomycota	Eurotiomycetes	Chaetothyriales	Herpotrichiellaceae	Cladophialophora
48d17b91ac7a09bad4cfc55c8dba0e38	0	0	0	0	0	0	0	0	0	0	0	0	0	0	0	0	0	0	0	0	0	123	0	0	0	0	0	0	0	0	0	0	0	0	0	0	Plant Pathogen-Wood Saprotroph	Ascomycota	Dothideomycetes	Pleosporales	Cucurbitariaceae	Pyrenochaetopsis
49034c82bc7dea401681fd466af13de7	0	0	0	0	0	0	0	0	0	0	0	0	0	0	0	0	0	0	0	0	0	0	0	0	0	0	0	0	0	0	8	0	0	0	0	0	Animal Pathogen-Fungal Parasite-Undefined Saprotroph	Ascomycota	Eurotiomycetes	Chaetothyriales	Herpotrichiellaceae	Cladophialophora
4914076386e1997e49faedbeb92cfc89	0	0	0	0	0	0	0	0	0	0	0	0	0	0	0	0	0	60	62	152	477	104	140	81	363	108	75	38	0	0	11	15	2	0	0	22	Animal Pathogen-Endophyte-Fungal Parasite	Ascomycota	Sordariomycetes	Hypocreales	Nectriaceae	Nectria
495ec06f21da9f64569f02589948c3cc	0	0	0	0	0	0	0	0	0	0	0	0	0	0	0	0	0	0	0	93	0	0	0	0	0	0	0	0	17	0	1850	0	0	13	19	0	Animal Pathogen-Fungal Parasite-Undefined Saprotroph	Ascomycota	Eurotiomycetes	Chaetothyriales	Herpotrichiellaceae	Unassigned
497c9c958e0a93971a4198d5b15513df	0	0	0	0	0	0	0	0	0	0	21	0	0	0	0	0	0	0	0	0	0	0	0	0	0	0	0	0	0	0	0	0	0	0	0	0	Animal Pathogen-Fungal Parasite-Undefined Saprotroph	Ascomycota	Eurotiomycetes	Chaetothyriales	Herpotrichiellaceae	Exophiala
4980b7f6c252f65465c3f35b81c70d67	54	62	11	78	17	52	5	3	0	22	110	112	372	0	16	16	43	32	57	63	55	85	80	94	138	60	104	27	0	0	0	0	0	14	0	0	Undefined Saprotroph	Ascomycota	Sordariomycetes	Hypocreales	Hypocreales_fam_Incertae_sedis	Sesquicillium
49a36a9e760410a76783ca33565effe2	0	0	0	0	0	0	0	0	0	9	0	0	0	0	0	0	0	0	0	0	0	0	0	0	0	0	0	0	0	0	0	0	0	0	0	0	Animal Pathogen-Endophyte-Fungal Parasite	Ascomycota	Sordariomycetes	Hypocreales	Nectriaceae	Unassigned
49cf56de4193e99bfdf6e51e3a1f333e	0	0	0	0	0	0	0	0	0	0	0	0	0	0	0	0	0	0	0	0	0	14	0	0	0	0	0	0	0	0	0	0	0	0	0	0	Plant Pathogen-Undefined Saprotroph	Ascomycota	Dothideomycetes	Capnodiales	Mycosphaerellaceae	Zymoseptoria
4a7277a216b895344b87f0d86d227f7b	0	0	0	0	0	0	0	0	0	0	0	0	0	0	0	0	0	0	0	0	0	0	22	0	0	30	0	0	0	0	0	0	0	0	0	0	Endophyte-Plant Pathogen	Ascomycota	Sordariomycetes	Glomerellales	Plectosphaerellaceae	Plectosphaerella
4ad584e7ad8b8438534bb467193b3f37	14	54	10	42	41	0	0	0	0	36	105	11	37	7	0	0	9	0	0	0	0	0	0	0	6	0	0	0	0	0	0	0	0	0	0	0	Animal Pathogen-Endophyte-Fungal Parasite	Ascomycota	Sordariomycetes	Hypocreales	Nectriaceae	Stephanonectria
4b270a334c07314a8a598f9f0f1d2deb	0	0	0	0	0	0	0	0	0	0	0	0	0	0	0	0	0	4	4	0	0	83	17	12	10	8	0	0	0	0	0	0	9	0	0	0	Endophyte-Epiphyte-Fungal Parasite-Insect Parasite	Ascomycota	Sordariomycetes	Hypocreales	Clavicipitaceae	Metarhizium
4b9c5005ac52cb5d14cd5d004f2839dc	0	0	0	0	0	0	0	0	0	0	0	169	0	0	0	0	0	0	0	0	0	0	0	0	0	0	0	0	0	0	0	0	0	0	0	0	Endophyte-Epiphyte-Fungal Parasite-Insect Parasite	Ascomycota	Sordariomycetes	Hypocreales	Clavicipitaceae	Metarhizium
4ba1b2ac6afef2dbfd807e079438a85e	0	0	0	0	0	0	0	0	0	0	0	0	0	0	0	0	2	0	0	0	0	0	0	0	0	0	0	0	0	0	0	0	0	0	0	0	Animal Pathogen-Fungal Parasite-Undefined Saprotroph	Ascomycota	Eurotiomycetes	Chaetothyriales	Herpotrichiellaceae	Exophiala
4ba9b1196c746b2d84f4feb31b114289	0	0	0	0	0	0	0	0	0	0	0	0	0	0	0	0	0	0	0	0	0	0	0	0	0	0	0	0	0	0	0	0	0	0	0	19	Undefined Saprotroph	Ascomycota	Sordariomycetes	Sordariales	Lasiosphaeriaceae	Cercophora
4bc0806e79b9a0f7f1f13b6855650a9c	0	0	0	0	0	0	0	0	0	0	0	0	0	0	0	0	0	11	0	225	13	17	10	16	8	43	20	0	0	0	18	0	0	0	0	0	Wood Saprotroph	Ascomycota	Sordariomycetes	Myrmecridiales	Myrmecridiales_fam_Incertae_sedis	Atractospora
4bc0dd52c921f7a8b5ee91bc355338ff	0	0	0	0	4	0	0	0	0	0	0	0	0	0	0	0	0	0	0	0	0	0	0	0	0	0	0	0	0	0	0	0	0	0	0	0	Wood Saprotroph	Ascomycota	Sordariomycetes	Hypocreales	Hypocreales_fam_Incertae_sedis	Acremonium
4c072e0e0de96aee4de97a6ec7b4dfe4	0	0	0	205	0	16	0	0	0	0	0	0	0	0	0	0	0	0	0	0	0	0	0	0	0	0	0	0	0	0	0	0	0	0	0	0	Endophyte-Epiphyte-Fungal Parasite-Insect Parasite	Ascomycota	Sordariomycetes	Hypocreales	Clavicipitaceae	Metarhizium
4c1566fe5996eafc04d0f5cabdae57b5	0	0	0	0	0	0	0	0	0	0	0	4	0	0	0	0	0	0	0	0	0	0	0	0	0	0	0	0	0	0	0	0	0	0	0	0	Undefined Saprotroph	Ascomycota	Dothideomycetes	Dothideomycetes_ord_Incertae_sedis	Dothideomycetes_fam_Incertae_sedis	Gonatophragmium
4c3c367f0be8ba8d1c9a2d5bffef688e	0	9	0	0	0	0	0	0	0	0	0	0	10	0	0	0	0	0	49	0	0	0	76	0	0	39	43	0	10	0	0	39	15	0	0	11	Endophyte-Epiphyte-Fungal Parasite-Insect Parasite	Ascomycota	Sordariomycetes	Hypocreales	Clavicipitaceae	Unassigned
4cacdd15fd3f534a1f3ccfc669247cf6	0	0	0	0	0	0	0	0	0	0	0	0	12	0	0	0	0	0	0	0	0	0	0	0	0	0	0	0	0	0	0	0	0	0	0	0	Animal Pathogen-Endophyte-Epiphyte	Ascomycota	Sordariomycetes	Hypocreales	Hypocreaceae	Trichoderma
4caea0496d4ea6162736c2e0ef941c17	0	0	0	0	0	12	0	0	0	0	0	0	0	0	0	0	0	0	0	0	0	0	0	0	0	0	0	0	0	0	0	0	0	0	0	0	Animal Pathogen-Fungal Parasite-Undefined Saprotroph	Ascomycota	Eurotiomycetes	Chaetothyriales	Herpotrichiellaceae	Cladophialophora
4cf249ac69071144a204e6c16bac9261	0	0	0	0	0	0	0	0	0	0	0	0	0	0	0	0	0	0	0	0	0	0	0	0	0	0	0	0	0	0	0	0	0	17	0	0	Animal Pathogen-Endophyte-Fungal Parasite	Ascomycota	Sordariomycetes	Hypocreales	Nectriaceae	Dactylonectria
4cfc768fd125cceac9b63155daeafbe9	0	0	0	0	0	0	0	0	0	0	0	0	0	0	0	0	0	0	0	0	0	31	0	0	0	0	0	0	0	0	0	0	0	0	0	0	Endophyte-Epiphyte-Fungal Parasite-Insect Parasite	Ascomycota	Sordariomycetes	Hypocreales	Clavicipitaceae	Metarhizium
4d4f4d5b7b5b725a16f360f481a2788f	0	0	0	0	0	0	0	0	0	0	0	0	8	0	0	0	0	0	0	0	0	0	0	0	0	0	0	0	0	0	0	0	0	0	0	0	Animal Pathogen	Ascomycota	Sordariomycetes	Hypocreales	Cordycipitaceae	Beauveria
4d627ce66739f33bd26856f0b924bead	0	0	0	0	0	0	0	0	3	0	0	0	0	0	0	0	0	0	0	0	0	0	0	0	0	0	0	0	0	0	0	0	0	0	0	0	Endophyte-Plant Pathogen	Ascomycota	Dothideomycetes	Pleosporales	Corynesporascaceae	Corynespora
4d8742a7452d0da3349eb92d65d587eb	0	0	0	0	0	0	0	0	0	0	0	0	0	0	0	0	0	0	0	0	0	0	0	0	0	0	0	0	0	0	0	12	0	30	0	0	Endophyte-Plant Pathogen	Ascomycota	Dothideomycetes	Capnodiales	Cladosporiaceae	Cladosporium
4e17a453aec30a088677f17536baa800	0	0	0	0	0	0	0	0	0	0	0	0	0	0	0	0	0	0	0	0	0	0	0	0	0	41	0	0	0	0	0	0	0	0	0	0	Endophyte-Plant Pathogen	Ascomycota	Sordariomycetes	Glomerellales	Plectosphaerellaceae	Plectosphaerella
4e29baf90a1093a647248515682d82de	0	0	0	0	0	0	0	0	0	0	0	0	0	0	0	0	0	0	0	0	0	0	0	0	0	0	0	0	0	0	0	3	0	0	0	0	Wood Saprotroph	Ascomycota	Sordariomycetes	Conioscyphales	Conioscyphaceae	Conioscypha
4e36f9d85d19ea4d9b46f2b61848164e	0	0	0	0	0	0	0	0	0	0	0	0	0	0	0	0	0	0	0	0	0	0	0	50	0	0	0	0	0	0	0	0	0	0	0	0	Endophyte-Epiphyte-Fungal Parasite-Insect Parasite	Ascomycota	Sordariomycetes	Hypocreales	Clavicipitaceae	Metarhizium
4e9b34f26af39d9da5e73bb9aeca4118	0	0	0	0	0	0	0	0	0	0	0	0	0	0	0	0	0	0	0	0	0	0	0	0	2	0	0	0	0	0	0	0	0	0	0	0	Animal Pathogen-Fungal Parasite-Undefined Saprotroph	Ascomycota	Eurotiomycetes	Chaetothyriales	Herpotrichiellaceae	Phialophora
4eae73a9d5c349214ba3960292bbf3bc	0	0	0	0	0	0	0	0	0	0	0	0	0	0	0	0	0	0	14	0	0	0	0	0	0	0	0	0	0	0	0	0	0	0	0	0	Endophyte-Epiphyte-Fungal Parasite-Insect Parasite	Ascomycota	Sordariomycetes	Hypocreales	Clavicipitaceae	Metarhizium
4eb3884114169c4c8827bac9a0278236	0	0	0	0	0	0	0	0	0	0	0	0	0	0	0	0	0	0	0	0	0	0	0	0	0	0	4	0	0	0	0	0	0	0	0	0	Endophyte-Plant Pathogen	Ascomycota	Sordariomycetes	Glomerellales	Glomerellaceae	Colletotrichum
4eb97b13f1428332af99770d88a04053	0	35	44	24	0	0	0	0	0	0	0	0	24	526	936	448	34	0	0	0	0	0	0	0	0	0	0	0	0	0	0	0	0	0	0	0	Undefined Saprotroph	Ascomycota	Leotiomycetes	Helotiales	Helotiales_fam_Incertae_sedis	Leohumicola
4edaddce3286b120a4cf751757b3f95c	0	0	0	0	0	0	0	0	0	0	0	0	0	0	0	0	0	0	0	0	0	64	0	0	0	0	0	0	0	0	0	0	0	0	0	0	Endophyte-Epiphyte-Fungal Parasite-Insect Parasite	Ascomycota	Sordariomycetes	Hypocreales	Clavicipitaceae	Metarhizium
4f07b4eca12746c35d6384c41d0786b2	0	0	0	0	0	0	0	0	0	0	0	0	0	0	0	0	0	0	0	0	0	0	0	0	0	0	0	2	0	0	0	0	0	0	0	0	Animal Pathogen-Endophyte-Epiphyte	Ascomycota	Sordariomycetes	Hypocreales	Hypocreaceae	Trichoderma
4fb180cb36aa61b7fa0071e15c15604b	0	0	0	0	0	0	0	0	0	0	0	0	0	0	0	0	0	0	0	0	0	0	0	0	0	0	0	0	0	0	0	0	0	0	3	0	Wood Saprotroph	Ascomycota	Dothideomycetes	Jahnulales	Aliquandostipitaceae	Jahnula
4fbf7003b538953a18f0a570524ae9c5	0	0	0	0	0	0	0	0	0	0	0	0	0	0	0	0	0	0	0	0	0	0	0	0	0	0	0	0	23	0	0	0	0	0	10	0	Animal Pathogen-Fungal Parasite-Undefined Saprotroph	Ascomycota	Eurotiomycetes	Chaetothyriales	Herpotrichiellaceae	Unassigned
5015b388ef0edbd4d674e98e35d521d6	5	0	0	0	0	0	0	0	0	0	0	0	0	0	0	0	0	0	0	0	0	0	0	0	0	0	0	0	0	0	0	0	0	0	0	0	Animal Pathogen-Fungal Parasite-Undefined Saprotroph	Ascomycota	Eurotiomycetes	Chaetothyriales	Herpotrichiellaceae	Phialophora
505c1ffda3527ed0e8941e5b22f80169	0	0	0	6	10	0	4	0	1	21	129	45	0	0	0	0	0	0	0	0	0	0	0	0	0	0	0	0	0	0	0	0	0	0	0	0	Endophyte-Plant Pathogen	Ascomycota	Sordariomycetes	Glomerellales	Glomerellaceae	Colletotrichum
50f9a5f6af181abc3d6cb3e3e9ddd30f	0	0	0	0	0	0	0	0	0	0	11	0	0	0	0	0	0	0	0	0	0	0	0	0	0	0	0	0	0	0	0	0	0	0	0	0	Undefined Saprotroph	Ascomycota	Sordariomycetes	Sordariales	Lasiosphaeriaceae	Apodus
51184066a9351b90abb9a4711fd0a125	0	0	0	0	0	0	0	0	0	0	0	0	0	0	0	0	0	0	0	11	0	0	0	0	0	0	0	0	0	0	0	0	0	0	0	0	Animal Pathogen-Endophyte-Fungal Parasite	Ascomycota	Sordariomycetes	Hypocreales	Nectriaceae	Volutella
51471fd11a079fc3402d40356f6de5b5	0	33	0	208	0	0	0	0	0	17	19	0	0	0	0	5	12	0	0	0	0	0	0	0	0	0	0	0	0	0	0	0	0	0	0	0	Animal Pathogen-Endophyte-Fungal Parasite	Ascomycota	Sordariomycetes	Hypocreales	Nectriaceae	Volutella
5169657a725d7fb0de7efefba56b4f7e	0	0	0	0	0	0	0	0	0	0	0	259	0	0	0	0	0	0	0	0	0	0	0	0	0	0	0	0	0	0	0	0	0	0	0	0	Undefined Saprotroph	Ascomycota	Sordariomycetes	Sordariales	Lasiosphaeriaceae	Unassigned
5177b471025d2bc45eb4b0da476be836	0	0	0	0	0	0	0	0	0	0	0	0	0	0	0	0	0	0	23	0	30	292	31	38	0	0	22	16	0	0	0	0	17	0	0	0	Animal Pathogen-Endophyte-Fungal Parasite	Ascomycota	Sordariomycetes	Hypocreales	Nectriaceae	Volutella
517b2a70d736c6468e333ff5a980f5c9	0	0	0	0	0	0	0	0	0	0	0	0	0	0	0	0	0	0	0	0	0	0	16	0	0	0	0	0	0	0	0	0	0	0	0	0	Undefined Saprotroph	Ascomycota	Sordariomycetes	Sordariales	Lasiosphaeriaceae	Cercophora
518cff548e3c98032b523d5a9ecba45a	0	0	0	0	0	0	0	0	0	0	0	0	0	0	0	0	0	0	0	7	0	0	0	0	0	0	0	0	0	0	0	0	0	0	0	0	Plant Pathogen-Undefined Saprotroph	Ascomycota	Dothideomycetes	Pleosporales	Lophiostomataceae	Flabellascoma
51aea31a88fdc580fc5904fae0e1f20e	0	0	0	0	0	0	0	0	0	8	0	0	0	0	0	0	0	0	0	0	0	0	0	0	0	0	0	0	0	0	0	0	0	0	0	0	Animal Pathogen-Endophyte-Epiphyte	Ascomycota	Sordariomycetes	Hypocreales	Hypocreaceae	Trichoderma
51cfe1b881a07e57e2ba5de3a26b624d	0	0	0	0	0	0	0	0	0	0	0	0	0	0	0	0	0	0	0	0	0	0	0	0	0	0	0	0	0	0	0	2	0	0	0	0	Plant Pathogen-Undefined Saprotroph	Ascomycota	Dothideomycetes	Pleosporales	Massarinaceae	Stagonospora
521759a74d66ef4e951b743657c3ed33	0	0	0	0	0	0	0	0	0	0	0	0	0	0	0	0	0	18	0	0	0	0	0	0	0	0	0	0	0	0	0	0	0	0	0	0	Animal Pathogen-Endophyte-Fungal Parasite	Ascomycota	Sordariomycetes	Hypocreales	Nectriaceae	Fusarium
5256449bf9da1a7ee9c55244da78eff6	0	0	0	0	0	0	0	0	0	0	0	0	0	0	0	0	0	0	0	0	0	0	0	0	0	0	10	0	0	0	0	0	0	0	0	0	Animal Pathogen-Endophyte-Fungal Parasite	Ascomycota	Sordariomycetes	Hypocreales	Nectriaceae	Lasionectria
5271199adebac212cba52ca0424b2f70	0	0	0	0	0	0	0	0	0	0	0	0	0	0	0	0	0	0	4	0	3	0	4	0	29	3	0	0	0	0	0	0	0	0	0	6	Animal Pathogen	Ascomycota	Sordariomycetes	Hypocreales	Cordycipitaceae	Simplicillium
528b84ee00204337151d806cdf6db6f7	14	10	8	429	0	35	0	0	12	9	0	0	0	0	9	14	0	0	0	11	0	0	18	8	0	0	0	0	8	17	33	0	32	10	0	0	Animal Pathogen	Ascomycota	Eurotiomycetes	Eurotiales	Aspergillaceae	Penicillium
52b29b9858982939d7d37252b7c1734f	0	0	0	0	0	0	0	14	0	0	0	0	0	0	0	0	0	0	0	0	0	0	0	0	0	0	0	0	0	0	0	0	0	0	0	0	Animal Pathogen	Ascomycota	Sordariomycetes	Hypocreales	Cordycipitaceae	Simplicillium
52e6ef835e3264ca4938e1702f8e7fbc	0	0	0	0	0	0	0	30	0	0	0	0	0	0	0	0	0	0	0	0	0	0	0	0	0	0	0	0	0	0	0	0	0	0	0	0	Animal Pathogen-Endophyte-Fungal Parasite	Ascomycota	Sordariomycetes	Hypocreales	Nectriaceae	Gliocladiopsis
52e8c6aa001c0f494d2c6456211d1158	0	0	0	0	0	0	0	0	0	0	0	0	0	0	0	39	0	0	0	0	0	0	0	0	0	0	0	0	0	0	0	0	0	0	0	0	Animal Pathogen-Endophyte-Fungal Parasite	Ascomycota	Sordariomycetes	Hypocreales	Nectriaceae	Calonectria
52ee75029e5a8f845e22c02c135a89ae	0	0	0	0	0	0	0	0	0	0	0	0	0	0	0	0	0	0	177	0	0	0	0	0	0	0	0	0	0	0	0	0	0	0	0	0	Endophyte-Epiphyte-Fungal Parasite-Insect Parasite	Ascomycota	Sordariomycetes	Hypocreales	Clavicipitaceae	Metarhizium
5304c7ea299239936ec0a560873cf6e2	0	0	0	0	0	0	0	0	0	7	0	0	0	0	0	0	0	0	0	0	0	0	0	0	0	0	0	0	0	0	0	0	0	0	0	0	Endophyte-Plant Pathogen	Ascomycota	Sordariomycetes	Glomerellales	Glomerellaceae	Colletotrichum
53750acf91b1f80ed5c6dabbd9970f33	0	0	0	0	0	0	0	0	0	0	0	0	0	0	0	0	0	0	0	0	0	0	0	94	0	0	0	0	16	16	23	34	30	27	1306	33	Undefined Saprotroph	Ascomycota	Sordariomycetes	Sordariales	Lasiosphaeriaceae	Podospora
53a2b2a9a0574fda367b1f67f3d99e66	0	221	0	0	0	0	0	0	0	0	0	0	0	0	0	0	0	0	0	0	0	0	0	0	0	0	0	0	0	0	0	0	0	0	0	0	Animal Pathogen-Endophyte-Fungal Parasite	Ascomycota	Sordariomycetes	Hypocreales	Nectriaceae	Dactylonectria
53c8c9044db0b946f2967a58251f8d0d	0	0	0	0	0	0	0	0	0	0	0	0	0	0	0	0	0	0	0	108	0	0	0	0	0	0	0	0	0	0	0	0	0	0	0	0	Endophyte-Epiphyte-Fungal Parasite-Insect Parasite	Ascomycota	Sordariomycetes	Hypocreales	Clavicipitaceae	Metarhizium
53de2b7220becc45786360f5a72462de	0	0	0	0	0	0	0	0	0	0	0	0	0	0	0	0	0	11	0	0	0	0	0	0	0	0	0	0	0	0	0	0	0	0	0	0	Animal Pathogen-Endophyte-Fungal Parasite	Ascomycota	Sordariomycetes	Hypocreales	Nectriaceae	Ilyonectria
5435a6534f0ac5dd7bb4937cb1548ca5	0	0	9	344	0	0	0	0	0	0	0	0	0	0	0	0	0	0	0	0	0	0	0	0	0	0	0	0	0	0	0	0	0	0	0	0	Animal Pathogen-Endophyte-Fungal Parasite	Ascomycota	Sordariomycetes	Hypocreales	Nectriaceae	Volutella
548f535db0d53b6109b700c0c57a5fb5	0	0	0	0	0	0	0	0	0	0	11	0	0	0	0	0	0	0	0	0	0	0	0	0	0	0	0	0	0	0	0	0	0	0	0	0	Animal Pathogen-Endophyte-Fungal Parasite	Ascomycota	Sordariomycetes	Hypocreales	Nectriaceae	Unassigned
54acaf473b589337ee450027f3eb1d4e	0	0	0	0	22	0	0	0	0	0	0	0	0	0	0	0	0	0	0	0	0	0	0	0	0	0	0	0	0	0	0	0	0	0	0	0	Animal Pathogen-Endophyte-Fungal Parasite	Ascomycota	Sordariomycetes	Hypocreales	Nectriaceae	Fusarium
54df01094faabc2ee9caa8aeae935407	0	0	0	0	0	0	0	0	0	0	0	0	0	0	0	0	0	0	0	0	0	0	45	0	0	0	0	0	0	0	0	0	0	0	0	0	Animal Pathogen-Endophyte-Fungal Parasite	Ascomycota	Sordariomycetes	Hypocreales	Nectriaceae	Fusicolla
556465f69b2e83814da878ecafee03a9	0	0	0	0	0	0	0	0	0	0	0	0	0	0	0	0	0	0	0	0	0	0	0	0	0	6	0	0	0	0	0	0	0	0	0	0	Undefined Saprotroph	Ascomycota	Sordariomycetes	Hypocreales	Hypocreales_fam_Incertae_sedis	Sarocladium
5582190105898a3fa44b00c3e4e39596	0	8	0	0	0	0	0	0	0	0	0	0	0	0	0	0	0	0	0	0	0	0	0	0	0	0	0	0	0	0	0	0	0	0	0	0	Undefined Saprotroph	Ascomycota	Dothideomycetes	Pleosporales	Morosphaeriaceae	Acrocalymma
55834af71a19158f486c75a38a48a7c8	0	0	0	0	0	0	0	0	0	0	0	0	0	0	0	0	0	0	0	0	0	0	35	0	0	0	0	0	0	0	0	0	0	0	0	0	Animal Pathogen-Endophyte-Fungal Parasite	Ascomycota	Sordariomycetes	Hypocreales	Nectriaceae	Volutella
55872202f6c81b1643b144e686824b9c	0	0	0	0	0	0	0	0	0	0	0	0	22	0	0	0	0	0	0	0	0	0	0	0	0	0	0	0	0	0	0	0	0	0	0	0	Animal Pathogen-Endophyte-Fungal Parasite	Ascomycota	Sordariomycetes	Hypocreales	Nectriaceae	Unassigned
55a9f26294fb6d23ef82b6e89def590d	0	0	0	0	0	0	0	0	0	0	0	0	0	0	0	0	0	22	0	0	0	0	0	0	0	0	0	0	9	0	0	0	0	0	0	0	Animal Pathogen-Endophyte-Fungal Parasite	Ascomycota	Sordariomycetes	Hypocreales	Nectriaceae	Penicillifer
55b08f312ebe59b6cd01e548756dd07a	244	1357	111	1170	556	196	105	37	75	43	111	404	112	109	35	86	190	35	0	7	0	12	0	0	0	0	0	10	0	0	0	0	0	0	0	0	Animal Pathogen-Endophyte-Fungal Parasite	Ascomycota	Sordariomycetes	Hypocreales	Nectriaceae	Unassigned
55b1caf82abe45587beb3649ecc68de0	0	0	0	0	0	0	0	0	0	0	0	0	122	0	0	0	0	0	0	0	0	0	0	0	0	0	0	0	0	0	0	0	0	0	0	0	Wood Saprotroph	Ascomycota	Sordariomycetes	Hypocreales	Hypocreales_fam_Incertae_sedis	Acremonium
5601b7a0851432a1540129e2fe529af2	0	0	0	0	0	0	0	0	0	0	0	0	0	0	0	0	0	0	0	0	2	0	0	0	0	0	0	0	0	0	0	0	0	0	0	0	Undefined Saprotroph	Ascomycota	Sordariomycetes	Sordariales	Lasiosphaeriaceae	Podospora
5607550833bf3dfd260383480d6c6e0e	0	0	0	0	0	2	0	0	0	0	0	0	0	0	0	0	0	0	0	0	0	0	0	0	0	0	0	0	0	0	0	0	0	0	0	0	Undefined Saprotroph	Ascomycota	Eurotiomycetes	Eurotiales	Trichocomaceae	Talaromyces
56184146f8844ac628396e0587003ac3	0	0	0	146	15	136	0	4	10	21	0	9	26	0	12	0	0	28	111	26	13	15	29	20	36	36	17	22	14	13	0	0	0	10	0	7	Animal Pathogen-Endophyte-Epiphyte	Ascomycota	Sordariomycetes	Hypocreales	Hypocreaceae	Trichoderma
562255b2802c5d675daa7ddea4ee7e60	0	0	0	0	0	0	0	0	0	0	0	0	0	0	0	0	0	0	0	0	0	0	0	0	0	0	0	0	0	6	0	0	0	0	0	0	Undefined Saprotroph	Ascomycota	Sordariomycetes	Sordariales	Lasiosphaeriaceae	Cercophora
565de1872cdf0a49d5d3d8d77068072a	7	0	0	0	0	0	0	0	0	0	0	0	0	0	0	0	0	0	0	0	0	0	0	0	0	0	0	0	0	0	0	0	0	0	0	0	Wood Saprotroph	Ascomycota	Dothideomycetes	Pleosporales	Melanommataceae	Farlowiella
56d2fc100bfac643ed827a6024807492	0	0	0	0	0	0	0	0	0	0	0	0	0	37	0	0	0	0	0	0	0	0	0	0	0	0	0	0	0	0	0	0	0	0	0	0	Endophyte-Plant Pathogen	Ascomycota	Sordariomycetes	Glomerellales	Plectosphaerellaceae	Plectosphaerella
56d30a089049e80ab356154b11742303	0	0	0	0	0	0	0	0	0	0	0	28	0	0	0	0	0	0	0	0	0	0	0	0	0	0	0	0	0	0	0	0	0	0	0	0	Undefined Saprotroph	Ascomycota	Sordariomycetes	Sordariales	Lasiosphaeriaceae	Apodus
56dbc90dc7c7eefa1e238f24cf29924d	0	0	0	0	0	0	11	0	0	0	0	0	0	0	0	0	0	0	0	0	0	0	0	0	0	0	0	0	0	0	0	0	0	0	0	0	Animal Pathogen-Endophyte-Fungal Parasite	Ascomycota	Sordariomycetes	Hypocreales	Nectriaceae	Cylindrocladium
56ddb33a318dc145993d6ddeb7362563	0	0	0	0	0	0	0	0	0	0	0	0	16	0	0	0	0	0	0	0	0	0	0	0	0	0	0	0	0	0	0	0	0	0	0	0	Animal Pathogen-Fungal Parasite-Undefined Saprotroph	Ascomycota	Eurotiomycetes	Chaetothyriales	Herpotrichiellaceae	Phialophora
56eb0b25f2598cbbff5ded221d5efd08	0	0	0	0	0	0	0	0	0	0	0	0	0	0	0	0	0	0	0	3	0	0	0	0	0	0	0	0	0	0	0	0	0	0	0	0	Undefined Saprotroph	Ascomycota	Sordariomycetes	Myrmecridiales	Myrmecridiaceae	Myrmecridium
57252420080dcad534c46258049dc714	0	10	0	0	0	0	0	6	0	18	0	0	49	0	0	0	25	0	0	0	0	0	0	0	0	0	0	0	0	0	0	0	0	0	0	0	Endophyte-Epiphyte-Fungal Parasite-Insect Parasite	Ascomycota	Sordariomycetes	Hypocreales	Clavicipitaceae	Unassigned
578ecf4fe0870687d84c6f9688f76182	0	0	0	0	0	0	0	0	0	0	0	0	0	0	0	0	0	0	0	0	0	0	3	0	0	0	0	0	0	0	0	0	0	0	0	0	Wood Saprotroph	Ascomycota	Dothideomycetes	Pleosporales	Thyridariaceae	Unassigned
57917185887ce9a9485ddf7d9a101ce6	0	0	0	0	0	0	0	0	0	0	0	0	0	0	0	0	0	0	0	0	0	0	0	169	0	0	0	0	0	0	0	0	0	0	0	0	Endophyte-Epiphyte-Fungal Parasite-Insect Parasite	Ascomycota	Sordariomycetes	Hypocreales	Clavicipitaceae	Metarhizium
57b4c4157e883c2240e88dea13fdc25b	0	0	0	0	0	0	0	0	0	0	0	0	0	0	0	0	0	0	0	0	0	0	0	0	41	0	0	0	0	0	0	0	0	0	0	425	Undefined Saprotroph	Ascomycota	Leotiomycetes	Helotiales	Helotiales_fam_Incertae_sedis	Leohumicola
57bc2f9b5adcebdba486ccd89590b3bf	0	0	0	0	0	0	0	0	0	0	0	0	0	0	0	0	0	0	0	0	0	0	0	0	0	0	0	88	0	0	0	0	0	0	0	0	Animal Pathogen-Endophyte-Fungal Parasite	Ascomycota	Sordariomycetes	Hypocreales	Nectriaceae	Ilyonectria
57d22ee88840e7c8472813dbcb70e584	0	0	0	0	0	0	0	0	0	0	0	0	0	0	0	0	0	0	0	0	0	0	0	0	0	0	0	0	0	0	0	0	0	0	12	0	Animal Pathogen-Endophyte-Fungal Parasite	Ascomycota	Sordariomycetes	Hypocreales	Nectriaceae	Ilyonectria
57d6e1f137d5b23c32569e68d491ee7d	0	0	0	0	0	0	0	0	0	0	11	0	0	0	0	0	0	0	0	0	0	0	0	0	0	0	0	0	0	0	0	0	0	0	0	0	Plant Pathogen-Undefined Saprotroph	Ascomycota	Dothideomycetes	Capnodiales	Mycosphaerellaceae	Unassigned
57de31e9e2a2cde26a51226c324d6d83	0	0	0	0	0	0	0	0	0	0	0	0	0	0	0	0	0	0	0	0	0	0	0	0	0	0	17	0	0	0	0	0	0	0	0	0	Animal Pathogen-Endophyte-Fungal Parasite	Ascomycota	Sordariomycetes	Hypocreales	Nectriaceae	Calonectria
57e089499dffb9580535d62090632a0c	0	0	0	0	0	0	0	0	0	0	0	0	0	4	0	0	0	0	0	0	0	0	0	0	0	0	0	0	0	0	0	0	0	0	0	0	Animal Pathogen	Ascomycota	Sordariomycetes	Hypocreales	Cordycipitaceae	Beauveria
57ea15f4e81635adaf0dbb23668bb93a	0	0	0	0	0	0	0	0	0	0	0	0	0	0	0	0	0	0	0	20	7	23	0	0	0	0	4	3	0	0	0	0	0	0	0	0	Animal Pathogen-Fungal Parasite-Undefined Saprotroph	Ascomycota	Eurotiomycetes	Chaetothyriales	Herpotrichiellaceae	Exophiala
58017764ac7c1bcfdeeef8764c11c770	0	0	0	0	0	0	0	0	0	0	0	0	0	0	0	0	0	0	0	0	0	0	0	0	0	0	0	0	0	0	0	0	0	0	3	0	Wood Saprotroph	Ascomycota	Orbiliomycetes	Orbiliales	Orbiliaceae	Dactylaria
580dc51a6e2e7f63323e6fc37e024adc	0	0	0	0	0	0	0	0	0	0	0	0	0	0	0	0	30	0	0	0	0	0	0	0	0	0	0	0	0	0	0	0	0	0	0	0	Undefined Saprotroph	Ascomycota	Sordariomycetes	Sordariales	Lasiosphaeriaceae	Unassigned
5810c893cbe25b6c6f0c1b8c45efb9bd	0	0	0	0	0	0	0	0	0	0	0	0	0	0	0	0	0	18	25	426	33	26	21	21	24	14	24	17	0	0	25	0	0	0	0	0	Animal Pathogen-Endophyte-Fungal Parasite	Ascomycota	Sordariomycetes	Hypocreales	Nectriaceae	Fusarium
5831312d8a145d00634c0eaee2414927	0	0	0	0	0	0	0	0	0	0	0	0	0	32	0	0	0	0	0	0	0	0	0	0	0	0	0	0	0	0	0	0	0	0	0	0	Animal Pathogen-Endophyte-Fungal Parasite	Ascomycota	Sordariomycetes	Hypocreales	Nectriaceae	Volutella
5858e46ec95e31f5e1afbf1aee4ebe27	0	0	0	0	0	0	0	0	0	0	0	0	0	0	0	0	0	0	0	0	0	0	0	0	0	0	0	0	0	0	0	0	0	1	0	0	Undefined Saprotroph	Ascomycota	Sordariomycetes	Hypocreales	Stachybotryaceae	Achroiostachys
58623f5c2a865cad3e4833f1ea988394	0	0	0	0	0	0	0	0	0	0	0	0	0	0	0	0	0	0	0	6	0	14	3	0	0	0	0	0	0	0	0	0	0	0	0	0	Undefined Saprotroph	Ascomycota	Dothideomycetes	Capnodiales	Capnodiaceae	Conidiocarpus
58cda8ae9ea58d6d3462342a3bb1e442	0	0	0	0	0	0	0	0	0	0	0	0	0	0	0	0	0	0	0	0	0	0	0	0	0	0	0	0	0	0	0	0	0	0	4	0	Animal Pathogen-Fungal Parasite-Undefined Saprotroph	Ascomycota	Eurotiomycetes	Chaetothyriales	Herpotrichiellaceae	Exophiala
5912c3a605ce3d05d5d06af5ed591186	0	4	0	9	0	0	0	0	0	6	0	52	0	0	0	0	0	0	0	0	0	0	0	0	0	0	0	0	0	0	0	0	0	0	0	0	Animal Pathogen-Endophyte-Fungal Parasite	Ascomycota	Sordariomycetes	Hypocreales	Nectriaceae	Sarcopodium
592b7fe618139c4a7f6c9523290585a5	0	0	0	12	0	0	0	0	0	0	0	0	0	0	0	0	0	0	0	0	0	0	0	0	0	0	0	0	0	0	0	0	0	0	0	0	Undefined Saprotroph	Ascomycota	Sordariomycetes	Pleurotheciales	Pleurotheciaceae	Pleurotheciella
597a46dfcade1c2a53c9506fcb25a3d6	0	0	0	0	0	0	0	0	0	0	0	0	0	0	0	0	0	0	0	0	0	0	0	0	0	0	0	0	0	0	0	0	0	0	14	0	Animal Pathogen-Endophyte-Fungal Parasite	Ascomycota	Sordariomycetes	Hypocreales	Nectriaceae	Ilyonectria
5982e7d857efbc78da928ade0b4cd8b7	0	0	0	0	0	0	0	0	0	0	0	0	0	0	0	0	0	0	0	0	0	0	0	0	0	0	0	0	0	0	0	0	0	0	4	0	Plant Pathogen-Undefined Saprotroph	Ascomycota	Dothideomycetes	Capnodiales	Mycosphaerellaceae	Neoceratosperma
59ad1aff3b6312185fe357b773dd132d	0	0	0	3	0	0	0	0	0	0	0	0	0	0	0	0	0	0	0	0	0	0	0	0	0	0	0	0	0	0	0	0	0	0	0	0	Undefined Saprotroph	Ascomycota	Leotiomycetes	Helotiales	Leotiaceae	Neobulgaria
59e58cd0c21fade15e91726f5af2ece3	0	0	0	0	0	0	0	0	0	0	0	0	0	0	0	0	0	0	0	0	0	0	0	0	0	0	0	85	0	0	0	0	0	0	0	0	Animal Pathogen-Fungal Parasite-Undefined Saprotroph	Ascomycota	Eurotiomycetes	Chaetothyriales	Herpotrichiellaceae	Unassigned
5a1c48af1c703930aa13005511f1c2a7	0	0	0	0	0	0	0	0	0	0	0	0	0	0	0	0	0	0	0	0	0	0	0	0	19	0	0	0	0	0	0	0	0	0	0	0	Animal Pathogen-Endophyte-Epiphyte	Ascomycota	Sordariomycetes	Hypocreales	Hypocreaceae	Trichoderma
5a58e56d159eb79a1f5b09aba9d8bb08	0	0	0	0	0	0	0	0	0	10	0	0	0	0	0	0	0	0	0	0	0	0	0	0	0	0	0	0	0	0	0	0	0	0	0	0	Undefined Saprotroph	Ascomycota	Sordariomycetes	Sordariales	Sordariales_fam_Incertae_sedis	Staphylotrichum
5a595a1752c71c253770e96d8e746934	0	0	0	0	0	0	0	0	0	0	0	0	0	0	0	0	0	0	0	0	11	2	0	0	0	2	0	0	0	0	0	0	0	0	0	0	Undefined Saprotroph	Ascomycota	Sordariomycetes	Sordariales	Lasiosphaeriaceae	Unassigned
5a6e640e535dd8ef4e8d764c4bdaa5fb	0	0	0	0	0	0	0	0	0	0	0	5	0	0	0	0	0	0	0	0	0	0	0	0	0	0	0	0	0	0	0	0	0	0	0	0	Animal Pathogen-Fungal Parasite-Undefined Saprotroph	Ascomycota	Eurotiomycetes	Chaetothyriales	Herpotrichiellaceae	Veronaea
5aa44210b50d99823ca68456d46fd329	0	0	0	0	0	0	0	0	0	0	0	0	0	0	465	0	0	0	0	0	0	0	0	0	0	0	0	0	0	0	0	0	0	0	0	0	Animal Pathogen-Endophyte-Fungal Parasite	Ascomycota	Sordariomycetes	Hypocreales	Nectriaceae	Calonectria
5aaa651ac4c1b8102aa0956a52b45810	0	0	0	0	0	0	0	0	0	0	0	0	0	0	0	0	0	0	0	0	2	0	0	0	0	0	0	0	0	0	0	0	0	0	0	0	Animal Pathogen-Fungal Parasite-Undefined Saprotroph	Ascomycota	Eurotiomycetes	Chaetothyriales	Herpotrichiellaceae	Fonsecaea
5ae057cda2830d1a4903c574deac3111	0	0	0	0	0	0	0	0	9	0	0	0	0	0	0	0	0	0	0	0	0	0	0	0	0	0	0	0	0	0	0	0	0	0	0	0	Animal Pathogen-Endophyte-Fungal Parasite	Ascomycota	Sordariomycetes	Hypocreales	Nectriaceae	Dactylonectria
5ae2b145cbeee2dd1e835288e5fcfd8f	0	0	0	0	0	0	0	0	0	0	0	0	0	0	0	0	0	0	0	0	0	0	0	0	0	0	0	0	0	12	0	0	0	0	0	0	Animal Pathogen-Endophyte-Fungal Parasite	Ascomycota	Sordariomycetes	Hypocreales	Nectriaceae	Ilyonectria
5b0ff407440150c172fd95d3e90ba77b	0	0	0	0	0	0	0	0	0	0	0	0	0	0	0	0	13	0	0	0	0	0	0	0	0	0	0	0	0	0	0	0	0	0	0	0	Wood Saprotroph	Ascomycota	Dothideomycetes	Pleosporales	Thyridariaceae	Liua
5b4091035045434286a745aee423fbd1	75	84	42	133	99	46	58	20	40	137	5409	121	0	3	0	0	0	0	0	0	0	0	0	0	0	0	0	0	0	0	0	0	0	0	0	0	Plant Pathogen-Undefined Saprotroph	Ascomycota	Dothideomycetes	Capnodiales	Mycosphaerellaceae	Pseudocercospora
5b4439d77adbbc3b799cc6f04deea4f0	0	0	0	0	0	0	0	0	0	0	0	0	0	0	0	0	0	0	0	9	0	0	0	0	10	0	0	0	0	0	0	0	0	0	0	0	Animal Pathogen-Fungal Parasite-Undefined Saprotroph	Ascomycota	Eurotiomycetes	Chaetothyriales	Herpotrichiellaceae	Cladophialophora
5c0d614ef455b824b823b87ca4178ae4	0	0	0	0	0	0	0	0	0	0	0	0	0	0	0	0	38	0	0	0	0	0	0	0	0	0	0	0	0	0	0	0	0	0	0	0	Undefined Saprotroph	Ascomycota	Dothideomycetes	Pleosporales	Morosphaeriaceae	Acrocalymma
5c0f465e55f448d26c81855a8444e7e9	0	0	0	0	0	0	0	0	0	0	0	0	0	0	0	0	0	0	0	32	0	0	6	13	0	0	0	0	0	0	0	0	0	0	0	0	Animal Pathogen-Endophyte-Fungal Parasite	Ascomycota	Sordariomycetes	Hypocreales	Nectriaceae	Volutella
5c1376621f1ea27cc7408f6127a26a6f	0	13	0	0	0	0	0	0	0	0	46	0	0	0	9	0	25	0	0	0	0	0	0	0	0	0	0	0	0	0	0	0	0	0	0	0	Animal Pathogen-Endophyte-Fungal Parasite	Ascomycota	Sordariomycetes	Hypocreales	Nectriaceae	Mariannaea
5c2a2a0375b16610e3848c032fc8375e	0	0	0	0	0	0	0	0	0	0	0	0	0	0	0	0	0	0	0	0	0	127	0	0	0	0	0	0	0	0	0	0	0	0	0	0	Wood Saprotroph	Ascomycota	Sordariomycetes	Hypocreales	Hypocreales_fam_Incertae_sedis	Acremonium
5c64450e4cfd3656c2bc0f932bb00818	0	0	0	0	0	0	0	0	0	0	0	0	0	0	0	0	0	0	7	0	0	0	0	0	0	0	3	0	0	0	0	0	0	0	7	0	Animal Pathogen-Endophyte-Fungal Parasite	Ascomycota	Sordariomycetes	Hypocreales	Nectriaceae	Thelonectria
5cdbdeceade57aefc63db12820630e56	0	0	0	7	0	0	0	0	0	0	0	0	0	0	0	0	0	0	0	0	0	0	0	0	0	0	0	0	0	0	0	0	0	0	0	0	Animal Pathogen-Fungal Parasite-Undefined Saprotroph	Ascomycota	Eurotiomycetes	Chaetothyriales	Herpotrichiellaceae	Veronaea
5cf2211741084f2eb8a3de38bd428731	0	0	0	0	0	0	0	0	0	0	0	0	0	0	0	0	0	0	342	0	0	16	74	13	0	28	0	0	0	9	0	0	0	0	0	0	Animal Pathogen-Endophyte-Epiphyte	Ascomycota	Sordariomycetes	Hypocreales	Hypocreaceae	Trichoderma
5cf494739b7cbe680da2523dc8ad988d	0	0	0	0	0	0	0	0	8	0	0	0	0	0	0	0	0	0	0	0	0	0	0	0	0	0	0	0	0	0	0	0	0	0	0	0	Endophyte-Epiphyte-Fungal Parasite-Insect Parasite	Ascomycota	Sordariomycetes	Hypocreales	Clavicipitaceae	Metarhizium
5d632a9c4722ae9f1fef7c85b7feba44	0	109	16	48	40	0	0	0	0	0	0	0	0	0	0	0	0	0	0	0	0	0	0	0	0	0	0	0	0	0	0	0	0	0	0	0	Animal Pathogen-Endophyte-Fungal Parasite	Ascomycota	Sordariomycetes	Hypocreales	Nectriaceae	Fusarium
5dc842ac98b0a1e24fdca49f4c3c95f7	0	0	0	0	0	0	0	0	0	0	0	0	0	37	0	0	0	0	0	0	0	0	0	0	0	0	0	0	0	0	0	0	0	0	0	0	Animal Pathogen-Endophyte-Epiphyte	Ascomycota	Sordariomycetes	Hypocreales	Hypocreaceae	Trichoderma
5dd75821fa609cbefffc38bde4479701	10	0	0	0	0	51	0	0	0	2	0	0	0	0	0	0	0	0	0	0	0	0	0	0	0	0	0	0	0	0	0	0	0	0	0	0	Animal Pathogen-Fungal Parasite-Undefined Saprotroph	Ascomycota	Eurotiomycetes	Chaetothyriales	Herpotrichiellaceae	Exophiala
5dfbdd2d7a92814eacd47740421d048a	0	0	0	0	0	0	0	0	0	0	0	0	0	0	0	0	0	0	0	0	9	0	0	0	0	0	0	0	0	0	0	0	0	0	0	0	Animal Pathogen-Endophyte-Fungal Parasite	Ascomycota	Sordariomycetes	Hypocreales	Nectriaceae	Dactylonectria
5e00e1acfecab25cbaa3556387cbb4fa	0	0	0	0	0	0	0	0	0	0	0	0	0	0	0	0	0	0	0	0	0	0	0	0	0	0	0	0	0	7	0	0	0	0	0	0	Animal Pathogen-Fungal Parasite-Undefined Saprotroph	Ascomycota	Eurotiomycetes	Chaetothyriales	Herpotrichiellaceae	Unassigned
5e18d0d60b81b6ce6afdc051498285cb	0	0	0	0	0	0	0	0	0	0	0	0	0	0	0	0	0	0	0	0	0	0	0	0	0	2	0	0	0	0	0	0	0	0	0	0	Animal Pathogen-Endophyte-Epiphyte	Ascomycota	Sordariomycetes	Hypocreales	Hypocreaceae	Trichoderma
5e523fd62c7c4873be8873803fb00386	0	10	0	0	0	0	0	0	0	0	0	0	0	0	0	0	0	0	0	0	0	0	0	0	0	0	0	0	0	0	0	0	0	0	0	0	Animal Pathogen	Ascomycota	Eurotiomycetes	Eurotiales	Aspergillaceae	Aspergillus
5ec9bc8684c696a69e6e3c4ecc2486d1	0	0	0	0	0	0	0	0	0	0	0	0	0	0	0	0	0	0	0	0	0	0	0	0	135	0	0	0	0	0	0	0	0	0	0	0	Animal Pathogen-Endophyte-Fungal Parasite	Ascomycota	Sordariomycetes	Hypocreales	Nectriaceae	Calonectria
5eda80cba511d2d7fdbed124b1d9c5d4	0	0	0	0	0	0	0	0	0	0	0	0	0	0	0	0	0	0	0	0	0	0	0	0	0	0	0	0	24	0	0	0	0	0	0	0	Animal Pathogen-Endophyte-Fungal Parasite	Ascomycota	Sordariomycetes	Hypocreales	Nectriaceae	Dactylonectria
5ee908468aee47f9c5eddb956c6821e0	0	0	0	0	0	0	0	0	0	0	0	0	0	0	0	0	0	0	0	0	0	45	0	0	0	0	0	0	0	0	0	0	0	0	0	0	Wood Saprotroph	Ascomycota	Dothideomycetes	Pleosporales	Thyridariaceae	Roussoella
5ef0d88c7d31cce96cf28274618df2b8	0	0	0	0	0	0	0	0	0	0	0	0	0	0	0	0	0	0	0	0	0	0	0	0	0	0	0	0	0	0	0	0	0	0	0	6	Animal Pathogen-Endophyte-Fungal Parasite	Ascomycota	Sordariomycetes	Hypocreales	Nectriaceae	Dactylonectria
5f1f4faf61952456987e8291c190b342	0	0	0	0	0	0	0	0	0	0	0	0	0	0	0	0	0	0	0	0	0	0	0	0	0	8	0	0	0	0	0	0	0	0	0	0	Undefined Saprotroph	Ascomycota	Sordariomycetes	Sordariales	Chaetomiaceae	Trichocladium
5f44f995cdd04caa9c75cc195af944da	0	0	0	0	0	0	0	0	0	0	0	0	26	0	0	0	0	0	0	0	0	18	42	76	0	0	16	0	0	12	220	0	0	0	56	0	Animal Pathogen-Endophyte-Fungal Parasite	Ascomycota	Sordariomycetes	Hypocreales	Nectriaceae	Fusarium
5f6036eca22e0a2abc986cf23dcd0819	0	0	0	0	0	0	0	0	0	0	10	62	0	0	0	0	0	0	0	0	0	0	0	0	0	0	0	0	0	0	0	0	0	0	0	0	Plant Pathogen-Wood Saprotroph	Ascomycota	Dothideomycetes	Pleosporales	Cucurbitariaceae	Pyrenochaetopsis
5f754f4bdd5ff37970317cb284addd50	4	0	0	0	0	0	0	0	0	0	0	0	0	0	0	0	0	0	0	0	0	0	0	0	0	0	0	0	0	0	0	0	0	0	0	0	Plant Pathogen-Undefined Saprotroph	Ascomycota	Dothideomycetes	Capnodiales	Mycosphaerellaceae	Unassigned
5f7849e84b25d89bcd60c277a7d8c42e	0	0	0	0	0	0	0	0	0	0	0	0	0	3	0	0	0	0	0	0	0	0	0	0	0	0	0	0	0	0	0	0	0	0	0	0	Plant Pathogen-Wood Saprotroph	Ascomycota	Dothideomycetes	Pleosporales	Cucurbitariaceae	Pyrenochaetopsis
5f81b90dd871e5e01d15cc0afc3f60e2	0	0	0	0	0	0	0	0	0	0	0	0	0	0	0	0	16	0	0	0	0	0	0	0	0	0	0	0	0	0	0	0	0	0	0	0	Animal Pathogen-Fungal Parasite-Undefined Saprotroph	Ascomycota	Eurotiomycetes	Chaetothyriales	Herpotrichiellaceae	Exophiala
5f881a38917a1c859f7a91370082603c	0	0	0	0	0	0	0	0	0	0	15	21	0	0	0	0	0	0	0	0	0	0	0	0	0	0	0	0	0	0	0	0	0	0	0	0	Endophyte-Epiphyte-Fungal Parasite-Insect Parasite	Ascomycota	Sordariomycetes	Hypocreales	Clavicipitaceae	Metarhizium
5f9050466e8afae7482813ee037d10a8	0	0	0	0	0	0	0	0	0	0	0	0	0	0	0	0	0	0	24	0	0	0	0	0	0	0	0	0	0	0	0	0	0	0	0	0	Plant Pathogen-Wood Saprotroph	Ascomycota	Dothideomycetes	Pleosporales	Cucurbitariaceae	Pyrenochaetopsis
5fc0c69f2b058a4da6eee39c5967d481	2	0	0	0	0	0	0	0	0	0	0	0	0	0	0	0	0	0	0	0	0	0	0	0	0	0	0	0	0	0	0	0	0	0	0	0	Animal Pathogen-Fungal Parasite-Undefined Saprotroph	Ascomycota	Eurotiomycetes	Chaetothyriales	Herpotrichiellaceae	Phialophora
60723d1cad73a254fbcc2416d17fe111	0	0	0	0	0	0	0	0	0	0	0	0	0	0	0	0	0	0	0	0	0	0	0	0	38	0	0	0	0	0	0	0	0	0	0	0	Animal Pathogen-Endophyte-Fungal Parasite	Ascomycota	Sordariomycetes	Hypocreales	Nectriaceae	Cylindrocladium
6077220b219a0f82d7cf340ec110577a	0	0	0	0	0	0	0	0	0	0	0	0	0	0	0	0	0	0	0	26	0	0	0	0	0	0	0	0	0	0	0	0	0	0	0	0	Animal Pathogen-Endophyte-Fungal Parasite	Ascomycota	Sordariomycetes	Hypocreales	Nectriaceae	Unassigned
60af333c9d3cf976d77838b366651ef1	0	0	0	0	0	0	0	0	0	0	0	0	0	0	0	0	0	0	0	0	0	0	0	8	0	0	0	0	0	0	0	0	0	0	0	0	Animal Pathogen-Endophyte-Fungal Parasite	Ascomycota	Sordariomycetes	Hypocreales	Nectriaceae	Unassigned
60e6d2b28fb7051cca987119169afc78	0	0	0	0	0	0	0	0	0	0	0	0	0	0	0	0	0	0	0	0	0	0	0	0	0	8	0	0	0	0	0	0	0	0	0	0	Undefined Saprotroph	Ascomycota	Sordariomycetes	Hypocreales	Hypocreaceae	Monocillium
6112d808ec336a3776106b6b9f3fa9a6	45	0	0	0	0	0	0	0	26	0	96	0	0	0	0	0	0	0	0	0	0	0	0	0	0	0	0	0	0	0	0	0	0	0	0	0	Animal Pathogen-Endophyte-Fungal Parasite	Ascomycota	Sordariomycetes	Hypocreales	Nectriaceae	Fusarium
6139b64b0be54528d028298e725efd53	0	0	0	0	0	0	0	0	0	0	0	0	0	0	0	0	0	0	0	0	80	0	0	0	0	0	0	0	0	0	0	0	0	0	0	0	Animal Pathogen-Endophyte-Epiphyte	Ascomycota	Sordariomycetes	Hypocreales	Hypocreaceae	Trichoderma
613f5672a865409f205734261f59e7d5	0	0	0	0	0	0	0	0	0	0	0	0	0	0	0	0	0	0	0	0	0	0	0	0	0	0	0	0	0	0	0	0	0	0	2	0	Animal Pathogen-Endophyte-Fungal Parasite	Ascomycota	Sordariomycetes	Hypocreales	Nectriaceae	Cylindrocarpon
616ea03be46ebe8e86edb65967f2f627	0	21	0	0	0	0	0	0	0	0	0	0	0	0	0	0	0	0	0	0	0	0	0	0	0	0	0	0	0	0	0	0	0	0	0	0	Animal Pathogen-Fungal Parasite-Undefined Saprotroph	Ascomycota	Eurotiomycetes	Chaetothyriales	Herpotrichiellaceae	Phialophora
618579cf913e381739cdc51175f0e0e9	0	0	0	3	0	47	1	0	0	0	0	0	0	0	0	0	0	0	0	0	0	0	0	0	0	0	0	0	0	0	0	0	0	0	0	0	Undefined Saprotroph	Ascomycota	Eurotiomycetes	Eurotiales	Trichocomaceae	Talaromyces
61933cf1092dc1165c0eadd001089887	0	0	0	0	0	0	0	0	0	0	0	69	0	0	0	0	51	0	0	0	0	0	0	0	0	0	0	0	0	0	0	0	0	0	0	0	Endophyte-Epiphyte-Fungal Parasite-Insect Parasite	Ascomycota	Sordariomycetes	Hypocreales	Clavicipitaceae	Metarhizium
619e2523d5b6003235fe666e297dc5c0	0	0	0	0	0	0	0	0	0	0	0	0	0	0	0	0	120	0	0	0	0	0	0	0	0	0	0	0	0	0	0	0	0	0	0	0	Animal Pathogen-Endophyte-Fungal Parasite	Ascomycota	Sordariomycetes	Hypocreales	Nectriaceae	Cylindrocladium
62180cb8937c642da9087bacd5c77c68	0	0	0	92	0	0	0	0	0	0	0	0	0	0	0	0	0	0	0	0	0	0	0	0	0	0	0	0	0	0	0	0	0	0	0	0	Animal Pathogen	Ascomycota	Eurotiomycetes	Eurotiales	Aspergillaceae	Penicillium
624ab688a4e842aa0248fc845da2add9	0	0	0	0	0	0	0	0	0	0	0	0	94	0	0	0	0	0	0	0	0	0	0	0	0	0	0	0	0	0	0	0	0	0	0	0	Endophyte-Plant Pathogen	Ascomycota	Sordariomycetes	Glomerellales	Plectosphaerellaceae	Plectosphaerella
625cfe046b2c3587435222daa2cc2910	0	0	0	0	0	0	0	0	0	0	23	0	15	0	0	0	0	0	0	0	0	0	0	0	0	0	0	0	0	0	0	0	0	0	0	0	Endophyte-Epiphyte-Fungal Parasite-Insect Parasite	Ascomycota	Sordariomycetes	Hypocreales	Clavicipitaceae	Unassigned
62965ddae7eae8b7351079a79b291a68	0	0	0	0	0	0	0	0	0	0	0	0	0	0	0	0	0	0	0	0	0	0	0	0	0	0	0	0	0	0	0	31	0	0	36	0	Undefined Saprotroph	Ascomycota	Sordariomycetes	Hypocreales	Hypocreales_fam_Incertae_sedis	Sesquicillium
62b4d1a26ca65df6d21760851d530dcf	0	0	0	0	0	0	0	0	0	4	0	0	0	0	0	0	0	0	0	0	0	0	0	0	0	0	0	0	0	0	0	0	0	0	0	0	Animal Pathogen-Endophyte-Fungal Parasite	Ascomycota	Sordariomycetes	Hypocreales	Nectriaceae	Unassigned
62b50f10339f093c0cfb6edd82184379	0	0	0	0	0	0	0	0	0	0	0	0	22	0	0	0	0	0	0	0	0	0	0	0	0	0	0	0	0	0	0	0	0	0	0	0	Animal Pathogen-Endophyte-Fungal Parasite	Ascomycota	Sordariomycetes	Hypocreales	Nectriaceae	Nectria
62c2ceff884458c8bc262f8fe128c2cf	11	28	10	23	29	0	0	5	0	26	15	18	58	39	12	5	0	13	0	0	0	0	4	112	214	12	28	19	0	0	0	0	0	0	82	147	Animal Pathogen-Endophyte-Fungal Parasite	Ascomycota	Sordariomycetes	Hypocreales	Nectriaceae	Volutella
62cf8c57d670f76c71463d69f14a2945	0	0	0	0	0	0	0	0	0	0	0	0	0	0	0	0	0	0	0	0	0	0	0	0	0	0	0	0	0	0	0	22	0	0	0	0	Animal Pathogen-Endophyte-Fungal Parasite	Ascomycota	Sordariomycetes	Hypocreales	Nectriaceae	Ilyonectria
62f0fad9eded7fdb6dd037d2620a5185	0	0	0	0	0	0	0	0	0	0	0	0	0	0	0	0	0	0	0	0	0	0	0	0	0	0	0	0	0	0	0	0	0	0	0	12	Animal Pathogen-Endophyte-Fungal Parasite	Ascomycota	Sordariomycetes	Hypocreales	Nectriaceae	Dactylonectria
6328e9aae4ef47e1dad5a6200066d0bf	0	0	0	0	0	0	0	0	0	0	0	18	0	0	0	0	0	0	0	0	0	0	0	0	0	0	0	0	0	0	0	0	0	0	0	0	Animal Pathogen-Endophyte-Fungal Parasite	Ascomycota	Sordariomycetes	Hypocreales	Nectriaceae	Gliocladiopsis
632a9b478a91f5bce8caf7f43920e007	0	0	0	0	84	0	0	0	0	0	0	0	0	0	0	0	0	0	0	0	0	0	0	0	0	0	0	0	0	0	0	0	0	0	0	0	Animal Pathogen-Endophyte-Fungal Parasite	Ascomycota	Sordariomycetes	Hypocreales	Nectriaceae	Dactylonectria
63d262f71225f666e598db5a2617eb50	0	0	0	0	0	0	0	0	0	0	0	0	0	0	0	0	0	0	33	0	0	0	0	0	0	0	0	0	0	0	0	0	0	0	0	0	Animal Pathogen-Endophyte-Fungal Parasite	Ascomycota	Sordariomycetes	Hypocreales	Nectriaceae	Unassigned
63e87a1f1993ef22b156834d119f906a	0	0	0	0	0	0	0	0	0	0	0	0	0	0	0	0	0	30	0	0	0	0	0	0	0	0	0	0	0	0	0	0	0	0	0	0	Endophyte-Epiphyte-Fungal Parasite-Insect Parasite	Ascomycota	Sordariomycetes	Hypocreales	Clavicipitaceae	Metarhizium
641041203dd402045ca796e47ac3ceb3	0	0	0	0	0	0	0	0	0	13	0	0	0	0	0	0	0	0	0	0	0	0	0	0	0	0	0	0	0	0	0	0	0	0	0	0	Undefined Saprotroph	Ascomycota	Dothideomycetes	Pleosporales	Morosphaeriaceae	Acrocalymma
641e1c266540bd2e3073cb621a904d9f	0	0	0	0	0	0	0	0	0	0	0	0	0	0	0	0	0	0	0	0	0	6	4	0	0	0	0	0	0	0	0	0	0	0	0	0	Animal Pathogen	Ascomycota	Saccharomycetes	Saccharomycetales	Saccharomycetales_fam_Incertae_sedis	Candida
64345bbfd8700fd88e966dcc7d1b2781	0	0	0	0	0	0	0	0	0	0	0	0	0	0	0	0	0	0	0	0	0	0	0	0	0	0	0	0	0	0	0	0	0	0	0	4	Wood Saprotroph	Ascomycota	Sordariomycetes	Conioscyphales	Conioscyphaceae	Conioscypha
647b1618801f13816410c92f513b0ff2	0	0	0	0	0	0	0	0	0	0	0	0	0	0	10	0	0	0	0	0	0	0	0	0	0	0	0	0	0	0	0	0	0	0	0	0	Animal Pathogen-Endophyte-Fungal Parasite	Ascomycota	Sordariomycetes	Hypocreales	Nectriaceae	Gibberella
64a1a5f9a23fef6284004a7db5f5504b	0	0	0	0	0	0	0	0	0	0	9	0	0	0	0	0	0	0	0	0	0	0	0	0	0	0	0	0	0	0	0	0	0	0	0	0	Plant Pathogen-Undefined Saprotroph	Ascomycota	Dothideomycetes	Capnodiales	Mycosphaerellaceae	Pseudocercospora
64a95f5eef0000e20d073166d8bdcfaa	0	0	0	0	0	0	0	0	0	0	0	5	0	0	0	0	0	0	0	0	0	0	0	0	0	0	0	0	0	0	0	0	0	0	0	0	Undefined Saprotroph	Ascomycota	Dothideomycetes	Pleosporales	Morosphaeriaceae	Acrocalymma
64ebd51d493f1c9566fa02ec75d1cc09	0	0	0	13	0	0	0	0	0	0	0	0	0	0	0	0	0	0	0	0	0	0	0	0	0	0	0	0	0	0	0	0	0	0	0	0	Animal Pathogen	Ascomycota	Dothideomycetes	Pleosporales	Pleosporales_fam_Incertae_sedis	Nigrograna
65172c7b412e31b7e9b8d05b154d5dfb	0	0	0	0	0	0	0	0	0	0	0	0	0	0	0	0	0	0	0	0	0	0	0	0	0	0	0	0	0	0	59	0	0	0	0	0	Animal Pathogen-Endophyte-Fungal Parasite	Ascomycota	Sordariomycetes	Hypocreales	Nectriaceae	Ilyonectria
652ceba530f630d9f624e687875e6f25	0	0	0	0	0	0	0	0	0	0	0	0	0	0	0	0	0	0	0	0	0	0	0	0	0	0	0	5	0	0	0	0	0	0	0	0	Undefined Saprotroph	Ascomycota	Dothideomycetes	Minutisphaerales	Minutisphaeraceae	Minutisphaera
653089e066327ce1798d4a4848786839	0	0	0	0	0	0	0	0	0	0	0	0	0	0	0	0	0	0	0	0	0	33	0	0	0	0	0	0	0	0	0	0	0	0	0	0	Animal Pathogen-Fungal Parasite-Undefined Saprotroph	Ascomycota	Eurotiomycetes	Chaetothyriales	Herpotrichiellaceae	Cladophialophora
6595aef4e6777f23ee848cdb6fff9646	0	0	0	0	0	0	0	2	0	0	0	0	0	0	0	0	0	0	0	0	0	0	0	0	0	0	0	0	0	0	0	0	0	0	0	0	Undefined Saprotroph	Ascomycota	Dothideomycetes	Capnodiales	Capnodiales_fam_Incertae_sedis	Arthrocatena
65aaa916fae376eb6bc5c35e48b0acca	0	0	0	0	0	0	0	0	0	0	0	0	0	0	0	0	0	0	0	0	0	5	0	0	0	0	0	0	0	0	0	0	0	0	0	0	Plant Pathogen-Undefined Saprotroph	Ascomycota	Dothideomycetes	Capnodiales	Mycosphaerellaceae	Coremiopassalora
6606e02988a7b0ab3c5ab67f60191c59	0	0	0	0	0	0	0	0	0	0	0	0	0	0	0	0	637	0	0	0	0	0	0	0	0	0	0	0	0	0	0	0	0	0	0	0	Endophyte-Epiphyte-Fungal Parasite-Insect Parasite	Ascomycota	Sordariomycetes	Hypocreales	Clavicipitaceae	Metarhizium
662383139f38e35f4bb0ef3c43c58efc	0	0	0	0	0	0	0	0	0	0	0	0	0	0	0	0	0	0	0	0	11	0	0	0	0	0	0	0	0	0	0	0	0	0	0	0	Animal Pathogen-Endophyte-Fungal Parasite	Ascomycota	Sordariomycetes	Hypocreales	Nectriaceae	Thelonectria
6649004a1d60295db54c0c3bd3176ffa	0	0	0	0	0	0	0	0	0	0	0	0	0	0	0	0	0	0	0	0	0	61	0	0	0	0	0	0	77	0	0	47	102	59	0	0	Undefined Saprotroph	Ascomycota	Leotiomycetes	Helotiales	Helotiales_fam_Incertae_sedis	Leohumicola
6683649bef6b0e24cab24dabbe5fb44e	0	0	0	0	0	0	0	0	0	0	0	0	0	0	41	0	0	0	0	0	0	0	0	0	0	0	0	0	0	0	0	0	0	0	0	0	Endophyte-Epiphyte-Fungal Parasite-Insect Parasite	Ascomycota	Sordariomycetes	Hypocreales	Clavicipitaceae	Metarhizium
66d11e1a531cc57fbc1accd549f3c41b	0	0	0	0	0	0	0	0	0	0	0	0	0	0	0	0	0	0	0	0	0	0	0	0	0	0	0	0	0	0	0	0	7	0	0	0	Animal Pathogen-Endophyte-Fungal Parasite	Ascomycota	Sordariomycetes	Hypocreales	Nectriaceae	Mariannaea
672a1e2e23cc250373d59655b2dabdad	0	0	0	0	0	0	0	0	0	0	0	0	0	22	0	0	0	0	0	0	0	0	0	0	0	0	0	0	0	0	0	0	0	0	0	0	Animal Pathogen-Endophyte-Fungal Parasite	Ascomycota	Sordariomycetes	Hypocreales	Nectriaceae	Fusarium
673d3a42701d1f7b4947d750786919ce	0	0	0	0	0	0	0	0	0	0	0	0	0	0	0	0	0	0	0	0	0	0	0	0	0	0	0	0	0	0	0	0	0	21	0	0	Endophyte-Epiphyte-Fungal Parasite-Insect Parasite	Ascomycota	Sordariomycetes	Hypocreales	Clavicipitaceae	Metarhizium
673fb5f5df8866bc04ceda214c7ebd5a	2	0	0	0	0	0	0	0	0	0	0	0	20	0	0	0	0	0	0	0	0	0	0	0	0	0	0	0	0	0	0	0	0	0	0	0	Wood Saprotroph	Ascomycota	Dothideomycetes	Pleosporales	Thyridariaceae	Pararoussoella
675f539eac00094348d4c502c1af9956	0	0	0	0	0	0	0	0	0	0	0	0	0	0	0	0	0	0	0	0	0	0	0	0	0	0	0	0	0	0	0	53	0	0	0	0	Animal Pathogen-Endophyte-Fungal Parasite	Ascomycota	Sordariomycetes	Hypocreales	Nectriaceae	Ilyonectria
676028d835f4ebaec2742aaad1782fcb	0	0	0	0	0	0	0	0	0	0	0	0	0	0	20	0	0	0	0	0	0	0	0	0	0	0	0	0	0	0	0	0	0	0	0	0	Endophyte-Plant Pathogen	Ascomycota	Sordariomycetes	Glomerellales	Plectosphaerellaceae	Plectosphaerella
6769446ca42da799ffec8959ae5290a5	0	0	0	0	0	0	8	0	0	0	0	0	0	0	0	0	0	0	0	0	0	0	0	0	0	0	0	0	0	0	0	0	0	0	0	0	Undefined Saprotroph	Ascomycota	Dothideomycetes	Pleosporales	Morosphaeriaceae	Acrocalymma
676bb39148d0bb2dbaa92f7029728725	0	0	0	0	0	0	0	0	0	0	0	0	0	0	0	0	0	0	0	0	0	0	0	0	52	0	0	9	0	0	0	0	0	0	0	53	Plant Pathogen-Undefined Saprotroph	Ascomycota	Dothideomycetes	Capnodiales	Mycosphaerellaceae	Pseudocercospora
67838aa856970e693c875d8cfbe4e7a4	0	0	0	0	0	0	0	0	0	0	0	0	0	0	0	0	0	0	0	0	26	0	0	0	0	0	0	0	0	0	0	0	0	0	0	0	Undefined Saprotroph	Ascomycota	Dothideomycetes	Pleosporales	Morosphaeriaceae	Acrocalymma
678e219eb2041697bb800e14f41222e0	0	0	0	0	0	0	0	0	0	0	0	0	0	0	0	0	0	0	6	0	0	0	0	0	0	0	0	0	0	0	0	0	0	0	0	0	Plant Pathogen-Wood Saprotroph	Ascomycota	Dothideomycetes	Pleosporales	Cucurbitariaceae	Pyrenochaeta
678ecbd68a8bed581422691fd7f4d89f	0	0	0	0	0	0	0	0	0	24	0	0	0	0	0	0	0	0	0	0	0	0	0	0	0	0	0	0	0	0	0	0	0	0	0	0	Endophyte-Epiphyte-Fungal Parasite-Insect Parasite	Ascomycota	Sordariomycetes	Hypocreales	Clavicipitaceae	Metarhizium
679430fe6c3ccb74c0bf16dc661bd724	0	0	0	0	10	0	0	0	0	0	0	0	0	0	0	0	0	0	0	0	0	0	0	0	0	0	0	0	0	0	0	0	0	0	0	0	Animal Pathogen-Endophyte-Fungal Parasite	Ascomycota	Sordariomycetes	Hypocreales	Nectriaceae	Fusarium
67b01c84a784eb790172d939ef8fddd6	0	0	0	0	0	0	0	0	0	0	0	0	0	0	0	0	0	0	0	0	0	0	0	0	0	0	0	0	0	0	0	0	0	0	2	0	Animal Pathogen-Endophyte-Fungal Parasite	Ascomycota	Sordariomycetes	Hypocreales	Nectriaceae	Fusarium
67c91a2a57193610c3a84ef088b17c93	0	0	0	0	0	0	0	0	0	0	0	0	0	0	0	0	0	5	0	0	0	39	0	0	0	0	0	0	0	0	0	0	0	0	0	0	Animal Pathogen-Fungal Parasite-Undefined Saprotroph	Ascomycota	Eurotiomycetes	Chaetothyriales	Herpotrichiellaceae	Cladophialophora
683e23e2c4c65006301a6b9876eeee1a	0	0	0	0	0	0	0	0	0	0	0	0	0	0	0	0	0	3	0	0	0	0	0	0	0	0	0	0	0	0	0	0	0	0	0	0	Endophyte-Plant Pathogen	Ascomycota	Eurotiomycetes	Eurotiales	Trichocomaceae	Thermomyces
6842c8db2ab11f77d139da23a7d4a0fe	0	0	0	0	0	0	0	0	0	0	0	0	0	0	0	0	0	0	0	3	0	0	0	0	0	0	0	0	0	0	0	0	0	0	0	0	Undefined Saprotroph	Ascomycota	Eurotiomycetes	Eurotiales	Trichocomaceae	Talaromyces
684f4c9f746f8b63bd27848a749d61b5	0	0	0	0	0	0	0	0	0	45	0	0	0	0	0	0	0	0	0	0	0	0	0	0	0	0	0	0	0	0	0	0	0	0	0	0	Undefined Saprotroph	Ascomycota	Dothideomycetes	Pleosporales	Morosphaeriaceae	Acrocalymma
688f9295d8b8138864c91ce8c4eac00c	0	0	0	0	0	0	0	0	0	0	0	0	0	0	0	0	0	0	0	0	0	0	0	0	0	0	4	0	0	0	0	0	0	0	0	0	Animal Pathogen	Ascomycota	Sordariomycetes	Hypocreales	Cordycipitaceae	Simplicillium
689f41e8a857183c55ed04081de84362	0	0	0	0	0	0	0	0	0	0	0	0	0	0	0	0	0	0	7	0	0	0	0	0	0	0	0	0	0	0	0	0	0	0	0	0	Animal Pathogen-Fungal Parasite-Undefined Saprotroph	Ascomycota	Eurotiomycetes	Chaetothyriales	Herpotrichiellaceae	Unassigned
68eb1bff6a272d25e7f4041f6ace4dff	0	0	0	0	0	0	0	0	0	0	0	0	0	0	0	0	0	0	7	9	0	19	0	0	0	0	8	0	0	0	0	0	0	0	0	0	Undefined Saprotroph	Ascomycota	Sordariomycetes	Sordariales	Helminthosphaeriaceae	Spadicoides
690b0140883e381b3f5cd41f59717223	0	0	0	0	0	0	0	0	0	0	0	0	0	0	0	0	0	0	0	0	0	0	0	35	0	0	0	0	0	0	0	0	0	0	0	0	Endophyte-Plant Pathogen	Ascomycota	Sordariomycetes	Glomerellales	Plectosphaerellaceae	Plectosphaerella
6920ca26ed010f1ad0e28ef2c9deed3d	0	0	0	0	0	0	0	0	0	0	0	45	0	0	0	0	0	0	0	0	0	0	0	0	0	0	0	0	0	0	0	0	0	0	0	0	Undefined Saprotroph	Ascomycota	Sordariomycetes	Hypocreales	Hypocreaceae	Monocillium
69bae174d1a6063b278e2c020407a523	0	0	0	0	0	0	0	0	0	0	0	0	0	0	0	0	0	0	0	0	0	0	0	0	0	0	0	0	0	0	0	0	103	0	0	0	Animal Pathogen-Endophyte-Fungal Parasite	Ascomycota	Sordariomycetes	Hypocreales	Nectriaceae	Ilyonectria
69cc45d2aa17c795aee2abf058db605a	6	0	8	175	0	0	0	13	26	0	19	0	0	0	14	0	30	0	0	0	0	0	0	0	0	0	0	33	15	0	0	0	0	0	0	0	Animal Pathogen-Endophyte-Fungal Parasite	Ascomycota	Sordariomycetes	Hypocreales	Nectriaceae	Unassigned
69ce73d7858159351353e9a8cd3b1475	0	0	0	0	0	0	0	0	0	0	0	0	0	0	0	0	0	0	0	0	0	0	0	0	0	0	0	0	0	0	0	0	0	0	0	53	Plant Pathogen-Undefined Saprotroph	Ascomycota	Dothideomycetes	Capnodiales	Neodevriesiaceae	Neodevriesia
69eee2de5ad1149b7e1ee99e1b1723bb	0	0	0	0	0	0	0	0	0	0	0	0	0	0	0	0	0	18	22	0	34	268	22	0	32	19	17	0	0	0	0	0	0	0	0	0	Animal Pathogen-Endophyte-Fungal Parasite	Ascomycota	Sordariomycetes	Hypocreales	Nectriaceae	Fusarium
6a0a50b62ce2db6964cc778e4031bd6d	0	0	0	0	0	0	0	0	0	0	0	0	0	0	0	0	0	0	0	0	0	0	0	0	0	0	0	0	5	0	0	0	0	0	0	0	Animal Pathogen-Endophyte-Fungal Parasite	Ascomycota	Sordariomycetes	Hypocreales	Nectriaceae	Volutella
6a2c996970d38965942e23a512471fc2	0	0	0	0	0	0	0	0	0	0	0	0	0	0	0	0	0	7	7	12	0	0	75	13	0	10	0	0	0	0	0	0	0	0	0	0	Animal Pathogen-Endophyte-Fungal Parasite	Ascomycota	Sordariomycetes	Hypocreales	Nectriaceae	Stephanonectria
6a35e7c72faa0eee35fa6dfb63ce96b1	0	0	0	0	0	0	0	0	0	0	0	0	0	0	0	0	0	13	0	0	0	0	0	0	0	0	0	0	12	0	0	0	0	0	0	0	Endophyte-Epiphyte-Fungal Parasite-Insect Parasite	Ascomycota	Sordariomycetes	Hypocreales	Clavicipitaceae	Unassigned
6a39be594771065f8c7bae39978d84c1	0	0	0	0	0	0	0	0	0	0	0	0	0	0	0	0	0	0	0	0	0	0	28	0	0	0	0	0	0	0	0	0	0	0	0	0	Animal Pathogen-Endophyte-Fungal Parasite	Ascomycota	Sordariomycetes	Hypocreales	Nectriaceae	Ilyonectria
6a52c16d1a4c93098ca69a3d0237055c	0	0	0	0	0	0	0	0	0	0	0	0	0	0	0	0	0	0	0	2	0	0	0	0	0	0	0	0	0	0	0	0	0	0	0	0	Undefined Saprotroph	Ascomycota	Sordariomycetes	Sordariales	Lasiosphaeriaceae	Schizothecium
6a871a14d66af7ee1d2d92b96d89aabf	0	0	0	0	0	0	0	0	0	0	0	0	0	0	0	0	0	0	0	0	0	0	0	0	0	0	0	0	0	0	0	0	0	0	0	11	Animal Pathogen-Fungal Parasite-Undefined Saprotroph	Ascomycota	Eurotiomycetes	Chaetothyriales	Herpotrichiellaceae	Cladophialophora
6a9298e57cd08746715468dda7768750	0	0	0	0	0	0	0	0	0	0	0	0	0	0	0	0	0	0	0	0	0	30	3	0	0	0	0	0	0	0	0	0	0	0	0	0	Animal Pathogen-Fungal Parasite-Undefined Saprotroph	Ascomycota	Eurotiomycetes	Chaetothyriales	Herpotrichiellaceae	Exophiala
6af81567b7b4fe1f9de160da67a51172	0	0	0	0	0	0	0	0	0	0	0	0	0	0	0	0	0	0	9	0	18	44	158	0	14	12	0	0	0	0	0	0	0	12	0	0	Animal Pathogen-Endophyte-Fungal Parasite	Ascomycota	Sordariomycetes	Hypocreales	Nectriaceae	Cosmospora
6b1761ff8bf47671d055d8f7e4287a44	0	0	0	0	0	0	0	0	0	0	0	0	0	0	0	0	0	0	0	0	0	0	0	0	0	0	0	0	0	0	0	0	0	0	15	0	Animal Pathogen-Endophyte-Fungal Parasite	Ascomycota	Sordariomycetes	Hypocreales	Nectriaceae	Gliocladiopsis
6b29c1b5d4327d26eaac1da8109ef3a9	0	0	0	0	0	0	0	0	0	0	0	0	0	0	0	0	0	0	2	0	0	0	0	0	0	0	0	0	0	0	0	0	0	0	0	0	Endophyte-Plant Pathogen	Ascomycota	Sordariomycetes	Glomerellales	Glomerellaceae	Colletotrichum
6b2a0b65cda267141e250aa9a7eb3c57	0	0	0	0	0	0	0	0	0	0	0	0	0	0	0	0	0	0	0	3	12	0	7	0	0	0	0	0	0	0	0	6	0	4	0	0	Undefined Saprotroph	Ascomycota	Geoglossomycetes	Geoglossales	Geoglossaceae	Geoglossum
6b339ce90de2ffd14d30bfa8b80371a7	0	0	0	0	0	0	0	0	0	0	0	0	0	0	0	0	0	0	0	3	0	0	0	0	0	0	0	0	0	0	0	0	0	0	0	0	Wood Saprotroph	Ascomycota	Dothideomycetes	Pleosporales	Thyridariaceae	Neoroussoella
6b44e726688aa531a0a01f40a8a67eee	0	0	0	0	0	0	0	0	0	0	0	0	0	0	0	0	0	0	0	0	3	0	0	0	0	0	0	0	0	0	0	0	0	0	0	0	Animal Pathogen	Ascomycota	Dothideomycetes	Pleosporales	Pleosporales_fam_Incertae_sedis	Nigrograna
6b525b95177f52a92e83a7a65f532937	0	0	0	0	0	0	0	0	0	0	0	0	0	38	0	0	0	0	0	0	0	0	0	0	0	0	0	0	0	0	0	0	0	0	0	0	Animal Pathogen-Endophyte-Fungal Parasite	Ascomycota	Sordariomycetes	Hypocreales	Nectriaceae	Fusarium
6b9e6166a72d7000794208f874bd5fe9	3	0	0	0	0	0	0	0	0	0	0	146	0	0	0	0	0	0	0	0	0	0	0	0	0	5	0	0	0	0	0	0	0	0	0	0	Endophyte-Plant Pathogen	Ascomycota	Sordariomycetes	Glomerellales	Glomerellaceae	Colletotrichum
6bcbe6a7adbf5cfc36837c7fc0c9f79d	0	8	0	0	0	0	0	0	0	0	27	0	0	0	0	0	0	0	0	0	0	0	17	11	0	39	0	0	0	0	0	0	0	0	0	0	Plant Pathogen-Undefined Saprotroph	Ascomycota	Dothideomycetes	Capnodiales	Mycosphaerellaceae	Septoria
6bf75816b4a4069a9265c69dee300776	0	0	0	0	0	0	0	0	0	0	0	0	0	0	0	0	0	0	0	0	0	0	0	0	0	0	0	0	0	0	16	0	0	0	0	0	Animal Pathogen-Endophyte-Epiphyte	Ascomycota	Sordariomycetes	Hypocreales	Hypocreaceae	Trichoderma
6c32d10f5dff73fcf4cb9acfcc395aa2	0	0	0	0	0	0	0	0	0	0	0	0	0	0	0	0	0	0	0	3	0	0	0	0	0	0	0	0	0	0	0	0	0	0	0	0	Plant Pathogen-Wood Saprotroph	Ascomycota	Sordariomycetes	Glomerellales	Plectosphaerellaceae	Cephalosporium
6c375c04d552fb0b02a518e308f969cd	0	0	0	0	0	0	0	0	0	0	0	0	0	0	0	0	0	0	0	0	0	0	0	0	0	0	52	23	0	0	0	0	0	0	0	0	Endophyte-Epiphyte-Fungal Parasite-Insect Parasite	Ascomycota	Sordariomycetes	Hypocreales	Clavicipitaceae	Metarhizium
6c792812a8195878f867b6e81fa37cf4	0	0	0	0	0	0	0	0	0	0	0	0	0	0	0	0	0	0	0	0	9	0	0	49	10	0	0	0	0	0	0	0	0	0	0	0	Undefined Saprotroph	Ascomycota	Sordariomycetes	Hypocreales	Hypocreales_fam_Incertae_sedis	Sarocladium
6c8b279d410d5ae4094e176efb5b6a8e	0	0	0	0	0	0	0	0	0	0	0	0	0	0	0	0	0	0	0	0	0	0	0	5	0	0	0	0	0	0	0	0	0	0	0	0	Wood Saprotroph	Ascomycota	Dothideomycetes	Pleosporales	Thyridariaceae	Unassigned
6c909ec2c30a7a46736a31c2e407d590	0	0	0	0	0	0	0	0	0	0	0	0	0	0	0	0	0	0	0	0	0	0	0	0	0	0	0	19	0	0	0	0	0	0	0	0	Animal Pathogen-Endophyte-Fungal Parasite	Ascomycota	Sordariomycetes	Hypocreales	Nectriaceae	Dactylonectria
6cbc6cb143c39a8807ca5abb5e26e3e3	0	0	0	0	0	0	0	0	0	0	0	0	0	0	0	0	0	0	0	0	0	0	0	0	0	0	0	0	0	0	0	0	0	0	9	0	Animal Pathogen-Fungal Parasite-Undefined Saprotroph	Ascomycota	Eurotiomycetes	Chaetothyriales	Herpotrichiellaceae	Unassigned
6d17fa2ec271af701269a6c80a67f3ba	0	21	0	0	0	0	0	0	0	0	0	0	0	0	0	0	0	0	0	0	0	0	0	0	0	0	0	0	0	0	0	0	0	0	0	0	Animal Pathogen-Endophyte-Fungal Parasite	Ascomycota	Sordariomycetes	Hypocreales	Nectriaceae	Calonectria
6d5b2ff49ba753f6b1dd1d4b30cfc1ea	0	0	0	144	0	0	0	0	15	0	0	0	0	0	0	0	0	0	0	0	0	0	0	0	0	0	0	0	0	0	0	0	0	0	0	0	Endophyte-Plant Pathogen	Ascomycota	Dothideomycetes	Capnodiales	Cladosporiaceae	Cladosporium
6d82fae65e9078497c18408d5ff1920e	0	0	0	140	0	0	0	0	0	0	0	0	0	0	0	22	184	0	0	0	0	0	0	0	0	0	0	0	0	0	0	0	0	0	0	0	Animal Pathogen-Endophyte-Fungal Parasite	Ascomycota	Sordariomycetes	Hypocreales	Nectriaceae	Mariannaea
6da20d33479ad065d4e9a134f3550071	0	0	0	3	0	25	0	1	0	0	0	0	0	0	0	0	0	7	6	6	28	6	12	4	6	0	25	3	0	0	0	0	0	0	0	0	Animal Pathogen-Endophyte-Fungal Parasite	Ascomycota	Sordariomycetes	Hypocreales	Nectriaceae	Cosmospora
6e1c8384abcb3f23849380a5d430cd92	0	0	0	0	0	0	0	0	0	0	26	0	0	0	0	0	0	0	0	0	0	0	0	0	0	0	0	0	0	0	0	0	0	0	0	0	Animal Pathogen-Endophyte-Fungal Parasite	Ascomycota	Sordariomycetes	Hypocreales	Nectriaceae	Fusarium
6e2219051dc65165fd509fc1a41554e4	0	0	0	0	0	14	0	0	0	0	0	0	0	0	0	0	0	0	0	0	0	0	0	0	0	0	0	0	0	0	0	0	0	0	0	0	Animal Pathogen-Fungal Parasite-Undefined Saprotroph	Ascomycota	Eurotiomycetes	Chaetothyriales	Herpotrichiellaceae	Phialophora
6e4ad66135f27c8cf0e2fb10dc0cc621	0	0	0	0	0	0	0	0	0	0	0	0	0	0	0	0	0	0	0	0	0	0	0	0	0	18	0	0	0	0	0	0	0	0	0	0	Animal Pathogen-Endophyte-Fungal Parasite	Ascomycota	Sordariomycetes	Hypocreales	Nectriaceae	Ilyonectria
6e587ec59e08105f24a5a06b334080e1	0	0	0	0	0	0	0	0	0	0	0	0	0	0	0	0	0	0	0	7	0	0	0	0	0	0	0	0	0	0	0	0	0	0	0	0	Animal Pathogen-Endophyte-Fungal Parasite	Ascomycota	Sordariomycetes	Hypocreales	Nectriaceae	Campylospora
6e670ee4328f54800384a9e434fab6f2	0	0	0	0	0	0	0	0	0	0	0	0	0	0	0	0	0	0	0	0	0	0	0	0	0	0	0	0	0	0	0	20	0	0	0	0	Animal Pathogen-Endophyte-Fungal Parasite	Ascomycota	Sordariomycetes	Hypocreales	Nectriaceae	Gliocladiopsis
6e756cb9c6ee2d035ab0e27e3d838e73	2	0	0	0	0	0	0	0	0	0	0	0	9	4	0	0	0	0	0	0	0	0	0	0	0	0	0	0	0	0	0	0	0	0	0	0	Undefined Saprotroph	Ascomycota	Sordariomycetes	Xylariales	Xylariales_fam_Incertae_sedis	Hansfordia
6ef3aa87dbecccd1ba37b70276d6b901	0	0	0	0	0	0	0	0	0	0	0	0	0	0	0	0	0	0	0	0	0	0	0	0	0	0	0	0	0	0	0	0	6	0	0	0	Animal Pathogen-Fungal Parasite-Undefined Saprotroph	Ascomycota	Eurotiomycetes	Chaetothyriales	Herpotrichiellaceae	Phialophora
6f1a2e43a7b8b8cf852e25276ad01279	0	0	41	0	0	0	0	0	0	0	0	0	0	0	0	0	0	0	0	0	0	0	0	0	0	0	0	0	0	0	0	0	0	0	0	0	Endophyte-Plant Pathogen	Ascomycota	Sordariomycetes	Glomerellales	Plectosphaerellaceae	Plectosphaerella
6f5694e8014339e6beff68270ba8baed	0	0	0	0	0	0	0	0	0	0	0	0	10	0	0	0	0	0	0	0	0	0	0	0	0	0	0	0	0	0	0	0	0	0	0	0	Animal Pathogen-Endophyte-Fungal Parasite	Ascomycota	Sordariomycetes	Hypocreales	Nectriaceae	Atractium
6f7ff7dd7052cda4fb8fcecd094cca4d	0	0	0	0	0	0	0	0	0	0	0	0	0	0	0	0	10	0	0	0	0	0	0	0	0	0	0	0	0	0	0	0	0	0	0	0	Undefined Saprotroph	Ascomycota	Sordariomycetes	Hypocreales	Hypocreales_fam_Incertae_sedis	Sarocladium
6fbc51dc36dbce632aa8c919313deb0a	0	0	0	44	0	0	0	0	0	0	0	0	0	0	0	0	0	0	0	0	0	0	0	0	0	0	0	0	0	0	0	0	0	0	0	0	Undefined Saprotroph	Ascomycota	Sordariomycetes	Sordariales	Lasiosphaeriaceae	Cladorrhinum
70b1625dbaddd7b28511235a93d593cf	0	0	0	0	0	0	0	0	0	0	0	0	0	0	0	0	0	0	0	0	0	32	0	0	11	0	0	0	0	0	0	0	0	0	0	0	Animal Pathogen-Endophyte-Fungal Parasite	Ascomycota	Sordariomycetes	Hypocreales	Nectriaceae	Paracremonium
70f706acba2aa82933369a8ef615a8e7	0	0	0	0	0	0	0	0	0	0	0	0	0	0	0	0	0	0	0	0	0	0	0	9	0	0	0	0	0	0	0	0	0	0	0	0	Animal Pathogen-Fungal Parasite-Undefined Saprotroph	Ascomycota	Eurotiomycetes	Chaetothyriales	Herpotrichiellaceae	Unassigned
70f73582812c0c0bb14d6fee56c74138	0	0	0	0	0	0	0	0	0	0	0	0	0	0	0	0	0	0	0	0	0	0	0	0	0	0	0	0	0	0	0	0	71	0	0	0	Plant Pathogen-Wood Saprotroph	Ascomycota	Dothideomycetes	Pleosporales	Cucurbitariaceae	Pyrenochaetopsis
7102582956cd45ff8e1e2a843d8f7582	0	0	0	0	0	0	0	0	0	0	0	0	0	0	0	0	0	0	114	0	0	0	0	0	0	0	0	0	0	0	0	0	0	0	0	0	Animal Pathogen-Endophyte-Fungal Parasite	Ascomycota	Sordariomycetes	Hypocreales	Nectriaceae	Dactylonectria
7137e1e69864cd849ed1e0010224ad56	0	0	0	0	0	0	0	0	0	9	16	0	0	0	0	0	0	0	0	0	0	0	0	0	0	0	0	0	0	0	0	0	0	0	0	0	Animal Pathogen-Fungal Parasite-Undefined Saprotroph	Ascomycota	Eurotiomycetes	Chaetothyriales	Herpotrichiellaceae	Cladophialophora
715e8a5ae03fa446ac443a7961a0aef1	0	0	0	0	0	0	0	0	0	0	0	0	0	0	0	0	0	0	0	0	0	0	0	0	0	0	4	0	0	0	0	0	0	0	0	0	Animal Pathogen-Endophyte-Fungal Parasite	Ascomycota	Sordariomycetes	Hypocreales	Nectriaceae	Gliocladiopsis
719e261f639939a1850aab967830e72e	0	0	0	0	0	0	0	0	0	0	0	0	0	0	0	0	0	56	0	0	0	0	0	0	0	0	0	0	0	0	0	0	0	0	0	0	Animal Pathogen-Endophyte-Fungal Parasite	Ascomycota	Sordariomycetes	Hypocreales	Nectriaceae	Ilyonectria
71e91898c2c9bdb5127f3294458cba88	0	0	0	0	0	0	0	0	0	0	0	0	0	0	0	0	0	0	0	0	0	0	0	0	0	0	0	0	0	0	0	5	0	0	0	0	Undefined Saprotroph	Ascomycota	Dothideomycetes	Pleosporales	Morosphaeriaceae	Acrocalymma
71f040251eac8a6714d07cf79731fb4a	0	0	0	0	0	0	0	0	0	0	0	0	0	0	0	0	0	0	0	0	0	0	0	0	0	2	0	0	0	0	0	0	0	0	0	0	Animal Pathogen-Endophyte-Fungal Parasite	Ascomycota	Sordariomycetes	Hypocreales	Nectriaceae	Mariannaea
71f20f17e1bde232c3fad5062959c1b5	0	0	0	0	0	0	0	0	0	0	0	0	0	0	0	0	0	0	0	0	0	0	0	0	0	3	0	0	0	0	0	0	0	0	0	0	Endophyte-Plant Pathogen	Ascomycota	Sordariomycetes	Glomerellales	Glomerellaceae	Colletotrichum
71fc4444dac7761a90dade5fb2920acb	0	0	0	0	0	0	0	0	5	0	0	0	0	0	0	0	0	0	0	0	0	2	0	0	0	0	0	5	1	0	0	0	0	0	3	3	Undefined Saprotroph	Ascomycota	Dothideomycetes	Pleosporales	Dictyosporiaceae	Dictyocheirospora
722112ddf8015e8fd27d5372549d7cf6	0	0	0	0	0	81	18	0	0	0	0	0	194	0	0	0	0	0	0	0	0	0	0	0	0	0	0	0	0	0	0	0	0	0	0	0	Animal Pathogen-Endophyte-Epiphyte	Ascomycota	Sordariomycetes	Hypocreales	Hypocreaceae	Trichoderma
723c5a9a19951c17a441e0feef018e5e	0	0	0	0	0	4	0	0	0	0	0	0	0	0	0	0	0	0	0	0	0	0	0	0	0	0	0	0	0	0	0	0	0	0	0	0	Animal Pathogen-Fungal Parasite-Undefined Saprotroph	Ascomycota	Eurotiomycetes	Chaetothyriales	Herpotrichiellaceae	Veronaea
724239665dacd1291a17a1ea877fbba4	0	0	0	0	0	0	0	0	0	0	0	0	0	0	0	0	0	0	0	0	0	47	0	0	0	0	4	0	0	0	0	0	0	0	0	0	Animal Pathogen-Fungal Parasite-Undefined Saprotroph	Ascomycota	Eurotiomycetes	Chaetothyriales	Herpotrichiellaceae	Exophiala
72d91f67394e5be63f6698c61bfbea31	0	0	0	0	0	0	0	0	0	0	4	0	0	0	0	0	0	0	0	0	0	0	0	0	0	0	0	0	0	0	0	0	0	0	0	0	Animal Pathogen	Ascomycota	Dothideomycetes	Pleosporales	Pleosporales_fam_Incertae_sedis	Nigrograna
72df3b3fb19f0936dcdc9c7c0ce0d7ea	0	0	0	0	0	0	0	0	0	0	0	0	0	0	0	0	0	0	0	0	0	0	0	0	0	0	0	0	0	0	0	69	0	60	0	0	Plant Pathogen-Wood Saprotroph	Ascomycota	Dothideomycetes	Pleosporales	Cucurbitariaceae	Pyrenochaetopsis
72e60ff47fc09beff843e4177e3e442e	0	0	0	0	0	0	0	0	0	0	0	0	0	0	0	0	0	0	0	12	0	30	0	0	0	0	0	0	0	0	0	0	35	0	0	0	Undefined Saprotroph	Ascomycota	Leotiomycetes	Helotiales	Helotiales_fam_Incertae_sedis	Leohumicola
72fb4618ec80c91f9fc02419335c66ab	0	7	0	0	0	0	0	0	0	0	0	0	0	0	0	0	0	0	0	0	0	0	0	0	0	0	0	0	0	0	0	0	0	0	0	0	Animal Pathogen-Endophyte-Fungal Parasite	Ascomycota	Sordariomycetes	Hypocreales	Nectriaceae	Ilyonectria
7325fecc7953da35c146a63805eac76a	0	0	10	0	0	0	0	0	0	0	0	0	0	0	0	0	0	0	0	0	0	0	0	0	0	0	0	0	0	0	0	0	0	0	0	0	Undefined Saprotroph	Ascomycota	Dothideomycetes	Pleosporales	Morosphaeriaceae	Acrocalymma
73600061d877102c762616a662d1d957	0	0	0	0	0	0	0	0	0	0	0	0	0	0	0	0	0	0	0	0	0	0	0	0	0	0	0	0	0	0	0	17	0	0	0	0	Endophyte-Plant Pathogen	Ascomycota	Sordariomycetes	Glomerellales	Plectosphaerellaceae	Plectosphaerella
7374145c78d99b86aba6c6dc8d62cc92	0	0	0	0	0	0	0	0	0	0	0	81	0	0	0	0	0	0	0	0	0	0	0	0	0	0	0	0	0	0	0	0	0	0	0	0	Animal Pathogen-Endophyte-Fungal Parasite	Ascomycota	Sordariomycetes	Hypocreales	Nectriaceae	Mariannaea
73b20ae96193170bdd15ee3f9c098e37	0	0	0	0	0	0	0	0	0	0	0	0	107	0	0	11	0	0	0	0	0	0	0	0	0	0	0	0	0	0	0	0	0	0	0	0	Endophyte-Epiphyte-Fungal Parasite-Insect Parasite	Ascomycota	Sordariomycetes	Hypocreales	Clavicipitaceae	Metarhizium
73b4ae30dd51b69f32018ccdfb3639cd	0	0	0	0	0	0	0	0	0	0	0	0	0	0	0	0	0	16	0	0	0	0	0	0	0	0	0	0	0	0	0	0	0	0	0	0	Plant Pathogen-Wood Saprotroph	Ascomycota	Dothideomycetes	Pleosporales	Cucurbitariaceae	Pyrenochaetopsis
73f94d64f0b8e28d067de3ede96543d1	0	8	0	0	0	0	0	0	0	0	0	0	0	0	0	0	0	0	0	0	0	0	0	0	0	0	0	0	0	0	0	0	0	0	0	0	Wood Saprotroph	Ascomycota	Dothideomycetes	Pleosporales	Melanommataceae	Farlowiella
744d7940ea789d579f76e9c4c922eb11	0	0	0	93	0	0	0	0	0	0	0	0	0	0	0	0	0	0	0	0	0	0	0	0	0	0	0	0	0	0	0	0	0	0	0	0	Endophyte-Epiphyte-Fungal Parasite-Insect Parasite	Ascomycota	Sordariomycetes	Hypocreales	Clavicipitaceae	Metarhizium
747c2cd9fae51258244dc3cb5bc5b39c	0	0	0	0	0	44	0	0	0	0	0	0	0	0	0	0	0	0	0	0	0	0	0	0	0	0	0	0	0	0	0	0	0	0	0	0	Endophyte-Epiphyte-Fungal Parasite-Insect Parasite	Ascomycota	Sordariomycetes	Hypocreales	Clavicipitaceae	Metarhizium
74992d0ffb0a045944e2e5bf647dca56	0	0	0	0	0	21	0	0	0	0	0	0	0	0	0	0	0	0	0	0	0	0	0	0	0	0	0	0	0	0	0	0	0	0	0	0	Plant Pathogen-Undefined Saprotroph	Ascomycota	Dothideomycetes	Capnodiales	Mycosphaerellaceae	Zymoseptoria
74bbfd2164b23e84b280da3189301acb	0	0	0	0	0	0	0	0	0	0	0	0	0	0	0	0	0	0	0	24	0	0	0	4	0	0	4	0	0	0	5	0	0	0	0	0	Endophyte-Epiphyte-Fungal Parasite-Insect Parasite	Ascomycota	Sordariomycetes	Hypocreales	Clavicipitaceae	Paecilomyces
7523da285bfa6892b5c2206a71fded3e	0	0	0	0	0	0	0	0	0	0	0	0	0	0	0	0	0	0	0	0	0	0	0	0	10	0	0	0	0	0	0	0	0	0	0	0	Endophyte-Plant Pathogen	Ascomycota	Sordariomycetes	Glomerellales	Plectosphaerellaceae	Plectosphaerella
7563aca9ceb0999329847eb9d15d7076	13	0	0	0	0	0	0	0	0	0	0	0	0	0	16	0	0	0	0	0	0	0	0	0	0	0	0	0	0	0	0	0	0	0	0	0	Animal Pathogen	Ascomycota	Eurotiomycetes	Eurotiales	Aspergillaceae	Aspergillus
7565345b2049599cd45cdf0484240fff	0	0	0	0	0	0	0	0	0	0	0	0	0	0	0	0	0	0	0	0	0	0	0	0	47	0	0	0	0	0	0	0	0	0	0	0	Undefined Saprotroph	Ascomycota	Sordariomycetes	Sordariales	Lasiosphaeriaceae	Unassigned
758e9b9a1e859778595e9991aadcba79	0	0	0	0	0	0	0	0	0	0	0	0	0	0	0	0	0	0	20	0	0	0	0	0	0	0	0	0	0	0	0	0	0	0	0	0	Endophyte-Plant Pathogen	Ascomycota	Sordariomycetes	Glomerellales	Plectosphaerellaceae	Plectosphaerella
759bb0fd0a2ba495bb9e33f0c18e798a	0	0	0	0	0	0	0	0	0	0	0	0	0	0	0	0	0	0	0	0	0	0	0	0	54	0	0	0	0	0	0	0	0	0	0	0	Animal Pathogen-Endophyte-Fungal Parasite	Ascomycota	Sordariomycetes	Hypocreales	Nectriaceae	Ilyonectria
75b586d2bf07bc6f83e50e9c70c4e2c2	0	0	0	0	0	0	0	0	0	3	0	0	0	0	0	0	0	0	0	0	0	0	0	0	0	0	0	0	0	0	0	0	0	0	0	0	Undefined Saprotroph	Ascomycota	Dothideomycetes	Capnodiales	Capnodiaceae	Unassigned
75c23aca708728a2ae9ba4cf6f0443f0	0	0	0	0	0	0	0	0	0	0	0	0	0	0	0	0	0	0	0	0	0	155	0	0	0	0	0	0	0	0	0	0	0	0	0	0	Animal Pathogen-Endophyte-Fungal Parasite	Ascomycota	Sordariomycetes	Hypocreales	Nectriaceae	Dactylonectria
763894fedf17cde346264e9c7b208a2f	0	0	0	0	0	0	0	0	0	0	0	0	0	0	0	0	0	0	0	5	0	0	0	0	0	0	0	0	0	0	10	0	0	0	0	0	Undefined Saprotroph	Ascomycota	Sordariomycetes	Xylariales	Amphisphaeriaceae	Polyscytalum
767d7892c27012e8b97947b9bab26dc7	0	0	0	0	0	0	0	0	0	0	0	0	0	0	0	0	0	0	0	0	0	0	0	0	26	0	0	0	0	0	0	0	0	0	0	16	Animal Pathogen-Endophyte-Fungal Parasite	Ascomycota	Sordariomycetes	Hypocreales	Nectriaceae	Volutella
7680538eafddbc445d61509c46112fba	0	0	0	0	0	0	0	0	0	0	0	0	0	0	0	0	0	0	0	14	0	0	0	0	0	0	0	0	0	0	0	0	0	0	0	0	Undefined Saprotroph	Ascomycota	Sordariomycetes	Sordariales	Lasiosphaeriaceae	Unassigned
76b8fb4ee63956005f77a7fc72505504	0	0	0	0	0	0	0	0	0	0	0	0	0	0	0	0	0	0	0	0	0	0	0	0	0	0	0	0	0	0	0	0	0	0	0	73	Plant Pathogen-Wood Saprotroph	Ascomycota	Dothideomycetes	Pleosporales	Cucurbitariaceae	Pyrenochaetopsis
7703e38da56185e96fa9df49bc15dbbd	0	0	0	3	0	0	0	0	0	0	0	0	0	0	0	0	0	0	0	0	0	0	0	0	0	0	0	0	0	0	0	0	0	0	0	0	Plant Pathogen-Wood Saprotroph	Ascomycota	Sordariomycetes	Glomerellales	Plectosphaerellaceae	Cephalosporium
77043b71719fc30bb5c79bf29b484953	0	0	25	0	0	0	0	0	0	0	0	0	0	0	0	0	0	0	0	0	0	0	0	0	0	0	0	0	0	0	0	0	0	0	0	0	Animal Pathogen-Endophyte-Fungal Parasite	Ascomycota	Sordariomycetes	Hypocreales	Nectriaceae	Dactylonectria
7726e350fd0d300be013bc5e36d1b3fe	0	0	0	0	0	0	0	0	0	0	0	0	0	0	0	0	0	0	0	0	0	0	0	0	0	0	0	0	0	0	0	164	0	0	0	0	Animal Pathogen-Endophyte-Fungal Parasite	Ascomycota	Sordariomycetes	Hypocreales	Nectriaceae	Ilyonectria
776668f302cc07b4c9b3f6f88be52d30	0	0	0	0	0	49	0	0	0	0	0	0	0	0	0	0	0	0	0	0	0	0	0	0	0	0	0	0	0	0	0	0	0	0	0	0	Animal Pathogen-Endophyte-Fungal Parasite	Ascomycota	Sordariomycetes	Hypocreales	Nectriaceae	Fusarium
779117c8cf347fb340b83cc4bdae9292	0	0	0	24	14	0	0	0	0	0	0	23	0	0	0	0	0	0	0	0	0	0	0	0	16	0	0	0	0	0	0	0	0	0	0	0	Animal Pathogen-Endophyte-Fungal Parasite	Ascomycota	Sordariomycetes	Hypocreales	Nectriaceae	Fusarium
77a60a82e169421c0ef105ac334e6655	0	0	0	0	0	0	0	0	0	0	0	0	0	0	0	0	0	0	0	0	0	26	0	0	0	0	0	0	0	0	0	0	0	0	0	0	Animal Pathogen-Endophyte-Fungal Parasite	Ascomycota	Sordariomycetes	Hypocreales	Nectriaceae	Paracremonium
77b7d885ddeaed4db43f30beac75393a	7	0	0	0	0	0	0	0	0	0	0	0	90	0	0	0	52	0	0	0	0	0	0	0	0	0	0	0	0	0	0	0	0	0	0	0	Animal Pathogen-Endophyte-Fungal Parasite	Ascomycota	Sordariomycetes	Hypocreales	Nectriaceae	Volutella
77c1b908d0393890026d2b2ffae9b3ef	0	0	0	8	0	0	0	0	0	0	0	0	0	0	0	0	0	0	0	0	0	0	0	0	0	0	0	0	0	0	0	0	0	0	0	0	Undefined Saprotroph	Ascomycota	Sordariomycetes	Sordariales	Sordariales_fam_Incertae_sedis	Staphylotrichum
781cfdd44ffe45a9c90e3f480846e675	0	0	0	0	0	0	0	0	0	0	0	0	0	0	0	0	0	5	0	0	0	0	0	0	0	0	0	0	0	0	0	0	0	0	0	0	Undefined Saprotroph	Ascomycota	Eurotiomycetes	Eurotiales	Trichocomaceae	Talaromyces
788cb44c9fd062be3f26be796feebe45	0	0	0	0	0	0	0	0	0	0	0	0	25	0	0	0	0	0	0	0	0	0	0	0	0	0	0	0	0	0	0	0	0	0	0	0	Animal Pathogen-Fungal Parasite-Undefined Saprotroph	Ascomycota	Eurotiomycetes	Chaetothyriales	Herpotrichiellaceae	Phialophora
78921320bd41d0557be3a978fa3190d4	0	0	0	0	0	0	0	0	0	0	0	0	0	0	0	0	0	0	0	0	0	136	0	0	0	0	0	0	0	0	0	0	0	0	0	0	Animal Pathogen-Endophyte-Fungal Parasite	Ascomycota	Sordariomycetes	Hypocreales	Nectriaceae	Dactylonectria
7912ea7b9f966c79a2e0637a545add40	0	0	0	0	0	0	0	0	0	0	0	0	0	0	0	0	0	0	0	0	0	0	0	0	0	0	0	0	0	0	0	0	0	0	0	7	Undefined Saprotroph	Ascomycota	Sordariomycetes	Sordariales	Lasiosphaeriaceae	Unassigned
7955b4d36e739cc0bfab3413129f7c5c	0	0	0	0	0	0	0	0	0	0	252	0	0	0	0	0	0	0	0	0	0	0	0	0	0	0	0	0	0	0	0	0	0	0	0	0	Endophyte-Epiphyte-Fungal Parasite-Insect Parasite	Ascomycota	Sordariomycetes	Hypocreales	Clavicipitaceae	Metarhizium
798dc3cbd386cc65a85dfd404cc23142	0	0	0	0	0	0	0	0	26	0	0	0	0	0	0	0	0	0	0	0	0	0	0	0	0	0	0	0	0	0	0	0	0	0	0	0	Undefined Saprotroph	Ascomycota	Sordariomycetes	Xylariales	Xylariales_fam_Incertae_sedis	Parapleurotheciopsis
79e3438e4b762450f86c92488bd9ae8e	0	0	0	0	0	0	0	0	0	0	0	0	0	0	0	0	0	0	0	0	0	189	0	0	0	0	0	0	0	0	0	0	0	0	0	0	Animal Pathogen-Endophyte-Fungal Parasite	Ascomycota	Sordariomycetes	Hypocreales	Nectriaceae	Ilyonectria
79e4acdc236f766a93adbcad5f0db630	0	22	0	0	15	0	0	0	0	0	0	0	0	0	0	0	0	0	0	0	0	0	0	0	0	0	0	0	0	0	0	0	0	0	0	0	Endophyte-Epiphyte-Fungal Parasite-Insect Parasite	Ascomycota	Sordariomycetes	Hypocreales	Clavicipitaceae	Metarhizium
79e86aa2c4b9a2a6a7334b207b414d4c	0	15	0	0	0	0	0	0	0	0	0	0	0	0	0	0	0	0	0	0	0	0	0	0	0	0	0	0	0	0	0	0	0	0	0	0	Plant Pathogen-Wood Saprotroph	Ascomycota	Dothideomycetes	Pleosporales	Cucurbitariaceae	Pyrenochaetopsis
7a0221eee5f42304cd76e228b3315408	0	0	0	0	0	0	0	0	0	0	0	0	0	0	0	0	0	0	0	1005	0	0	0	0	0	0	0	0	0	0	0	0	0	0	0	0	Animal Pathogen-Endophyte-Fungal Parasite	Ascomycota	Sordariomycetes	Hypocreales	Nectriaceae	Ilyonectria
7a5d3be1f31c2ce022f5b1ed3be84f7c	0	0	0	0	0	0	0	0	0	0	0	0	0	0	0	0	0	0	0	0	0	0	0	4	0	0	0	0	0	0	0	0	0	0	0	0	Animal Pathogen-Fungal Parasite-Undefined Saprotroph	Ascomycota	Eurotiomycetes	Chaetothyriales	Herpotrichiellaceae	Unassigned
7ad99f7801fe5797c4977f6c9249c661	0	0	0	0	0	0	13	0	0	0	0	0	0	0	0	0	0	0	0	0	0	0	0	0	0	0	0	0	0	0	0	0	0	0	0	0	Animal Pathogen-Endophyte-Fungal Parasite	Ascomycota	Sordariomycetes	Hypocreales	Nectriaceae	Dactylonectria
7b04e6c4d43bab45eb23374b851aed03	0	0	0	0	0	0	0	0	0	0	0	0	0	0	0	0	0	7	9	85	14	0	13	21	7	10	5	7	0	0	4	0	0	0	3	0	Animal Pathogen	Ascomycota	Sordariomycetes	Hypocreales	Ophiocordycipitaceae	Hirsutella
7b5f44fbf9396353589605fa13098daf	0	0	0	0	13	0	0	0	0	0	0	24	12	0	0	0	0	0	0	0	0	0	0	0	0	0	0	0	0	0	0	0	0	0	0	0	Wood Saprotroph	Ascomycota	Sordariomycetes	Hypocreales	Hypocreales_fam_Incertae_sedis	Acremonium
7bb4a15c8f27996ce65ff534547dcf13	0	0	0	0	0	0	0	0	0	0	0	0	0	0	0	0	0	0	3	13	0	8	12	13	48	12	69	4	0	0	0	0	0	0	0	0	Undefined Saprotroph	Ascomycota	Leotiomycetes	Helotiales	Leotiaceae	Neobulgaria
7c2bcfebbe133c66bfe2a5e845a415a1	0	0	0	0	0	0	0	0	0	0	0	0	0	0	0	0	0	0	0	0	0	0	0	0	0	0	0	0	0	111	0	0	0	0	0	0	Animal Pathogen-Endophyte-Fungal Parasite	Ascomycota	Sordariomycetes	Hypocreales	Nectriaceae	Ilyonectria
7c4dd88183e2117f0766d9144ed47a1d	1	0	0	0	0	13	0	0	0	0	0	0	0	0	0	0	0	0	0	0	0	0	0	0	0	0	0	0	0	0	0	0	0	0	0	0	Undefined Saprotroph	Ascomycota	Dothideomycetes	Venturiales	Sympoventuriaceae	Ochroconis
7c5b708b11547af07609508a87962955	0	0	0	0	0	0	0	0	0	0	55	82	0	0	0	0	0	0	0	0	0	0	0	0	0	0	0	0	0	0	0	0	0	0	0	0	Animal Pathogen-Endophyte-Fungal Parasite	Ascomycota	Sordariomycetes	Hypocreales	Nectriaceae	Calonectria
7ca10426ad927689af9981f404ab3090	0	0	0	0	11	0	0	0	0	19	0	16	0	0	0	0	0	0	0	0	0	0	0	0	0	0	0	0	0	0	0	0	0	0	0	0	Animal Pathogen-Endophyte-Fungal Parasite	Ascomycota	Sordariomycetes	Hypocreales	Nectriaceae	Stephanonectria
7cd3e357ef02cab11827bddf9f2928a4	0	0	0	0	0	0	0	0	0	0	0	0	0	0	0	0	0	4	4	5	7	64	13	0	10	8	3	0	0	0	0	0	2	0	0	0	Wood Saprotroph	Ascomycota	Dothideomycetes	Pleosporales	Thyridariaceae	Unassigned
7ceb2cae7dd310fe721a644c243425e9	0	0	0	0	0	0	0	0	0	0	0	0	0	0	0	0	0	0	180	0	0	0	0	0	0	0	0	0	0	0	0	0	0	0	0	0	Animal Pathogen-Endophyte-Fungal Parasite	Ascomycota	Sordariomycetes	Hypocreales	Nectriaceae	Dactylonectria
7d222a25d089e709d869682065d52f95	0	0	0	0	0	0	0	0	0	0	0	0	0	0	0	0	0	0	0	1086	0	0	0	0	0	0	0	0	0	0	0	0	0	0	0	0	Animal Pathogen-Endophyte-Fungal Parasite	Ascomycota	Sordariomycetes	Hypocreales	Nectriaceae	Ilyonectria
7d5a322a6aeb50998aced959c743c15a	0	0	0	0	0	0	0	0	0	0	0	0	0	0	0	0	0	0	0	0	0	0	0	318	0	0	0	0	0	0	0	0	0	0	0	0	Animal Pathogen-Endophyte-Fungal Parasite	Ascomycota	Sordariomycetes	Hypocreales	Nectriaceae	Ilyonectria
7d6e709642ee658208be84a4017e03ca	0	0	0	3	50	53	0	0	0	0	0	0	0	0	0	0	7	0	0	0	0	0	0	0	0	0	0	0	0	0	0	0	0	0	0	0	Animal Pathogen-Endophyte-Fungal Parasite	Ascomycota	Sordariomycetes	Hypocreales	Nectriaceae	Fusarium
7da54b1e4a4fdd51dbf9d65327f2b94e	0	0	0	0	0	0	0	0	0	0	0	0	0	0	0	0	0	0	0	0	0	0	0	0	0	0	0	0	0	5	0	0	0	0	0	0	Undefined Saprotroph	Ascomycota	Sordariomycetes	Sordariales	Lasiosphaeriaceae	Apodus
7db80c0649df219102614175d35dd3ff	0	0	0	0	0	0	0	0	0	0	0	0	0	0	0	0	0	0	0	0	0	0	0	0	0	2	0	0	0	0	0	0	0	0	0	0	Endophyte-Epiphyte-Fungal Parasite-Insect Parasite	Ascomycota	Sordariomycetes	Hypocreales	Clavicipitaceae	Claviceps
7e128d9680be651e0299bfd0ad719849	0	0	0	0	0	0	0	0	0	0	0	0	0	27	0	0	0	0	0	0	0	0	0	0	0	0	0	0	0	0	0	0	0	0	0	0	Undefined Saprotroph	Ascomycota	Sordariomycetes	Sordariales	Lasiosphaeriaceae	Cercophora
7e42e7cdf5546850bf245f478a5aa40b	0	0	0	0	0	0	0	0	0	0	0	0	3	0	0	0	0	0	0	0	0	0	0	0	0	0	0	0	0	0	0	0	0	0	0	0	Undefined Saprotroph	Ascomycota	Sordariomycetes	Sordariales	Sordariales_fam_Incertae_sedis	Conlarium
7e6fa4aed90feca74181883a534912ba	0	0	0	0	0	0	0	0	0	0	0	0	0	0	0	0	0	0	0	0	0	0	0	0	0	0	0	0	0	0	0	0	3	0	0	0	Undefined Saprotroph	Ascomycota	Sordariomycetes	Sordariales	Lasiosphaeriaceae	Apodus
7ebf8e210a8268099ae692292153519a	0	0	0	0	0	0	0	0	0	0	0	0	0	0	0	0	0	0	0	0	0	3	0	0	0	0	0	0	0	0	0	0	0	0	0	0	Animal Pathogen-Fungal Parasite-Undefined Saprotroph	Ascomycota	Eurotiomycetes	Chaetothyriales	Herpotrichiellaceae	Unassigned
7f0b6d44e8711f7ae4bf8ae9f6cdcbd7	0	0	0	0	0	0	0	0	0	12	0	0	0	0	0	0	0	0	0	0	0	0	0	0	0	0	0	0	0	0	0	0	0	0	0	0	Animal Pathogen	Ascomycota	Sordariomycetes	Hypocreales	Cordycipitaceae	Akanthomyces
7f49dee07be479a78991b79aac0b5cbe	0	0	0	0	0	0	0	0	0	0	0	0	8	0	0	0	0	0	0	0	0	0	0	0	0	0	0	0	0	0	0	0	0	0	0	0	Wood Saprotroph	Ascomycota	Dothideomycetes	Pleosporales	Thyridariaceae	Pararoussoella
7f8d698c6fa64c0aff6f17c68cf258cb	0	0	0	0	0	0	0	0	0	0	0	0	0	0	0	0	34	0	0	0	0	0	0	0	0	0	0	0	0	0	0	0	0	0	0	0	Animal Pathogen-Fungal Parasite-Undefined Saprotroph	Ascomycota	Eurotiomycetes	Chaetothyriales	Herpotrichiellaceae	Exophiala
7ff1ecc7a90aec7583ad819ae6cf9993	0	0	0	0	0	0	0	0	0	0	6	0	0	0	0	0	0	0	0	0	0	0	0	0	0	0	0	0	0	0	0	0	0	0	0	0	Wood Saprotroph	Ascomycota	Dothideomycetes	Pleosporales	Melanommataceae	Unassigned
7ff7b8cabab3274dc4368fcbfc61fb9c	0	0	0	0	0	0	0	0	0	0	0	35	0	0	0	0	0	0	0	0	0	0	0	0	0	0	0	0	0	0	0	0	0	0	0	0	Endophyte-Epiphyte-Fungal Parasite-Insect Parasite	Ascomycota	Sordariomycetes	Hypocreales	Clavicipitaceae	Metarhizium
8001ca936c53e635d1f24c5d98ea2939	0	0	0	0	0	0	0	0	0	0	0	0	0	0	0	0	0	0	0	0	0	0	8	0	0	0	0	0	0	0	0	0	0	0	0	0	Undefined Saprotroph	Ascomycota	Eurotiomycetes	Eurotiales	Trichocomaceae	Sagenomella
803366d38ececd855b0450b34b76f0b9	0	0	0	0	0	0	0	0	0	0	0	0	0	0	0	0	44	0	0	0	0	0	0	0	0	0	0	0	0	0	0	0	0	0	0	0	Animal Pathogen-Endophyte-Fungal Parasite	Ascomycota	Sordariomycetes	Hypocreales	Nectriaceae	Fusarium
803e3483b732bbf3862989f60e865605	0	0	0	0	0	0	0	0	0	0	281	0	0	0	0	0	0	0	0	0	0	0	0	0	0	0	0	0	0	0	0	0	0	0	0	0	Animal Pathogen-Endophyte-Epiphyte	Ascomycota	Sordariomycetes	Hypocreales	Hypocreaceae	Trichoderma
804e8880276b48c2c677fe0d9f15a9a5	0	0	0	0	13	0	0	0	0	0	0	0	0	0	0	0	0	0	0	0	0	0	0	0	0	0	0	0	0	0	0	0	0	0	0	0	Endophyte-Plant Pathogen	Ascomycota	Sordariomycetes	Glomerellales	Plectosphaerellaceae	Plectosphaerella
80596b37bd74f87cca7b1beaefa04ea6	0	0	0	0	0	0	0	0	0	0	0	0	4	0	0	0	0	0	0	0	0	0	0	0	0	0	0	0	0	0	0	0	0	0	0	0	Animal Pathogen-Endophyte-Fungal Parasite	Ascomycota	Sordariomycetes	Hypocreales	Nectriaceae	Cosmospora
806736ad337fec35e4e853a8fe184010	0	0	0	0	0	0	0	0	0	0	0	0	0	0	0	0	0	0	1	0	0	0	0	0	0	0	0	0	0	0	0	0	0	0	0	0	Plant Pathogen-Undefined Saprotroph	Ascomycota	Dothideomycetes	Capnodiales	Neodevriesiaceae	Neodevriesia
80b187de8c11cb5e5553a7d376f30563	0	0	0	0	0	0	0	0	0	0	0	0	0	0	0	7	0	0	0	0	0	0	0	0	0	0	0	0	0	0	0	0	0	0	0	0	Animal Pathogen	Ascomycota	Sordariomycetes	Hypocreales	Cordycipitaceae	Beauveria
80f62d4f8bb0a9bf62f9afe78747a8a8	0	0	0	0	0	0	0	0	0	0	20	0	0	0	0	0	0	0	0	0	0	0	0	0	0	0	0	0	0	0	0	0	0	0	0	0	Undefined Saprotroph	Ascomycota	Sordariomycetes	Sordariales	Sordariales_fam_Incertae_sedis	Staphylotrichum
80fbfceaa625144f9c1a47af66075c9c	0	0	0	0	0	0	0	0	0	33	0	0	0	0	0	0	0	0	0	0	0	0	0	0	0	0	0	0	0	0	0	0	0	0	0	0	Animal Pathogen-Endophyte-Epiphyte	Ascomycota	Sordariomycetes	Hypocreales	Hypocreaceae	Trichoderma
80fd69e8ba8ab8f3e22ca43353c66535	0	0	0	0	0	0	0	0	0	0	224	0	0	0	0	0	0	0	0	0	0	0	0	0	0	0	0	0	0	0	0	0	0	0	0	0	Endophyte-Epiphyte-Fungal Parasite-Insect Parasite	Ascomycota	Sordariomycetes	Hypocreales	Clavicipitaceae	Metarhizium
81089b04758d52018831e399b86a27db	0	0	0	0	0	0	0	0	0	0	0	0	0	0	0	0	0	0	0	0	0	10	0	0	0	0	0	0	0	0	0	0	0	0	0	0	Animal Pathogen	Ascomycota	Sordariomycetes	Hypocreales	Cordycipitaceae	Beauveria
813fc2739429b48ec4a46cda612316af	0	0	0	0	0	0	0	0	0	0	0	0	0	0	0	0	0	6	0	0	0	0	0	0	0	0	0	0	0	0	0	0	0	0	0	0	Animal Pathogen-Endophyte-Fungal Parasite	Ascomycota	Sordariomycetes	Hypocreales	Nectriaceae	Microcera
815b39d779ffaf6e88f8ca6d86168b38	0	0	0	0	0	0	0	0	0	0	0	0	0	0	0	0	0	0	0	0	0	0	0	0	0	0	0	0	0	0	0	0	0	0	0	6	Wood Saprotroph	Ascomycota	Dothideomycetes	Pleosporales	Melanommataceae	Unassigned
81623d4115ed49cc08e88e0bb4463da5	0	0	0	0	0	0	0	0	0	0	0	0	0	0	0	0	0	0	0	0	0	0	0	0	0	0	0	0	0	0	0	0	0	0	463	0	Plant Pathogen-Wood Saprotroph	Ascomycota	Dothideomycetes	Pleosporales	Cucurbitariaceae	Pyrenochaetopsis
81a0969de878bf18cd5bb1cf30e4a9de	0	0	0	0	0	0	0	0	0	0	0	0	0	0	0	0	0	0	0	0	0	0	0	0	0	0	0	0	0	0	0	0	0	26	7	0	Endophyte-Epiphyte-Fungal Parasite-Insect Parasite	Ascomycota	Sordariomycetes	Hypocreales	Clavicipitaceae	Unassigned
824189519fcf0b96eee2a7aad558d510	0	0	0	0	0	0	0	0	0	0	0	0	0	0	0	0	0	0	4	0	0	0	0	0	0	0	0	0	0	0	0	0	0	0	0	0	Animal Pathogen-Fungal Parasite-Undefined Saprotroph	Ascomycota	Eurotiomycetes	Chaetothyriales	Herpotrichiellaceae	Unassigned
82aaab0d801d7029ced7279510abf6d0	0	0	0	0	0	0	0	0	0	0	0	0	0	0	0	0	0	0	0	0	0	0	0	4	0	0	0	0	0	0	0	0	0	0	0	0	Animal Pathogen-Endophyte-Fungal Parasite	Ascomycota	Sordariomycetes	Hypocreales	Nectriaceae	Fusarium
82d8b8a6965ffa4230e9c95b72663311	62	0	0	0	0	0	0	0	0	0	0	0	0	0	0	0	0	0	0	0	0	0	0	0	0	0	0	0	0	0	0	0	0	0	0	0	Animal Pathogen-Endophyte-Fungal Parasite	Ascomycota	Sordariomycetes	Hypocreales	Nectriaceae	Dactylonectria
83076810584bd2bf92e0b6a6c78538a3	0	0	0	0	0	0	0	0	0	0	55	0	0	0	0	0	0	0	0	0	0	0	0	0	0	0	0	0	0	0	0	0	0	0	0	0	Endophyte-Epiphyte-Fungal Parasite-Insect Parasite	Ascomycota	Sordariomycetes	Hypocreales	Clavicipitaceae	Metarhizium
832236350a0b3efd7087b475afbf6213	0	0	0	0	0	0	0	0	0	0	23	0	0	0	0	0	0	22	48	137	59	49	56	46	115	26	31	25	0	0	9	0	0	0	0	0	Undefined Saprotroph	Ascomycota	Sordariomycetes	Hypocreales	Hypocreaceae	Monocillium
833ca258794bb489162cf72b85ef668a	0	0	0	0	0	0	0	0	0	12	0	16	0	0	0	0	0	0	0	0	0	0	0	0	0	0	0	0	0	0	0	0	0	0	0	0	Animal Pathogen-Endophyte-Fungal Parasite	Ascomycota	Sordariomycetes	Hypocreales	Nectriaceae	Fusarium
836fabc1047bab043c4aaff511674572	0	0	0	0	0	0	0	0	0	0	4	23	0	0	0	0	0	0	0	0	0	0	0	0	6	0	0	0	0	0	0	0	0	0	0	0	Animal Pathogen-Fungal Parasite-Undefined Saprotroph	Ascomycota	Eurotiomycetes	Chaetothyriales	Herpotrichiellaceae	Exophiala
837947ac7a9a63bd6839011c509e0eed	0	0	0	0	0	0	0	0	0	0	0	0	0	0	0	0	0	0	0	0	0	0	0	0	0	9	0	0	0	0	0	0	0	0	0	0	Undefined Saprotroph	Ascomycota	Dothideomycetes	Minutisphaerales	Minutisphaeraceae	Minutisphaera
83bccccbfcb61c1d699ac51df0b1770f	0	0	0	0	0	0	0	0	0	0	0	0	0	0	0	0	0	0	0	0	0	0	880	0	0	0	0	0	0	0	0	0	0	0	0	0	Endophyte-Epiphyte-Fungal Parasite-Insect Parasite	Ascomycota	Sordariomycetes	Hypocreales	Clavicipitaceae	Metarhizium
83bf64cd850f438a8a07f6b36cf76a7b	0	0	0	0	0	0	0	0	0	0	0	0	0	0	0	0	0	0	0	0	0	0	0	0	0	0	0	0	0	0	58	0	0	0	0	0	Plant Pathogen-Wood Saprotroph	Ascomycota	Dothideomycetes	Pleosporales	Cucurbitariaceae	Pyrenochaetopsis
840ef08eb8b8d5726f9e6b645fd81b96	0	0	0	0	0	0	0	0	0	0	0	0	0	0	0	0	154	0	0	0	0	0	0	0	0	0	0	0	0	0	0	0	0	0	0	0	Animal Pathogen-Endophyte-Fungal Parasite	Ascomycota	Sordariomycetes	Hypocreales	Nectriaceae	Unassigned
84526ff68d796786dc945e9b408c3d15	6	0	0	0	11	0	0	0	4	13	151	3	0	0	0	0	0	0	0	0	0	0	0	0	41	0	0	7	0	0	0	0	0	6	13	34	Plant Pathogen-Undefined Saprotroph	Ascomycota	Dothideomycetes	Capnodiales	Mycosphaerellaceae	Pseudocercospora
8456b0f8ce17810d613760cf41a0d75b	0	0	0	0	0	0	0	0	0	0	0	77	0	0	0	0	0	0	0	0	0	0	0	0	0	0	0	0	0	0	0	0	0	0	0	0	Animal Pathogen-Fungal Parasite-Undefined Saprotroph	Ascomycota	Eurotiomycetes	Chaetothyriales	Herpotrichiellaceae	Minimelanolocus
847a4d72e58043a3331fede4cd8e286a	0	0	0	0	0	0	0	0	0	0	0	0	0	0	0	0	8	0	0	0	0	0	0	0	0	0	0	0	0	0	0	0	0	0	0	0	Animal Pathogen	Ascomycota	Sordariomycetes	Hypocreales	Cordycipitaceae	Beauveria
848a16196a8f1e7ff34af47e63ed35aa	0	0	0	0	0	0	0	0	0	0	0	0	0	0	0	29	0	0	0	0	0	0	0	0	0	0	0	0	0	0	0	0	0	0	0	0	Endophyte-Epiphyte-Fungal Parasite-Insect Parasite	Ascomycota	Sordariomycetes	Hypocreales	Clavicipitaceae	Metarhizium
8497fc1a48d985e01b0646f47d1f5c6c	0	0	0	0	0	0	0	0	0	0	0	0	152	0	0	0	0	0	0	0	0	0	0	0	0	0	0	0	0	0	0	0	0	0	0	0	Endophyte-Plant Pathogen	Ascomycota	Sordariomycetes	Glomerellales	Plectosphaerellaceae	Plectosphaerella
84e7786f4a86a51ee68069e80b7a891e	0	0	0	0	0	0	0	0	0	0	0	0	0	0	0	0	48	0	0	0	0	0	0	0	0	0	0	0	0	0	0	0	0	0	0	0	Animal Pathogen-Endophyte-Epiphyte	Ascomycota	Sordariomycetes	Hypocreales	Hypocreaceae	Trichoderma
84f87172116f474f6eadf1e423ea4033	0	0	0	0	0	0	0	0	0	0	0	0	3	0	0	0	0	0	0	0	0	0	0	0	0	0	0	0	0	0	0	0	0	0	0	0	Animal Pathogen-Endophyte-Fungal Parasite	Ascomycota	Sordariomycetes	Hypocreales	Nectriaceae	Sarcopodium
854d739f6d052c91357a8f0e5d8cc993	0	0	0	0	0	0	0	0	0	0	0	0	0	0	0	0	0	0	0	13	0	0	0	0	0	0	0	0	0	0	0	0	0	0	0	0	Animal Pathogen-Endophyte-Fungal Parasite	Ascomycota	Sordariomycetes	Hypocreales	Nectriaceae	Fusarium
85542b7d4fd15b00aa19cc135bc1c87e	0	0	0	0	0	0	0	7	0	0	0	0	0	0	0	0	0	0	0	0	0	0	0	0	0	0	0	0	0	0	0	0	0	0	0	0	Endophyte-Epiphyte-Fungal Parasite-Insect Parasite	Ascomycota	Sordariomycetes	Hypocreales	Clavicipitaceae	Metarhizium
858e8be8dbdd8f2ec985143116d8e93b	0	0	0	0	0	0	3	0	0	0	0	0	0	0	0	0	0	0	0	0	0	0	0	0	0	0	0	0	0	0	0	0	0	0	0	0	Plant Pathogen-Undefined Saprotroph	Ascomycota	Dothideomycetes	Pleosporales	Lophiostomataceae	Flabellascoma
85a97e1a744b95515b3555ba7e54e712	0	0	0	0	0	0	0	0	0	0	0	0	0	160	0	0	0	0	0	0	0	0	0	0	0	0	0	0	0	0	0	0	0	0	0	0	Endophyte-Epiphyte-Fungal Parasite-Insect Parasite	Ascomycota	Sordariomycetes	Hypocreales	Clavicipitaceae	Metarhizium
85abe2f9405d29b522a6d892498609cf	0	0	0	0	0	0	0	0	0	0	0	0	0	0	0	0	0	0	0	0	0	0	0	281	0	0	0	0	0	0	0	0	0	0	0	0	Endophyte-Plant Pathogen	Ascomycota	Sordariomycetes	Glomerellales	Plectosphaerellaceae	Plectosphaerella
85b9cefdd48755b408cea2ca0194fadd	0	0	0	0	0	0	0	0	0	0	0	0	0	0	0	0	72	0	0	0	0	0	0	0	0	0	0	0	0	0	0	0	0	0	0	0	Animal Pathogen-Endophyte-Fungal Parasite	Ascomycota	Sordariomycetes	Hypocreales	Nectriaceae	Dactylonectria
85d90423ad3a61f159229e6a5b58e6fd	0	0	0	0	0	0	0	0	0	0	0	0	0	0	0	0	0	0	0	0	0	0	0	4	0	0	0	0	0	0	0	0	0	0	0	0	Undefined Saprotroph	Ascomycota	Sordariomycetes	Sordariales	Helminthosphaeriaceae	Spadicoides
8643116bfd572afe067bdcf3d2cf3b06	0	0	0	0	0	0	0	0	0	0	0	0	0	0	0	0	0	0	0	0	0	0	0	77	0	0	0	0	0	0	0	0	0	0	0	0	Animal Pathogen-Endophyte-Fungal Parasite	Ascomycota	Sordariomycetes	Hypocreales	Nectriaceae	Calonectria
866b17d3492bddf9ae9e6748c68f0b65	0	0	0	0	0	0	0	0	0	0	0	0	0	0	0	0	0	0	0	9	0	0	0	0	0	0	0	0	0	0	0	0	0	0	0	0	Animal Pathogen-Endophyte-Epiphyte	Ascomycota	Sordariomycetes	Hypocreales	Hypocreaceae	Trichoderma
87296b57d6b62fc13d37ca106c697a2c	0	0	0	0	0	0	0	0	0	0	0	0	0	0	0	0	0	0	0	0	0	0	0	0	0	33	0	0	0	0	0	0	0	0	0	0	Wood Saprotroph	Ascomycota	Sordariomycetes	Hypocreales	Hypocreales_fam_Incertae_sedis	Acremonium
87959e8a5a7477a9e3a7cf891d7b866a	0	0	0	0	0	0	0	0	0	0	0	0	0	0	0	0	0	0	2079	0	0	0	0	0	0	0	0	0	0	0	0	0	0	0	0	0	Animal Pathogen-Endophyte-Fungal Parasite	Ascomycota	Sordariomycetes	Hypocreales	Nectriaceae	Ilyonectria
87a8f7fa0517319d5ff1389dc4a42577	0	0	42	0	0	0	0	0	0	0	0	0	0	0	0	0	0	0	0	0	0	0	0	0	0	0	0	0	0	0	0	0	0	0	0	0	Animal Pathogen-Endophyte-Fungal Parasite	Ascomycota	Sordariomycetes	Hypocreales	Nectriaceae	Calonectria
881870143dbd355918a6c84bf9ef9528	0	0	0	0	0	0	0	0	0	91	0	0	0	0	0	0	0	0	0	0	0	0	0	0	0	0	0	0	0	0	0	0	0	0	0	0	Endophyte-Epiphyte-Fungal Parasite-Insect Parasite	Ascomycota	Sordariomycetes	Hypocreales	Clavicipitaceae	Metarhizium
882b34d158e99c7eb1ea5022dc1171ac	0	0	0	0	0	0	0	0	0	0	0	0	0	0	0	0	0	0	0	0	0	0	0	0	0	0	0	121	0	28	74	0	0	0	0	0	Animal Pathogen-Endophyte-Epiphyte	Ascomycota	Sordariomycetes	Hypocreales	Hypocreaceae	Trichoderma
886d174dc6fb6db89d4ee516f687e060	0	0	0	0	0	0	0	0	0	0	0	0	0	0	0	0	0	0	0	0	0	0	0	0	0	0	0	0	3	0	0	0	0	0	0	0	Undefined Saprotroph	Ascomycota	Sordariomycetes	Sordariales	Lasiosphaeriaceae	Cercophora
886ed97f5d56abacb972e3a423c9845e	0	0	0	0	0	0	0	0	0	0	0	0	0	3	0	0	0	0	0	0	0	0	0	0	0	0	0	0	0	0	0	0	0	0	0	0	Animal Pathogen-Endophyte-Fungal Parasite	Ascomycota	Sordariomycetes	Hypocreales	Nectriaceae	Unassigned
887e21a4912abe81e750a6c8b5827acd	0	0	0	0	0	0	0	0	0	0	0	0	0	0	0	0	0	7	41	3	23	0	7	8	6	0	3	61	42	185	0	478	21	34	55	43	Animal Pathogen-Fungal Parasite-Undefined Saprotroph	Ascomycota	Eurotiomycetes	Chaetothyriales	Herpotrichiellaceae	Unassigned
888db4069e4febff1795331bdea9934a	0	7	0	0	0	0	0	0	0	0	0	0	0	0	0	0	0	0	0	0	0	0	0	0	0	0	0	0	0	0	0	0	0	0	0	0	Undefined Saprotroph	Ascomycota	Eurotiomycetes	Eurotiales	Trichocomaceae	Talaromyces
889ad9b1f95f8d9b7893088aa704dc10	0	0	0	0	0	8	0	0	0	0	0	0	0	0	0	0	0	0	0	0	0	0	0	0	0	0	0	0	0	0	0	0	0	0	0	0	Undefined Saprotroph	Ascomycota	Leotiomycetes	Helotiales	Helotiales_fam_Incertae_sedis	Spirosphaera
88a196a83aeb94e0bbe8bd21ce31ae9e	0	0	0	0	0	0	0	0	0	0	0	0	0	0	0	0	0	0	0	0	0	0	0	0	0	0	0	0	0	0	0	0	0	0	0	51	Animal Pathogen-Endophyte-Fungal Parasite	Ascomycota	Sordariomycetes	Hypocreales	Nectriaceae	Dactylonectria
88ab8a88ad5a5d9ba773fc5c5c99f0fc	0	0	0	0	0	0	0	0	0	0	0	0	3	0	0	0	0	0	0	0	0	0	0	0	0	0	0	0	0	0	0	0	0	0	0	0	Undefined Saprotroph	Ascomycota	Eurotiomycetes	Eurotiales	Trichocomaceae	Talaromyces
89307e9874f40d4ce658e84dc4519ab9	0	0	0	0	0	0	0	0	0	12	0	0	0	0	0	0	0	0	0	0	0	0	0	0	0	0	0	0	0	0	0	0	0	0	0	0	Undefined Saprotroph	Ascomycota	Sordariomycetes	Sordariales	Lasiosphaeriaceae	Cercophora
89562814b620b0c82656008bc9f2aef8	0	0	0	0	0	0	0	0	0	0	0	7	0	0	0	0	0	0	0	0	0	0	0	0	0	0	0	0	0	0	0	0	0	0	0	0	Animal Pathogen-Endophyte-Fungal Parasite	Ascomycota	Sordariomycetes	Hypocreales	Nectriaceae	Fusicolla
89a5d9cd73e2a0c3cb19a398fb09ede9	0	0	0	0	0	0	0	0	0	0	0	0	0	0	0	0	0	12	0	0	0	0	0	0	0	0	0	17	10	0	0	0	0	0	0	0	Animal Pathogen	Ascomycota	Sordariomycetes	Hypocreales	Hypocreales_fam_Incertae_sedis	Acremonium
89e45ab5f07d2d19b94db04e0d29d1ac	0	0	0	0	0	0	0	0	0	0	0	0	0	0	0	0	0	0	0	0	0	0	0	0	0	0	0	0	0	7	0	0	0	0	0	0	Animal Pathogen-Fungal Parasite-Undefined Saprotroph	Ascomycota	Eurotiomycetes	Chaetothyriales	Herpotrichiellaceae	Unassigned
8a42f771f859b9f04544052530496d0e	0	0	0	0	0	0	0	0	0	0	0	0	0	0	0	0	0	0	0	0	0	0	0	0	331	0	0	0	0	0	0	0	0	0	0	0	Endophyte-Epiphyte-Fungal Parasite-Insect Parasite	Ascomycota	Sordariomycetes	Hypocreales	Clavicipitaceae	Metarhizium
8a830b097a4284b1be63de7a41c5580f	0	0	0	0	15	0	0	0	0	0	0	0	0	0	0	0	0	0	0	0	0	0	0	0	0	0	0	0	0	0	0	0	0	0	0	0	Animal Pathogen-Endophyte-Fungal Parasite	Ascomycota	Sordariomycetes	Hypocreales	Nectriaceae	Cylindrocladium
8aaed611c0ff39e48e3ddb44c104ac41	0	0	0	0	0	0	0	0	0	0	0	0	0	0	0	0	7	0	0	0	0	0	0	0	0	13	0	0	0	4	0	0	0	0	0	23	Plant Pathogen-Undefined Saprotroph	Ascomycota	Dothideomycetes	Pleosporales	Lophiostomataceae	Flabellascoma
8aba1a12503aae397c0a6b365343b4e0	0	0	0	19	0	5	0	0	0	0	0	0	0	0	0	0	0	0	0	0	0	0	0	0	0	0	0	0	0	0	0	0	0	0	0	0	Undefined Saprotroph	Ascomycota	Dothideomycetes	Pleosporales	Morosphaeriaceae	Acrocalymma
8aec9a9f194f2e3e5f1ed2c2b5bf6ec8	0	0	0	0	0	0	0	0	0	0	4	0	0	0	0	0	0	0	0	0	0	0	0	0	0	0	0	0	0	0	0	0	0	0	0	0	Animal Pathogen-Fungal Parasite-Undefined Saprotroph	Ascomycota	Eurotiomycetes	Chaetothyriales	Herpotrichiellaceae	Phialophora
8afcf7a6632dd5c048401f292083eedc	0	0	0	0	0	0	0	0	0	136	0	59	0	30	0	0	31	0	0	0	0	0	0	0	0	0	0	0	0	0	0	0	0	0	0	0	Animal Pathogen-Endophyte-Fungal Parasite	Ascomycota	Sordariomycetes	Hypocreales	Nectriaceae	Volutella
8b2842181c2e6cf995252cb34bc8b75a	0	0	0	0	0	0	0	0	0	0	0	0	0	0	0	0	14	0	0	0	0	0	0	0	0	0	0	0	0	0	0	0	0	0	0	0	Animal Pathogen-Endophyte-Fungal Parasite	Ascomycota	Sordariomycetes	Hypocreales	Nectriaceae	Sarcopodium
8b306012f65f497060866a564cf4857f	0	0	0	0	0	0	0	0	0	0	0	0	0	0	0	0	0	0	0	0	0	0	0	0	2	0	0	0	0	0	0	0	0	0	0	0	Endophyte-Epiphyte-Fungal Parasite-Insect Parasite	Ascomycota	Sordariomycetes	Hypocreales	Clavicipitaceae	Culicinomyces
8b30e5ef75b9fcf78fc5726625f414f8	0	0	0	0	0	0	0	0	0	0	0	0	0	0	0	0	0	0	0	0	0	25	0	0	0	0	0	0	0	0	0	0	0	0	0	0	Animal Pathogen-Fungal Parasite-Undefined Saprotroph	Ascomycota	Eurotiomycetes	Chaetothyriales	Herpotrichiellaceae	Exophiala
8b4035e5c93c6bb4d5832d8d9deb5a66	0	0	0	0	0	0	0	0	0	0	0	0	0	0	0	0	0	0	0	0	0	0	0	0	0	0	0	0	0	0	0	0	0	0	0	4	Wood Saprotroph	Ascomycota	Sordariomycetes	Myrmecridiales	Myrmecridiales_fam_Incertae_sedis	Atractospora
8b68e4b6cf95c76eed3114af229e7541	7	0	2	0	0	4	0	0	0	0	206	0	0	0	0	0	0	0	0	0	0	0	0	0	0	0	0	0	0	0	0	0	0	0	0	0	Animal Pathogen-Endophyte-Epiphyte	Ascomycota	Sordariomycetes	Hypocreales	Hypocreaceae	Trichoderma
8b97cfd74d2bf4b63739e1f28b5da097	0	0	0	0	0	0	0	0	0	0	0	0	14	0	0	0	0	0	0	0	0	0	0	0	0	0	0	0	0	0	0	0	0	0	0	0	Animal Pathogen-Endophyte-Fungal Parasite	Ascomycota	Sordariomycetes	Hypocreales	Nectriaceae	Chaetopsina
8be3e41e835ecaf326542ff90d2af9e1	0	0	0	0	0	0	0	0	0	0	0	0	0	0	0	0	0	0	0	0	0	0	0	0	0	0	0	0	0	0	0	0	0	46	0	0	Animal Pathogen-Endophyte-Fungal Parasite	Ascomycota	Sordariomycetes	Hypocreales	Nectriaceae	Dactylonectria
8be8c58bf44f1a723b34ee8e05796195	0	0	0	0	15	0	0	0	0	0	0	0	0	0	0	0	0	0	0	0	0	0	0	0	0	0	0	0	0	0	0	0	0	0	0	0	Undefined Saprotroph	Ascomycota	Dothideomycetes	Pleosporales	Morosphaeriaceae	Acrocalymma
8c0d5e79544f24b47ca42e5dff13ee88	0	0	0	0	0	0	0	0	0	0	0	0	0	0	0	0	0	14	0	18	0	83	20	42	13	0	25	0	0	0	4	0	9	0	0	0	Animal Pathogen-Endophyte-Fungal Parasite	Ascomycota	Sordariomycetes	Hypocreales	Nectriaceae	Stephanonectria
8c299438e89ccd0a35cbce6c45c7a85f	0	0	0	0	0	0	0	0	0	0	0	0	0	0	0	0	0	0	0	0	0	0	0	0	0	0	200	0	0	0	0	0	0	0	0	0	Animal Pathogen-Endophyte-Fungal Parasite	Ascomycota	Sordariomycetes	Hypocreales	Nectriaceae	Ilyonectria
8c9581361c806b0a95d0fdb84da7053b	0	0	0	0	0	0	0	0	0	0	6	0	0	0	0	0	0	0	0	0	0	0	0	0	0	0	0	0	0	0	0	0	0	0	0	0	Undefined Saprotroph	Ascomycota	Dothideomycetes	Capnodiales	Dissoconiaceae	Uwebraunia
8cc28d97d3b7f7aed6a1117726cf3119	0	0	0	0	0	0	0	0	0	0	0	0	0	0	0	0	0	0	0	4	0	0	0	0	0	0	0	0	0	0	0	0	0	0	0	0	Wood Saprotroph	Ascomycota	Dothideomycetes	Pleosporales	Thyridariaceae	Neoroussoella
8cda0cd38060ad0940ce891c0c995a5f	0	0	0	0	0	0	0	0	0	0	0	0	0	0	0	0	0	41	23	83	45	117	106	30	41	81	128	0	0	0	0	0	0	13	0	0	Animal Pathogen-Endophyte-Fungal Parasite	Ascomycota	Sordariomycetes	Hypocreales	Nectriaceae	Volutella
8cde85c0707d4676c2a891baed319e29	0	0	0	0	0	0	0	0	0	0	0	0	0	0	0	0	0	0	0	0	0	0	0	70	0	0	8	0	0	0	0	0	0	0	0	0	Animal Pathogen-Endophyte-Fungal Parasite	Ascomycota	Sordariomycetes	Hypocreales	Nectriaceae	Unassigned
8d45b2caabfa46e9c3395b5560dd2081	0	0	0	0	0	0	0	0	0	0	0	0	0	10	0	0	0	0	0	0	0	0	0	0	0	0	0	0	0	0	0	0	0	0	0	0	Endophyte-Epiphyte-Fungal Parasite-Insect Parasite	Ascomycota	Sordariomycetes	Hypocreales	Clavicipitaceae	Metarhizium
8d919602f08d39d57d92c74a170c1955	0	0	0	0	0	0	0	0	0	0	0	0	0	0	0	0	0	0	0	0	0	0	6	0	0	0	0	0	0	0	0	0	0	0	0	0	Animal Pathogen-Endophyte-Fungal Parasite	Ascomycota	Sordariomycetes	Hypocreales	Nectriaceae	Fusarium
8df85bdbed79c0a735bd51827fe293d2	0	0	0	569	0	0	0	0	0	7	0	0	0	0	0	0	0	0	0	0	0	0	0	0	0	0	0	0	0	0	0	0	0	0	0	0	Animal Pathogen-Endophyte-Fungal Parasite	Ascomycota	Sordariomycetes	Hypocreales	Nectriaceae	Calonectria
8e4f7e33e279c2be9d54dcbfd85c460d	0	0	0	0	0	7	0	0	0	0	0	0	0	0	0	0	0	0	0	0	0	0	0	0	0	0	0	0	0	0	0	0	0	0	0	0	Animal Pathogen-Endophyte-Fungal Parasite	Ascomycota	Sordariomycetes	Hypocreales	Nectriaceae	Unassigned
8f154252e0b9ad50b6dd1af726f22dc0	0	0	0	20	0	0	0	0	0	0	0	0	0	0	0	0	0	0	0	0	0	0	0	0	0	0	0	0	0	0	0	0	0	0	0	0	Endophyte-Plant Pathogen	Ascomycota	Sordariomycetes	Glomerellales	Glomerellaceae	Colletotrichum
8f2acde6c5003c9219bc951da8316b59	0	0	0	0	0	0	0	0	0	0	0	0	0	0	0	0	0	0	0	0	0	0	0	0	0	0	0	0	3	0	0	0	0	0	0	0	Animal Pathogen-Fungal Parasite-Undefined Saprotroph	Ascomycota	Eurotiomycetes	Chaetothyriales	Herpotrichiellaceae	Cladophialophora
8f6ab0e6aa8ba04fee406f5cbf164ba1	0	0	0	0	0	0	0	0	0	0	0	0	0	0	0	0	0	0	0	0	0	22	0	0	0	0	0	0	0	0	0	0	0	0	0	0	Wood Saprotroph	Ascomycota	Dothideomycetes	Pleosporales	Thyridariaceae	Roussoella
8fa60604ff838e6f20d4af5e6df43f8c	0	0	0	0	0	0	0	0	0	0	0	0	0	0	0	0	0	0	47	31	77	23	21	0	18	17	0	0	0	4	0	16	13	6	0	9	Animal Pathogen-Fungal Parasite-Undefined Saprotroph	Ascomycota	Eurotiomycetes	Chaetothyriales	Herpotrichiellaceae	Cladophialophora
8fdd76f9f18cd7a785af5831e1000258	0	0	0	0	0	0	0	0	0	0	20	0	0	0	0	0	0	0	0	0	0	0	0	0	0	0	0	0	0	0	0	0	0	0	0	0	Animal Pathogen-Endophyte-Fungal Parasite	Ascomycota	Sordariomycetes	Hypocreales	Nectriaceae	Microcera
9023de9ab2420c83fdc472b23a2fadb8	0	0	0	0	0	0	0	0	0	0	0	0	0	89	14	0	72	0	0	0	0	0	0	0	0	0	0	0	0	0	0	0	0	0	0	0	Endophyte-Epiphyte-Fungal Parasite-Insect Parasite	Ascomycota	Sordariomycetes	Hypocreales	Clavicipitaceae	Metarhizium
903a668b3b73a00a202ae5645b5020da	0	0	0	0	0	0	0	0	0	0	0	0	0	0	0	0	0	0	0	0	0	0	24	0	0	0	0	0	0	0	0	0	0	0	0	0	Undefined Saprotroph	Ascomycota	Sordariomycetes	Sordariales	Lasiosphaeriaceae	Apodus
90717b19ef110f543cb2a0c137600c88	0	0	0	0	0	0	0	0	0	0	0	0	0	0	0	0	0	0	0	0	0	21	0	0	0	0	0	0	0	0	0	0	0	0	0	0	Animal Pathogen-Endophyte-Fungal Parasite	Ascomycota	Sordariomycetes	Hypocreales	Nectriaceae	Dactylonectria
908dcecd526ca5f7b9923ae357790e48	0	0	0	0	0	0	0	0	0	0	0	0	0	0	0	0	0	0	12	0	0	0	0	0	0	0	0	0	0	5	0	0	0	0	0	0	Animal Pathogen-Endophyte-Fungal Parasite	Ascomycota	Sordariomycetes	Hypocreales	Nectriaceae	Fusarium
90c67bcef79bf56a28c7fdd03caaa4bb	0	0	0	0	0	0	0	0	0	0	0	0	0	0	279	0	0	0	0	0	0	0	0	0	0	0	0	0	0	0	0	0	0	0	0	0	Animal Pathogen-Endophyte-Fungal Parasite	Ascomycota	Sordariomycetes	Hypocreales	Nectriaceae	Calonectria
90e140cf25ae605cc3444ad4c333a37a	0	0	0	0	0	0	0	0	0	0	0	0	0	0	0	0	0	0	0	0	0	0	0	0	0	0	0	0	16	0	0	0	0	0	0	0	Animal Pathogen-Endophyte-Fungal Parasite	Ascomycota	Sordariomycetes	Hypocreales	Nectriaceae	Unassigned
90e76e0e15cd8fe757232b2c8c586269	0	0	0	0	0	0	0	0	0	0	0	0	0	0	0	0	0	12	0	0	0	0	0	0	0	0	0	0	0	0	0	0	0	0	0	0	Animal Pathogen-Endophyte-Fungal Parasite	Ascomycota	Sordariomycetes	Hypocreales	Nectriaceae	Cylindrocladium
9109e44551438aad306277d89fc9c60a	0	0	0	0	0	0	0	0	0	0	0	0	0	0	0	0	0	0	0	0	12	0	0	0	0	70	0	3	0	0	0	0	0	0	0	0	Undefined Saprotroph	Ascomycota	Sordariomycetes	Sordariales	Helminthosphaeriaceae	Spadicoides
9120fc6ff002f3793073ae7221f23d35	0	0	0	0	0	0	0	0	0	0	0	0	0	0	0	0	0	0	0	0	0	0	0	0	3	0	0	0	0	0	0	0	0	0	0	0	Wood Saprotroph	Ascomycota	Sordariomycetes	Conioscyphales	Conioscyphaceae	Conioscypha
91304d0f79074f5a7b80a0fa74792b5d	0	0	0	0	0	0	0	0	0	0	0	0	0	0	0	0	0	0	0	0	0	0	0	0	0	0	0	1	0	0	0	0	0	0	0	0	Animal Pathogen-Fungal Parasite-Undefined Saprotroph	Ascomycota	Eurotiomycetes	Chaetothyriales	Herpotrichiellaceae	Rhinocladiella
913bbdc61950798f64f22e4ce3b2c04b	0	0	0	0	0	0	0	0	0	0	0	0	0	0	0	0	0	0	0	0	0	0	57	0	0	0	0	0	0	0	0	0	0	0	0	0	Animal Pathogen-Endophyte-Fungal Parasite	Ascomycota	Sordariomycetes	Hypocreales	Nectriaceae	Dactylonectria
91616a13d65a7728db821b8dc6fc7ea3	0	0	0	0	0	0	0	0	0	0	0	0	0	0	0	0	0	0	0	0	0	0	0	0	30	0	0	0	0	0	0	0	0	40	41	384	Animal Pathogen-Fungal Parasite-Undefined Saprotroph	Ascomycota	Eurotiomycetes	Chaetothyriales	Herpotrichiellaceae	Unassigned
916ea6419ca10368704fc84620fc4393	11	0	0	0	0	0	0	0	0	0	0	0	0	0	0	0	0	0	0	0	0	0	0	0	0	0	0	0	0	0	0	0	0	0	0	0	Undefined Saprotroph	Ascomycota	Dothideomycetes	Pleosporales	Morosphaeriaceae	Acrocalymma
917a18d62422ec4e922568f1a613395c	0	0	0	0	0	0	0	0	0	0	0	0	0	0	0	0	0	0	0	0	0	0	0	0	0	0	0	0	0	0	0	0	0	0	0	33	Animal Pathogen-Endophyte-Fungal Parasite	Ascomycota	Sordariomycetes	Hypocreales	Nectriaceae	Cylindrocladium
91ad552d59dc9a7822eb8849626af821	0	0	0	0	0	0	0	0	0	0	0	0	0	0	0	0	0	0	0	2	0	0	0	0	0	0	0	0	0	0	0	0	0	0	0	0	Animal Pathogen-Endophyte-Epiphyte	Ascomycota	Sordariomycetes	Hypocreales	Hypocreaceae	Trichoderma
91bd702e49d6f8afc7933ffdc9d9c166	0	0	0	0	0	0	0	0	0	57	0	41	0	0	0	0	0	0	0	0	0	0	0	0	0	0	0	0	0	0	0	0	0	0	0	0	Animal Pathogen-Endophyte-Epiphyte	Ascomycota	Sordariomycetes	Hypocreales	Hypocreaceae	Trichoderma
9250b0d2d01cf95bb7db7b7861392e53	0	0	0	0	0	0	0	0	0	0	0	0	0	0	0	0	0	0	0	3	0	0	21	0	0	0	0	0	0	0	0	0	0	0	0	0	Endophyte-Plant Pathogen	Ascomycota	Sordariomycetes	Glomerellales	Plectosphaerellaceae	Plectosphaerella
92876e7a17869ece26a677f34b7dbcb3	0	0	0	0	0	0	0	0	0	0	0	0	0	0	0	0	0	5	0	0	0	0	27	0	0	0	22	0	0	0	0	0	0	0	0	0	Animal Pathogen-Endophyte-Fungal Parasite	Ascomycota	Sordariomycetes	Hypocreales	Nectriaceae	Sarcopodium
929de72484f1399b2f0c6e8c4765819b	0	0	0	0	0	0	0	0	0	0	0	0	0	0	0	0	0	0	0	0	25	0	0	0	0	133	0	0	0	0	0	0	0	0	0	0	Wood Saprotroph	Ascomycota	Dothideomycetes	Pleosporales	Melanommataceae	Unassigned
92bf41323d5ef2beeb82daae01048a29	0	0	0	0	0	0	0	0	0	0	0	0	0	0	0	0	0	0	0	0	0	0	36	0	0	0	0	0	0	0	0	0	0	0	0	0	Animal Pathogen-Endophyte-Fungal Parasite	Ascomycota	Sordariomycetes	Hypocreales	Nectriaceae	Calonectria
932fda4debf3d37ab7f00fa5efd0acb0	0	0	0	0	0	0	0	0	0	0	0	0	0	0	0	0	0	0	20	28	34	505	29	0	17	17	20	0	0	0	0	0	31	0	0	0	Animal Pathogen-Fungal Parasite-Undefined Saprotroph	Ascomycota	Eurotiomycetes	Chaetothyriales	Herpotrichiellaceae	Exophiala
9334d965fda02507f0f350a24ed93aa1	0	0	0	0	0	0	0	0	0	0	0	0	0	0	0	0	0	0	0	0	0	34	22	69	0	0	16	0	0	0	0	0	20	0	0	0	Undefined Saprotroph	Ascomycota	Sordariomycetes	Hypocreales	Hypocreales_fam_Incertae_sedis	Sesquicillium
933cab8c43f1f6ea745811271ea3f6d0	0	0	0	0	0	0	0	0	0	0	0	0	0	0	0	0	0	0	0	0	0	0	0	0	0	2	0	0	0	0	0	0	0	0	3	0	Undefined Saprotroph	Ascomycota	Geoglossomycetes	Geoglossales	Geoglossaceae	Hemileucoglossum
9362a26d140f03aeb38c67f1cbb19fba	0	0	0	0	0	0	0	0	0	0	0	0	0	0	0	0	0	0	0	3	0	0	0	0	0	0	0	0	0	0	11	0	0	0	0	0	Animal Pathogen	Ascomycota	Sordariomycetes	Hypocreales	Cordycipitaceae	Lecanicillium
93ae590da635fdbf539fa8eda179de57	0	0	0	0	0	0	0	0	0	0	15	0	0	0	0	0	0	0	0	0	0	17	0	0	0	0	0	0	0	0	0	0	0	0	0	0	Animal Pathogen-Endophyte-Fungal Parasite	Ascomycota	Sordariomycetes	Hypocreales	Nectriaceae	Volutella
93be97e9aed8d8d5ced0c161164dd489	0	0	0	0	0	0	0	0	0	0	0	0	0	0	0	0	0	0	0	0	0	0	0	0	0	0	149	29	0	0	0	0	0	0	0	0	Undefined Saprotroph	Ascomycota	Sordariomycetes	Sordariales	Lasiosphaeriaceae	Podospora
93e748e4c86cbdbada562b01bb3a2471	0	0	0	0	0	0	0	0	0	0	0	0	0	0	0	0	0	0	0	0	0	0	0	0	0	0	0	0	0	0	0	12	0	0	0	0	Plant Pathogen-Undefined Saprotroph	Ascomycota	Dothideomycetes	Capnodiales	Mycosphaerellaceae	Unassigned
945218564ca1372e2dc4ae61190494f0	0	82	0	0	0	0	0	0	0	0	0	0	0	0	0	0	0	0	0	0	0	0	0	0	0	0	0	0	0	0	0	0	0	0	0	0	Endophyte-Epiphyte-Fungal Parasite-Insect Parasite	Ascomycota	Sordariomycetes	Hypocreales	Clavicipitaceae	Metarhizium
948bda369316b08447500e796507ab91	0	0	0	0	0	0	0	0	9	0	0	0	0	0	0	0	0	0	0	0	0	0	0	0	0	0	0	0	0	0	0	0	0	0	0	0	Undefined Saprotroph	Ascomycota	Eurotiomycetes	Eurotiales	Trichocomaceae	Talaromyces
948caf23c035935e0c75bc52ce0220c2	0	0	0	0	0	0	0	0	0	0	0	0	0	0	0	0	0	0	0	0	0	0	0	0	0	0	0	0	0	4	0	0	0	0	0	0	Animal Pathogen-Fungal Parasite-Undefined Saprotroph	Ascomycota	Eurotiomycetes	Chaetothyriales	Herpotrichiellaceae	Cladophialophora
950912609786f61620c3056c90faa87f	9	0	0	223	37	0	0	0	0	22	11	0	0	0	0	22	0	0	0	0	0	0	13	0	0	0	0	11	0	0	0	0	0	0	31	0	Animal Pathogen-Endophyte-Fungal Parasite	Ascomycota	Sordariomycetes	Hypocreales	Nectriaceae	Fusarium
9517388c0775af9f4bb4f3b485b3d4e8	0	0	0	0	0	0	0	0	0	0	0	0	0	0	0	0	0	0	0	0	0	0	0	0	0	0	0	91	0	0	0	0	0	0	0	0	Endophyte-Epiphyte-Fungal Parasite-Insect Parasite	Ascomycota	Sordariomycetes	Hypocreales	Clavicipitaceae	Metarhizium
9521a5cce25819c76bac180f6df4a80d	0	0	0	0	0	0	0	0	0	0	0	0	0	0	0	0	77	0	0	0	0	0	0	0	0	0	0	0	0	0	0	0	0	0	0	0	Animal Pathogen-Endophyte-Fungal Parasite	Ascomycota	Sordariomycetes	Hypocreales	Nectriaceae	Gliocladiopsis
95372312322a018fbd671a3b230d47d3	0	0	8	0	0	0	0	0	0	0	0	0	0	0	0	0	0	0	0	0	0	0	0	0	0	0	0	0	0	0	0	0	0	0	0	0	Animal Pathogen-Endophyte-Fungal Parasite	Ascomycota	Sordariomycetes	Hypocreales	Nectriaceae	Gliocladiopsis
95768beb516cf736a9e7c79660cb1481	0	0	0	0	0	0	0	0	0	0	0	0	0	0	0	0	0	0	0	0	0	0	0	0	0	0	0	0	11	0	0	0	0	0	0	0	Wood Saprotroph	Ascomycota	Sordariomycetes	Hypocreales	Hypocreales_fam_Incertae_sedis	Acremonium
95aad69652392a2e6fb589f5b9b93acc	0	0	0	0	0	0	0	0	0	0	0	0	0	0	0	0	0	0	0	0	0	0	0	0	0	0	0	0	0	0	0	0	0	0	0	3	Undefined Saprotroph	Ascomycota	Sordariomycetes	Sordariales	Chaetomiaceae	Dichotomopilus
96073d73d46071b2e84237b45cc608b7	0	0	0	13	0	0	0	0	0	0	0	0	0	0	0	0	0	0	0	0	0	0	0	0	0	0	0	0	0	0	0	0	0	0	0	0	Endophyte-Plant Pathogen	Ascomycota	Sordariomycetes	Glomerellales	Plectosphaerellaceae	Plectosphaerella
9648da7610c80f22bc131538e28ebb94	0	0	0	0	0	0	0	0	0	0	0	0	0	0	0	0	0	0	0	0	0	0	15	0	0	13	0	0	0	0	0	0	0	0	0	0	Undefined Saprotroph	Ascomycota	Sordariomycetes	Hypocreales	Hypocreaceae	Monocillium
969bcb302905769ec58fec2717cb49ff	0	0	0	0	0	0	0	0	0	0	0	0	0	0	0	0	0	0	0	0	0	0	38	38	10	20	0	14	0	0	0	0	0	26	20	13	Undefined Saprotroph	Ascomycota	Sordariomycetes	Sordariales	Lasiosphaeriaceae	Apiosordaria
96a0677b3d53099fb3de5262fa686dd5	0	0	0	0	0	0	0	0	0	0	0	0	0	0	0	0	0	0	0	0	0	0	0	0	0	0	0	0	0	0	0	0	0	0	51	0	Undefined Saprotroph	Ascomycota	Leotiomycetes	Helotiales	Helotiales_fam_Incertae_sedis	Leohumicola
96cafebacead1f3659406970bbc7446c	0	0	0	0	0	0	0	0	0	0	0	0	0	0	0	0	0	0	0	0	0	0	0	0	0	0	0	0	0	2	0	0	0	0	0	0	Wood Saprotroph	Ascomycota	Dothideomycetes	Pleosporales	Melanommataceae	Unassigned
970789144d0cc59d0be6d57fe9798c96	0	0	0	12	0	0	0	0	0	0	0	0	0	0	0	0	0	0	0	0	0	0	0	0	0	0	0	0	0	0	0	0	0	0	0	0	Plant Pathogen-Undefined Saprotroph	Ascomycota	Dothideomycetes	Capnodiales	Mycosphaerellaceae	Xenosonderhenia
972b2a4e83f4286a95c8c2b2cc476775	0	0	0	0	0	0	0	0	0	0	0	0	0	0	0	0	0	0	0	0	0	0	17	0	0	2	0	0	0	0	0	0	0	0	0	0	Wood Saprotroph	Ascomycota	Sordariomycetes	Hypocreales	Hypocreales_fam_Incertae_sedis	Acremonium
978536a64d56b80da6e4003095ad612d	0	0	0	0	0	0	3	0	0	0	0	0	0	0	0	0	0	0	0	0	0	0	0	0	0	0	0	0	0	0	0	0	0	0	0	0	Wood Saprotroph	Ascomycota	Orbiliomycetes	Orbiliales	Orbiliaceae	Dactylaria
97b3fe561abf6b5c5d5826cc83930122	0	0	0	35	0	0	0	0	0	0	0	0	0	0	0	0	0	0	0	0	0	0	0	0	0	0	0	0	0	0	0	0	0	0	0	0	Animal Pathogen-Endophyte-Fungal Parasite	Ascomycota	Sordariomycetes	Hypocreales	Nectriaceae	Fusarium
9808a2c36b5c5ce404f9f1f9b257701e	22	0	0	0	0	0	0	0	0	0	0	0	0	0	0	0	0	0	0	0	0	0	0	0	0	0	0	0	0	0	0	0	0	0	0	0	Undefined Saprotroph	Ascomycota	Dothideomycetes	Pleosporales	Morosphaeriaceae	Acrocalymma
981601c3c822ec3fd5d639e1259a11f4	0	0	0	0	0	0	0	0	0	0	0	0	0	0	0	0	0	76	0	9	0	0	19	0	0	0	0	23	54	0	0	0	0	24	0	0	Wood Saprotroph	Ascomycota	Sordariomycetes	Hypocreales	Hypocreales_fam_Incertae_sedis	Acremonium
98662983d26f201af5b561d45589a052	0	0	0	0	0	0	0	0	0	0	0	0	0	0	0	0	0	0	0	0	0	0	0	0	0	11	0	0	0	0	0	0	0	0	0	0	Animal Pathogen-Endophyte-Fungal Parasite	Ascomycota	Sordariomycetes	Hypocreales	Nectriaceae	Unassigned
988b9f68f3ee21ff2983dcd2f66f332d	21	0	0	0	0	0	0	0	0	0	0	0	0	0	0	0	0	0	0	0	0	0	0	0	0	0	0	0	0	0	0	0	0	0	0	0	Animal Pathogen-Endophyte-Fungal Parasite	Ascomycota	Sordariomycetes	Hypocreales	Nectriaceae	Calonectria
98d1e0a8bc787ce47d26436d8cc4e374	0	0	0	0	0	0	0	0	0	0	0	0	0	0	0	0	0	0	0	18	0	0	5	0	15	0	0	2	0	0	0	0	0	0	0	0	Endophyte-Epiphyte-Fungal Parasite-Insect Parasite	Ascomycota	Sordariomycetes	Hypocreales	Clavicipitaceae	Metarhizium
9910bbec9fb3efc088208e3f684d0397	0	0	0	0	0	0	0	0	0	0	0	0	0	0	0	0	0	0	0	10	0	0	0	0	0	0	0	0	0	0	0	0	0	0	0	0	Animal Pathogen-Endophyte-Fungal Parasite	Ascomycota	Sordariomycetes	Hypocreales	Nectriaceae	Unassigned
9927c0471babac1c7171ce4f06dcb218	0	0	0	0	0	0	0	0	0	0	0	0	0	0	0	0	0	0	0	0	0	0	0	0	0	0	0	0	0	72	0	0	0	0	0	0	Animal Pathogen-Fungal Parasite-Undefined Saprotroph	Ascomycota	Eurotiomycetes	Chaetothyriales	Herpotrichiellaceae	Unassigned
9943e0632a841515d2ebb80b8ba28f0f	0	0	0	0	0	0	0	0	0	2	0	0	0	0	0	0	0	0	0	0	0	0	0	0	0	0	0	0	0	0	0	0	0	0	0	0	Undefined Saprotroph	Ascomycota	Sordariomycetes	Sordariales	Lasiosphaeriaceae	Unassigned
99475378167dc072caaeff8c1a21e597	0	0	0	0	0	0	0	0	0	0	0	0	0	0	0	0	0	0	0	0	0	0	0	11	0	0	0	0	0	0	0	0	0	0	0	0	Endophyte-Epiphyte-Fungal Parasite-Insect Parasite	Ascomycota	Sordariomycetes	Hypocreales	Clavicipitaceae	Metarhizium
99707a8927005f174acf26e423e78390	0	0	0	0	0	0	0	0	0	0	0	0	0	0	0	0	0	0	0	0	0	0	0	0	0	2	0	0	0	0	0	0	0	0	0	0	Wood Saprotroph	Ascomycota	Orbiliomycetes	Orbiliales	Orbiliaceae	Orbilia
997de0e9f632c8dbad2987ca18db82ba	0	0	0	0	0	0	0	0	0	0	0	0	0	0	0	0	9	0	0	0	0	0	0	0	0	0	0	0	0	0	0	0	0	0	0	0	Animal Pathogen	Ascomycota	Sordariomycetes	Xylariales	Xylariales_fam_Incertae_sedis	Phialemoniopsis
999976213fe314f719e2fa2942146216	0	0	0	0	0	0	0	0	0	0	0	0	0	13	0	0	0	0	0	0	0	0	0	0	0	0	0	0	0	0	0	0	0	0	0	0	Undefined Saprotroph	Ascomycota	Eurotiomycetes	Eurotiales	Trichocomaceae	Talaromyces
99acb696aedb2a1610277c9ffb1060d3	0	0	0	0	0	0	4	0	0	0	0	0	0	0	0	0	0	0	0	0	0	0	0	0	0	0	0	0	0	0	0	0	0	0	0	0	Animal Pathogen-Fungal Parasite-Undefined Saprotroph	Ascomycota	Eurotiomycetes	Chaetothyriales	Herpotrichiellaceae	Cladophialophora
9a2d6cc0b0be2081a6123f0bbeb6fc76	0	0	0	0	114	0	4	0	0	0	4	6	0	0	0	0	0	0	0	0	0	0	0	0	0	0	0	0	0	0	0	0	0	0	0	0	Undefined Saprotroph	Ascomycota	Sordariomycetes	Hypocreales	Hypocreales_fam_Incertae_sedis	Sarocladium
9a4bee253cb50c00b241514fb650658c	0	0	0	0	0	0	0	0	0	0	0	0	0	0	0	0	0	0	0	0	976	0	0	0	0	0	0	0	0	0	0	0	0	0	0	0	Animal Pathogen-Endophyte-Fungal Parasite	Ascomycota	Sordariomycetes	Hypocreales	Nectriaceae	Ilyonectria
9a7e2cc9a64460272910e791cf6c2ff1	0	0	0	0	0	0	0	0	0	0	0	0	0	0	0	0	0	266	0	0	0	0	0	0	0	0	0	0	0	0	0	0	0	0	0	0	Endophyte-Epiphyte-Fungal Parasite-Insect Parasite	Ascomycota	Sordariomycetes	Hypocreales	Clavicipitaceae	Metarhizium
9a7f7b0f8ffa328e1930f3e891926262	0	0	0	0	0	0	0	0	0	0	0	584	0	0	0	0	0	0	0	0	0	0	0	0	0	0	0	0	0	0	0	0	0	0	0	0	Animal Pathogen-Endophyte-Fungal Parasite	Ascomycota	Sordariomycetes	Hypocreales	Nectriaceae	Dactylonectria
9ad80788c4a4a3b99a5b45aab0d24b66	0	0	0	49	0	0	0	0	0	0	0	0	0	0	0	0	0	0	0	0	0	0	0	0	0	0	0	0	0	0	0	0	0	0	0	0	Animal Pathogen-Endophyte-Fungal Parasite	Ascomycota	Sordariomycetes	Hypocreales	Nectriaceae	Fusarium
9b0f448cf7c240bbea4556f9ed2a284e	0	0	0	0	0	0	0	0	0	0	0	0	0	20	0	0	0	0	0	0	0	0	0	0	0	0	0	0	0	0	0	0	0	0	0	0	Animal Pathogen-Endophyte-Fungal Parasite	Ascomycota	Sordariomycetes	Hypocreales	Nectriaceae	Gliocladiopsis
9b43c312853aec0c1feecc0f0be2b2ef	0	0	0	0	10	0	0	0	0	13	0	25	14	0	0	0	0	0	0	0	0	0	0	0	0	0	0	0	0	0	0	0	0	0	0	0	Endophyte-Plant Pathogen	Ascomycota	Sordariomycetes	Glomerellales	Plectosphaerellaceae	Plectosphaerella
9b6dfa9d91685fcf6f1a6f090d713f36	0	0	0	0	0	0	0	0	0	0	0	0	0	0	0	0	0	0	0	0	0	0	4	0	0	0	0	0	0	0	0	0	0	6	0	0	Endophyte-Plant Pathogen	Ascomycota	Dothideomycetes	Capnodiales	Cladosporiaceae	Toxicocladosporium
9ba9e8e5355c6ccf701dcec41502b1ae	0	0	0	0	0	0	0	0	0	0	0	0	0	0	0	0	0	0	2	0	0	0	0	0	0	0	0	0	0	0	0	0	0	0	0	0	Undefined Saprotroph	Ascomycota	Sordariomycetes	Sordariales	Sordariales_fam_Incertae_sedis	Conlarium
9bbec1382c32834c3fa702d698e86b7d	0	0	0	0	0	0	0	0	0	0	0	0	0	0	0	0	0	0	0	3	0	17	0	0	0	0	0	0	0	0	0	0	0	0	0	0	Endophyte-Plant Pathogen	Ascomycota	Sordariomycetes	Glomerellales	Glomerellaceae	Colletotrichum
9bcc429d93a471acdaea9f493d656471	0	0	0	0	0	0	0	0	0	0	0	0	0	0	0	0	0	5	0	0	0	2	3	1	1	0	4	88	0	0	0	0	0	0	0	0	Endophyte-Epiphyte-Fungal Parasite-Insect Parasite	Ascomycota	Sordariomycetes	Hypocreales	Clavicipitaceae	Claviceps
9be0f0a7557ecd2c9ee94b321e28b99e	0	19	0	0	0	0	0	0	12	0	0	0	0	0	0	0	0	0	0	0	0	0	0	0	0	0	0	0	0	0	0	0	0	0	0	0	Wood Saprotroph	Ascomycota	Orbiliomycetes	Orbiliales	Orbiliaceae	Dactylaria
9bfce8df30cd47905222f1a5c1788276	0	0	0	0	0	0	0	0	0	0	0	0	0	0	0	0	0	0	0	0	0	0	0	0	0	3	0	0	0	0	0	0	0	0	0	0	Wood Saprotroph	Ascomycota	Sordariomycetes	Savoryellales	Savoryellaceae	Ascotaiwania
9c0bfb11f9646dbd27c8050b0373e62d	0	0	0	0	0	0	0	0	0	0	0	0	0	0	0	0	0	0	0	0	0	0	21	0	0	0	0	0	0	0	0	0	0	0	0	0	Animal Pathogen-Endophyte-Fungal Parasite	Ascomycota	Sordariomycetes	Hypocreales	Nectriaceae	Fusarium
9cdd30ef54f6c39b73d6952d517712d8	0	0	0	0	0	0	0	0	0	0	0	0	0	0	0	0	14	0	0	0	0	0	0	0	0	0	0	0	0	0	0	0	0	0	0	0	Undefined Saprotroph	Ascomycota	Dothideomycetes	Pleosporales	Morosphaeriaceae	Acrocalymma
9ce2058c43b257b5cfe019c18a350816	0	0	0	0	0	0	0	0	0	0	0	0	0	0	0	0	0	0	0	0	0	0	19	0	2	0	10	0	0	0	0	0	0	3	0	0	Animal Pathogen-Fungal Parasite-Undefined Saprotroph	Ascomycota	Eurotiomycetes	Chaetothyriales	Herpotrichiellaceae	Exophiala
9cfbb31c644a7457cd9deff9b11f8e29	0	0	0	0	0	0	0	0	0	0	0	0	0	0	0	0	0	0	0	0	0	0	42	0	0	0	0	0	0	0	0	0	0	0	0	0	Animal Pathogen-Endophyte-Epiphyte	Ascomycota	Sordariomycetes	Hypocreales	Hypocreaceae	Trichoderma
9d617d2c455ac9a0461761d71558e8e8	0	0	0	0	0	0	0	0	0	0	0	0	0	0	0	0	0	0	0	0	0	0	0	0	0	0	51	0	0	0	0	0	0	0	0	0	Endophyte-Epiphyte-Fungal Parasite-Insect Parasite	Ascomycota	Sordariomycetes	Hypocreales	Clavicipitaceae	Metarhizium
9dd9e6b37d14efdbabab62436b4a70e1	0	0	0	0	0	0	0	0	0	0	0	0	0	0	0	0	0	2	0	0	0	0	5	1	10	0	0	0	0	0	0	0	0	0	0	0	Wood Saprotroph	Ascomycota	Orbiliomycetes	Orbiliales	Orbiliaceae	Unassigned
9e13456d1f1eb4df7ba9411dbef3f508	0	0	0	0	0	0	0	0	0	0	0	0	8	0	0	0	0	0	0	0	0	0	0	0	0	0	0	0	0	0	0	0	0	0	0	0	Animal Pathogen-Endophyte-Fungal Parasite	Ascomycota	Sordariomycetes	Hypocreales	Nectriaceae	Unassigned
9e3cd3e17ac122092f3317a9c7f1bffd	0	0	0	0	0	0	0	0	0	0	0	0	0	0	0	0	0	0	0	7	0	0	0	0	0	0	0	0	0	0	0	0	0	0	0	0	Endophyte-Epiphyte-Fungal Parasite-Insect Parasite	Ascomycota	Sordariomycetes	Hypocreales	Clavicipitaceae	Culicinomyces
9e4a02539f1c13d1e844f076d7cfb686	0	0	0	0	0	0	0	0	0	0	0	0	0	0	0	0	0	0	0	0	0	0	0	0	0	132	0	0	0	0	0	0	0	0	0	0	Animal Pathogen-Endophyte-Fungal Parasite	Ascomycota	Sordariomycetes	Hypocreales	Nectriaceae	Ilyonectria
9e6d80fee6c82e0ee77354d72e9f8811	1	0	0	0	0	0	0	0	0	0	0	0	0	0	0	0	0	0	0	0	0	0	0	0	0	0	0	0	0	0	0	0	0	0	0	0	Wood Saprotroph	Ascomycota	Dothideomycetes	Pleosporales	Thyridariaceae	Neoroussoella
9e743873cb01c372e91eb52c9142746b	0	0	0	0	0	0	0	0	0	0	0	0	0	0	0	0	0	0	0	0	0	0	6	0	0	0	0	0	0	0	0	0	0	0	0	0	Animal Pathogen-Endophyte-Fungal Parasite	Ascomycota	Sordariomycetes	Hypocreales	Nectriaceae	Fusarium
9ea0261d25aee7e735614ac5901f3e0c	0	0	0	0	0	0	0	0	0	0	13	0	0	0	0	0	0	0	0	0	0	0	0	0	0	0	0	0	0	0	0	0	0	0	0	0	Animal Pathogen-Fungal Parasite-Undefined Saprotroph	Ascomycota	Eurotiomycetes	Chaetothyriales	Herpotrichiellaceae	Cladophialophora
9ea6660ab019503eabe00d0978061254	0	0	0	0	0	16	0	0	0	0	0	0	0	0	0	0	0	0	0	0	0	0	0	0	0	0	0	0	0	0	0	0	0	0	0	0	Animal Pathogen-Endophyte-Epiphyte	Ascomycota	Sordariomycetes	Hypocreales	Hypocreaceae	Trichoderma
9eac391c0c1628ea9f39a80d05bbaaaa	0	0	0	0	0	0	0	0	0	0	0	0	0	0	0	0	0	0	0	0	0	56	0	0	0	0	0	0	0	0	0	0	0	0	0	0	Undefined Saprotroph	Ascomycota	Sordariomycetes	Sordariales	Lasiosphaeriaceae	Apodus
9ed5b5b57a4dd89cb402b712d3bdd488	0	0	0	0	0	2	0	0	0	0	6	5	0	0	0	0	0	0	0	0	0	0	0	2	0	0	0	0	0	0	0	0	0	0	0	0	Plant Pathogen-Undefined Saprotroph	Ascomycota	Dothideomycetes	Capnodiales	Mycosphaerellaceae	Ramularia
9ee0a55d36490ebc3b036c19c659a8c7	0	0	0	0	0	0	0	0	0	0	0	0	0	0	0	0	0	12	13	20	0	119	13	16	40	0	30	809	0	31	112	41	2102	28	28	409	Animal Pathogen-Fungal Parasite-Undefined Saprotroph	Ascomycota	Eurotiomycetes	Chaetothyriales	Herpotrichiellaceae	Unassigned
9f06e52966bd9d5bf909a28ba48d2377	0	0	0	0	0	0	0	0	0	0	0	0	0	0	0	0	0	0	0	0	0	0	0	0	44	0	0	0	0	0	0	0	0	0	0	0	Animal Pathogen-Endophyte-Fungal Parasite	Ascomycota	Sordariomycetes	Hypocreales	Nectriaceae	Gliocladiopsis
9f54a65198b2d73cecc685ea2e7c8262	0	0	31	0	0	0	0	0	0	0	0	0	0	0	0	0	0	0	0	0	0	0	0	0	0	0	0	0	0	0	0	0	0	0	0	0	Animal Pathogen-Endophyte-Epiphyte	Ascomycota	Sordariomycetes	Hypocreales	Hypocreaceae	Trichoderma
9f698efd722b41d45485994c1b7f4fb1	0	0	0	0	0	0	0	0	0	0	0	0	0	0	0	0	0	0	0	0	0	0	0	0	0	0	19	0	0	0	0	0	0	0	0	0	Endophyte-Plant Pathogen	Ascomycota	Sordariomycetes	Glomerellales	Plectosphaerellaceae	Plectosphaerella
9f86d5bcfb9690efdc18e3ea7ed324d2	0	0	0	0	0	0	0	0	0	0	0	0	0	0	0	0	0	0	0	0	0	93	182	124	0	0	0	0	107	142	171	447	1399	2018	1123	232	Undefined Saprotroph	Ascomycota	Leotiomycetes	Helotiales	Helotiales_fam_Incertae_sedis	Leohumicola
9f919f56760bd037feb74d9d06cd3ffe	0	11	0	0	0	31	0	0	0	0	0	0	0	0	0	0	0	0	0	0	0	0	0	0	0	0	0	0	0	0	0	0	0	0	0	0	Undefined Saprotroph	Ascomycota	Sordariomycetes	Sordariales	Sordariales_fam_Incertae_sedis	Staphylotrichum
9fd3ae7c77a57cfe4637567de88245ca	0	0	0	0	0	0	0	0	0	0	0	0	0	0	0	0	0	0	0	0	0	0	0	49	391	0	0	0	0	0	0	0	0	0	0	21	Animal Pathogen-Endophyte-Fungal Parasite	Ascomycota	Sordariomycetes	Hypocreales	Nectriaceae	Cylindrocarpon
9fda98b328e1b917484b6c0e6e5ecb71	0	0	0	0	0	0	0	0	0	0	0	0	54	7	0	0	0	0	0	0	0	0	0	0	0	0	0	0	0	0	0	0	0	0	0	0	Animal Pathogen-Endophyte-Fungal Parasite	Ascomycota	Sordariomycetes	Hypocreales	Nectriaceae	Thelonectria
a0010660ca4163a09531fb22c020e006	0	0	0	0	0	0	0	0	0	0	0	0	0	0	0	0	0	0	0	9	23	47	18	0	0	29	7	0	0	0	0	0	14	0	0	0	Animal Pathogen-Fungal Parasite-Undefined Saprotroph	Ascomycota	Eurotiomycetes	Chaetothyriales	Herpotrichiellaceae	Cladophialophora
a04cdf02e171df2912b28bbd522c3402	0	0	0	0	0	0	0	0	0	0	0	0	0	0	0	0	0	0	0	0	0	0	336	0	0	0	0	0	0	0	0	0	0	0	0	0	Animal Pathogen-Endophyte-Fungal Parasite	Ascomycota	Sordariomycetes	Hypocreales	Nectriaceae	Ilyonectria
a059a1695b5e642b6e5eba9c931fd82e	0	0	0	51	0	0	0	0	0	0	0	0	0	0	0	0	0	0	0	0	0	0	0	0	0	0	0	0	0	0	0	0	0	0	0	0	Animal Pathogen-Endophyte-Fungal Parasite	Ascomycota	Sordariomycetes	Hypocreales	Nectriaceae	Dactylonectria
a06ee927fdce3b913bb3e9150eae849d	3	11	0	17	82	0	0	0	7	0	0	0	22	0	0	0	4	0	0	0	0	0	0	0	0	0	0	0	0	0	0	0	0	0	0	0	Animal Pathogen-Fungal Parasite-Undefined Saprotroph	Ascomycota	Eurotiomycetes	Chaetothyriales	Herpotrichiellaceae	Phialophora
a081b0d9de70810861b6187ec3fce509	0	0	0	0	0	0	0	0	0	0	0	0	0	16	0	0	0	0	0	0	0	0	0	0	0	0	0	0	0	0	0	0	0	0	0	0	Undefined Saprotroph	Ascomycota	Sordariomycetes	Hypocreales	Hypocreales_fam_Incertae_sedis	Sesquicillium
a0e9e7349599aec72f364e58bd717693	0	0	0	0	0	0	0	0	0	0	0	0	31	0	0	0	0	0	0	0	0	0	0	0	0	0	0	0	0	0	0	0	0	0	0	0	Endophyte-Plant Pathogen	Ascomycota	Sordariomycetes	Glomerellales	Plectosphaerellaceae	Plectosphaerella
a0fd8e50fb92a883b6c41f9ccd7d836e	0	0	0	0	0	0	0	0	0	0	0	0	0	0	0	0	0	0	0	0	0	0	0	43	8	0	6	3	0	0	0	0	0	0	3	0	Animal Pathogen	Ascomycota	Sordariomycetes	Hypocreales	Hypocreales_fam_Incertae_sedis	Acremonium
a11d48caf681e64138ea928d0497d02c	0	4	0	62	0	0	0	0	0	0	0	0	0	0	0	0	0	0	0	0	0	0	0	0	0	0	0	0	0	0	0	0	0	0	0	0	Endophyte-Epiphyte-Fungal Parasite-Insect Parasite	Ascomycota	Sordariomycetes	Hypocreales	Clavicipitaceae	Pochonia
a1224059bb165495ad1fac8759f0dc37	0	0	0	0	0	0	0	0	0	0	0	0	0	0	0	0	0	0	0	0	0	0	4	0	2	0	0	0	0	0	0	0	0	3	0	0	Animal Pathogen	Ascomycota	Sordariomycetes	Hypocreales	Cordycipitaceae	Lecanicillium
a14ee2bd1bab506f08772e2d4498efc6	0	0	0	0	0	0	0	0	0	0	0	0	49	0	0	0	0	0	0	0	0	0	0	0	0	0	0	0	0	0	0	0	0	0	0	0	Animal Pathogen-Fungal Parasite-Undefined Saprotroph	Ascomycota	Eurotiomycetes	Chaetothyriales	Herpotrichiellaceae	Phialophora
a166a913d6e63ddf9b8b591dadde5ed2	0	0	0	0	0	0	0	0	0	0	0	0	0	0	0	0	0	0	0	0	0	0	0	0	0	0	0	0	0	0	0	0	0	0	0	21	Undefined Saprotroph	Ascomycota	Dothideomycetes	Pleosporales	Morosphaeriaceae	Acrocalymma
a16b042c58e897a85d7e969c497a8a22	0	0	0	0	0	0	0	0	0	0	0	0	0	0	0	0	148	0	0	0	0	0	0	0	0	0	0	0	0	0	0	0	0	0	0	0	Animal Pathogen-Endophyte-Fungal Parasite	Ascomycota	Sordariomycetes	Hypocreales	Nectriaceae	Cylindrocladium
a17f89e107cee322473bb3004c8f7b94	16	6	0	16	0	0	3	0	0	0	4	0	0	0	0	0	0	0	0	0	0	0	0	6	0	0	0	0	4	16	4	35	5	2	33	0	Animal Pathogen	Ascomycota	Eurotiomycetes	Eurotiales	Aspergillaceae	Aspergillus
a1d43d6aab7c319fc96f09af34ac5ff1	0	0	0	0	0	0	0	0	0	0	0	0	0	0	0	0	485	0	0	0	0	0	0	0	0	0	0	0	0	0	0	0	0	0	0	0	Endophyte-Epiphyte-Fungal Parasite-Insect Parasite	Ascomycota	Sordariomycetes	Hypocreales	Clavicipitaceae	Metarhizium
a1e65cbad05309f382498bcb3fd4d966	0	0	0	24	0	0	0	0	0	0	0	0	0	0	0	0	0	0	0	0	0	0	0	0	0	0	0	0	0	0	0	0	0	0	0	0	Endophyte-Plant Pathogen	Ascomycota	Dothideomycetes	Botryosphaeriales	Phyllostictaceae	Phyllosticta
a1f1795ca423713dbe62deccd3e84bff	0	0	0	0	0	0	0	0	0	0	0	0	0	7	0	0	0	0	0	0	0	0	0	0	0	0	0	0	0	0	0	0	0	0	0	0	Animal Pathogen-Fungal Parasite-Undefined Saprotroph	Ascomycota	Eurotiomycetes	Chaetothyriales	Herpotrichiellaceae	Phialophora
a24f8c97cfb001c1e48b9a432ce438a4	0	0	0	0	0	0	0	0	0	0	0	0	16	0	0	8	17	0	0	0	0	0	0	0	0	0	0	0	0	0	0	0	0	0	0	0	Animal Pathogen	Ascomycota	Sordariomycetes	Hypocreales	Cordycipitaceae	Beauveria
a25199702a66ca8971438f98e60933a6	0	0	0	0	0	0	0	0	0	0	0	0	0	0	0	0	0	0	0	0	0	7	0	0	0	0	0	0	0	0	0	0	0	0	0	0	Undefined Saprotroph	Ascomycota	Dothideomycetes	Pleosporales	Morosphaeriaceae	Acrocalymma
a262e9c249ab7d1db1ab86be1f12092c	0	0	0	0	0	0	0	0	0	0	0	0	0	0	0	0	0	0	0	0	0	0	0	0	0	0	8	0	0	0	0	0	0	0	0	0	Plant Pathogen-Undefined Saprotroph	Ascomycota	Dothideomycetes	Capnodiales	Mycosphaerellaceae	Unassigned
a287d9c93ba24fd0bf6a367c3bb62980	0	0	0	0	0	0	0	0	0	0	0	0	0	0	0	0	0	0	0	0	17	0	27	0	0	0	0	0	0	0	0	0	0	0	0	0	Endophyte-Epiphyte-Fungal Parasite-Insect Parasite	Ascomycota	Sordariomycetes	Hypocreales	Clavicipitaceae	Pochonia
a2c9a808be2ac8874f5f8887fcb6c0ce	0	0	0	6	0	0	0	0	0	0	0	0	0	0	0	0	0	0	0	0	0	0	0	0	0	0	0	0	0	0	0	0	0	0	0	0	Animal Pathogen-Endophyte-Fungal Parasite	Ascomycota	Sordariomycetes	Hypocreales	Nectriaceae	Thelonectria
a2e47e193904bc7b6de210c439df39e9	0	0	0	31	0	0	0	0	0	0	0	0	0	0	0	0	0	0	0	0	0	0	0	0	0	0	0	0	0	0	0	0	0	0	0	0	Animal Pathogen	Ascomycota	Eurotiomycetes	Eurotiales	Trichocomaceae	Talaromyces
a36d84fc34d2fde005325f86a48117a2	0	0	0	0	0	0	0	0	0	0	0	0	0	0	0	0	0	0	0	0	0	0	0	0	0	0	0	0	0	0	0	0	0	0	3128	0	Plant Pathogen-Wood Saprotroph	Ascomycota	Dothideomycetes	Pleosporales	Cucurbitariaceae	Pyrenochaetopsis
a383d1eb8848d3ecfe7b5e1435672987	0	0	0	0	0	0	0	0	0	0	0	0	0	0	0	0	0	0	0	0	0	4	0	52	0	0	0	0	0	0	0	0	0	0	0	0	Undefined Saprotroph	Ascomycota	Leotiomycetes	Helotiales	Helotiales_fam_Incertae_sedis	Leohumicola
a3b7155c3fa75ca7d45d37fe987d1214	0	0	0	0	0	0	0	0	0	0	0	0	0	0	0	0	0	0	0	0	0	0	0	0	0	0	0	0	0	0	0	0	0	0	0	51	Animal Pathogen-Endophyte-Fungal Parasite	Ascomycota	Sordariomycetes	Hypocreales	Nectriaceae	Gliocladiopsis
a3b91bee90361d59797c686ca1df85c3	0	0	0	0	0	0	0	0	0	2	0	0	0	0	0	0	0	0	0	0	0	0	0	0	0	0	0	0	0	0	0	0	0	0	0	0	Plant Pathogen-Undefined Saprotroph	Ascomycota	Dothideomycetes	Capnodiales	Mycosphaerellaceae	Unassigned
a3caca67566de085f6e2c64b8da4a361	0	0	0	0	0	0	0	0	0	0	0	0	0	0	0	0	0	0	0	0	0	0	0	0	15	0	0	0	0	0	0	0	0	0	0	0	Undefined Saprotroph	Ascomycota	Sordariomycetes	Sordariales	Lasiosphaeriaceae	Cercophora
a3d9f2a1207289745939a25e2139b03a	0	0	0	0	0	0	0	0	0	0	0	0	0	0	0	0	0	26	211	48	206	0	36	42	44	0	60	0	0	0	0	0	0	0	0	0	Endophyte-Epiphyte-Fungal Parasite-Insect Parasite	Ascomycota	Sordariomycetes	Hypocreales	Clavicipitaceae	Unassigned
a3fcce124c4aa671202431d6964a0c18	0	0	0	0	0	0	0	0	0	0	0	0	0	0	0	0	0	0	33	0	0	0	0	0	0	0	0	0	0	0	0	0	0	0	0	0	Endophyte-Plant Pathogen	Ascomycota	Sordariomycetes	Glomerellales	Plectosphaerellaceae	Plectosphaerella
a41f56c781dc6d51dd58c7af65410b18	0	0	0	0	0	0	0	0	0	0	0	0	0	0	0	0	0	0	0	9	0	13	0	0	0	0	0	0	0	0	0	0	0	0	0	0	Animal Pathogen-Endophyte-Fungal Parasite	Ascomycota	Sordariomycetes	Hypocreales	Nectriaceae	Fusarium
a4298bd24a8c95c226db49ac75e9cd65	0	35	0	0	0	0	0	0	0	0	0	0	0	0	0	0	0	0	0	0	0	0	0	0	0	0	0	0	0	0	0	0	0	0	0	0	Endophyte-Plant Pathogen	Ascomycota	Sordariomycetes	Glomerellales	Glomerellaceae	Colletotrichum
a42a936d438deb14fea11558f492f6a1	0	0	0	0	0	0	0	0	0	0	0	0	0	0	0	0	0	0	0	20	13	0	0	0	0	0	25	0	0	0	8	0	0	0	0	0	Undefined Saprotroph	Ascomycota	Sordariomycetes	Xylariales	Xylariales_fam_Incertae_sedis	Fusidium
a48328833c8104c75a12881d68d17bae	0	0	0	0	0	0	0	0	0	0	0	0	0	0	0	0	0	0	0	0	0	0	0	0	0	0	88	38	0	0	0	0	0	0	0	0	Endophyte-Plant Pathogen	Ascomycota	Sordariomycetes	Glomerellales	Plectosphaerellaceae	Plectosphaerella
a501535c95432361921d06a6d6908a75	0	0	0	0	0	0	0	0	0	0	0	0	0	0	0	0	0	0	0	0	0	0	0	0	0	0	169	0	0	0	0	0	0	0	0	0	Animal Pathogen-Endophyte-Fungal Parasite	Ascomycota	Sordariomycetes	Hypocreales	Nectriaceae	Dactylonectria
a51ada8721e085e4f58786a9a4e99ed7	0	0	0	0	0	0	0	0	0	0	0	0	0	0	0	0	0	0	0	0	0	0	2	0	0	0	0	0	0	0	0	0	0	0	0	0	Animal Pathogen-Fungal Parasite-Undefined Saprotroph	Ascomycota	Eurotiomycetes	Chaetothyriales	Herpotrichiellaceae	Minimelanolocus
a51cda23b35c7926fe31f9820b95b1b1	0	0	0	0	0	0	0	0	0	32	0	0	0	0	0	0	0	0	0	0	0	0	0	0	0	0	0	0	0	0	0	0	0	0	0	0	Undefined Saprotroph	Ascomycota	Sordariomycetes	Hypocreales	Hypocreaceae	Monocillium
a51fb611e658b064cceba3b54bb69ed5	0	0	0	0	0	0	0	0	0	0	0	0	0	0	0	0	0	0	0	0	0	0	0	0	0	0	0	0	0	0	0	24	0	0	0	0	Animal Pathogen-Endophyte-Fungal Parasite	Ascomycota	Sordariomycetes	Hypocreales	Nectriaceae	Cylindrocladium
a532957948ac3d1484215717cb68f2e7	0	0	0	0	0	37	0	0	0	0	0	0	0	0	0	0	0	0	0	0	0	0	0	0	0	0	0	0	0	0	0	0	0	0	0	0	Animal Pathogen-Endophyte-Fungal Parasite	Ascomycota	Sordariomycetes	Hypocreales	Nectriaceae	Neonectria
a58e5191aeef3dfa722e8bfa69a5f49d	0	0	0	0	0	0	0	0	0	9	0	0	0	0	0	0	0	0	0	0	0	0	0	0	0	0	0	0	0	0	0	0	0	0	0	0	Endophyte-Epiphyte-Fungal Parasite-Insect Parasite	Ascomycota	Sordariomycetes	Hypocreales	Clavicipitaceae	Metarhizium
a5acb2aa7eaf02ae7c279dcbda5fb781	0	0	0	0	0	0	0	0	0	0	0	0	0	0	0	0	0	0	0	0	0	0	60	0	0	0	0	0	0	0	0	0	0	0	0	0	Endophyte-Epiphyte-Fungal Parasite-Insect Parasite	Ascomycota	Sordariomycetes	Hypocreales	Clavicipitaceae	Metarhizium
a5ca316bf4e14176dcc562f485a6a42f	0	0	0	0	0	0	0	0	0	0	0	0	0	0	0	0	0	0	0	0	0	0	0	0	4	0	0	0	0	0	0	0	0	0	0	0	Animal Pathogen-Endophyte-Fungal Parasite	Ascomycota	Sordariomycetes	Hypocreales	Nectriaceae	Paracremonium
a603a4f51465576cbd35b9aaf4630ad1	0	0	0	0	0	0	0	0	0	0	0	0	0	0	0	0	0	0	0	0	222	0	0	0	0	0	0	0	0	0	0	0	0	0	0	0	Animal Pathogen-Endophyte-Fungal Parasite	Ascomycota	Sordariomycetes	Hypocreales	Nectriaceae	Dactylonectria
a640a613013b3bb7191a3a04d1d987a0	79	0	0	0	0	0	0	0	0	0	0	0	0	0	0	0	0	0	0	0	0	0	0	0	0	0	0	0	0	0	0	0	0	0	0	0	Undefined Saprotroph	Ascomycota	Dothideomycetes	Pleosporales	Morosphaeriaceae	Acrocalymma
a6553288a6425c583c6137466b6ea693	0	0	4	0	0	0	0	0	0	0	0	0	0	0	0	0	0	0	0	0	0	0	0	0	0	0	0	0	0	0	0	0	0	0	0	0	Endophyte-Plant Pathogen	Ascomycota	Sordariomycetes	Glomerellales	Glomerellaceae	Colletotrichum
a682e1d2a7cd5822d0cc2ec14f412261	0	0	0	0	0	0	0	0	0	0	0	0	0	0	0	0	0	14	17	310	22	29	38	39	28	25	31	17	0	0	23	0	0	0	0	0	Animal Pathogen-Endophyte-Fungal Parasite	Ascomycota	Sordariomycetes	Hypocreales	Nectriaceae	Fusarium
a68905702fa47811335225b64e8ee02e	0	0	0	0	0	0	0	0	0	0	0	0	0	0	0	0	0	0	0	0	0	0	0	0	0	0	0	0	0	0	0	0	0	0	0	14	Animal Pathogen	Ascomycota	Sordariomycetes	Hypocreales	Cordycipitaceae	Lecanicillium
a68d136525eaa277b99fdc913605e6ac	0	0	0	0	0	0	0	0	0	0	0	0	0	0	0	0	0	0	0	0	0	0	0	0	0	0	0	0	0	0	0	0	13	0	0	0	Animal Pathogen-Endophyte-Fungal Parasite	Ascomycota	Sordariomycetes	Hypocreales	Nectriaceae	Ilyonectria
a6d66e776352cd403e7324baad328d1d	0	0	0	0	0	0	0	0	0	0	0	0	0	0	0	0	26	0	0	0	0	0	0	0	0	0	0	0	0	0	0	0	0	0	0	0	Undefined Saprotroph	Ascomycota	Sordariomycetes	Hypocreales	Hypocreales_fam_Incertae_sedis	Sesquicillium
a6eec011bf6bde35eb19675751ac51d4	0	0	0	0	0	0	0	0	0	0	0	0	0	0	0	0	0	0	0	0	0	0	0	0	0	0	0	0	0	0	0	0	0	0	0	58	Plant Pathogen-Wood Saprotroph	Ascomycota	Dothideomycetes	Pleosporales	Cucurbitariaceae	Pyrenochaetopsis
a74b55da5ecbacb3fb8f976426613bda	12	18	0	0	0	0	0	0	0	0	0	0	0	11	0	0	0	0	12	521	17	0	0	9	0	8	10	5	0	0	10	0	0	0	0	0	Animal Pathogen-Fungal Parasite-Undefined Saprotroph	Ascomycota	Eurotiomycetes	Chaetothyriales	Herpotrichiellaceae	Exophiala
a75fa7d23352dbb19c938ec5a47cae09	0	0	0	0	0	0	0	0	0	0	0	0	0	0	0	0	0	0	0	36	74	7	2	0	0	0	0	3	0	0	0	0	0	0	0	0	Animal Pathogen-Fungal Parasite-Undefined Saprotroph	Ascomycota	Eurotiomycetes	Chaetothyriales	Herpotrichiellaceae	Exophiala
a7d31c3c00a1548a31b855f4789adce5	0	0	0	365	0	0	0	0	0	0	69	0	0	0	0	0	0	0	0	0	0	0	0	0	0	0	0	0	0	0	0	0	0	0	0	0	Animal Pathogen-Endophyte-Fungal Parasite	Ascomycota	Sordariomycetes	Hypocreales	Nectriaceae	Volutella
a7d6d492382bb287f702b9c5435155db	0	0	130	0	0	0	0	0	0	0	0	0	0	0	0	0	0	0	0	0	0	0	0	0	0	0	0	0	0	0	0	0	0	0	0	0	Animal Pathogen-Endophyte-Fungal Parasite	Ascomycota	Sordariomycetes	Hypocreales	Nectriaceae	Cylindrocladium
a7f4adbbfd049bb905af3e15f336b848	0	0	0	0	0	0	0	0	0	0	0	0	0	0	0	0	0	0	0	0	0	0	0	0	0	0	0	0	0	4	69	10	21	50	6	6	Undefined Saprotroph	Ascomycota	Sordariomycetes	Sordariales	Chaetomiaceae	Trichocladium
a7f85f8b8ec7c49cdd84faa0644a14aa	0	0	0	0	0	0	0	0	0	0	0	0	0	0	0	0	0	0	0	0	0	0	0	0	0	0	0	0	0	0	0	13	0	0	0	0	Animal Pathogen-Endophyte-Fungal Parasite	Ascomycota	Sordariomycetes	Hypocreales	Nectriaceae	Fusarium
a7ffa0efd459122a49e96414a2d5bc88	0	0	0	0	0	0	0	0	0	0	0	0	0	0	0	0	0	0	0	0	20	198	0	0	0	0	0	0	0	0	0	0	0	0	0	0	Animal Pathogen-Fungal Parasite-Undefined Saprotroph	Ascomycota	Eurotiomycetes	Chaetothyriales	Herpotrichiellaceae	Exophiala
a80b8e3276cb5c88e25e7c32fdf22abf	0	0	0	0	0	0	0	0	581	0	0	0	0	0	0	0	0	0	0	0	0	0	0	0	0	0	0	0	0	0	0	0	0	0	0	0	Wood Saprotroph	Ascomycota	Dothideomycetes	Pleosporales	Melanommataceae	Farlowiella
a890f3d0685d9a5197dadb17d41d49e9	0	0	0	0	0	0	0	17	0	0	0	0	0	0	0	0	0	0	33	0	0	0	0	0	0	0	30	0	0	17	14	31	15	0	0	0	Endophyte-Epiphyte-Fungal Parasite-Insect Parasite	Ascomycota	Sordariomycetes	Hypocreales	Clavicipitaceae	Pochonia
a8d0afede08b3c27f2f2d75d6d0883d5	0	0	0	0	0	0	0	0	0	0	0	0	0	0	0	0	0	26	53	303	53	43	64	100	24	26	96	26	0	0	33	0	0	0	0	0	Animal Pathogen-Endophyte-Fungal Parasite	Ascomycota	Sordariomycetes	Hypocreales	Nectriaceae	Volutella
a8e62193b4c44fd44cf94d164473a72f	0	0	4	0	0	0	0	0	0	0	0	0	0	0	0	0	0	0	0	0	0	0	0	0	0	0	0	0	0	0	0	0	0	0	0	0	Undefined Saprotroph	Ascomycota	Sordariomycetes	Trichosphaeriales	Trichosphaeriaceae	Nigrospora
a8faab3be4acb3f0fafd990f61cd2825	0	0	0	0	0	0	0	0	0	14	0	0	0	0	0	0	0	0	0	0	0	0	0	0	0	0	0	0	0	0	0	0	0	0	0	0	Plant Pathogen-Undefined Saprotroph	Ascomycota	Dothideomycetes	Capnodiales	Mycosphaerellaceae	Unassigned
a928f0490ef1102cedbf246d7d69d852	0	0	0	0	0	0	0	5	0	0	0	0	0	0	0	0	0	0	0	0	0	0	0	0	0	0	0	0	0	0	0	0	0	0	0	0	Animal Pathogen-Endophyte-Fungal Parasite	Ascomycota	Sordariomycetes	Hypocreales	Nectriaceae	Dactylonectria
a96ff7f8bd27cdfa4418c5bbce71866f	0	25	0	0	0	0	0	0	0	0	0	0	0	0	0	0	0	0	0	0	0	0	0	0	0	0	0	0	0	0	0	0	0	0	0	0	Animal Pathogen-Endophyte-Fungal Parasite	Ascomycota	Sordariomycetes	Hypocreales	Nectriaceae	Fusarium
a9a689dc0bb85fc3ede683ba1d3730d4	0	0	0	0	0	0	0	0	0	0	0	0	0	0	0	0	0	0	0	0	0	0	0	0	80	0	0	0	0	0	0	0	0	0	0	0	Wood Saprotroph	Ascomycota	Sordariomycetes	Hypocreales	Hypocreales_fam_Incertae_sedis	Acremonium
a9b33bd7ce1c8a4e361ca2e68a4b4bcd	0	0	0	0	0	0	0	0	0	0	0	0	0	0	0	0	0	0	0	0	13	186	0	0	0	0	0	11	0	0	0	0	0	0	0	0	Animal Pathogen-Fungal Parasite-Undefined Saprotroph	Ascomycota	Eurotiomycetes	Chaetothyriales	Herpotrichiellaceae	Unassigned
a9cf9093c8199358b0a1948e0a2a5308	0	0	0	0	0	0	0	0	0	0	0	0	0	0	0	0	0	0	0	0	2	0	0	0	0	0	0	0	0	0	0	0	0	0	0	0	Plant Pathogen-Wood Saprotroph	Ascomycota	Sordariomycetes	Glomerellales	Plectosphaerellaceae	Cephalosporium
aa5a47c1252602582028c9bdb2e40ab6	0	0	0	0	0	0	0	0	0	0	0	0	0	0	0	0	0	0	0	0	0	4	0	0	0	0	0	0	0	0	0	0	0	0	0	0	Animal Pathogen-Endophyte-Fungal Parasite	Ascomycota	Sordariomycetes	Hypocreales	Nectriaceae	Fusicolla
aa9196de08defefd35ee48cdcf8f7855	0	6	0	0	0	0	0	0	0	0	0	0	10	0	0	0	0	0	0	8	0	0	0	11	0	13	0	0	0	0	0	0	5	5	10	8	Undefined Saprotroph	Ascomycota	Sordariomycetes	Hypocreales	Hypocreaceae	Monocillium
ab07f40f20ddae197b2a3e108b3ddfff	3	10	16	0	0	0	0	0	0	0	0	0	8	22	185	18	12	78	5	0	0	0	4	0	0	0	5	0	0	0	0	0	0	0	0	0	Undefined Saprotroph	Ascomycota	Dothideomycetes	Minutisphaerales	Minutisphaeraceae	Minutisphaera
ab2cda0a0c5639f8b87193d392a5b9c6	0	0	0	0	0	0	0	0	0	0	0	5	0	0	0	0	0	0	0	0	0	0	0	0	0	0	0	0	0	0	0	0	0	0	0	0	Animal Pathogen	Ascomycota	Sordariomycetes	Hypocreales	Cordycipitaceae	Lecanicillium
ab39a247a926c4d19c1e6a0592d5a5e5	0	0	0	0	0	0	0	0	0	0	0	0	0	0	0	0	0	0	37	0	0	0	0	0	0	0	0	0	0	271	0	0	0	0	0	0	Animal Pathogen-Fungal Parasite-Undefined Saprotroph	Ascomycota	Eurotiomycetes	Chaetothyriales	Herpotrichiellaceae	Unassigned
ab43d8d8543c10e3535117b952a7676d	0	0	0	0	0	0	0	0	0	0	0	0	0	0	0	0	0	0	0	0	0	0	0	0	0	0	0	0	7	0	0	0	0	0	0	0	Animal Pathogen-Endophyte-Fungal Parasite	Ascomycota	Sordariomycetes	Hypocreales	Nectriaceae	Unassigned
ab490f1f7f1b2d99202d0baaed150df6	0	0	0	0	0	0	0	0	0	0	0	0	0	0	0	0	0	0	0	0	0	0	0	138	0	0	0	0	0	0	0	0	0	0	25	0	Animal Pathogen-Endophyte-Fungal Parasite	Ascomycota	Sordariomycetes	Hypocreales	Nectriaceae	Volutella
ab5c5ca88fd3107fb3111ae4c3d2bd7e	0	0	0	0	0	0	0	0	0	0	0	0	0	0	0	0	0	0	0	36	0	0	0	0	0	0	0	0	0	0	0	0	0	0	0	0	Animal Pathogen-Endophyte-Fungal Parasite	Ascomycota	Sordariomycetes	Hypocreales	Nectriaceae	Fusarium
ab6cd8375a1dc00741e2cfc256875d6e	0	13	0	0	0	0	0	0	0	0	0	0	0	0	0	0	0	0	0	0	0	0	0	0	0	0	0	0	0	0	0	0	0	0	0	0	Undefined Saprotroph	Ascomycota	Sordariomycetes	Sordariales	Lasiosphaeriaceae	Cercophora
ab80ed88e76d4670e19cb3fd1842f8e3	9	0	0	0	0	0	0	0	0	0	0	0	13	0	0	0	0	0	0	0	0	0	0	0	0	0	0	0	0	0	0	0	0	0	0	0	Wood Saprotroph	Ascomycota	Orbiliomycetes	Orbiliales	Orbiliaceae	Arthrobotrys
ab91ee6577016112693a5a2e16d43249	0	0	0	0	0	0	0	0	0	0	0	0	0	0	0	0	0	0	0	0	0	0	0	2	0	0	0	0	0	0	0	0	0	0	0	0	Undefined Saprotroph	Ascomycota	Eurotiomycetes	Eurotiales	Trichocomaceae	Sagenomella
ab9bdf066155e0ea827a7b88dc2b5183	0	0	0	0	0	0	0	0	0	0	0	0	0	0	0	0	0	0	0	0	0	0	0	10	0	0	0	0	0	0	0	0	0	0	44	0	Animal Pathogen-Fungal Parasite-Undefined Saprotroph	Ascomycota	Eurotiomycetes	Chaetothyriales	Herpotrichiellaceae	Cladophialophora
abb65d9915d53c229099245aa060ff71	0	0	0	0	0	0	0	0	0	0	0	0	0	0	0	0	0	0	0	0	0	0	0	0	0	0	0	0	0	0	0	0	0	42	0	0	Endophyte-Epiphyte-Fungal Parasite-Insect Parasite	Ascomycota	Sordariomycetes	Hypocreales	Clavicipitaceae	Metarhizium
abf46a534c254c5d532111190d80bd20	0	0	0	0	0	0	0	0	0	0	0	0	0	0	0	0	0	0	0	0	0	0	0	0	0	0	0	0	0	12	0	0	0	0	0	0	Animal Pathogen-Endophyte-Fungal Parasite	Ascomycota	Sordariomycetes	Hypocreales	Nectriaceae	Ilyonectria
ac7868a6f667b075afb9bf3ba7be5297	0	0	0	0	0	0	0	0	0	0	0	0	0	0	0	0	0	0	0	0	0	0	3	0	0	8	0	0	0	0	0	0	0	0	0	0	Wood Saprotroph	Ascomycota	Dothideomycetes	Pleosporales	Thyridariaceae	Roussoella
ac944ec2905b1a9e47d30949b999ee8c	16	0	0	0	0	0	0	0	3	0	0	0	0	0	0	0	0	0	0	0	0	0	0	0	0	0	0	0	0	0	0	0	0	0	0	0	Undefined Saprotroph	Ascomycota	Sordariomycetes	Sordariales	Lasiosphaeriaceae	Cladorrhinum
acaae85598669512b687fceacf87499c	0	0	0	0	0	0	0	0	0	0	0	0	0	0	0	0	0	0	0	0	0	0	0	0	0	0	0	0	0	0	0	0	0	0	0	19	Endophyte-Epiphyte-Fungal Parasite-Insect Parasite	Ascomycota	Sordariomycetes	Hypocreales	Clavicipitaceae	Metarhizium
acacaf87e2bfd9eb03171d6a10a81cd6	0	189	0	272	254	0	0	19	0	0	0	0	0	0	0	0	0	0	0	0	0	0	0	0	0	0	0	0	0	0	0	0	0	0	0	0	Animal Pathogen-Endophyte-Fungal Parasite	Ascomycota	Sordariomycetes	Hypocreales	Nectriaceae	Fusarium
acc32ec81a5eac1d8c2fbc5dabf91828	0	0	0	0	0	0	0	0	0	0	0	0	0	0	0	0	0	17	0	0	0	0	0	0	0	0	0	0	0	0	0	0	0	0	0	0	Undefined Saprotroph	Ascomycota	Dothideomycetes	Pleosporales	Morosphaeriaceae	Acrocalymma
ad0f767253ba7420d4b61b1ac9c5ab91	0	0	0	113	0	0	0	0	5	0	0	0	0	0	0	0	0	0	0	0	0	0	0	0	0	0	0	0	0	0	0	0	0	0	0	0	Endophyte-Plant Pathogen	Ascomycota	Sordariomycetes	Glomerellales	Glomerellaceae	Colletotrichum
ad23541c4457c1f4beb70bce0008fb0c	0	0	0	0	0	0	0	0	0	0	0	8	0	0	0	0	0	0	0	0	0	0	0	0	0	0	0	0	0	0	0	0	0	0	0	0	Animal Pathogen-Endophyte-Fungal Parasite	Ascomycota	Sordariomycetes	Hypocreales	Nectriaceae	Bisifusarium
ad26a9f7b44dcdada375c165ba781e98	0	0	0	0	0	0	4	0	0	0	0	0	0	0	0	0	0	0	0	0	0	0	0	0	0	0	0	0	0	0	0	0	0	0	0	0	Wood Saprotroph	Ascomycota	Orbiliomycetes	Orbiliales	Orbiliaceae	Gamsylella
ad284be2bcff2451b0fb774f145ee40a	0	0	0	0	0	0	0	0	0	0	0	0	0	257	0	0	0	0	0	0	0	0	0	0	0	0	0	0	0	0	0	0	0	0	0	0	Endophyte-Epiphyte-Fungal Parasite-Insect Parasite	Ascomycota	Sordariomycetes	Hypocreales	Clavicipitaceae	Metarhizium
ad6ccf91c578468f58cec62bd94def53	0	0	0	124	0	0	0	0	0	0	0	0	0	0	0	0	0	0	0	0	0	0	0	0	46	69	0	0	0	0	0	0	0	0	0	0	Endophyte-Plant Pathogen	Ascomycota	Dothideomycetes	Capnodiales	Cladosporiaceae	Cladosporium
ad74954abd9372c52058feffef8e2f54	0	0	0	0	0	0	0	0	0	0	0	0	0	0	0	0	0	0	0	0	0	0	0	0	0	148	0	0	0	0	0	0	0	0	0	0	Endophyte-Epiphyte-Fungal Parasite-Insect Parasite	Ascomycota	Sordariomycetes	Hypocreales	Clavicipitaceae	Metarhizium
add1863f6ca0228dded6bb7d31a75725	0	14	0	0	0	0	0	0	0	0	0	0	0	0	0	0	0	0	0	0	0	0	0	0	0	0	0	0	0	0	0	0	0	0	0	0	Animal Pathogen-Endophyte-Fungal Parasite	Ascomycota	Sordariomycetes	Hypocreales	Nectriaceae	Neonectria
addbef4656c00090be5dad38b0f5545a	0	0	0	0	0	0	0	0	0	0	0	0	0	0	0	0	0	0	0	0	0	0	32	0	0	0	0	0	0	0	0	0	0	0	0	0	Undefined Saprotroph	Ascomycota	Sordariomycetes	Sordariales	Lasiosphaeriaceae	Apodus
ae088022efe881f206fd0dbece963961	0	0	0	0	0	0	13	0	0	0	0	0	0	0	0	0	0	0	0	0	0	0	0	0	0	0	0	0	0	0	0	0	0	0	0	0	Endophyte-Epiphyte-Fungal Parasite-Insect Parasite	Ascomycota	Sordariomycetes	Hypocreales	Clavicipitaceae	Metarhizium
ae10166c894f48ca333e50fffd6a0ed5	0	0	0	0	0	0	0	0	0	0	0	0	0	0	0	0	0	0	0	9	0	64	0	0	0	0	0	7	0	0	0	0	20	0	0	0	Undefined Saprotroph	Ascomycota	Sordariomycetes	Trichosphaeriales	Trichosphaeriaceae	Nigrospora
ae184b1fc130d2db5c665b7607386cf3	0	0	5	0	0	0	0	0	0	0	0	0	20	0	0	0	0	0	0	0	0	0	0	0	0	0	0	0	0	0	0	0	0	0	0	0	Endophyte-Epiphyte-Fungal Parasite-Insect Parasite	Ascomycota	Sordariomycetes	Hypocreales	Clavicipitaceae	Metarhizium
ae24183aafc9d0c54b90e336c1ef8737	0	0	0	0	0	0	0	0	0	0	0	0	0	0	0	0	0	0	0	0	0	0	0	0	0	0	0	11	0	0	0	0	0	0	0	0	Animal Pathogen-Endophyte-Fungal Parasite	Ascomycota	Sordariomycetes	Hypocreales	Nectriaceae	Fusicolla
ae4d7e13209b7947b02fb8291f1980bf	0	0	0	0	0	0	0	0	0	0	0	0	0	0	0	0	0	0	0	0	0	0	0	0	0	0	0	0	0	0	0	0	0	0	32	0	Undefined Saprotroph	Ascomycota	Leotiomycetes	Helotiales	Helotiales_fam_Incertae_sedis	Leohumicola
ae5c0180688bafa9e97c6eb6fd9acb90	0	0	0	0	0	0	0	0	0	0	0	0	0	0	0	0	11	0	0	0	0	0	0	0	0	0	0	0	0	0	0	0	0	0	0	0	Plant Pathogen-Undefined Saprotroph	Ascomycota	Dothideomycetes	Capnodiales	Mycosphaerellaceae	Septoria
ae879d9531fba0f2157e2f5322cebb05	0	0	0	0	0	0	0	0	0	0	0	0	0	0	0	0	0	0	27	0	0	0	0	0	0	0	0	0	0	0	0	0	0	0	0	0	Animal Pathogen	Ascomycota	Sordariomycetes	Hypocreales	Hypocreales_fam_Incertae_sedis	Acremonium
ae904ce0b436527b6e05ae932810b81e	0	0	0	0	0	0	0	0	0	0	0	0	0	5	0	0	0	0	0	0	0	0	0	0	0	0	0	0	0	0	0	0	0	0	0	0	Animal Pathogen-Endophyte-Fungal Parasite	Ascomycota	Sordariomycetes	Hypocreales	Nectriaceae	Ilyonectria
ae95c2e63d9804222bca85bb90eb1d7d	0	0	0	0	0	0	0	0	0	0	0	0	0	0	0	0	0	0	0	0	0	0	21	0	24	0	0	0	0	0	0	0	0	15	0	0	Undefined Saprotroph	Ascomycota	Leotiomycetes	Helotiales	Helotiales_fam_Incertae_sedis	Leohumicola
ae9e907e355ce8af3d7934787e3fdce7	0	0	0	0	0	0	0	0	0	0	0	0	0	0	0	0	0	0	0	0	0	0	0	0	0	0	44	0	0	0	0	0	0	0	0	0	Animal Pathogen-Endophyte-Fungal Parasite	Ascomycota	Sordariomycetes	Hypocreales	Nectriaceae	Cylindrocladium
aec354a8401171575e4d81b8c55061e2	0	0	0	0	0	0	0	0	0	0	0	0	0	0	0	0	0	0	0	0	0	0	0	0	0	0	0	0	0	0	7	0	0	0	0	0	Undefined Saprotroph	Ascomycota	Sordariomycetes	Hypocreales	Hypocreales_fam_Incertae_sedis	Sarocladium
aeea34e9d217235b5e145f0c87f19e05	0	0	0	0	0	0	0	0	0	0	0	0	0	0	0	0	0	0	0	0	0	12	0	0	0	0	0	0	0	0	0	0	0	0	0	0	Animal Pathogen-Fungal Parasite-Undefined Saprotroph	Ascomycota	Eurotiomycetes	Chaetothyriales	Herpotrichiellaceae	Minimelanolocus
af064fe3f627b8863a766a97a9ae4a1e	0	0	0	0	0	0	0	0	0	0	0	0	5	0	9	0	9	0	0	0	0	0	0	0	0	0	0	0	0	0	0	0	0	0	0	0	Animal Pathogen-Endophyte-Fungal Parasite	Ascomycota	Sordariomycetes	Hypocreales	Nectriaceae	Fusarium
af35669dc3c84894f164e1996593803f	5	0	0	0	0	0	0	0	0	0	0	0	0	0	0	0	0	0	0	0	0	0	0	0	0	0	0	0	0	0	0	0	0	0	0	0	Animal Pathogen-Endophyte-Fungal Parasite	Ascomycota	Sordariomycetes	Hypocreales	Nectriaceae	Unassigned
af4e3b579fbe3550f228c73cd8c87948	0	0	0	0	0	0	0	0	0	0	0	0	0	0	0	0	0	0	0	0	0	0	0	19	0	0	0	0	0	0	0	0	0	0	0	0	Plant Pathogen-Wood Saprotroph	Ascomycota	Dothideomycetes	Pleosporales	Leptosphaeriaceae	Neophaeosphaeria
af5e3546e0c79c4c23f068e6d2891679	0	0	0	0	0	0	0	0	0	0	0	0	0	0	0	0	0	104	0	0	0	0	0	0	0	0	0	0	0	0	0	0	0	0	0	0	Animal Pathogen-Endophyte-Fungal Parasite	Ascomycota	Sordariomycetes	Hypocreales	Nectriaceae	Ilyonectria
afdf84f5d3e46bff9d5eda7009f0f99b	0	0	0	0	0	0	0	0	0	0	0	0	0	0	0	0	0	0	0	16	0	0	0	0	0	0	0	0	0	0	0	0	0	0	0	0	Undefined Saprotroph	Ascomycota	Sordariomycetes	Sordariales	Lasiosphaeriaceae	Apodus
aff7f5ed4b7be08baa9a60cbb6cce067	0	0	0	0	0	0	0	0	0	0	0	0	0	0	0	0	0	0	0	0	0	12	0	0	0	10	0	0	0	0	0	0	0	0	0	0	Animal Pathogen-Endophyte-Fungal Parasite	Ascomycota	Sordariomycetes	Hypocreales	Nectriaceae	Lasionectria
b002f994c8ad10e84c908d7a77c63a4e	112	0	0	0	0	0	0	0	0	0	0	0	0	0	0	0	0	0	0	0	0	0	0	0	0	0	0	0	0	0	0	0	0	0	0	0	Endophyte-Epiphyte-Fungal Parasite-Insect Parasite	Ascomycota	Sordariomycetes	Hypocreales	Clavicipitaceae	Metarhizium
b06722a35fe00ea15071929f177ba4f9	0	0	0	0	0	0	0	0	0	0	0	0	0	0	0	0	0	0	0	0	0	0	0	33	0	0	0	0	0	0	0	0	0	0	0	0	Plant Pathogen-Wood Saprotroph	Ascomycota	Dothideomycetes	Pleosporales	Cucurbitariaceae	Pyrenochaetopsis
b06edb83be68b10254cdf7a0dae6584d	0	0	0	0	0	0	0	0	0	0	0	0	0	0	0	0	0	0	0	0	0	0	0	35	0	0	0	0	0	0	0	0	0	0	0	0	Plant Pathogen-Wood Saprotroph	Ascomycota	Dothideomycetes	Pleosporales	Cucurbitariaceae	Pyrenochaetopsis
b09b37cf1262145caf78e0f2d488b93a	0	0	0	0	0	0	0	0	0	0	0	0	0	0	0	0	0	0	0	0	0	0	0	0	0	0	0	0	0	14	0	0	0	0	0	0	Animal Pathogen-Fungal Parasite-Undefined Saprotroph	Ascomycota	Eurotiomycetes	Chaetothyriales	Herpotrichiellaceae	Cladophialophora
b0d25c5af64e15bdcf08b8709bc34fb9	0	0	0	0	0	0	0	0	0	0	0	0	0	0	0	0	0	0	0	0	0	0	0	0	0	0	0	0	0	0	0	0	0	0	0	6	Endophyte-Plant Pathogen	Ascomycota	Sordariomycetes	Glomerellales	Plectosphaerellaceae	Plectosphaerella
b13a0619787c79f462c13df5f17787e8	0	0	0	0	0	0	0	0	0	0	0	0	0	0	0	0	0	0	0	0	0	0	68	0	0	0	0	0	0	0	0	0	0	0	0	0	Endophyte-Epiphyte-Fungal Parasite-Insect Parasite	Ascomycota	Sordariomycetes	Hypocreales	Clavicipitaceae	Metarhizium
b14b8fabf912f4fbbd10221e0bf87efa	0	0	0	0	4	0	0	0	0	0	0	0	0	0	0	0	0	0	0	0	0	0	0	0	0	0	0	0	0	0	0	0	0	0	0	0	Undefined Saprotroph	Ascomycota	Sordariomycetes	Sordariales	Lasiosphaeriaceae	Cercophora
b155e54d0c43a1d8b036bb50e98c4e90	0	0	0	0	0	0	0	0	40	0	0	0	0	0	0	0	0	0	0	0	0	0	0	0	0	0	0	0	0	0	0	0	0	0	0	0	Animal Pathogen-Endophyte-Fungal Parasite	Ascomycota	Sordariomycetes	Hypocreales	Nectriaceae	Calonectria
b18b3c2fbef738b3ad1692eaf4e9c1c2	0	0	0	0	0	0	0	0	0	0	0	0	0	0	0	0	0	0	0	0	420	0	0	0	0	0	0	0	0	0	0	0	0	0	0	0	Endophyte-Epiphyte-Fungal Parasite-Insect Parasite	Ascomycota	Sordariomycetes	Hypocreales	Clavicipitaceae	Metarhizium
b1b357b5d2458e016660d4ea0e37f2e4	0	0	0	0	0	0	0	0	0	0	0	0	6	0	0	0	0	0	0	0	0	0	0	0	0	0	0	0	0	0	0	0	0	0	0	0	Animal Pathogen-Endophyte-Fungal Parasite	Ascomycota	Sordariomycetes	Hypocreales	Nectriaceae	Fusarium
b1e88b71ff860df3a7ec5ca62979ccea	0	0	0	0	0	0	0	0	0	0	0	0	30	0	0	0	0	0	0	0	0	0	0	0	0	0	0	0	0	0	0	0	0	0	0	0	Animal Pathogen-Endophyte-Fungal Parasite	Ascomycota	Sordariomycetes	Hypocreales	Nectriaceae	Gliocladiopsis
b2338c99278247bd4887c7bec71bc2cb	0	0	0	0	0	0	0	0	0	0	0	0	25	0	0	0	0	0	0	0	0	0	0	12	0	0	0	0	0	0	0	0	0	7	7	0	Plant Pathogen-Undefined Saprotroph	Ascomycota	Dothideomycetes	Pleosporales	Lophiostomataceae	Flabellascoma
b23819f74e9f0d0e387ec8ac2802d9b8	0	0	0	0	0	0	0	0	0	0	0	0	0	0	0	0	0	0	0	9	0	0	10	0	0	9	4	0	0	0	0	0	0	0	0	0	Wood Saprotroph	Ascomycota	Dothideomycetes	Pleosporales	Thyridariaceae	Roussoella
b2434fd59d44a7bc1bcbc43a7ca6b1bc	1	0	0	0	0	0	0	0	0	0	0	0	3	0	0	0	0	0	0	0	0	0	0	0	0	0	0	0	0	0	0	0	0	0	0	0	Animal Pathogen-Fungal Parasite-Undefined Saprotroph	Ascomycota	Eurotiomycetes	Chaetothyriales	Herpotrichiellaceae	Exophiala
b2535c3616dc0eaa0612e50666203e1d	0	0	0	0	0	0	0	0	0	0	0	0	0	0	0	0	0	68	0	0	0	0	0	0	0	0	0	0	0	0	0	0	0	0	0	0	Animal Pathogen-Endophyte-Fungal Parasite	Ascomycota	Sordariomycetes	Hypocreales	Nectriaceae	Dactylonectria
b261f029223b2b24c00fe116d5b15bce	0	0	0	0	0	0	0	0	0	0	0	0	5	0	0	0	0	24	0	0	0	0	0	0	0	0	0	0	9	0	0	0	0	0	0	0	Animal Pathogen-Endophyte-Fungal Parasite	Ascomycota	Sordariomycetes	Hypocreales	Nectriaceae	Unassigned
b2803eca1c43f4a5abfa3e7eebcc85a4	0	0	0	0	0	0	0	0	0	0	0	0	0	0	0	0	0	0	0	0	0	0	0	0	0	0	4	0	3	3	0	0	0	0	0	4	Wood Saprotroph	Ascomycota	Sordariomycetes	Myrmecridiales	Myrmecridiales_fam_Incertae_sedis	Atractospora
b28a2525284c964638bb36ec9b247cd2	0	0	0	0	0	0	0	0	0	0	0	0	0	0	0	0	156	0	0	0	0	0	0	0	0	0	0	0	0	0	0	0	0	0	0	0	Undefined Saprotroph	Ascomycota	Sordariomycetes	Sordariales	Lasiosphaeriaceae	Cercophora
b2cf2f6d615377e73d24bdd04b759686	0	0	0	0	0	0	0	0	0	0	0	0	12	0	0	0	0	0	0	0	0	0	0	0	0	0	0	0	0	0	0	0	0	0	0	0	Animal Pathogen-Endophyte-Epiphyte	Ascomycota	Sordariomycetes	Hypocreales	Hypocreaceae	Trichoderma
b2d30bee1d187d9cde0f0c2bbf77f8a2	0	0	0	0	0	0	0	0	0	0	0	0	0	0	0	0	0	0	20	0	0	0	0	0	0	0	0	0	0	0	0	0	0	0	0	0	Animal Pathogen-Endophyte-Epiphyte	Ascomycota	Sordariomycetes	Hypocreales	Hypocreaceae	Trichoderma
b33683665dd39c1132d237dc31df7372	0	0	0	0	0	0	0	0	0	0	0	0	252	0	0	0	0	0	0	0	0	0	0	0	0	0	0	0	0	0	0	0	0	0	0	0	Animal Pathogen-Endophyte-Fungal Parasite	Ascomycota	Sordariomycetes	Hypocreales	Nectriaceae	Volutella
b35e769d669277dddc02c87c4dd69ab4	0	0	0	0	0	0	0	0	0	0	0	0	0	0	0	0	0	0	0	0	0	0	0	0	0	0	0	0	0	0	0	0	0	0	45	0	Animal Pathogen-Endophyte-Fungal Parasite	Ascomycota	Sordariomycetes	Hypocreales	Nectriaceae	Ilyonectria
b3879f22557364ebd345cf4faa2eedfa	0	0	0	0	0	0	4	0	0	0	0	0	0	0	0	0	0	0	0	0	0	0	0	0	0	0	0	0	0	0	0	0	0	0	0	0	Animal Pathogen-Endophyte-Epiphyte	Ascomycota	Sordariomycetes	Hypocreales	Hypocreaceae	Trichoderma
b3afaffdb117b0b7894a82aa8bf7c48f	35	0	0	0	0	0	0	0	0	0	0	0	0	0	0	0	0	0	0	0	0	0	0	0	0	0	0	0	0	0	0	0	0	0	0	0	Endophyte-Plant Pathogen	Ascomycota	Sordariomycetes	Glomerellales	Plectosphaerellaceae	Plectosphaerella
b3bcc0b5fc0ae80a934718330eb6fc54	0	0	0	0	0	0	0	0	0	2	0	0	0	0	0	0	0	0	0	0	0	0	0	0	0	0	0	0	0	0	0	0	0	0	0	0	Undefined Saprotroph	Ascomycota	Dothideomycetes	Pleosporales	Dictyosporiaceae	Dictyocheirospora
b3d885f7324c314111665073a50327c5	0	0	0	0	0	2	0	0	0	0	0	0	0	0	0	0	0	0	0	0	0	0	0	0	0	0	0	0	0	0	0	0	0	0	0	0	Undefined Saprotroph	Ascomycota	Geoglossomycetes	Geoglossales	Geoglossaceae	Hemileucoglossum
b3dc68272354c94c739701ced29f9b61	0	0	0	0	0	0	0	0	0	0	0	0	0	0	0	0	0	0	0	5	0	0	0	0	0	0	0	0	0	0	0	0	0	0	0	0	Animal Pathogen-Endophyte-Fungal Parasite	Ascomycota	Sordariomycetes	Hypocreales	Nectriaceae	Unassigned
b3f0ee7c344efc8f5e842ebfcf6d169e	0	0	0	0	0	0	0	0	0	0	0	0	0	0	0	0	0	0	0	0	0	0	0	0	0	0	222	0	0	0	0	0	0	0	0	0	Endophyte-Epiphyte-Fungal Parasite-Insect Parasite	Ascomycota	Sordariomycetes	Hypocreales	Clavicipitaceae	Metarhizium
b4010ac1ff45224fb9aaa7483abd9786	0	0	0	0	0	16	0	0	0	0	4	0	0	0	0	0	0	0	0	0	0	0	0	0	0	0	0	0	0	0	0	0	0	0	0	0	Plant Pathogen-Wood Saprotroph	Ascomycota	Dothideomycetes	Pleosporales	Cucurbitariaceae	Pyrenochaeta
b41c389abe686480fb3b86b3f1de1b7a	0	0	0	0	0	0	0	0	0	0	0	0	0	0	0	0	0	0	0	0	0	0	0	0	0	22	0	0	0	0	0	0	0	0	0	0	Animal Pathogen-Endophyte-Fungal Parasite	Ascomycota	Sordariomycetes	Hypocreales	Nectriaceae	Thelonectria
b44bae4bcf3beb463d0df8b0fa2b3536	0	0	0	0	0	0	0	0	0	0	0	0	0	0	0	0	0	5	3	13	0	0	31	0	0	0	5	0	0	0	0	0	0	0	0	0	Animal Pathogen	Ascomycota	Sordariomycetes	Hypocreales	Ophiocordycipitaceae	Hirsutella
b4667c290951b96a5ee8534bf9b3d246	0	0	0	0	0	0	0	0	0	0	0	0	0	0	0	0	0	0	0	0	0	0	0	0	0	0	2	0	0	0	0	0	0	0	0	0	Undefined Saprotroph	Ascomycota	Dothideomycetes	Pleosporales	Lophiotremataceae	Lophiotrema
b4bc438cc4f87a47ecb222c99071ea39	0	0	0	0	0	0	0	0	0	0	0	0	0	0	0	0	0	0	0	0	0	0	0	0	0	0	0	0	0	0	0	0	0	0	22	11	Animal Pathogen	Ascomycota	Sordariomycetes	Hypocreales	Cordycipitaceae	Simplicillium
b4fb1b3585c5ebb7165ff33f03bfd10a	0	0	0	0	0	0	0	0	0	0	0	0	0	0	0	0	0	0	0	0	0	0	0	0	0	0	0	24	0	0	0	0	0	0	0	0	Undefined Saprotroph	Ascomycota	Sordariomycetes	Sordariales	Lasiosphaeriaceae	Apodus
b52659f93fb3996478351dff5ae4c4c9	0	0	0	0	0	0	0	0	0	0	0	0	46	0	0	0	0	0	0	0	0	0	0	0	0	0	0	0	0	0	0	0	0	0	0	0	Animal Pathogen-Endophyte-Fungal Parasite	Ascomycota	Sordariomycetes	Hypocreales	Nectriaceae	Calonectria
b57a064b45f0bfb56c9e32cd2f3d8fc8	0	0	0	0	0	0	0	0	0	0	0	0	0	0	0	0	0	0	0	11	0	0	0	0	0	0	0	0	0	0	0	0	0	0	0	0	Plant Pathogen-Undefined Saprotroph	Ascomycota	Dothideomycetes	Capnodiales	Mycosphaerellaceae	Ramulariopsis
b64cfe5b157ba3bcbbcbaf07ba0a208b	0	0	0	0	0	0	0	0	0	0	0	0	0	0	0	0	0	0	0	0	0	0	0	0	0	0	0	0	0	0	0	0	0	0	49	0	Animal Pathogen-Endophyte-Fungal Parasite	Ascomycota	Sordariomycetes	Hypocreales	Nectriaceae	Calonectria
b67a6bc17ea20e77ed10dab8885c519c	0	0	0	0	0	0	0	0	0	0	0	0	0	0	0	0	0	0	32	0	47	0	0	0	0	0	0	43	0	10	0	0	0	0	0	0	Endophyte-Epiphyte-Fungal Parasite-Insect Parasite	Ascomycota	Sordariomycetes	Hypocreales	Clavicipitaceae	Metapochonia
b69be1591d646f409d20fa6b66a83f05	0	0	0	0	0	0	0	0	0	0	0	10	0	0	0	0	0	0	0	0	0	0	0	0	0	0	0	0	0	0	0	0	0	0	0	0	Animal Pathogen-Endophyte-Fungal Parasite	Ascomycota	Sordariomycetes	Hypocreales	Nectriaceae	Fusarium
b6be61179e73cafd4e54d46bc2b1768a	0	0	0	0	0	0	0	0	0	0	0	0	0	0	0	0	0	0	0	0	0	0	0	0	6	0	0	0	0	0	0	0	0	0	0	0	Wood Saprotroph	Ascomycota	Sordariomycetes	Myrmecridiales	Myrmecridiales_fam_Incertae_sedis	Atractospora
b6fc8a53c3900a3e2301868dcf9adea0	0	0	0	0	0	0	0	0	0	0	0	0	0	0	0	0	0	0	0	92	44	0	15	0	0	0	0	0	0	0	0	13	0	0	0	0	Animal Pathogen-Endophyte-Epiphyte	Ascomycota	Sordariomycetes	Hypocreales	Hypocreaceae	Trichoderma
b70717f1679e24ac54c5b18d1eba2094	0	0	0	0	0	0	0	0	0	0	0	0	0	0	0	0	0	0	0	0	0	0	23	0	0	0	0	0	11	4	10	8	14	293	9	11	Undefined Saprotroph	Ascomycota	Leotiomycetes	Helotiales	Leotiaceae	Neobulgaria
b7461114a879d745000373aa0597e0be	0	0	0	0	0	0	0	0	0	0	7	0	0	0	0	0	0	0	0	0	0	0	0	0	0	0	0	0	0	0	0	0	0	0	0	0	Animal Pathogen	Ascomycota	Sordariomycetes	Hypocreales	Cordycipitaceae	Simplicillium
b78795df49843d069887ffc946f451e8	0	0	0	0	0	0	0	0	0	0	0	0	0	0	0	0	0	0	0	0	0	0	0	0	0	0	13	0	0	0	0	0	0	0	7	0	Animal Pathogen	Ascomycota	Sordariomycetes	Hypocreales	Cordycipitaceae	Lecanicillium
b794a85ed01b611d878aff79fe257481	0	0	0	0	0	0	0	0	0	0	0	0	0	0	0	0	0	0	0	0	0	0	0	0	0	2	0	0	0	0	0	0	0	0	0	0	Undefined Saprotroph	Ascomycota	Sordariomycetes	Sordariales	Lasiosphaeriaceae	Cercophora
b7d67eaafe184ab84b508c90a735e08e	0	0	0	0	0	0	0	0	0	0	0	0	0	0	0	0	0	0	0	10	0	0	0	0	8	0	2	0	0	0	0	0	0	0	0	1	Animal Pathogen-Endophyte-Fungal Parasite	Ascomycota	Sordariomycetes	Hypocreales	Nectriaceae	Unassigned
b7dbefcf50591435a67894dca0eef8a0	0	0	0	0	0	0	0	0	0	0	0	0	0	0	0	0	0	0	0	0	0	0	8	0	0	0	0	0	0	0	0	0	0	0	0	0	Animal Pathogen-Endophyte-Fungal Parasite	Ascomycota	Sordariomycetes	Hypocreales	Nectriaceae	Unassigned
b7df99bca7e34c9932e435dc125298aa	0	0	0	42	0	0	0	0	0	0	0	0	0	0	0	0	0	0	0	0	0	0	0	0	0	0	0	0	0	0	0	0	0	0	0	0	Animal Pathogen-Fungal Parasite-Undefined Saprotroph	Ascomycota	Eurotiomycetes	Chaetothyriales	Herpotrichiellaceae	Phialophora
b82c0a336183d42ff361e651173eeade	0	0	17	0	0	0	0	0	0	0	0	0	0	0	0	0	0	0	0	0	0	0	0	0	0	0	0	0	0	0	0	0	0	0	0	0	Wood Saprotroph	Ascomycota	Sordariomycetes	Hypocreales	Hypocreales_fam_Incertae_sedis	Acremonium
b838d60216fa888e4f29577f5b9c658d	0	0	0	0	0	0	0	0	0	0	0	0	0	0	0	0	0	0	0	0	0	0	0	0	9	0	0	0	0	0	0	0	0	0	0	21	Animal Pathogen-Fungal Parasite-Undefined Saprotroph	Ascomycota	Eurotiomycetes	Chaetothyriales	Herpotrichiellaceae	Unassigned
b896e8ea62c9089451de2833802e6db5	0	0	0	0	0	0	0	0	0	0	0	0	0	28	0	0	0	0	0	0	0	0	0	0	0	0	0	0	0	0	0	0	0	0	0	0	Undefined Saprotroph	Ascomycota	Sordariomycetes	Hypocreales	Hypocreales_fam_Incertae_sedis	Sesquicillium
b8bcc59200d0b9f824915599510ce464	0	0	0	0	0	0	0	0	0	0	0	0	0	0	0	0	0	0	0	0	0	0	8	0	0	54	0	0	0	0	0	0	0	0	3	0	Plant Pathogen-Wood Saprotroph	Ascomycota	Dothideomycetes	Pleosporales	Cucurbitariaceae	Pyrenochaeta
b8ca68aa374c2175471e21712125aab4	0	0	0	0	0	0	0	0	0	0	0	0	0	0	0	0	0	0	0	0	0	0	0	0	0	0	2	0	0	0	0	0	0	0	0	0	Animal Pathogen-Fungal Parasite-Undefined Saprotroph	Ascomycota	Eurotiomycetes	Chaetothyriales	Herpotrichiellaceae	Unassigned
b8e4da9d8fef6b7881b07811b68f1593	0	0	0	0	0	0	0	0	0	20	0	0	0	0	0	0	0	0	0	0	0	0	0	0	0	0	0	0	0	0	0	0	0	0	0	0	Animal Pathogen-Endophyte-Fungal Parasite	Ascomycota	Sordariomycetes	Hypocreales	Nectriaceae	Unassigned
b963743bc44ffd66245bd5bfc7215708	0	0	0	0	0	0	0	0	0	0	0	0	0	0	0	0	0	0	0	0	0	0	0	66	0	0	0	0	0	0	0	0	0	0	0	0	Animal Pathogen-Endophyte-Fungal Parasite	Ascomycota	Sordariomycetes	Hypocreales	Nectriaceae	Ilyonectria
b971a28fe5c663c193ead96f11d90036	0	0	0	0	0	0	0	0	0	0	0	0	0	0	0	0	0	0	0	57	0	0	0	0	0	0	0	0	0	0	0	0	0	0	0	0	Undefined Saprotroph	Ascomycota	Dothideomycetes	Pleosporales	Morosphaeriaceae	Acrocalymma
b9a5cf744fb31d4a85e792d966a8da2f	0	0	0	0	0	0	0	0	0	0	0	0	0	0	0	0	0	0	0	0	0	0	6	0	0	0	0	0	0	0	0	0	0	0	0	0	Undefined Saprotroph	Ascomycota	Sordariomycetes	Sordariales	Lasiosphaeriaceae	Cladorrhinum
b9bcef93eb07bfce27c508b24e2b2b03	0	0	0	0	0	0	0	0	0	0	0	0	0	0	0	0	0	0	0	0	0	0	0	0	0	0	0	0	0	0	0	0	0	0	14	0	Animal Pathogen-Fungal Parasite-Undefined Saprotroph	Ascomycota	Eurotiomycetes	Chaetothyriales	Herpotrichiellaceae	Cladophialophora
b9ce215d8b2af0bd39e202ea1f6a422e	0	0	0	0	0	0	0	0	0	0	0	0	0	0	0	0	0	0	256	0	491	0	1361	0	0	0	20	0	0	0	0	0	0	124	0	0	Animal Pathogen-Endophyte-Epiphyte	Ascomycota	Sordariomycetes	Hypocreales	Hypocreaceae	Trichoderma
ba082d4020ecda4b930d94627cbcd8b2	0	0	0	24	0	0	0	0	0	0	0	0	0	0	0	0	0	0	0	0	0	0	0	0	0	0	0	0	0	0	0	0	0	0	0	0	Animal Pathogen-Endophyte-Fungal Parasite	Ascomycota	Sordariomycetes	Hypocreales	Nectriaceae	Fusarium
ba1da8d22d1ff9e969675522a0ccbe21	0	0	0	0	22	0	0	0	0	0	0	0	0	0	0	0	0	0	0	0	0	0	0	0	0	0	0	0	0	0	0	0	0	0	0	0	Undefined Saprotroph	Ascomycota	Sordariomycetes	Sordariales	Sordariales_fam_Incertae_sedis	Staphylotrichum
ba35b0e575c09cc3ccc4907268cbd9a5	0	0	0	0	0	0	0	0	0	0	0	0	0	0	0	0	0	0	0	0	0	0	8	0	0	0	0	0	0	0	0	0	0	0	0	0	Undefined Saprotroph	Ascomycota	Eurotiomycetes	Eurotiales	Trichocomaceae	Talaromyces
ba4864bf7b60b5f7f3bff95c1d71a5d7	0	0	0	0	0	0	0	0	0	0	0	0	0	0	0	0	0	0	13	26	15	0	27	0	13	0	0	5	0	0	0	10	0	7	0	0	Endophyte-Epiphyte-Fungal Parasite-Insect Parasite	Ascomycota	Sordariomycetes	Hypocreales	Clavicipitaceae	Unassigned
ba5b33dc5b8547fefd1704e2c7d4ba3a	0	0	0	0	0	0	0	0	0	0	0	0	0	0	0	0	0	72	20	0	0	0	85	105	225	43	157	21	67	0	0	0	0	51	79	191	Animal Pathogen-Endophyte-Fungal Parasite	Ascomycota	Sordariomycetes	Hypocreales	Nectriaceae	Fusarium
ba8f4f83b8ba2730ad23ef587831552a	0	0	0	0	0	0	5	0	0	0	0	0	0	0	0	0	0	0	0	0	0	0	0	0	0	0	0	0	0	0	0	0	0	0	0	0	Animal Pathogen-Fungal Parasite-Undefined Saprotroph	Ascomycota	Eurotiomycetes	Chaetothyriales	Herpotrichiellaceae	Phialophora
bab3900781b6c8f738950b4dedecdff0	0	0	0	0	0	0	0	0	0	0	0	0	0	0	0	0	0	0	0	0	0	0	0	0	0	19	0	0	0	0	0	0	0	0	0	0	Undefined Saprotroph	Ascomycota	Sordariomycetes	Sordariales	Lasiosphaeriaceae	Apodus
bad8988797186ffcf81ff09a56147c90	0	0	0	0	0	0	0	0	0	0	0	0	0	0	0	0	0	0	0	0	15	0	0	0	37	5	0	0	0	0	0	0	0	0	0	0	Animal Pathogen-Endophyte-Fungal Parasite	Ascomycota	Sordariomycetes	Hypocreales	Nectriaceae	Unassigned
bafb39b569574b5f279b8adc6bb6f983	0	0	0	0	0	0	0	0	0	0	0	0	0	0	0	0	0	0	2	0	0	0	6	0	0	0	5	0	0	0	0	0	0	0	0	0	Animal Pathogen	Ascomycota	Eurotiomycetes	Eurotiales	Aspergillaceae	Aspergillus
bb4f0e38a88f289d28674d2926583ad4	0	0	0	0	0	0	0	0	0	0	0	0	0	0	0	0	0	0	0	0	28	0	0	0	0	0	0	0	0	0	0	0	0	0	0	0	Wood Saprotroph	Ascomycota	Orbiliomycetes	Orbiliales	Orbiliaceae	Unassigned
bb6865267fc6b50da29aba8d812cff82	0	0	0	0	0	0	0	0	0	0	0	8	0	0	0	0	0	0	0	0	0	0	0	0	0	0	0	0	0	0	0	0	0	0	0	0	Plant Pathogen-Wood Saprotroph	Ascomycota	Dothideomycetes	Pleosporales	Leptosphaeriaceae	Sphaerellopsis
bb6e8281a62500cd5d8adf90dd85c891	0	0	0	0	0	0	0	0	0	0	0	0	0	0	0	0	0	0	0	0	0	26	0	0	0	0	0	0	0	0	0	0	0	0	0	0	Animal Pathogen	Ascomycota	Sordariomycetes	Hypocreales	Cordycipitaceae	Beauveria
bbaa05a8b1145ba62be81d60e6362045	0	0	0	0	0	0	0	0	0	0	0	0	0	5	0	0	0	0	0	0	0	0	0	0	0	0	0	0	0	0	0	0	0	0	0	0	Undefined Saprotroph	Ascomycota	Dothideomycetes	Pleosporales	Morosphaeriaceae	Acrocalymma
bbc62ef8f882a59c685185d055d1b914	0	0	0	0	0	0	0	0	0	0	0	0	12	0	0	0	0	0	0	0	0	0	0	0	0	0	0	0	0	0	0	0	0	0	0	0	Animal Pathogen	Ascomycota	Sordariomycetes	Hypocreales	Hypocreales_fam_Incertae_sedis	Acremonium
bbc728fdb37ee3b2becf330677113c50	0	0	0	0	0	0	0	0	0	0	0	0	0	0	0	0	0	0	0	0	0	0	0	0	0	0	11	0	0	0	0	0	0	0	0	0	Animal Pathogen-Endophyte-Fungal Parasite	Ascomycota	Sordariomycetes	Hypocreales	Nectriaceae	Fusarium
bc215143b20f4ac5d48b7c1d6433457c	0	0	0	0	0	0	0	0	0	0	0	0	32	0	0	0	0	0	0	0	0	0	0	0	0	0	0	0	0	0	0	0	0	0	0	0	Undefined Saprotroph	Ascomycota	Sordariomycetes	Sordariales	Lasiosphaeriaceae	Unassigned
bc2f4bac01b5b1f5dd7b09016609a235	16	0	0	0	0	0	0	0	0	0	0	0	0	0	0	0	0	0	0	0	0	0	0	0	0	0	0	0	0	0	0	0	0	0	0	0	Animal Pathogen-Endophyte-Fungal Parasite	Ascomycota	Sordariomycetes	Hypocreales	Nectriaceae	Ilyonectria
bc9f1ec9badd7ee43ea02b79939e760c	0	0	0	0	0	13	0	0	0	0	0	0	0	0	0	0	0	0	0	0	0	0	0	0	0	0	0	0	0	0	0	0	0	0	0	0	Plant Pathogen-Undefined Saprotroph	Ascomycota	Dothideomycetes	Capnodiales	Mycosphaerellaceae	Septoria
bca17504b9dfb859e0634c10a4b562a7	0	0	0	0	0	0	0	0	0	0	0	0	0	0	0	0	0	0	0	0	0	0	0	0	0	0	0	0	0	0	0	0	0	0	0	24	Animal Pathogen	Ascomycota	Sordariomycetes	Xylariales	Xylariales_fam_Incertae_sedis	Phialemoniopsis
bcd7c17614ca6d0464dea181e7c5c460	0	0	0	7	0	0	0	0	0	0	0	0	0	0	0	0	0	0	42	0	0	0	0	6	6	0	0	0	0	23	0	0	0	0	0	0	Animal Pathogen	Ascomycota	Saccharomycetes	Saccharomycetales	Saccharomycetales_fam_Incertae_sedis	Candida
bcee8a25540213e91e2081389aad05d0	0	0	0	0	0	0	0	0	0	0	0	0	0	0	0	0	0	0	0	0	0	0	0	0	0	0	0	7	0	0	0	0	0	0	0	0	Undefined Saprotroph	Ascomycota	Eurotiomycetes	Eurotiales	Aspergillaceae	Xeromyces
bd1db24b1848d7c227fdfd0c8a380684	0	0	0	0	0	0	0	0	0	0	0	0	0	0	0	0	0	0	0	0	0	0	0	184	0	0	0	0	0	0	0	0	0	0	0	0	Endophyte-Plant Pathogen	Ascomycota	Sordariomycetes	Glomerellales	Plectosphaerellaceae	Plectosphaerella
bd2af5befeddc18829f6b4de3753180a	0	0	0	0	0	0	0	0	0	0	0	0	0	0	0	0	0	0	0	0	0	0	112	0	0	47	0	0	0	0	0	0	0	0	0	0	Endophyte-Epiphyte-Fungal Parasite-Insect Parasite	Ascomycota	Sordariomycetes	Hypocreales	Clavicipitaceae	Metarhizium
bd32bd8176d18e0f25c73a84dd60d6dd	0	0	0	0	0	0	0	0	0	0	16	0	44	0	0	0	0	0	0	0	0	0	0	0	0	0	0	0	0	0	0	0	0	0	0	0	Animal Pathogen-Endophyte-Fungal Parasite	Ascomycota	Sordariomycetes	Hypocreales	Nectriaceae	Fusarium
bdfcfa9159b3c98c4e0ec12a4aaf41f4	0	0	0	0	0	0	0	0	0	0	0	0	0	0	0	0	0	0	0	0	0	0	0	0	236	0	0	0	0	0	0	0	0	0	0	0	Animal Pathogen-Endophyte-Fungal Parasite	Ascomycota	Sordariomycetes	Hypocreales	Nectriaceae	Ilyonectria
be0a20b1e330d129e04297db8c2ae43e	0	0	0	0	0	0	0	0	0	0	0	0	0	0	0	0	0	0	0	28	0	0	16	0	0	0	0	0	0	0	0	0	0	0	0	0	Animal Pathogen-Endophyte-Fungal Parasite	Ascomycota	Sordariomycetes	Hypocreales	Nectriaceae	Cosmospora
be1d8856f3e7fb21551251ea11e16049	0	0	0	0	0	0	0	0	0	0	0	0	0	42	0	16	0	0	0	0	0	0	0	0	0	0	0	0	0	0	0	0	0	0	0	0	Endophyte-Epiphyte-Fungal Parasite-Insect Parasite	Ascomycota	Sordariomycetes	Hypocreales	Clavicipitaceae	Metarhizium
be22f3fb6a6f0d721e4364ab27fba45f	0	0	0	0	0	0	0	0	0	0	0	0	0	0	0	0	0	0	5	5	0	19	0	0	0	3	0	0	0	0	0	0	0	0	0	0	Animal Pathogen-Fungal Parasite-Undefined Saprotroph	Ascomycota	Eurotiomycetes	Chaetothyriales	Herpotrichiellaceae	Exophiala
be3e4ea428996cc7cd472acdc3837a22	0	0	0	0	0	0	0	0	0	0	0	0	0	0	0	0	0	0	0	0	0	0	0	0	16	0	0	0	3	4	8	4	0	7	0	134	Undefined Saprotroph	Ascomycota	Sordariomycetes	Hypocreales	Niessliaceae	Niesslia
be4a474098d724bca4ea169ad2c75e1a	0	0	0	0	0	0	0	0	0	0	0	0	0	0	0	0	0	0	0	0	0	15	0	0	0	0	0	0	0	0	0	0	0	0	0	0	Animal Pathogen-Fungal Parasite-Undefined Saprotroph	Ascomycota	Eurotiomycetes	Chaetothyriales	Herpotrichiellaceae	Veronaea
be4a6c6c47a28272a585f9358d19bfbb	0	0	0	0	0	0	0	0	0	0	0	0	0	0	0	0	20	0	0	0	0	0	0	0	0	0	0	0	0	0	0	0	0	0	0	0	Animal Pathogen-Fungal Parasite-Undefined Saprotroph	Ascomycota	Eurotiomycetes	Chaetothyriales	Herpotrichiellaceae	Phialophora
bec2fa7debe0bee2283ee425604e375c	0	0	0	0	0	0	0	0	0	0	0	0	0	0	0	0	0	0	0	0	0	0	96	0	0	0	0	0	0	0	0	0	0	0	0	0	Animal Pathogen-Endophyte-Fungal Parasite	Ascomycota	Sordariomycetes	Hypocreales	Nectriaceae	Ilyonectria
bedb063a85bca0ada2c13f2b1eb68294	0	0	0	0	0	0	0	0	0	0	31	0	0	0	0	0	0	0	0	0	0	0	0	0	0	0	0	0	0	0	0	0	0	0	0	0	Animal Pathogen-Endophyte-Fungal Parasite	Ascomycota	Sordariomycetes	Hypocreales	Nectriaceae	Fusarium
bf1d3d0a9d202e982e7ba9ad21e1740a	0	0	0	0	0	0	0	0	0	0	0	0	0	0	0	0	0	0	0	0	0	0	0	0	0	0	0	0	0	0	0	2	0	0	0	0	Wood Saprotroph	Ascomycota	Dothideomycetes	Pleosporales	Thyridariaceae	Neoroussoella
c009195e5d87395a17156ce34105786a	0	0	0	0	0	0	0	0	0	4	0	0	0	0	0	0	0	0	0	0	0	0	0	0	0	0	0	0	0	0	0	0	0	0	0	0	Wood Saprotroph	Ascomycota	Orbiliomycetes	Orbiliales	Orbiliaceae	Unassigned
c00ef9dfdb27762b3c4eb5ca68ed49b3	0	11	0	0	8	0	0	0	3	12	11	27	9	0	0	0	0	0	0	0	0	0	0	0	0	0	0	0	0	0	0	0	0	0	0	0	Endophyte-Plant Pathogen	Ascomycota	Sordariomycetes	Glomerellales	Glomerellaceae	Colletotrichum
c04a5b186c0e796410d494ea8b9c83b5	0	0	0	35	0	0	0	0	0	0	0	0	0	0	0	5	0	0	0	0	0	0	0	0	0	0	0	0	0	0	0	0	0	0	0	0	Undefined Saprotroph	Ascomycota	Dothideomycetes	Acrospermales	Acrospermales_fam_Incertae_sedis	Leptodiscella
c06143485b6be67702178bac9e8e410a	0	0	0	0	0	0	0	0	0	0	0	0	0	0	0	0	0	0	0	0	0	0	0	0	0	0	0	0	0	0	51	0	0	0	0	0	Animal Pathogen-Endophyte-Fungal Parasite	Ascomycota	Sordariomycetes	Hypocreales	Nectriaceae	Dactylonectria
c0712908d7535ce056eaa51551c0ebef	0	0	0	0	0	0	0	0	0	0	0	0	0	0	0	0	0	0	17	11	0	0	0	0	26	0	0	28	10	151	95	82	25	31	25	291	Animal Pathogen-Fungal Parasite-Undefined Saprotroph	Ascomycota	Eurotiomycetes	Chaetothyriales	Herpotrichiellaceae	Unassigned
c08605cfad65e0f16bd3de0fe384031d	16	0	0	0	0	0	0	0	0	0	0	0	0	0	0	0	0	0	0	0	0	0	0	0	0	0	0	0	0	0	0	0	0	0	0	0	Animal Pathogen-Endophyte-Fungal Parasite	Ascomycota	Sordariomycetes	Hypocreales	Nectriaceae	Gliocladiopsis
c08c0c26db33552f2c1950ff699df9ec	0	0	0	0	541	0	0	0	0	0	0	0	0	0	0	0	0	0	0	0	0	0	0	0	0	0	0	0	0	0	0	0	0	0	0	0	Undefined Saprotroph	Ascomycota	Dothideomycetes	Pleosporales	Morosphaeriaceae	Acrocalymma
c0a4d1dad4f4fa70aff8c5094b55ba69	0	0	0	0	0	39	0	0	0	0	0	0	0	0	0	0	0	0	0	0	0	0	0	0	0	0	0	0	0	0	0	0	0	0	0	0	Animal Pathogen-Endophyte-Fungal Parasite	Ascomycota	Sordariomycetes	Hypocreales	Nectriaceae	Dactylonectria
c100aee4df39fbf7cc56c2bb37edee5e	0	0	0	0	0	0	0	0	0	0	0	0	0	0	0	0	0	9	13	235	19	37	19	18	0	107	24	13	0	0	0	0	0	0	0	0	Wood Saprotroph	Ascomycota	Sordariomycetes	Myrmecridiales	Myrmecridiales_fam_Incertae_sedis	Atractospora
c12c51705b70838b71f42f9aeba53616	0	0	0	0	0	0	0	0	0	0	0	0	0	0	0	0	0	0	0	0	0	0	0	0	0	0	0	0	0	0	0	0	0	0	22	0	Animal Pathogen	Ascomycota	Sordariomycetes	Hypocreales	Ophiocordycipitaceae	Haptocillium
c12dfb1fbe2c712b93de727c666f9080	0	0	0	0	0	0	0	0	0	49	0	0	0	0	0	0	0	0	0	0	0	0	0	0	0	0	0	0	0	0	0	0	0	0	0	0	Undefined Saprotroph	Ascomycota	Sordariomycetes	Sordariales	Lasiosphaeriaceae	Cercophora
c12fbf41fac5b8eea4f961ba54032724	2	0	0	0	0	0	0	0	0	0	0	0	0	0	0	0	0	0	0	0	0	0	0	0	0	0	0	0	0	0	0	0	0	0	0	0	Animal Pathogen-Fungal Parasite-Undefined Saprotroph	Ascomycota	Eurotiomycetes	Chaetothyriales	Herpotrichiellaceae	Phialophora
c14f514426c561fa4222c5c163d7c281	0	0	0	0	0	0	0	0	0	0	0	0	0	0	0	0	0	0	454	0	0	0	0	0	0	0	0	0	0	0	0	0	0	0	0	0	Animal Pathogen-Endophyte-Fungal Parasite	Ascomycota	Sordariomycetes	Hypocreales	Nectriaceae	Ilyonectria
c15cfe27cbc0e231c857ab876ebedd8a	0	0	0	0	0	0	0	0	0	0	0	0	0	0	0	0	0	0	0	0	0	0	0	18	0	0	0	0	0	0	0	0	0	0	10	0	Undefined Saprotroph	Ascomycota	Sordariomycetes	Sordariales	Sordariales_fam_Incertae_sedis	Conlarium
c1686367cb5829bcee60427abf019671	0	0	0	0	0	0	0	0	0	0	0	0	0	0	0	0	0	0	0	0	0	0	0	0	0	0	0	0	0	0	0	10	0	0	0	0	Animal Pathogen-Fungal Parasite-Undefined Saprotroph	Ascomycota	Eurotiomycetes	Chaetothyriales	Herpotrichiellaceae	Unassigned
c18983c8fa8aa8a257cd0ad629dc1980	17	0	0	0	0	0	0	0	0	0	0	0	0	0	0	0	0	0	0	0	0	0	0	0	0	0	0	0	0	0	0	0	0	0	0	0	Animal Pathogen-Endophyte-Fungal Parasite	Ascomycota	Sordariomycetes	Hypocreales	Nectriaceae	Fusarium
c19c880a72b8d626fb81077b2a6d65e1	0	0	0	0	0	0	0	0	0	0	0	0	0	0	0	0	0	0	0	0	0	0	0	0	0	0	0	0	0	0	2	0	0	0	4	0	Wood Saprotroph	Ascomycota	Orbiliomycetes	Orbiliales	Orbiliaceae	Gamsylella
c1cd1549cf96ad63acbf12ea539800d8	0	0	0	0	0	0	0	0	0	0	0	0	0	0	0	0	0	10	0	0	0	0	8	51	7	0	0	0	0	0	0	0	0	0	53	0	Undefined Saprotroph	Ascomycota	Sordariomycetes	Sordariales	Lasiosphaeriaceae	Podospora
c1ea5618383b85b2e05f4db6f2918582	0	0	0	0	0	0	0	0	0	0	0	0	0	0	0	0	16	0	0	0	0	0	0	0	0	0	0	0	0	0	0	0	0	0	0	0	Animal Pathogen-Endophyte-Fungal Parasite	Ascomycota	Sordariomycetes	Hypocreales	Nectriaceae	Paracremonium
c26f868cd31a8656116cd29f2311b97d	0	0	0	0	0	0	0	0	0	0	0	0	0	0	0	0	0	0	0	6	0	0	0	0	0	0	0	0	0	0	0	0	0	0	0	0	Animal Pathogen	Ascomycota	Sordariomycetes	Hypocreales	Cordycipitaceae	Beauveria
c270c971754babb9b54904ff4ca9314a	0	0	0	0	0	0	0	0	0	0	0	0	0	0	0	0	0	0	0	0	0	0	0	12	0	0	0	0	0	0	0	0	0	0	0	0	Undefined Saprotroph	Ascomycota	Sordariomycetes	Sordariales	Lasiosphaeriaceae	Unassigned
c2aed161383d73aaf4dd6fad690dbd73	0	0	0	0	0	0	0	0	0	0	0	0	0	5	0	0	0	0	0	0	0	0	0	0	0	0	0	0	0	0	0	0	0	0	0	0	Undefined Saprotroph	Ascomycota	Sordariomycetes	Xylariales	Amphisphaeriaceae	Unassigned
c2f7a1bb95b4dfb995c879b07e11b09d	0	0	0	0	0	0	0	0	0	0	0	0	0	0	0	0	0	0	0	0	0	0	0	0	0	0	0	0	0	0	0	0	0	15	0	0	Undefined Saprotroph	Ascomycota	Leotiomycetes	Helotiales	Leotiaceae	Neobulgaria
c31320076794da069eac69211d8893d5	0	0	0	0	0	0	0	0	0	0	0	0	0	13	0	0	0	0	0	0	0	0	0	0	0	0	0	0	0	0	0	0	0	0	0	0	Animal Pathogen-Endophyte-Fungal Parasite	Ascomycota	Sordariomycetes	Hypocreales	Nectriaceae	Calonectria
c315e77db88e17afd12011d61f91ff02	0	0	0	0	0	0	0	0	0	0	0	0	0	1	0	0	0	0	0	0	0	0	0	0	0	0	0	0	0	0	0	0	0	0	0	0	Undefined Saprotroph	Ascomycota	Dothideomycetes	Dothideomycetes_ord_Incertae_sedis	Dothideomycetes_fam_Incertae_sedis	Gonatophragmium
c34ab7e4c1104bfa001447cdd411b71a	0	0	0	0	0	0	0	0	0	0	0	0	0	0	0	0	0	0	0	0	0	0	0	0	0	0	0	0	0	0	0	0	0	0	0	24	Animal Pathogen-Endophyte-Fungal Parasite	Ascomycota	Sordariomycetes	Hypocreales	Nectriaceae	Ilyonectria
c3742e5daadbf3daec64bf91d6b5dc57	0	0	0	0	0	0	0	0	0	0	0	0	0	0	0	0	0	15	0	0	0	0	0	0	0	0	0	0	146	58	23	15	0	0	20	31	Animal Pathogen-Fungal Parasite-Undefined Saprotroph	Ascomycota	Eurotiomycetes	Chaetothyriales	Herpotrichiellaceae	Unassigned
c3d70dd0007f6c0bbfedcf231eafb544	0	0	0	0	0	0	0	0	0	0	0	0	0	0	0	0	0	36	0	0	0	0	0	0	0	0	0	0	0	0	0	0	0	0	0	0	Animal Pathogen-Endophyte-Fungal Parasite	Ascomycota	Sordariomycetes	Hypocreales	Nectriaceae	Dactylonectria
c3d9bbc077847a1ca674259851b9b411	0	0	0	37	0	0	0	0	0	0	0	0	0	0	0	0	0	0	0	0	0	0	0	0	0	0	0	0	0	0	0	0	0	0	0	0	Animal Pathogen-Endophyte-Fungal Parasite	Ascomycota	Sordariomycetes	Hypocreales	Nectriaceae	Dactylonectria
c3ecebe6befa6ce69ad0c5bdebceda95	0	0	0	0	9	0	0	0	0	0	0	0	0	0	0	0	0	0	0	0	0	0	0	0	0	0	0	0	0	0	0	0	0	0	0	0	Animal Pathogen-Endophyte-Fungal Parasite	Ascomycota	Sordariomycetes	Hypocreales	Nectriaceae	Gliocladiopsis
c466746bc7aa4d8f0c7238400e789e99	0	0	0	0	0	0	0	0	0	0	0	0	0	0	0	0	0	0	0	0	0	0	0	0	0	0	0	0	0	0	0	0	0	3	0	0	Wood Saprotroph	Ascomycota	Orbiliomycetes	Orbiliales	Orbiliaceae	Dactylaria
c46da7c61825fd07d4ff549dc9fd1e14	0	0	0	0	0	0	0	0	0	0	0	0	0	0	0	0	0	0	0	0	0	12	0	9	0	0	8	0	0	0	0	0	0	0	0	0	Animal Pathogen-Fungal Parasite-Undefined Saprotroph	Ascomycota	Eurotiomycetes	Chaetothyriales	Herpotrichiellaceae	Exophiala
c4752a827d97b0043e4f9f92351ccf4f	0	0	0	0	0	0	0	0	0	0	0	0	0	0	0	0	0	0	0	0	0	0	0	0	0	0	0	0	0	0	0	6	0	28	0	0	Animal Pathogen-Endophyte-Fungal Parasite	Ascomycota	Sordariomycetes	Hypocreales	Nectriaceae	Calonectria
c475a90e1f07d246f1919ddd86e25f62	0	0	0	0	0	0	0	0	0	0	0	0	0	0	0	0	0	15	0	0	0	27	128	19	44	60	50	0	0	0	0	0	6	10	0	0	Endophyte-Epiphyte-Fungal Parasite-Insect Parasite	Ascomycota	Sordariomycetes	Hypocreales	Clavicipitaceae	Metapochonia
c49123dae7664ff4fa50db5ddb4ec87a	0	0	0	0	0	0	0	0	0	0	0	8	0	0	0	0	0	0	0	0	0	0	0	0	0	0	0	0	0	0	0	0	0	0	0	0	Animal Pathogen-Endophyte-Fungal Parasite	Ascomycota	Sordariomycetes	Hypocreales	Nectriaceae	Macroconia
c4df659308c9174d44b6c97adff8f8fa	0	0	0	0	0	0	0	0	0	0	0	0	0	0	0	0	0	0	8	0	0	0	0	0	0	0	0	0	0	0	0	0	0	0	0	0	Animal Pathogen-Endophyte-Fungal Parasite	Ascomycota	Sordariomycetes	Hypocreales	Nectriaceae	Atractium
c4e7a80a253c1bf4c51238ff956888c6	0	0	0	0	0	0	0	0	0	0	0	0	0	0	0	0	0	0	35	0	0	0	0	0	0	0	0	0	0	0	0	0	0	0	0	0	Animal Pathogen-Endophyte-Fungal Parasite	Ascomycota	Sordariomycetes	Hypocreales	Nectriaceae	Ilyonectria
c50215fb09cf98f50cc5f5d3236f7e6c	0	0	0	0	0	0	0	0	0	0	0	0	0	0	0	0	0	0	0	0	0	0	0	1	0	0	0	0	0	0	0	0	0	0	0	0	Animal Pathogen-Fungal Parasite-Undefined Saprotroph	Ascomycota	Eurotiomycetes	Chaetothyriales	Herpotrichiellaceae	Unassigned
c5270b559cac9f33c7d849878bd884bc	0	0	0	0	0	0	0	0	0	0	0	0	0	0	0	0	0	0	0	0	0	0	0	0	0	0	0	129	0	0	0	0	0	0	0	0	Animal Pathogen-Endophyte-Fungal Parasite	Ascomycota	Sordariomycetes	Hypocreales	Nectriaceae	Ilyonectria
c53d59a9c3716668f93f7cc1fa4a52af	0	0	0	0	0	0	0	0	0	0	0	0	0	0	0	0	0	0	0	0	0	0	0	0	444	0	0	0	0	0	0	0	0	0	0	0	Animal Pathogen-Endophyte-Fungal Parasite	Ascomycota	Sordariomycetes	Hypocreales	Nectriaceae	Ilyonectria
c577827bf939f84392dfe7dd940cd7dc	0	0	0	0	0	0	0	0	0	0	0	32	0	0	0	0	0	0	0	0	0	0	0	0	0	0	0	0	0	0	0	0	0	0	0	0	Endophyte-Plant Pathogen	Ascomycota	Sordariomycetes	Glomerellales	Plectosphaerellaceae	Plectosphaerella
c5a23b53679619f16151041de3e3533d	0	0	0	0	0	0	0	0	0	0	0	0	0	0	0	0	0	0	0	0	0	0	0	0	0	0	0	0	33	0	0	0	0	0	0	0	Animal Pathogen-Endophyte-Fungal Parasite	Ascomycota	Sordariomycetes	Hypocreales	Nectriaceae	Ilyonectria
c5b71559a4c7dae519d269c4c18472b5	0	0	0	0	0	0	0	0	0	0	0	0	0	0	0	0	0	0	0	0	0	0	0	69	0	0	40	0	0	0	0	0	0	0	0	0	Wood Saprotroph	Ascomycota	Dothideomycetes	Pleosporales	Melanommataceae	Unassigned
c5c051660799e9cb39d08522f11c294e	0	0	0	0	0	0	0	0	0	0	0	0	0	0	0	0	0	0	0	0	16	0	0	0	0	0	0	0	0	0	0	0	0	0	0	0	Endophyte-Epiphyte-Fungal Parasite-Insect Parasite	Ascomycota	Sordariomycetes	Hypocreales	Clavicipitaceae	Unassigned
c5d694f830615aa9a1a9a0b80800bd5e	0	0	0	0	0	0	0	0	0	0	0	0	0	0	0	0	0	0	0	0	0	0	0	0	0	0	0	0	9	0	0	0	0	0	0	0	Animal Pathogen-Endophyte-Fungal Parasite	Ascomycota	Sordariomycetes	Hypocreales	Nectriaceae	Ilyonectria
c630c96eac35210d12844f3ff6deb77c	0	0	0	0	0	0	0	0	0	0	0	0	0	0	0	0	0	0	0	15	0	31	0	0	64	0	0	0	0	0	0	0	23	0	0	0	Animal Pathogen-Endophyte-Epiphyte	Ascomycota	Sordariomycetes	Hypocreales	Hypocreaceae	Trichoderma
c6522405b71ddbe9ecfcac4a03617bcb	0	0	0	253	18	55	0	0	0	0	0	0	0	0	0	0	0	0	0	0	0	0	0	0	0	0	0	0	0	0	0	4	0	0	0	0	Endophyte-Plant Pathogen	Ascomycota	Sordariomycetes	Glomerellales	Glomerellaceae	Colletotrichum
c6792775615af38815ae65df09593925	0	0	0	0	0	0	0	0	0	66	0	0	0	0	0	0	0	0	0	0	0	0	0	0	0	0	0	0	0	0	0	0	0	0	0	0	Animal Pathogen-Endophyte-Fungal Parasite	Ascomycota	Sordariomycetes	Hypocreales	Nectriaceae	Gibberella
c69d490a5f729e2c38ee7266924ea84c	0	0	0	0	0	0	0	0	0	0	0	0	0	0	0	0	0	0	0	0	0	0	11	0	0	0	0	0	0	0	0	0	0	4	0	0	Wood Saprotroph	Ascomycota	Sordariomycetes	Myrmecridiales	Myrmecridiales_fam_Incertae_sedis	Atractospora
c6a35f03c29b4009063774b60bb28572	0	0	0	0	0	0	0	0	0	0	0	0	0	0	0	0	0	0	0	0	0	0	0	0	0	0	0	0	11	0	0	0	0	0	0	0	Animal Pathogen	Ascomycota	Sordariomycetes	Hypocreales	Ophiocordycipitaceae	Haptocillium
c6b90a9610a072c3273f71d00e9f14e6	0	7	0	0	0	0	0	0	0	0	0	0	0	0	0	0	0	0	0	0	0	0	0	0	0	0	0	0	0	0	0	0	0	0	0	0	Undefined Saprotroph	Ascomycota	Sordariomycetes	Sordariales	Sordariales_fam_Incertae_sedis	Conlarium
c6e8bc1c6e51803ec77d267233d00d12	0	0	0	0	0	0	0	0	0	0	0	0	0	0	0	0	0	0	0	0	0	0	0	0	0	0	0	0	0	33	0	0	0	0	0	0	Animal Pathogen-Endophyte-Fungal Parasite	Ascomycota	Sordariomycetes	Hypocreales	Nectriaceae	Dactylonectria
c6feb312ced660d21bb7a82995db58f2	0	0	0	0	0	0	0	0	0	0	0	0	0	0	0	0	0	0	45	0	0	0	0	0	0	0	0	0	0	0	0	0	0	0	0	0	Endophyte-Epiphyte-Fungal Parasite-Insect Parasite	Ascomycota	Sordariomycetes	Hypocreales	Clavicipitaceae	Metarhizium
c70d300e3597e25091b07af2a76e26ab	0	0	0	0	0	0	0	0	0	0	0	0	0	0	0	0	0	0	0	0	0	0	0	0	0	0	0	0	0	0	0	35	0	0	0	0	Undefined Saprotroph	Ascomycota	Leotiomycetes	Helotiales	Helotiales_fam_Incertae_sedis	Leohumicola
c713bfb8f1f72ddfe2dae36c7386b9f1	0	0	0	0	0	0	0	0	0	0	0	0	71	0	0	0	0	0	0	0	0	0	0	0	0	0	0	0	0	0	0	0	0	0	0	0	Animal Pathogen-Endophyte-Fungal Parasite	Ascomycota	Sordariomycetes	Hypocreales	Nectriaceae	Rectifusarium
c733aedcb8a967caab657d0393edefb8	0	0	0	0	0	0	0	0	0	0	0	0	0	0	0	0	0	0	0	0	0	0	0	0	0	0	0	0	0	0	0	0	0	0	3	0	Animal Pathogen-Endophyte-Fungal Parasite	Ascomycota	Sordariomycetes	Hypocreales	Nectriaceae	Fusicolla
c74a92d575c915f5eda965de73370d41	0	0	0	0	0	0	0	0	0	0	0	0	0	0	0	0	0	0	0	0	0	0	0	0	0	0	0	0	0	0	11	0	0	0	0	0	Animal Pathogen-Endophyte-Fungal Parasite	Ascomycota	Sordariomycetes	Hypocreales	Nectriaceae	Ilyonectria
c753a78f8445d50c9d8ebcf5cd1abc28	0	0	0	0	0	0	0	0	0	0	0	0	0	0	0	0	0	0	0	0	0	0	0	0	0	0	0	1	0	0	0	0	0	0	0	0	Plant Pathogen-Undefined Saprotroph	Ascomycota	Dothideomycetes	Capnodiales	Mycosphaerellaceae	Mycosphaerella
c794e81851784b3ab0567e0ba0b639f3	0	0	0	0	0	0	0	0	0	0	0	0	0	0	0	0	0	0	0	0	0	0	0	6	0	0	0	0	0	0	0	0	0	0	20	0	Animal Pathogen-Fungal Parasite-Undefined Saprotroph	Ascomycota	Eurotiomycetes	Chaetothyriales	Herpotrichiellaceae	Cladophialophora
c7c0e7acbcf49e5771272fac4b60d847	85	113	28	81	103	44	31	15	34	45	3793	649	49	96	0	4	330	0	0	0	0	0	0	0	0	0	0	0	0	0	0	0	0	0	0	0	Undefined Saprotroph	Ascomycota	Sordariomycetes	Sordariales	Lasiosphaeriaceae	Apodus
c8057448d092ce609cee59dc64dc1488	0	0	0	0	8	0	0	0	0	0	0	0	0	0	0	0	0	0	0	0	0	0	0	0	0	0	0	0	0	0	0	0	0	0	0	0	Undefined Saprotroph	Ascomycota	Dothideomycetes	Acrospermales	Acrospermales_fam_Incertae_sedis	Leptodiscella
c80db66826fb3c1e265a716944b31ec7	0	0	0	0	0	0	0	0	0	0	0	0	207	0	0	0	0	0	0	0	0	0	0	0	0	0	0	0	0	0	0	0	0	0	0	0	Endophyte-Epiphyte-Fungal Parasite-Insect Parasite	Ascomycota	Sordariomycetes	Hypocreales	Clavicipitaceae	Metarhizium
c8506f51ed88a6f08ec83f78bf6083ef	0	0	0	0	0	0	0	0	0	0	0	0	17	0	0	0	0	0	0	0	0	0	0	0	0	0	0	0	0	0	0	0	0	0	0	0	Undefined Saprotroph	Ascomycota	Sordariomycetes	Sordariales	Lasiosphaeriaceae	Cercophora
c86ae48f2aae02ef4078af1f9e3db95f	0	0	0	24	4	0	0	0	0	0	0	0	0	0	0	0	0	0	0	0	0	0	0	0	0	0	0	0	0	0	0	0	0	0	0	0	Animal Pathogen-Endophyte-Fungal Parasite	Ascomycota	Sordariomycetes	Hypocreales	Nectriaceae	Fusarium
c8b5a13b88f80fff6c32d10075c82611	0	0	0	0	0	0	0	0	0	0	0	0	0	47	503	0	0	0	0	0	0	0	0	0	0	0	0	0	0	0	0	0	0	0	0	0	Animal Pathogen-Endophyte-Fungal Parasite	Ascomycota	Sordariomycetes	Hypocreales	Nectriaceae	Cylindrocladium
c950d9455871e047824546524758d5e0	0	0	0	0	13	0	0	0	0	0	10	0	0	0	0	0	33	0	0	0	0	0	0	0	0	0	0	0	0	0	0	0	0	0	0	0	Endophyte-Epiphyte-Fungal Parasite-Insect Parasite	Ascomycota	Sordariomycetes	Hypocreales	Clavicipitaceae	Paecilomyces
c960bfbb395bb21c92d6d1883ee1a20e	0	0	0	0	0	0	0	0	0	0	0	0	0	0	0	0	0	0	0	0	0	277	0	0	0	0	0	0	0	0	0	0	0	0	0	0	Animal Pathogen-Endophyte-Fungal Parasite	Ascomycota	Sordariomycetes	Hypocreales	Nectriaceae	Ilyonectria
c967afa3ba0fff0afe4fb13837f0b672	0	0	0	0	0	0	0	0	0	0	0	0	0	0	0	0	0	0	0	0	0	0	0	14	0	0	0	0	0	0	0	0	0	0	0	0	Animal Pathogen-Endophyte-Fungal Parasite	Ascomycota	Sordariomycetes	Hypocreales	Nectriaceae	Ilyonectria
c99997f5e041d972436862fb1f2af928	0	0	0	0	0	0	0	0	0	0	0	0	0	0	0	0	0	0	0	0	0	0	0	0	0	0	0	0	0	0	0	0	0	0	0	82	Wood Saprotroph	Ascomycota	Sordariomycetes	Hypocreales	Hypocreales_fam_Incertae_sedis	Acremonium
c9ad8d3dff5c102c2ecac6ac6a67dd41	0	0	0	0	0	0	0	0	0	0	0	0	0	0	0	0	0	0	0	0	0	0	0	0	21	0	0	0	0	0	0	0	0	0	0	0	Endophyte-Plant Pathogen	Ascomycota	Sordariomycetes	Glomerellales	Plectosphaerellaceae	Plectosphaerella
ca7bf691125c022e142f6345eb3dd3a6	0	0	0	10	0	0	0	0	0	0	0	0	0	0	0	0	9	0	0	0	0	0	0	0	0	0	0	0	0	0	0	0	0	0	0	0	Undefined Saprotroph	Ascomycota	Sordariomycetes	Hypocreales	Hypocreaceae	Monocillium
ca9e8432feb5159dc22844c38d783696	0	0	0	0	0	0	0	0	0	0	0	0	0	0	0	0	0	0	0	0	0	0	0	0	0	0	0	0	0	0	0	0	6	0	0	0	Wood Saprotroph	Ascomycota	Sordariomycetes	Myrmecridiales	Myrmecridiales_fam_Incertae_sedis	Atractospora
cad488ce225397f720a9dae16dec4418	0	0	0	0	0	0	0	0	0	0	0	0	0	0	0	0	0	0	0	0	0	0	0	203	0	0	0	0	0	0	0	0	0	0	0	0	Animal Pathogen-Endophyte-Fungal Parasite	Ascomycota	Sordariomycetes	Hypocreales	Nectriaceae	Dactylonectria
caf2be72cde55fb470f1823e3a3ba951	0	0	0	0	0	0	0	0	0	0	0	0	0	0	0	0	0	0	0	0	0	0	0	0	0	0	0	0	0	0	0	0	0	0	0	49	Animal Pathogen-Fungal Parasite-Undefined Saprotroph	Ascomycota	Eurotiomycetes	Chaetothyriales	Herpotrichiellaceae	Cladophialophora
cb05a0a22bd392631f6e72d46cc260e0	0	0	0	0	0	0	0	0	0	0	0	0	0	0	0	0	0	0	0	0	0	0	0	0	0	9	0	0	0	0	0	0	0	0	0	0	Undefined Saprotroph	Ascomycota	Sordariomycetes	Sordariales	Lasiosphaeriaceae	Unassigned
cb08baa45025196b699760f002bbeafb	0	0	0	0	0	22	0	0	0	0	0	0	0	0	0	0	0	0	0	0	0	0	0	0	0	0	0	0	0	0	0	0	0	0	0	0	Animal Pathogen-Fungal Parasite-Undefined Saprotroph	Ascomycota	Eurotiomycetes	Chaetothyriales	Herpotrichiellaceae	Exophiala
cb4cdbcaf1b5705af19dc1df4dacef6d	0	0	0	0	0	0	0	0	0	0	0	0	0	0	0	0	0	0	0	0	0	0	0	204	0	0	0	0	0	0	0	0	0	0	0	0	Plant Pathogen-Wood Saprotroph	Ascomycota	Dothideomycetes	Pleosporales	Cucurbitariaceae	Pyrenochaetopsis
cb6acd2258f9fc75e930b62d89ff7091	0	0	0	0	13	0	0	0	0	0	0	0	0	0	0	0	0	0	0	0	0	0	0	0	0	0	0	0	0	0	0	0	0	0	0	0	Wood Saprotroph	Ascomycota	Dothideomycetes	Pleosporales	Melanommataceae	Farlowiella
cb83f7588f0c49db32026531ed9c1690	0	0	0	0	0	0	0	0	0	0	0	0	0	0	0	0	0	0	0	0	0	0	0	16	0	0	0	0	0	0	0	0	0	0	0	0	Undefined Saprotroph	Ascomycota	Dothideomycetes	Acrospermales	Acrospermales_fam_Incertae_sedis	Leptodiscella
cb920957516d0cc5a88d9966ea0b0b6a	0	0	0	0	0	0	0	0	0	0	0	0	0	0	0	0	0	0	0	0	0	0	0	0	34	0	0	0	0	0	0	0	0	0	0	0	Wood Saprotroph	Ascomycota	Dothideomycetes	Pleosporales	Melanommataceae	Farlowiella
cba94b75b4dcdb582e7df8882b2fdadc	0	0	0	0	0	0	30	0	0	0	0	0	0	0	0	0	0	0	0	0	0	0	0	0	0	0	0	0	0	0	0	0	0	0	0	0	Animal Pathogen-Endophyte-Fungal Parasite	Ascomycota	Sordariomycetes	Hypocreales	Nectriaceae	Fusarium
cbdedf2d3a2f6ea164e59ba8fe729ffc	0	13	0	0	9	0	0	0	0	0	0	0	0	0	0	0	74	0	0	0	0	0	0	0	0	0	0	0	0	0	0	0	0	0	0	0	Animal Pathogen-Endophyte-Fungal Parasite	Ascomycota	Sordariomycetes	Hypocreales	Nectriaceae	Paracremonium
cbe71b227d93881e9e84033dd2d192c8	0	0	0	0	0	0	0	0	0	0	0	0	40	0	0	0	0	0	0	0	0	0	0	0	0	0	0	0	0	0	0	0	0	0	0	0	Animal Pathogen-Endophyte-Fungal Parasite	Ascomycota	Sordariomycetes	Hypocreales	Nectriaceae	Stephanonectria
cc904f6255bc2c6989ef25b3c7ac3c24	0	0	0	0	0	0	0	0	0	0	0	0	0	0	0	0	0	0	0	0	0	0	0	0	0	0	0	0	34	0	0	0	0	0	0	0	Plant Pathogen-Wood Saprotroph	Ascomycota	Dothideomycetes	Pleosporales	Cucurbitariaceae	Pyrenochaetopsis
cca72e3b4e6fcdd45e678402e24f3bbe	0	20	0	10	3	0	0	0	0	0	23	15	0	18	5	3	8	0	0	0	0	0	0	0	0	0	0	0	0	0	0	0	0	0	0	0	Animal Pathogen-Fungal Parasite-Undefined Saprotroph	Ascomycota	Eurotiomycetes	Chaetothyriales	Herpotrichiellaceae	Cladophialophora
ccbe474eb271c6ba73e1544e37f9eb53	0	44	0	0	0	0	0	0	0	0	0	0	0	0	0	0	0	0	0	0	0	0	0	0	0	0	0	0	0	0	0	0	0	0	0	0	Animal Pathogen-Endophyte-Fungal Parasite	Ascomycota	Sordariomycetes	Hypocreales	Nectriaceae	Fusarium
cd13b337007510c14371966d92187efe	0	0	0	0	0	0	0	0	0	0	0	0	0	0	0	0	0	0	0	0	0	17	3	0	0	0	0	0	0	0	0	0	0	0	0	0	Animal Pathogen-Fungal Parasite-Undefined Saprotroph	Ascomycota	Eurotiomycetes	Chaetothyriales	Herpotrichiellaceae	Unassigned
cd801c0cbbef21910bb5b244e84e4ca3	0	0	0	147	0	0	0	0	0	0	0	0	0	0	0	0	0	0	0	0	0	0	0	0	0	0	0	0	0	0	0	0	0	0	0	0	Undefined Saprotroph	Ascomycota	Sordariomycetes	Sordariales	Lasiosphaeriaceae	Cercophora
cdd49445fd0096f3d814e5d4e8156859	0	0	0	0	0	0	0	0	0	25	0	0	0	0	0	0	0	0	0	0	0	0	0	0	0	0	0	0	0	0	0	0	0	0	0	0	Animal Pathogen-Endophyte-Epiphyte	Ascomycota	Sordariomycetes	Hypocreales	Hypocreaceae	Trichoderma
cdd58b521d8b42582f56862328af0740	0	0	0	0	63	0	0	0	0	0	0	0	0	0	0	0	0	0	0	0	0	0	0	0	0	0	0	0	0	0	0	0	0	0	0	0	Animal Pathogen-Endophyte-Fungal Parasite	Ascomycota	Sordariomycetes	Hypocreales	Nectriaceae	Ilyonectria
ce28886cd035fbdcacc377ca936e7659	0	0	0	26	3	0	0	0	0	9	2	0	0	0	0	0	5	0	0	0	0	0	0	0	0	0	0	0	0	0	0	0	0	0	0	0	Undefined Saprotroph	Ascomycota	Dothideomycetes	Venturiales	Sympoventuriaceae	Ochroconis
ce3b372fad434e636883612263834ee4	0	0	0	0	0	0	0	0	0	0	0	0	0	0	0	0	0	0	0	0	0	0	0	0	0	0	0	0	0	0	0	17	0	0	0	0	Animal Pathogen-Endophyte-Fungal Parasite	Ascomycota	Sordariomycetes	Hypocreales	Nectriaceae	Mariannaea
ce78ea01a5330450670bba6b403cb318	16	0	0	3	8	24	4	0	0	2	0	0	0	0	0	0	0	0	0	0	0	0	4	0	0	0	0	0	0	0	0	0	0	0	0	0	Animal Pathogen	Ascomycota	Saccharomycetes	Saccharomycetales	Debaryomycetaceae	Meyerozyma
ced66e9b651b54acb3c70b33d15d75a6	0	0	0	0	0	0	0	0	0	0	18	0	12	0	0	0	0	0	0	0	0	0	0	0	0	0	0	0	0	0	0	0	0	0	0	0	Animal Pathogen-Endophyte-Fungal Parasite	Ascomycota	Sordariomycetes	Hypocreales	Nectriaceae	Paracremonium
cf46da60cf951b34a7ae0105845d840f	0	0	0	0	0	0	0	0	0	0	0	0	0	0	0	0	0	0	0	0	0	0	0	0	0	0	0	0	0	0	0	0	0	0	4	0	Wood Saprotroph	Ascomycota	Dothideomycetes	Pleosporales	Thyridariaceae	Roussoella
cf4e75e7006692a0ad4723f6acd85180	0	0	0	0	0	0	0	0	0	0	0	0	0	0	0	0	0	0	0	0	0	0	0	0	0	0	0	0	0	1	0	0	0	0	0	0	Animal Pathogen-Fungal Parasite-Undefined Saprotroph	Ascomycota	Eurotiomycetes	Chaetothyriales	Herpotrichiellaceae	Exophiala
cf58c37d738958668914b268ded3b965	0	0	0	0	0	0	0	0	0	0	0	0	0	0	0	0	0	53	0	0	0	0	0	0	0	0	0	0	557	0	0	0	0	0	0	0	Undefined Saprotroph	Ascomycota	Leotiomycetes	Helotiales	Helotiales_fam_Incertae_sedis	Leohumicola
cf5da351ba8c36e130a491c4c2efd69c	0	79	11	183	0	0	0	0	0	0	0	0	0	0	0	0	0	0	0	0	0	0	0	0	28	0	0	0	0	0	0	0	0	0	0	31	Animal Pathogen-Endophyte-Fungal Parasite	Ascomycota	Sordariomycetes	Hypocreales	Nectriaceae	Unassigned
cf926c1995dd8261aac25697e4c5dd51	0	0	0	0	0	0	0	0	0	0	0	0	0	0	0	0	0	0	0	0	4	0	0	0	0	0	0	0	0	0	0	0	0	0	0	0	Undefined Saprotroph	Ascomycota	Leotiomycetes	Helotiales	Leotiaceae	Alatospora
cfb42517af6e8ee1f517469d5fecbb5b	0	0	0	0	0	0	0	0	0	0	0	0	0	0	0	0	0	0	0	0	9	10	0	0	0	0	13	0	0	0	0	0	0	0	0	0	Wood Saprotroph	Ascomycota	Sordariomycetes	Hypocreales	Hypocreales_fam_Incertae_sedis	Acremonium
cfbbababd523264545a2b7b5c2285454	0	0	0	0	0	0	0	0	0	0	0	0	0	0	0	0	0	0	0	0	0	0	0	0	0	0	0	0	0	0	0	0	0	93	0	0	Animal Pathogen-Endophyte-Fungal Parasite	Ascomycota	Sordariomycetes	Hypocreales	Nectriaceae	Ilyonectria
cfe2a5c5128f827421ed00d03c33d857	0	0	0	0	0	0	0	0	0	0	0	45	0	0	10	0	0	0	0	0	0	0	0	0	0	0	3	0	0	0	0	0	0	0	0	0	Animal Pathogen-Endophyte-Fungal Parasite	Ascomycota	Sordariomycetes	Hypocreales	Nectriaceae	Fusarium
d00018c4a97eda5681800b7461791266	0	0	0	0	0	0	0	0	0	0	0	0	0	0	0	0	0	0	0	0	0	0	0	0	0	0	0	0	30	0	0	0	0	0	0	0	Animal Pathogen-Endophyte-Epiphyte	Ascomycota	Sordariomycetes	Hypocreales	Hypocreaceae	Trichoderma
d00bc652ad8e2a5493e1dbbd18d44505	0	0	0	0	0	0	0	0	0	0	0	0	0	0	0	0	0	0	0	0	17	0	0	0	0	0	0	0	0	0	0	0	0	0	0	0	Animal Pathogen	Ascomycota	Sordariomycetes	Hypocreales	Cordycipitaceae	Beauveria
d033d065c9e232ee6690e32ab473e05e	9	0	0	0	0	0	6	0	0	0	0	0	0	0	0	0	0	0	0	0	0	0	0	0	0	0	0	0	0	0	0	0	0	0	0	0	Plant Pathogen-Wood Saprotroph	Ascomycota	Dothideomycetes	Pleosporales	Cucurbitariaceae	Pyrenochaeta
d053e2e3bf5a41ff591b915ec410acb4	0	0	0	0	0	0	0	0	0	0	0	0	0	0	5	0	0	0	0	0	0	0	0	0	0	0	0	0	0	0	0	0	0	0	0	0	Undefined Saprotroph	Ascomycota	Dothideomycetes	Pleosporales	Morosphaeriaceae	Acrocalymma
d0aa8b4c699db9f2206fd94f1355a74c	0	0	0	0	0	0	0	0	0	0	0	0	0	0	0	0	0	0	0	0	11	8	0	0	0	0	0	0	0	0	0	0	0	0	0	0	Undefined Saprotroph	Ascomycota	Leotiomycetes	Helotiales	Helotiales_fam_Incertae_sedis	Leohumicola
d0b60023c87a19975947e2f400b353ab	0	0	0	0	0	0	0	0	0	0	0	0	0	347	0	0	0	0	0	0	0	0	0	0	0	0	0	0	0	0	0	0	0	0	0	0	Animal Pathogen-Endophyte-Fungal Parasite	Ascomycota	Sordariomycetes	Hypocreales	Nectriaceae	Dactylonectria
d0b9c16f47b43b26d637e5f02da5bd14	0	0	0	0	0	0	0	0	0	0	0	0	0	0	0	0	0	0	0	0	0	0	0	0	75	0	0	0	0	0	0	0	0	0	0	0	Endophyte-Plant Pathogen	Ascomycota	Sordariomycetes	Glomerellales	Plectosphaerellaceae	Plectosphaerella
d0e9cbc361d7d0e1bfa03dc2d83f27cd	0	0	0	0	0	0	0	0	0	0	0	2	0	0	0	0	0	0	0	0	0	0	0	0	0	0	0	0	0	0	0	0	0	0	0	0	Undefined Saprotroph	Ascomycota	Dothideomycetes	Pleosporales	Dictyosporiaceae	Unassigned
d127d82a586e0e2d601f2b5cf7311aa5	0	0	0	27	20	0	0	0	0	0	19	5	8	0	0	0	0	0	0	0	0	0	0	0	0	0	0	0	0	0	0	0	0	0	0	0	Wood Saprotroph	Ascomycota	Orbiliomycetes	Orbiliales	Orbiliaceae	Dactylaria
d12b1827c685a0dcc072bc9ae3955b60	0	0	15	0	0	0	0	0	0	0	0	0	0	0	0	0	0	0	0	0	0	0	0	0	0	0	0	0	0	0	0	0	0	0	0	0	Endophyte-Plant Pathogen	Ascomycota	Sordariomycetes	Glomerellales	Glomerellaceae	Colletotrichum
d13aa34b32cd9ffc842a5f2f876a2ece	0	0	0	0	0	0	0	0	0	0	0	0	0	0	0	0	0	0	5	0	0	0	0	0	0	0	0	0	0	18	0	0	0	0	0	0	Animal Pathogen-Fungal Parasite-Undefined Saprotroph	Ascomycota	Eurotiomycetes	Chaetothyriales	Herpotrichiellaceae	Unassigned
d144681cac033bfb2561d19885e5d387	0	0	0	0	0	0	0	0	0	0	0	0	0	0	0	0	0	0	0	0	0	26	0	0	0	0	0	0	0	0	0	0	0	0	0	0	Endophyte-Plant Pathogen	Ascomycota	Sordariomycetes	Glomerellales	Plectosphaerellaceae	Plectosphaerella
d148d5e588362f7a09726f9ddc5f32f8	0	0	0	0	0	0	0	0	0	0	0	0	14	0	0	0	0	0	0	0	0	0	0	0	0	0	0	0	0	0	0	0	0	0	0	0	Undefined Saprotroph	Ascomycota	Sordariomycetes	Sordariales	Lasiosphaeriaceae	Apodus
d1506b27b06f6b29bcaef1d36935ebd1	0	0	0	0	0	0	0	0	0	0	0	0	0	0	0	0	0	23	24	17	14	17	18	18	29	18	19	1372	0	0	8	8	0	7	0	103	Animal Pathogen-Fungal Parasite-Undefined Saprotroph	Ascomycota	Eurotiomycetes	Chaetothyriales	Herpotrichiellaceae	Unassigned
d1654b8446f97a3a740667eb2157ee1f	0	0	0	0	0	0	0	0	0	0	0	0	0	0	0	0	0	0	0	0	0	0	0	0	0	0	0	0	0	0	0	0	0	0	0	2	Undefined Saprotroph	Ascomycota	Saccharomycetes	Saccharomycetales	Debaryomycetaceae	Debaryomyces
d1662c65c3a1d74bf15171e36301adaf	0	0	0	0	0	0	0	0	0	0	0	0	0	0	0	0	0	0	0	0	0	0	0	0	0	141	0	0	0	0	0	0	0	0	0	0	Animal Pathogen-Endophyte-Fungal Parasite	Ascomycota	Sordariomycetes	Hypocreales	Nectriaceae	Ilyonectria
d169230c6b3212383ba1f6b694f536c7	0	0	0	0	0	0	0	0	0	0	0	0	0	0	0	0	0	0	0	0	0	0	0	0	0	0	19	0	0	0	0	0	0	0	0	0	Endophyte-Plant Pathogen	Ascomycota	Sordariomycetes	Glomerellales	Plectosphaerellaceae	Plectosphaerella
d1fe6d43c07a21e49c9b3e002be652c3	0	0	0	0	0	0	0	0	0	0	0	0	0	0	0	0	0	0	0	0	0	0	0	0	0	0	0	0	0	0	0	19	0	0	0	0	Animal Pathogen-Endophyte-Fungal Parasite	Ascomycota	Sordariomycetes	Hypocreales	Nectriaceae	Penicillifer
d20c4a574e27c7d020ca3c238a770e93	0	0	0	0	0	0	0	0	0	0	0	0	0	0	0	0	0	0	0	0	0	0	0	0	173	0	0	0	0	0	0	0	0	0	0	0	Animal Pathogen-Endophyte-Fungal Parasite	Ascomycota	Sordariomycetes	Hypocreales	Nectriaceae	Dactylonectria
d2105304046152d0ed1334dd08a3326d	0	0	0	0	0	0	0	0	0	0	0	0	0	0	0	0	0	0	0	0	0	0	0	0	0	0	4	0	0	0	0	0	0	0	0	0	Wood Saprotroph	Ascomycota	Orbiliomycetes	Orbiliales	Orbiliaceae	Unassigned
d258986365ba0b5c1b985c54e7443c50	0	0	0	0	0	0	0	3	0	0	0	0	0	0	0	0	0	0	0	0	0	0	0	0	0	0	0	0	0	0	0	0	0	0	0	0	Plant Pathogen-Undefined Saprotroph	Ascomycota	Dothideomycetes	Capnodiales	Mycosphaerellaceae	Septoria
d27b87c9080522bc4e4af708f2a39e40	0	0	0	0	0	0	0	0	9	0	0	0	0	0	0	0	0	0	0	0	0	0	0	0	0	0	0	0	0	0	0	0	0	0	0	0	Undefined Saprotroph	Ascomycota	Dothideomycetes	Pleosporales	Morosphaeriaceae	Acrocalymma
d282d47804e21af1a0af837134982402	0	0	0	9	261	0	0	0	0	0	0	0	0	0	0	0	16	0	0	0	0	0	0	0	0	0	0	0	0	0	0	0	0	0	0	0	Animal Pathogen-Endophyte-Fungal Parasite	Ascomycota	Sordariomycetes	Hypocreales	Nectriaceae	Fusarium
d2c9597554c981e705425c0511535199	0	0	0	0	0	0	0	0	0	0	0	0	0	0	0	0	0	9	0	0	0	0	0	0	0	0	0	0	0	0	0	0	0	0	0	0	Undefined Saprotroph	Ascomycota	Sordariomycetes	Sordariales	Lasiosphaeriaceae	Unassigned
d2cb7d031fd53b0cc7aed5f30a4fa616	0	0	0	0	0	0	0	5	0	0	0	0	0	0	0	0	0	0	0	0	0	0	0	0	0	0	0	0	0	0	0	0	0	0	0	0	Wood Saprotroph	Ascomycota	Dothideomycetes	Pleosporales	Melanommataceae	Farlowiella
d2e088a293aa8de9d395d749a820ccb9	0	0	0	0	0	0	0	0	0	0	0	0	0	0	0	0	0	0	0	0	0	85	22	0	26	20	14	0	0	0	0	0	23	0	0	0	Animal Pathogen-Endophyte-Fungal Parasite	Ascomycota	Sordariomycetes	Hypocreales	Nectriaceae	Mariannaea
d3331594297266a4772a6ccf17f84efa	0	0	0	0	0	0	0	0	0	0	0	0	0	0	0	0	20	0	0	0	0	0	0	0	0	0	0	0	0	0	0	0	0	0	0	0	Animal Pathogen-Endophyte-Fungal Parasite	Ascomycota	Sordariomycetes	Hypocreales	Nectriaceae	Microcera
d3427bd5b45dc654394c63abceb53e3f	0	0	0	0	0	0	0	0	0	0	0	0	0	0	0	0	0	5	0	0	0	0	0	0	0	0	0	0	0	0	0	0	0	0	0	0	Undefined Saprotroph	Ascomycota	Sordariomycetes	Hypocreales	Niessliaceae	Niesslia
d36b3991e779c99c7cdd4a03d4484757	0	0	0	0	0	0	0	0	1	0	0	31	0	0	0	0	0	0	0	0	0	0	0	0	0	0	0	0	0	0	0	0	0	0	0	0	Undefined Saprotroph	Ascomycota	Sordariomycetes	Pleurotheciales	Pleurotheciaceae	Pleurotheciella
d387c5005672d07e0e292ced548a19de	0	0	0	0	0	0	0	0	0	0	0	0	0	0	0	0	0	0	0	0	0	0	0	0	50	0	0	0	0	0	0	0	0	0	0	0	Endophyte-Epiphyte-Fungal Parasite-Insect Parasite	Ascomycota	Sordariomycetes	Hypocreales	Clavicipitaceae	Metarhizium
d38ba1634b80b8b8b6dfa37235d74b81	0	0	0	0	0	0	0	0	0	65	0	0	0	0	0	0	0	0	0	0	0	0	0	0	0	0	0	0	0	0	0	0	0	0	0	0	Animal Pathogen-Endophyte-Fungal Parasite	Ascomycota	Sordariomycetes	Hypocreales	Nectriaceae	Dactylonectria
d3a0de96d57179045eb48d7126251a59	0	0	0	0	0	0	0	0	0	0	0	0	0	0	0	0	0	10	0	0	0	0	8	0	0	5	0	0	0	0	0	0	0	7	0	0	Undefined Saprotroph	Ascomycota	Sordariomycetes	Sordariales	Sordariales_fam_Incertae_sedis	Conlarium
d3a75a82c8c1514066516170b36a8d5d	0	0	0	0	0	0	0	0	0	0	0	6	0	0	0	0	0	0	0	0	0	0	0	0	0	0	0	0	0	0	0	0	0	0	0	0	Undefined Saprotroph	Ascomycota	Dothideomycetes	Pleosporales	Morosphaeriaceae	Acrocalymma
d3ab4e115b2b7839baf4836f720e6105	0	0	0	0	0	0	0	0	0	35	0	0	0	0	0	0	0	0	0	0	0	0	0	0	0	0	0	0	0	0	0	0	0	0	0	0	Undefined Saprotroph	Ascomycota	Sordariomycetes	Sordariales	Lasiosphaeriaceae	Cercophora
d40f26966b45b19a96ff3173ee12ef4a	0	0	0	0	0	0	0	0	0	2	0	0	0	0	0	0	0	0	0	0	0	0	0	0	0	0	0	0	0	0	0	0	0	0	0	0	Endophyte-Epiphyte-Fungal Parasite-Insect Parasite	Ascomycota	Sordariomycetes	Hypocreales	Clavicipitaceae	Claviceps
d42006ed3277aff1a1e3a7942b17b8fa	0	0	0	0	0	0	0	0	0	0	0	7	0	0	0	0	0	0	0	0	0	0	0	0	0	0	0	0	0	0	0	0	0	0	0	0	Wood Saprotroph	Ascomycota	Orbiliomycetes	Orbiliales	Orbiliaceae	Unassigned
d42a971d9d6bd978859cd04adb20961f	0	0	0	0	0	0	0	0	0	0	0	0	0	0	0	0	0	0	0	0	8	15	0	0	0	0	0	0	0	0	0	0	0	0	0	0	Endophyte-Epiphyte-Fungal Parasite-Insect Parasite	Ascomycota	Sordariomycetes	Hypocreales	Clavicipitaceae	Unassigned
d43d4c22d772d1105be880c6e0d566d5	44	19	5	207	16	6	3	2	5	134	60	119	173	14	0	18	37	0	0	0	0	0	0	0	35	0	0	0	0	0	0	0	0	0	0	28	Animal Pathogen	Ascomycota	Sordariomycetes	Hypocreales	Cordycipitaceae	Beauveria
d456643b91fc1e07f9420f36fcfbd27a	0	0	0	0	0	0	0	0	0	20	9	0	0	0	0	0	0	0	0	0	0	0	0	0	0	0	0	0	0	0	0	0	0	0	0	0	Animal Pathogen-Endophyte-Fungal Parasite	Ascomycota	Sordariomycetes	Hypocreales	Nectriaceae	Campylospora
d470dde60c522a2f8e7f9ec3b3f37cf3	0	0	0	0	0	0	0	0	0	0	0	0	0	0	0	0	0	0	0	0	0	0	5	0	24	0	0	0	0	0	0	0	0	0	0	0	Animal Pathogen	Ascomycota	Sordariomycetes	Xylariales	Xylariales_fam_Incertae_sedis	Phialemoniopsis
d4752d484639f4a9cc95e893f0ac1b8d	0	0	0	0	20	0	0	0	0	0	0	0	0	0	0	0	0	0	0	0	0	0	0	0	0	0	0	0	0	0	0	0	0	0	0	0	Endophyte-Epiphyte-Fungal Parasite-Insect Parasite	Ascomycota	Sordariomycetes	Hypocreales	Clavicipitaceae	Metarhizium
d48c7686e0e376ab274f6547b5345c3b	0	0	0	58	0	0	0	0	0	0	0	0	0	0	0	0	0	0	0	0	0	0	0	0	0	0	0	0	0	0	0	0	0	0	0	0	Animal Pathogen-Endophyte-Fungal Parasite	Ascomycota	Sordariomycetes	Hypocreales	Nectriaceae	Gliocladiopsis
d4a0aacc45813bd10bffd82951438913	0	0	0	0	0	0	0	0	0	0	0	0	18	0	0	0	0	0	0	0	0	0	0	0	0	0	0	0	0	0	0	0	0	0	0	0	Animal Pathogen-Endophyte-Epiphyte	Ascomycota	Sordariomycetes	Hypocreales	Hypocreaceae	Trichoderma
d4b11f121bda54eabf657ec6c0d6a63d	0	0	0	0	0	0	0	0	0	0	0	0	0	0	0	0	0	0	277	0	0	0	0	0	0	0	0	0	0	22	0	0	0	0	0	0	Wood Saprotroph	Ascomycota	Sordariomycetes	Hypocreales	Hypocreales_fam_Incertae_sedis	Acremonium
d4d0e07fd48a9f3f046bc24ca062f24b	0	0	0	0	0	0	0	0	0	0	0	0	0	0	0	0	0	7	0	0	0	0	0	0	0	0	0	0	0	0	0	0	0	0	0	0	Undefined Saprotroph	Ascomycota	Sordariomycetes	Sordariales	Lasiosphaeriaceae	Schizothecium
d52e339d697a623d21b745ab14df6d5f	0	0	0	0	0	0	0	0	0	0	0	0	0	0	0	0	0	0	0	0	0	0	0	0	2	0	0	0	0	0	0	0	0	0	0	0	Undefined Saprotroph	Ascomycota	Sordariomycetes	Sordariales	Sordariales_fam_Incertae_sedis	Conlarium
d58d33fe6471762d4a7f91b7db5c4a62	0	0	0	0	0	0	0	0	0	0	0	0	0	0	0	0	0	0	0	0	314	0	0	0	0	0	0	0	0	0	0	0	0	0	0	0	Animal Pathogen-Endophyte-Fungal Parasite	Ascomycota	Sordariomycetes	Hypocreales	Nectriaceae	Ilyonectria
d63aaacd2c794670d8a4db662d89fdf3	0	0	0	0	0	35	0	0	0	0	0	0	0	0	0	0	0	0	0	0	0	0	0	0	0	0	0	0	0	0	0	0	0	0	0	0	Undefined Saprotroph	Ascomycota	Dothideomycetes	Capnodiales	Capnodiaceae	Conidiocarpus
d64ad8a062efd4ef95811fedfb1368de	101	56	0	156	107	0	0	0	7	102	0	41	240	226	34	204	33	0	0	0	0	0	0	0	0	0	0	0	0	0	0	0	0	0	0	0	Animal Pathogen-Endophyte-Epiphyte	Ascomycota	Sordariomycetes	Hypocreales	Hypocreaceae	Trichoderma
d65b31051c2d71b54fd75c27a1cc2ce7	0	0	0	0	0	50	0	0	0	0	0	0	0	0	0	0	0	62	0	0	0	0	0	147	47	81	74	28	34	0	0	0	0	0	100	31	Animal Pathogen-Endophyte-Epiphyte	Ascomycota	Sordariomycetes	Hypocreales	Hypocreaceae	Trichoderma
d675375fdf623bb277872595a46ae686	11	3	7	13	0	0	0	0	0	37	53	54	39	10	19	0	54	14	24	25	24	18	13	30	22	64	16	0	7	84	13	12	12	22	58	10	Undefined Saprotroph	Ascomycota	Eurotiomycetes	Eurotiales	Trichocomaceae	Talaromyces
d6929ae4e4e2d3961e6ca15a4898e1c0	44	0	0	0	0	0	0	0	0	0	0	0	0	0	0	0	0	0	0	0	0	0	0	0	0	0	0	0	0	0	0	0	0	0	0	0	Animal Pathogen-Fungal Parasite-Undefined Saprotroph	Ascomycota	Eurotiomycetes	Chaetothyriales	Herpotrichiellaceae	Cladophialophora
d701b487c191efca8f800529219fdea0	0	0	0	0	0	0	0	0	0	0	0	0	0	0	0	0	0	0	0	0	0	0	0	0	0	0	0	0	0	0	0	0	11	0	0	0	Animal Pathogen-Endophyte-Fungal Parasite	Ascomycota	Sordariomycetes	Hypocreales	Nectriaceae	Ilyonectria
d717ce8f2d64ea6a73a2e90f7b590d72	0	0	0	0	0	0	0	0	0	0	0	0	0	0	47	0	0	0	0	0	0	0	0	0	0	0	0	0	0	0	0	0	0	0	0	0	Endophyte-Plant Pathogen	Ascomycota	Dothideomycetes	Capnodiales	Cladosporiaceae	Cladosporium
d7566c818a38e487f7946d05ccc8ba9e	0	0	0	0	0	0	0	0	0	0	0	0	0	0	0	0	0	0	0	0	0	9	0	0	0	0	0	0	0	0	0	0	0	0	0	0	Animal Pathogen-Endophyte-Epiphyte	Ascomycota	Sordariomycetes	Hypocreales	Hypocreaceae	Trichoderma
d77d053dd9515db3aaf276e87ba119d2	0	0	0	0	0	0	0	0	0	0	0	0	0	0	0	6	0	0	0	0	0	0	0	0	0	0	0	0	0	0	0	0	0	0	0	0	Plant Pathogen-Wood Saprotroph	Ascomycota	Dothideomycetes	Pleosporales	Cucurbitariaceae	Pyrenochaetopsis
d782aacc1a93ed16234db05ad2799b4e	0	0	0	0	0	0	0	0	0	12	0	0	0	0	0	0	0	0	0	0	0	0	0	0	0	0	0	0	0	0	0	0	0	0	0	0	Animal Pathogen-Endophyte-Fungal Parasite	Ascomycota	Sordariomycetes	Hypocreales	Nectriaceae	Chaetopsina
d78d3aa36b5fefaab0c278f9d5914c9b	0	0	37	0	0	0	0	0	0	0	0	0	0	0	0	0	0	0	0	0	0	0	0	0	0	0	0	0	0	0	0	0	0	0	0	0	Endophyte-Epiphyte-Fungal Parasite-Insect Parasite	Ascomycota	Sordariomycetes	Hypocreales	Clavicipitaceae	Metarhizium
d78d7312affea4d32be96a8a9b751e06	0	0	0	0	0	0	0	0	0	0	0	0	0	0	0	0	0	0	0	0	0	0	0	0	0	0	0	0	0	12	24	0	0	0	0	0	Endophyte-Epiphyte-Fungal Parasite-Insect Parasite	Ascomycota	Sordariomycetes	Hypocreales	Clavicipitaceae	Unassigned
d7a0de023289b10e562a82c9c32799ae	0	0	0	0	0	0	0	0	0	0	0	0	0	0	0	0	0	19	0	0	0	0	0	0	0	0	0	0	0	0	0	0	0	0	0	0	Undefined Saprotroph	Ascomycota	Sordariomycetes	Hypocreales	Hypocreales_fam_Incertae_sedis	Emericellopsis
d7c252f95169270777f6a1ce763a5d34	0	0	0	0	0	0	0	0	0	0	0	0	0	0	0	0	0	0	0	13	0	0	0	6	21	0	10	402	0	0	0	0	0	0	0	56	Animal Pathogen-Fungal Parasite-Undefined Saprotroph	Ascomycota	Eurotiomycetes	Chaetothyriales	Herpotrichiellaceae	Unassigned
d7fd2fdcb2f10ab16efb41c097bf25e7	0	0	0	0	0	0	0	0	0	0	0	0	0	0	0	0	0	8	0	11	37	21	10	0	0	8	0	0	0	0	0	0	0	0	0	0	Wood Saprotroph	Ascomycota	Sordariomycetes	Boliniales	Boliniaceae	Unassigned
d83a31e6e0fce002369c755ff06cb998	0	0	0	0	0	0	0	0	0	0	0	0	0	0	0	0	0	0	0	0	2	0	0	0	0	0	0	0	0	0	0	0	0	0	0	0	Animal Pathogen-Fungal Parasite-Undefined Saprotroph	Ascomycota	Eurotiomycetes	Chaetothyriales	Herpotrichiellaceae	Exophiala
d83feb6be5a5eba2141d9dedef59cdac	0	0	0	0	0	0	0	0	0	0	0	0	0	0	0	0	0	0	0	0	0	0	0	0	0	0	0	0	0	0	0	0	0	0	0	8	Animal Pathogen-Fungal Parasite-Undefined Saprotroph	Ascomycota	Eurotiomycetes	Chaetothyriales	Herpotrichiellaceae	Unassigned
d85d542514b7a5bcf072c2ceb4fda70c	0	0	0	0	0	0	0	0	0	0	0	0	0	0	0	0	0	0	0	0	0	0	532	0	0	0	0	0	0	0	0	0	0	0	0	0	Animal Pathogen-Endophyte-Fungal Parasite	Ascomycota	Sordariomycetes	Hypocreales	Nectriaceae	Ilyonectria
d865f93182626438896221f895cda108	0	0	0	0	0	0	11	0	0	0	0	0	0	0	0	0	0	0	0	0	0	0	0	0	0	0	0	0	0	0	0	0	0	0	0	0	Animal Pathogen-Fungal Parasite-Undefined Saprotroph	Ascomycota	Eurotiomycetes	Chaetothyriales	Herpotrichiellaceae	Unassigned
d871f9775d65378304bff932dd96ad35	0	0	0	0	0	0	0	0	3	0	0	0	0	0	0	0	0	0	0	0	0	0	0	0	0	0	0	0	0	0	0	0	0	0	0	0	Animal Pathogen-Fungal Parasite-Undefined Saprotroph	Ascomycota	Eurotiomycetes	Chaetothyriales	Herpotrichiellaceae	Cladophialophora
d8f3328eeccb3988ac417e692fa89eee	0	0	0	0	1	0	0	0	1	0	0	0	0	0	0	0	0	0	0	0	0	0	0	0	0	0	0	0	0	0	0	0	0	0	0	0	Wood Saprotroph	Ascomycota	Orbiliomycetes	Orbiliales	Orbiliaceae	Unassigned
d90ba3def81d0ca66eb225ced91a91c8	0	0	0	2	0	0	0	0	0	0	0	0	0	0	0	0	0	0	0	0	0	0	0	0	0	0	0	0	0	0	0	0	0	0	0	0	Plant Pathogen-Undefined Saprotroph	Ascomycota	Dothideomycetes	Capnodiales	Neodevriesiaceae	Neodevriesia
d9312dbf67ee682e2c98fe740293879c	0	0	0	12	0	0	0	0	0	0	0	0	0	0	0	0	0	0	0	0	0	0	0	0	0	0	0	0	0	0	0	0	0	0	0	0	Wood Saprotroph	Ascomycota	Dothideomycetes	Pleosporales	Thyridariaceae	Unassigned
d96167e46e286d59c6202ae4e98e89df	0	0	0	0	0	0	0	0	0	0	0	0	346	0	0	0	0	0	0	0	0	0	0	0	0	0	0	0	0	0	0	0	0	0	0	0	Endophyte-Epiphyte-Fungal Parasite-Insect Parasite	Ascomycota	Sordariomycetes	Hypocreales	Clavicipitaceae	Metarhizium
d99d29b9ea7995eaecd63ff5661395c8	0	0	0	0	0	0	0	0	0	0	0	0	20	0	0	0	0	0	0	0	0	0	0	0	0	0	0	0	0	0	0	0	0	0	0	0	Endophyte-Plant Pathogen	Ascomycota	Sordariomycetes	Glomerellales	Plectosphaerellaceae	Plectosphaerella
d9a79feaac19a5a5c4dba4ab57cfe857	0	0	0	0	0	0	0	0	0	0	0	0	0	0	0	0	16	0	0	0	0	0	0	0	0	0	0	0	0	0	0	0	0	0	0	0	Animal Pathogen-Endophyte-Epiphyte	Ascomycota	Sordariomycetes	Hypocreales	Hypocreaceae	Trichoderma
d9c9eccea25f8786d123a75a47cf7f4a	0	0	0	0	0	0	0	0	0	0	0	0	0	0	0	0	0	0	0	84	0	0	0	0	0	0	0	0	0	0	0	0	0	0	0	0	Animal Pathogen-Endophyte-Fungal Parasite	Ascomycota	Sordariomycetes	Hypocreales	Nectriaceae	Ilyonectria
da05f38038d928a2f760c48761b09ba4	0	0	0	0	0	0	0	0	0	0	0	0	0	0	0	0	64	0	0	0	0	0	0	0	0	0	0	0	0	0	0	0	0	0	0	0	Animal Pathogen-Endophyte-Fungal Parasite	Ascomycota	Sordariomycetes	Hypocreales	Nectriaceae	Microcera
da2b0770a9f9230300c3864795c44dd5	0	0	0	0	15	0	0	0	0	0	0	0	0	0	0	0	0	0	0	0	0	0	0	0	0	0	0	0	0	0	0	0	0	0	0	0	Plant Pathogen-Wood Saprotroph	Ascomycota	Dothideomycetes	Pleosporales	Cucurbitariaceae	Pyrenochaetopsis
da6d42fae2202ff688493263ff1ce058	0	0	0	0	0	0	0	0	0	0	0	0	0	0	0	0	0	53	101	1235	320	203	279	71	99	136	111	48	0	10	64	38	13	22	0	0	Animal Pathogen-Endophyte-Fungal Parasite	Ascomycota	Sordariomycetes	Hypocreales	Nectriaceae	Volutella
da7a71fedf8bc666f99c084e75c566a0	0	0	0	0	0	0	0	0	0	0	0	0	0	0	0	0	0	0	0	0	0	2	0	0	0	3	0	0	0	0	0	0	0	0	0	0	Undefined Saprotroph	Ascomycota	Leotiomycetes	Helotiales	Helotiales_fam_Incertae_sedis	Spirosphaera
da94d4a4fddf33eb64b2efc42f7538b8	0	0	0	0	0	0	0	0	0	0	0	0	0	0	0	0	0	0	0	0	0	0	0	0	0	0	0	0	0	0	0	0	0	0	0	2	Wood Saprotroph	Ascomycota	Orbiliomycetes	Orbiliales	Orbiliaceae	Arthrobotrys
daffb250a3892e7647a870eff1549255	0	0	0	0	0	0	0	0	0	0	0	0	0	0	0	0	0	0	0	0	0	0	0	0	0	0	1	0	0	0	0	0	0	0	0	0	Animal Pathogen-Endophyte-Epiphyte	Ascomycota	Sordariomycetes	Hypocreales	Hypocreaceae	Trichoderma
db43817ea9f08cbd3d471110c0d69c53	0	0	0	0	0	0	0	0	0	0	0	0	0	71	0	0	0	0	0	0	0	0	0	0	0	0	0	0	0	0	0	0	0	0	0	0	Endophyte-Epiphyte-Fungal Parasite-Insect Parasite	Ascomycota	Sordariomycetes	Hypocreales	Clavicipitaceae	Metarhizium
db8b927d65a31db0eb0fbf0fae7ab814	0	0	35	0	0	0	0	0	0	0	0	0	0	0	0	0	0	0	0	0	0	0	0	0	0	0	0	0	0	0	0	0	0	0	0	0	Endophyte-Epiphyte-Fungal Parasite-Insect Parasite	Ascomycota	Sordariomycetes	Hypocreales	Clavicipitaceae	Metarhizium
dbdce3c8f9fb1f5acbd0609b4961c15d	0	0	0	74	0	0	0	0	0	0	0	0	0	0	0	6	0	0	0	0	0	0	0	0	0	0	0	0	0	0	0	0	0	0	0	0	Animal Pathogen	Ascomycota	Sordariomycetes	Hypocreales	Hypocreales_fam_Incertae_sedis	Acremonium
dc13a48c957e2162c0c29bca88457dab	0	0	0	0	13	0	0	0	0	0	0	0	0	0	0	0	0	0	0	0	0	0	0	0	0	0	0	0	0	0	0	0	0	0	0	0	Undefined Saprotroph	Ascomycota	Sordariomycetes	Sordariales	Lasiosphaeriaceae	Cercophora
dc174ea2d3dd1aeda5e746437d93098c	0	0	0	0	0	0	0	0	0	0	0	0	0	0	0	0	0	0	0	0	0	0	24	17	115	0	0	9	0	0	0	0	0	11	0	96	Wood Saprotroph	Ascomycota	Orbiliomycetes	Orbiliales	Orbiliaceae	Dactylaria
dd0361d05dea513f47a99bc36aafa2f4	0	0	0	0	0	0	0	0	0	0	0	0	0	0	0	0	0	0	0	0	0	0	0	0	0	0	0	0	0	0	0	0	0	0	0	75	Animal Pathogen-Endophyte-Fungal Parasite	Ascomycota	Sordariomycetes	Hypocreales	Nectriaceae	Ilyonectria
dd659cf78c3628bac1a2ca56e06dca25	0	0	0	0	0	0	0	0	0	0	0	0	0	0	0	0	0	0	20	0	0	0	0	0	0	0	0	0	0	0	0	0	0	0	0	0	Undefined Saprotroph	Ascomycota	Sordariomycetes	Sordariales	Lasiosphaeriaceae	Apodus
dd685a63bace4f34e9894708c7029fc8	0	0	0	12	0	0	0	0	0	0	0	0	0	0	0	0	0	0	0	0	0	0	0	0	0	0	0	0	0	0	0	0	0	0	0	0	Plant Pathogen-Undefined Saprotroph	Ascomycota	Dothideomycetes	Capnodiales	Mycosphaerellaceae	Pseudocercospora
dd6cde6199d5356658df5cdc1f0e8d17	0	0	0	0	0	0	0	0	4	0	0	0	0	0	0	0	0	0	0	0	0	0	0	0	0	0	0	0	0	0	0	0	0	0	0	0	Animal Pathogen	Ascomycota	Eurotiomycetes	Eurotiales	Aspergillaceae	Aspergillus
dd93de9e2d8dbea4d18918f0c9ce7b8a	0	0	0	47	0	0	0	0	0	0	0	0	0	0	0	0	0	0	0	0	0	0	0	0	0	0	0	0	0	0	0	0	0	0	0	0	Undefined Saprotroph	Ascomycota	Dothideomycetes	Pleosporales	Morosphaeriaceae	Acrocalymma
dd973595576a0dee1236f50f0d8603f6	0	0	0	0	0	0	0	0	8	0	0	0	0	0	0	0	0	0	0	0	0	0	0	0	0	0	0	0	0	0	0	0	0	0	0	0	Plant Pathogen-Wood Saprotroph	Ascomycota	Dothideomycetes	Pleosporales	Cucurbitariaceae	Pyrenochaetopsis
ddae096482aa85137dc4788e6fcc4481	0	0	0	0	0	0	0	0	0	0	0	34	0	0	0	0	0	0	0	0	0	0	0	0	0	0	0	0	0	0	0	0	0	0	0	0	Animal Pathogen-Endophyte-Fungal Parasite	Ascomycota	Sordariomycetes	Hypocreales	Nectriaceae	Volutella
dde5f02590f7241f08d260c58655463d	0	0	0	0	0	0	0	0	0	0	0	0	0	0	0	3	33	0	0	0	0	0	0	0	0	0	0	0	0	0	0	0	0	0	0	0	Endophyte-Plant Pathogen	Ascomycota	Sordariomycetes	Glomerellales	Glomerellaceae	Colletotrichum
de544256a612115c215f9d7c1ae7d3ef	0	0	0	0	0	0	0	0	0	0	0	0	0	0	0	0	0	0	0	0	0	7	0	0	0	0	0	0	0	0	0	0	0	0	0	0	Animal Pathogen-Fungal Parasite-Undefined Saprotroph	Ascomycota	Eurotiomycetes	Chaetothyriales	Herpotrichiellaceae	Unassigned
de64fcd1754a1402559e493d5751aa38	23	0	0	0	0	0	0	0	0	0	0	0	287	25	0	0	0	0	0	0	0	0	0	0	0	0	0	0	0	0	0	0	0	0	0	0	Animal Pathogen-Endophyte-Epiphyte	Ascomycota	Sordariomycetes	Hypocreales	Hypocreaceae	Trichoderma
de78203ad5f27e9623831032ae4980c4	23	0	0	0	0	0	0	0	0	0	0	0	0	0	0	0	0	0	0	0	0	0	0	0	0	0	0	0	0	0	0	0	0	0	0	0	Undefined Saprotroph	Ascomycota	Dothideomycetes	Pleosporales	Morosphaeriaceae	Acrocalymma
df0463f6f04d633ad53cc57933e90221	0	0	0	0	0	0	0	0	0	0	0	0	0	0	0	0	171	0	0	0	0	0	0	0	0	0	0	0	0	0	0	0	0	0	0	0	Endophyte-Epiphyte-Fungal Parasite-Insect Parasite	Ascomycota	Sordariomycetes	Hypocreales	Clavicipitaceae	Metarhizium
df1134321d7441eeb68456407fe48e5a	0	0	0	0	0	0	0	0	0	0	0	0	0	0	0	0	0	0	0	4	0	0	0	0	0	0	0	0	0	0	0	0	0	0	0	0	Undefined Saprotroph	Ascomycota	Eurotiomycetes	Eurotiales	Trichocomaceae	Talaromyces
df2a8e9525a6566819f28189686928c6	0	0	0	0	0	0	0	0	0	0	0	0	37	0	0	0	0	0	0	0	0	0	0	0	0	0	0	0	0	0	0	0	0	0	0	0	Animal Pathogen-Endophyte-Fungal Parasite	Ascomycota	Sordariomycetes	Hypocreales	Nectriaceae	Gliocladiopsis
df3dae0d51c0f141dc389b170b472fbf	0	0	0	0	0	0	0	0	0	0	0	0	48	0	0	0	0	0	0	0	0	0	0	0	0	0	0	0	0	0	0	0	0	0	0	0	Animal Pathogen-Endophyte-Fungal Parasite	Ascomycota	Sordariomycetes	Hypocreales	Nectriaceae	Fusarium
df67f15c0bc6e6989d30cebf53146937	0	0	0	10	0	0	0	0	0	24	6	0	1	0	0	0	0	0	0	0	4	0	3	6	0	0	0	0	0	0	0	0	0	4	5	0	Endophyte-Plant Pathogen	Ascomycota	Sordariomycetes	Glomerellales	Glomerellaceae	Colletotrichum
df885e569c92a1f698e9be452183c3a5	0	0	0	0	0	0	0	0	0	0	0	0	529	0	0	0	0	0	0	0	0	0	0	0	0	0	0	0	0	0	0	0	0	0	0	0	Wood Saprotroph	Ascomycota	Sordariomycetes	Hypocreales	Hypocreales_fam_Incertae_sedis	Acremonium
df89c18ae93211f33104d664a4665ef0	0	0	0	0	0	0	0	0	0	0	0	0	0	0	0	0	0	0	0	0	0	12	0	0	0	0	0	0	0	0	0	0	0	0	0	0	Undefined Saprotroph	Ascomycota	Sordariomycetes	Xylariales	Amphisphaeriaceae	Unassigned
dfb44c3a997864e157509406de30f6c4	0	0	0	0	0	0	0	0	0	0	0	0	0	0	0	0	0	0	0	0	0	0	0	0	15	0	0	0	0	0	0	0	0	0	0	0	Endophyte-Epiphyte-Fungal Parasite-Insect Parasite	Ascomycota	Sordariomycetes	Hypocreales	Clavicipitaceae	Metarhizium
dfca6ff15b8725326321f01ca6fdb8d4	0	0	0	0	0	12	0	0	0	0	0	0	0	0	0	0	0	0	0	0	0	0	0	0	0	0	0	0	0	0	0	0	0	0	0	0	Endophyte-Plant Pathogen	Ascomycota	Sordariomycetes	Glomerellales	Glomerellaceae	Colletotrichum
dfd30020bc42673c7f338dbce5c3a5fb	0	0	0	0	0	0	0	0	0	0	0	0	0	0	0	0	0	0	0	0	0	0	0	8	0	0	0	0	0	0	0	0	0	0	0	0	Wood Saprotroph	Ascomycota	Orbiliomycetes	Orbiliales	Orbiliaceae	Gamsylella
dfea1f57a4ed84299634be9eb5823470	0	0	0	0	0	0	0	0	0	0	0	0	0	0	0	0	0	0	0	0	0	0	0	0	0	0	0	0	0	2	0	0	0	0	0	0	Undefined Saprotroph	Ascomycota	Sordariomycetes	Pleurotheciales	Pleurotheciaceae	Pleurotheciella
dff4953a503557d60ae5d53361d89147	0	0	0	0	0	0	0	0	0	0	0	0	0	0	0	0	0	0	0	0	0	0	0	15	0	0	0	0	0	0	0	0	0	0	13	0	Undefined Saprotroph	Ascomycota	Dothideomycetes	Capnodiales	Capnodiaceae	Capnodium
e0074e262521d4eb0ec70fb41816cbb8	0	0	0	0	0	0	0	0	0	0	0	0	0	0	0	0	0	0	0	0	0	0	0	0	0	140	0	0	0	0	0	0	0	0	0	0	Animal Pathogen-Endophyte-Fungal Parasite	Ascomycota	Sordariomycetes	Hypocreales	Nectriaceae	Ilyonectria
e0879460816238e2cd073bb73ca45cbb	0	0	0	0	0	0	0	0	0	0	0	30	0	10	4	0	0	0	0	0	0	0	0	0	0	0	0	0	0	0	0	0	0	0	0	0	Undefined Saprotroph	Ascomycota	Sordariomycetes	Sordariales	Sordariales_fam_Incertae_sedis	Conlarium
e0a07b02b498c85c534b0dabe79e381c	0	0	0	0	0	0	23	0	0	0	0	0	0	0	0	0	0	0	0	0	0	0	0	0	0	0	0	0	0	0	0	0	0	0	0	0	Plant Pathogen-Wood Saprotroph	Ascomycota	Dothideomycetes	Pleosporales	Cucurbitariaceae	Pyrenochaetopsis
e0cc5881ead161616dec596f69ba368d	0	0	5	0	27	0	0	0	0	7	0	83	0	26	12	0	115	20	0	0	0	0	0	0	0	0	0	0	6	0	0	0	0	0	0	0	Animal Pathogen-Fungal Parasite-Undefined Saprotroph	Ascomycota	Eurotiomycetes	Chaetothyriales	Herpotrichiellaceae	Exophiala
e0dbeb8720df32843968ca800de540f3	0	0	0	0	0	0	0	0	0	0	0	25	0	0	0	0	0	0	0	0	0	0	0	0	0	0	0	0	0	0	0	0	0	0	0	0	Animal Pathogen-Endophyte-Fungal Parasite	Ascomycota	Sordariomycetes	Hypocreales	Nectriaceae	Cylindrocarpon
e12c157faf3a1d85f000fcd977495edd	0	0	0	0	0	0	0	0	0	0	0	0	0	4	0	0	0	0	0	0	0	0	0	0	0	0	0	0	0	0	0	0	0	0	0	0	Animal Pathogen-Endophyte-Fungal Parasite	Ascomycota	Sordariomycetes	Hypocreales	Nectriaceae	Acremoniopsis
e154ea5885619f5d310300e0cadc121e	0	0	0	0	0	0	6	0	0	0	0	0	0	0	0	0	0	0	0	0	0	0	0	0	0	0	0	0	0	0	0	0	0	0	0	0	Wood Saprotroph	Ascomycota	Dothideomycetes	Pleosporales	Melanommataceae	Farlowiella
e1c414c9a821c6f96944ad40b6a60704	0	0	0	0	0	0	0	0	0	0	0	0	0	0	0	0	0	0	13	0	0	0	0	0	0	0	0	0	0	0	0	0	0	0	0	0	Animal Pathogen-Endophyte-Fungal Parasite	Ascomycota	Sordariomycetes	Hypocreales	Nectriaceae	Cylindrocladium
e1ea6de1e7e30fb5057070d8f1afb852	0	0	0	41	0	0	0	0	0	0	0	0	0	0	0	5	0	0	0	0	0	0	0	0	0	0	0	0	0	0	0	0	0	0	0	0	Animal Pathogen	Ascomycota	Sordariomycetes	Hypocreales	Cordycipitaceae	Lecanicillium
e21cec68c82d1ab083d5ad4122742a4a	0	11	0	0	0	0	0	0	0	53	0	173	0	0	0	0	0	0	0	0	0	0	0	0	0	0	0	0	0	0	0	0	0	0	0	0	Animal Pathogen-Endophyte-Fungal Parasite	Ascomycota	Sordariomycetes	Hypocreales	Nectriaceae	Paracremonium
e2238c92c96c7b4074164a0be7bf801a	0	0	0	0	0	0	0	0	0	0	0	0	0	0	0	0	6	0	0	0	0	0	0	0	0	0	0	0	0	0	0	0	0	0	0	0	Wood Saprotroph	Ascomycota	Orbiliomycetes	Orbiliales	Orbiliaceae	Arthrobotrys
e2b3d39b9a8629b00013cfabe32d864c	0	0	0	0	0	0	0	0	0	0	0	0	0	0	0	0	0	10	16	352	16	28	56	21	77	29	23	11	0	0	25	0	0	8	0	18	Endophyte-Epiphyte-Fungal Parasite-Insect Parasite	Ascomycota	Sordariomycetes	Hypocreales	Clavicipitaceae	Metarhizium
e2d5d6b8748fef69ecd9b5e42f2e6eb1	0	0	0	0	0	0	0	0	0	0	0	0	0	0	0	0	0	0	0	0	0	0	0	0	66	0	0	0	0	0	0	0	0	0	0	0	Animal Pathogen-Endophyte-Fungal Parasite	Ascomycota	Sordariomycetes	Hypocreales	Nectriaceae	Nectria
e311c5186ab50b2397e85cb47c71071c	0	0	0	0	0	0	0	0	0	0	0	0	0	0	0	0	0	0	0	300	0	0	0	0	0	0	0	0	0	0	0	0	0	0	0	0	Animal Pathogen-Endophyte-Fungal Parasite	Ascomycota	Sordariomycetes	Hypocreales	Nectriaceae	Dactylonectria
e34199ae47fb74d34439c865167e8a46	0	0	0	0	0	0	0	0	0	0	0	0	0	0	0	0	0	0	0	0	0	0	0	0	0	0	0	0	0	2	0	0	0	0	0	0	Endophyte-Plant Pathogen	Ascomycota	Sordariomycetes	Glomerellales	Glomerellaceae	Colletotrichum
e3aa4ce83c8eca40a93dd5c13084ace6	0	0	0	0	2	0	0	0	0	0	0	0	0	0	0	0	0	0	0	0	0	0	0	0	0	0	0	0	0	0	0	0	0	0	0	0	Undefined Saprotroph	Ascomycota	Sordariomycetes	Xylariales	Amphisphaeriaceae	Amphisphaeria
e3b23ff061140dbef9c048daea8c6dc3	0	0	0	0	0	0	0	0	0	0	5	0	0	0	0	0	0	0	0	0	0	0	0	0	0	0	0	0	0	0	0	0	0	0	0	0	Undefined Saprotroph	Ascomycota	Sordariomycetes	Sordariales	Lasiosphaeriaceae	Cercophora
e452427d7a67d3c5fe3fc5409719a361	0	0	0	0	0	0	0	0	0	0	0	0	0	0	0	0	0	0	0	0	0	0	0	0	0	0	0	74	0	0	0	0	0	0	0	0	Animal Pathogen-Fungal Parasite-Undefined Saprotroph	Ascomycota	Eurotiomycetes	Chaetothyriales	Herpotrichiellaceae	Unassigned
e4b851f2a48dcdd74b0434d9e0eb8d8c	0	0	0	0	0	0	0	0	0	0	0	0	0	0	0	0	0	0	0	0	0	0	0	0	0	6	0	0	0	0	0	0	0	0	0	0	Animal Pathogen	Ascomycota	Sordariomycetes	Hypocreales	Hypocreales_fam_Incertae_sedis	Acremonium
e4d48bd10a798e710e33bca07f7797f9	0	0	0	0	0	0	0	0	0	2557	0	0	0	0	0	0	0	0	0	0	0	0	0	0	0	0	0	0	0	0	0	0	0	0	0	0	Endophyte-Epiphyte-Fungal Parasite-Insect Parasite	Ascomycota	Sordariomycetes	Hypocreales	Clavicipitaceae	Metarhizium
e4db37a470f8e606d3ff1b4d0398b69f	0	0	0	0	0	0	0	0	0	0	0	0	17	0	0	0	0	0	0	0	0	0	0	0	0	0	0	0	0	0	0	0	0	0	0	0	Animal Pathogen-Endophyte-Epiphyte	Ascomycota	Sordariomycetes	Hypocreales	Hypocreaceae	Trichoderma
e5049cf0acca714d9f14ff4c6898b8b7	0	0	0	0	0	0	0	0	0	0	0	0	0	0	0	0	0	0	0	0	0	0	0	0	0	0	0	0	0	0	0	0	0	0	0	3	Endophyte-Epiphyte-Fungal Parasite-Insect Parasite	Ascomycota	Sordariomycetes	Hypocreales	Clavicipitaceae	Metarhizium
e53d630a414b973c931d2fb323d85a5c	0	0	0	0	0	0	0	0	0	0	0	0	0	0	0	13	0	0	0	0	0	0	0	0	0	0	0	0	0	0	0	0	0	0	0	0	Animal Pathogen-Endophyte-Fungal Parasite	Ascomycota	Sordariomycetes	Hypocreales	Nectriaceae	Thelonectria
e5550f470f5ee93ec52aafd0a74110e7	0	0	0	0	0	0	0	0	0	0	0	0	0	0	0	0	0	0	0	0	0	0	0	35	0	0	0	0	0	0	0	0	0	0	0	0	Animal Pathogen-Endophyte-Fungal Parasite	Ascomycota	Sordariomycetes	Hypocreales	Nectriaceae	Fusarium
e56e97fbf405ba1e7fdcfc88e888f75f	0	0	0	0	0	0	0	0	0	0	0	0	0	0	0	0	0	0	12	0	0	0	0	22	0	0	0	37	0	42	16	0	0	0	152	17	Undefined Saprotroph	Ascomycota	Leotiomycetes	Helotiales	Helotiales_fam_Incertae_sedis	Leohumicola
e576516bc0d1596feab2d329075c4547	0	0	0	0	0	0	0	0	0	0	0	0	0	0	0	0	0	0	0	0	0	0	0	0	5	0	0	0	0	0	0	0	0	0	0	0	Plant Pathogen-Undefined Saprotroph	Ascomycota	Dothideomycetes	Capnodiales	Mycosphaerellaceae	Unassigned
e59e2235da7184d789d73241fa13ac8d	0	0	0	0	0	0	0	0	0	0	0	0	14	0	0	0	0	0	0	0	0	0	0	0	0	0	0	0	0	0	0	0	0	0	0	0	Animal Pathogen-Endophyte-Fungal Parasite	Ascomycota	Sordariomycetes	Hypocreales	Nectriaceae	Mariannaea
e5be1600c671aab456cd0bbc81eb1fcc	0	0	0	0	0	0	0	0	0	0	0	0	0	0	0	0	0	26	0	0	0	0	0	0	0	0	0	0	0	0	0	0	0	0	0	0	Undefined Saprotroph	Ascomycota	Sordariomycetes	Sordariales	Lasiosphaeriaceae	Cercophora
e5dfd9711139adbbfa9aa1b0078c662a	0	0	0	0	0	0	0	0	0	0	0	0	0	0	39	0	0	0	0	0	0	0	0	0	0	0	0	0	0	0	0	0	0	0	0	0	Endophyte-Epiphyte-Fungal Parasite-Insect Parasite	Ascomycota	Sordariomycetes	Hypocreales	Clavicipitaceae	Metarhizium
e5e332e97f122d8858c2681af8742f60	0	0	0	0	0	0	0	0	0	0	0	0	0	0	0	0	0	3	2	0	0	0	0	0	0	7	0	0	0	0	0	0	0	0	0	0	Wood Saprotroph	Ascomycota	Orbiliomycetes	Orbiliales	Orbiliaceae	Dactylella
e5fd230673d00d60b5f64cd216df928a	0	0	0	8	0	0	0	0	0	0	0	0	0	0	0	0	0	0	0	0	0	0	0	0	0	0	0	0	0	0	0	0	0	0	0	0	Animal Pathogen	Ascomycota	Sordariomycetes	Hypocreales	Cordycipitaceae	Akanthomyces
e619d79c387551dfba254d58c0431b9e	0	0	0	0	0	0	0	0	0	0	0	0	0	0	0	0	0	0	0	0	0	0	0	0	0	0	7	0	0	0	0	0	0	0	0	0	Animal Pathogen-Endophyte-Fungal Parasite	Ascomycota	Sordariomycetes	Hypocreales	Nectriaceae	Atractium
e61dcfce5bc3acd79cd5fe735450c33e	0	0	0	0	0	0	0	0	0	0	0	0	12	0	0	0	0	0	0	0	0	0	0	0	0	0	0	0	0	0	0	0	0	0	0	0	Wood Saprotroph	Ascomycota	Sordariomycetes	Hypocreales	Hypocreales_fam_Incertae_sedis	Acremonium
e62a9e592e60a217bab960ae383f137e	33	0	0	34	21	0	0	0	3	11	27	0	76	0	0	5	293	5	0	0	0	0	0	0	30	0	0	0	0	0	0	0	0	0	0	23	Wood Saprotroph	Ascomycota	Dothideomycetes	Pleosporales	Thyridariaceae	Roussoella
e72d1fd6422bd57fe3fd19f3266a0549	0	0	0	0	0	0	0	0	0	0	0	0	0	0	0	0	0	0	0	0	0	0	0	0	0	0	0	0	0	0	0	17	0	0	0	0	Animal Pathogen-Fungal Parasite-Undefined Saprotroph	Ascomycota	Eurotiomycetes	Chaetothyriales	Herpotrichiellaceae	Unassigned
e731a492cd2231406e905f1564408c96	0	0	0	0	0	0	0	0	0	0	0	0	0	0	0	0	0	0	0	0	0	48	0	0	0	0	0	0	0	0	0	0	0	0	0	0	Animal Pathogen-Endophyte-Fungal Parasite	Ascomycota	Sordariomycetes	Hypocreales	Nectriaceae	Fusarium
e744053f5f86ba409baf8b0b8e493849	0	0	0	38	0	0	0	0	0	0	0	0	0	0	0	0	0	0	0	0	0	0	0	0	0	0	0	0	0	0	0	0	0	0	0	0	Endophyte-Plant Pathogen	Ascomycota	Dothideomycetes	Capnodiales	Cladosporiaceae	Cladosporium
e758bc7983069bc73c9266d8fd867d74	0	0	0	0	0	0	0	0	0	0	0	0	0	0	0	0	0	0	0	0	0	0	0	0	0	0	16	10	0	0	0	0	0	0	0	0	Plant Pathogen-Wood Saprotroph	Ascomycota	Dothideomycetes	Pleosporales	Cucurbitariaceae	Pyrenochaetopsis
e768f2b5caf120095cf2e96229fc53d4	0	0	0	0	0	0	0	0	0	0	0	0	0	0	0	0	0	0	0	0	0	0	0	0	0	0	0	0	0	0	0	0	0	0	0	23	Animal Pathogen-Endophyte-Fungal Parasite	Ascomycota	Sordariomycetes	Hypocreales	Nectriaceae	Unassigned
e828c09a14fafe9b5a855b37dfb60957	0	0	0	0	0	0	0	0	0	0	0	0	0	0	0	0	0	0	0	0	0	0	0	0	0	0	0	2	0	0	0	0	0	0	0	0	Animal Pathogen-Endophyte-Fungal Parasite	Ascomycota	Sordariomycetes	Hypocreales	Nectriaceae	Volutella
e82ce2d2d99fadf07026288c1499d01e	0	0	0	0	2	12	0	0	0	0	0	0	0	0	0	0	0	0	0	0	0	0	0	0	0	0	0	0	0	0	0	0	0	0	0	0	Endophyte-Plant Pathogen	Ascomycota	Dothideomycetes	Capnodiales	Cladosporiaceae	Toxicocladosporium
e855cefbb5fc4c7722f5febe1bb0e95e	37	38	0	0	0	0	6	0	7	0	0	0	14	0	0	34	0	0	0	0	0	0	0	0	0	0	0	0	0	0	0	0	0	0	0	0	Animal Pathogen-Fungal Parasite-Undefined Saprotroph	Ascomycota	Eurotiomycetes	Chaetothyriales	Herpotrichiellaceae	Exophiala
e8597f750d4cafadbb4478755b332b9c	0	0	0	6	0	0	0	0	0	0	0	0	0	0	0	0	0	0	0	0	0	0	0	0	0	0	0	0	0	0	0	0	0	0	0	0	Animal Pathogen-Fungal Parasite-Undefined Saprotroph	Ascomycota	Eurotiomycetes	Chaetothyriales	Herpotrichiellaceae	Phialophora
e8f528dda3749713461aa26201717b6e	93	114	75	200	66	98	16	15	0	25	59	57	113	318	862	69	146	60	29	41	56	436	61	181	79	304	46	50	13	6	44	0	34	0	54	41	Endophyte-Plant Pathogen	Ascomycota	Dothideomycetes	Capnodiales	Cladosporiaceae	Cladosporium
e8ffeed9da33fa9f51e0643ab06fcd93	0	0	0	3	0	0	0	0	0	9	0	0	0	0	0	0	14	0	0	0	0	0	0	0	10	0	0	3	0	0	0	0	0	0	0	8	Undefined Saprotroph	Ascomycota	Eurotiomycetes	Eurotiales	Trichocomaceae	Talaromyces
e956d3e62d1cef56f407e49fcc6dea9a	0	0	0	0	0	0	0	0	0	13	0	0	0	0	0	0	0	0	0	0	0	0	0	0	0	0	0	0	0	0	0	0	0	0	0	0	Undefined Saprotroph	Ascomycota	Sordariomycetes	Sordariales	Lasiosphaeriaceae	Cercophora
e96c0e95722f8a9ad9262782d1a496df	0	0	0	0	0	0	0	0	0	0	0	0	0	0	0	0	10	0	0	0	0	0	0	5	0	0	0	0	0	0	0	0	0	0	0	0	Animal Pathogen-Endophyte-Fungal Parasite	Ascomycota	Sordariomycetes	Hypocreales	Nectriaceae	Volutella
e97778bb396b0a809eaa60a047acefd4	0	0	0	0	0	0	0	0	0	0	0	0	0	0	0	0	30	0	0	0	0	0	0	0	0	0	0	0	0	0	0	0	0	0	0	0	Endophyte-Plant Pathogen	Ascomycota	Sordariomycetes	Glomerellales	Plectosphaerellaceae	Plectosphaerella
ea076304e1d365dc112fd9bcff034a9a	0	0	0	0	0	0	0	0	26	0	0	0	0	0	0	0	0	0	0	0	0	0	0	0	0	0	0	0	0	0	0	0	0	0	0	0	Undefined Saprotroph	Ascomycota	Sordariomycetes	Sordariales	Lasiosphaeriaceae	Schizothecium
ea2b5a3b67d6193780362192c8dac893	0	0	0	0	0	0	0	0	0	0	0	0	85	0	0	0	0	0	0	0	0	0	0	0	0	0	19	0	0	0	0	0	0	0	0	0	Undefined Saprotroph	Ascomycota	Sordariomycetes	Trichosphaeriales	Trichosphaeriaceae	Nigrospora
ea5000a6d5766918907548a2c8b33b23	0	9	0	0	0	0	0	0	0	0	0	0	0	0	0	0	0	0	0	0	0	0	0	0	0	0	0	0	0	0	0	0	0	0	0	0	Animal Pathogen-Endophyte-Fungal Parasite	Ascomycota	Sordariomycetes	Hypocreales	Nectriaceae	Unassigned
ea809bbc622dcc8ed377c8e2cf398f6f	0	0	0	0	0	0	0	0	0	0	0	0	0	0	0	0	0	0	6	0	0	0	0	0	0	0	0	0	0	0	0	0	0	0	0	0	Animal Pathogen-Fungal Parasite-Undefined Saprotroph	Ascomycota	Eurotiomycetes	Chaetothyriales	Herpotrichiellaceae	Phialophora
eb01afb154dd61d1f3b0a40234b3a81b	0	0	0	0	111	0	0	0	0	0	0	0	0	0	0	0	13	0	0	0	0	0	0	0	0	0	0	0	0	0	0	0	0	0	0	0	Undefined Saprotroph	Ascomycota	Sordariomycetes	Hypocreales	Hypocreales_fam_Incertae_sedis	Sarocladium
eb2648098914bf2740a5ecfdd14e1dd5	0	0	0	0	0	0	0	0	0	0	0	0	0	0	0	0	0	0	0	0	0	0	0	0	0	0	0	0	0	34	0	0	0	0	0	0	Plant Pathogen-Wood Saprotroph	Ascomycota	Dothideomycetes	Pleosporales	Cucurbitariaceae	Pyrenochaetopsis
eb2b8945d4ce591c208084fc0af4ad64	0	0	0	0	0	0	0	0	0	49	0	0	0	0	0	0	0	0	0	0	0	0	0	0	0	0	0	0	0	0	0	0	0	0	0	0	Endophyte-Plant Pathogen	Ascomycota	Sordariomycetes	Glomerellales	Plectosphaerellaceae	Plectosphaerella
eb3f98cf44e1857233287e3945958e4e	0	0	0	0	0	0	0	0	0	0	0	0	0	0	0	0	0	0	0	0	0	0	0	0	0	0	0	0	0	0	0	0	0	0	0	1	Wood Saprotroph	Ascomycota	Sordariomycetes	Annulatascales	Annulatascaceae	Unassigned
eb4f5a5b18c2115784d6bb3e37182f46	0	0	0	0	0	0	4	0	0	0	0	0	0	0	0	0	0	0	0	0	0	0	0	0	0	0	0	0	0	0	0	0	0	0	0	0	Animal Pathogen-Fungal Parasite-Undefined Saprotroph	Ascomycota	Eurotiomycetes	Chaetothyriales	Herpotrichiellaceae	Phialophora
eb51bbf0673018a57ee52fc212126282	0	0	0	0	0	0	0	0	0	0	0	0	0	0	0	0	0	0	0	0	0	3	0	0	0	0	0	0	0	0	0	0	0	0	0	0	Wood Saprotroph	Ascomycota	Orbiliomycetes	Orbiliales	Orbiliaceae	Unassigned
eb9a6713329d62097cf6a37023181f7e	0	0	0	0	0	24	0	0	0	0	0	0	0	0	0	0	0	0	0	0	0	0	0	0	0	0	0	0	0	0	0	0	0	0	0	0	Animal Pathogen-Endophyte-Fungal Parasite	Ascomycota	Sordariomycetes	Hypocreales	Nectriaceae	Ilyonectria
ec64f440dd07fc0d9be053b2f307ae14	0	0	4	0	0	0	0	0	0	0	0	0	0	0	0	0	0	0	0	0	0	0	0	0	0	0	0	0	0	0	0	0	0	0	0	0	Undefined Saprotroph	Ascomycota	Sordariomycetes	Hypocreales	Niessliaceae	Niesslia
ec66a8322a218a135baba601b43e73b7	0	0	0	0	0	0	0	0	0	0	0	0	0	0	0	0	0	0	0	0	0	0	0	0	0	0	0	0	0	0	46	0	0	0	0	0	Animal Pathogen-Fungal Parasite-Undefined Saprotroph	Ascomycota	Eurotiomycetes	Chaetothyriales	Herpotrichiellaceae	Cladophialophora
ec89c19314e3ca9a85f70eacae83d873	0	9	0	0	0	0	0	0	0	11	0	0	0	8	0	0	0	0	0	0	4	0	0	0	0	0	0	0	0	0	0	0	0	0	0	0	Plant Pathogen-Undefined Saprotroph	Ascomycota	Dothideomycetes	Pleosporales	Lophiostomataceae	Flabellascoma
ecd4736bcd57b5caf33dcb60e9473c7e	0	0	0	0	0	0	0	0	0	0	0	0	0	0	0	0	0	0	0	0	0	0	0	0	0	0	2	0	0	0	0	0	0	0	0	0	Wood Saprotroph	Ascomycota	Orbiliomycetes	Orbiliales	Orbiliaceae	Arthrobotrys
ed308f4ff499f69fd170aee5b441a999	0	0	0	0	0	0	0	0	0	0	0	0	0	0	0	0	0	9	0	0	0	0	0	0	0	0	0	0	0	0	0	0	0	0	0	0	Animal Pathogen-Endophyte-Fungal Parasite	Ascomycota	Sordariomycetes	Hypocreales	Nectriaceae	Calonectria
ed3e82f79bc6c544116dc4ee1937d50a	0	0	14	0	49	0	0	0	0	0	80	54	52	47	27	27	39	68	14	0	19	0	0	0	7	33	0	19	10	20	11	24	0	0	0	19	Animal Pathogen-Endophyte-Fungal Parasite	Ascomycota	Sordariomycetes	Hypocreales	Nectriaceae	Fusarium
eda9c947c4a70244028e0257f8df9f71	0	0	0	0	0	16	0	0	0	0	0	0	0	0	0	0	0	0	0	0	0	0	0	37	0	0	0	0	0	0	11	0	0	0	0	0	Animal Pathogen-Endophyte-Fungal Parasite	Ascomycota	Sordariomycetes	Hypocreales	Nectriaceae	Unassigned
edb15fa07086ab30fd22f0ec6e34df3c	0	0	0	0	0	0	0	8	0	0	0	0	0	0	0	0	0	0	0	0	0	0	0	0	0	0	0	0	0	0	0	0	0	0	0	0	Undefined Saprotroph	Ascomycota	Dothideomycetes	Pleosporales	Morosphaeriaceae	Acrocalymma
edb189c9dbf6821f3f1c0d911f985d14	0	0	0	0	0	0	0	0	0	0	0	0	5	0	0	0	13	0	0	0	0	0	0	0	0	0	0	0	0	0	0	0	0	0	0	0	Animal Pathogen-Endophyte-Epiphyte	Ascomycota	Sordariomycetes	Hypocreales	Hypocreaceae	Trichoderma
edb8a291e57d46bbef7d3c2e53650a94	0	0	0	0	0	0	0	0	0	0	0	0	0	0	0	0	0	0	0	0	0	0	0	33	0	0	0	0	0	0	0	0	0	0	0	0	Plant Pathogen-Wood Saprotroph	Ascomycota	Dothideomycetes	Pleosporales	Cucurbitariaceae	Pyrenochaetopsis
edfae358c57985037b942fa68b0caea9	196	795	26	0	34	15	14	0	11	0	0	256	324	83	140	16	21	0	0	0	0	0	0	0	0	0	0	0	0	0	0	0	0	0	0	0	Animal Pathogen-Endophyte-Fungal Parasite	Ascomycota	Sordariomycetes	Hypocreales	Nectriaceae	Volutella
ee09b8c80a7d0129a35dcf1762324fa4	0	0	0	0	0	0	0	0	0	0	0	0	0	0	0	0	0	0	0	0	0	0	0	0	0	0	0	24	0	0	0	0	0	0	0	0	Endophyte-Epiphyte-Fungal Parasite-Insect Parasite	Ascomycota	Sordariomycetes	Hypocreales	Clavicipitaceae	Metarhizium
ee0ed332bb9d0d321e44774ed0526bd4	0	0	0	0	0	0	0	0	0	0	0	0	0	0	0	0	0	12	0	53	19	22	204	29	20	48	15	18	0	0	6	0	0	0	0	0	Endophyte-Epiphyte-Fungal Parasite-Insect Parasite	Ascomycota	Sordariomycetes	Hypocreales	Clavicipitaceae	Metarhizium
eebdaf3c6baec67f5341909552b2811c	0	0	0	0	0	0	0	0	0	0	0	0	0	0	0	0	0	0	0	0	0	0	0	0	1	0	0	0	0	0	0	0	0	0	0	21	Animal Pathogen-Fungal Parasite-Undefined Saprotroph	Ascomycota	Eurotiomycetes	Chaetothyriales	Herpotrichiellaceae	Unassigned
ef0182c186c36740ca510a81a55006b0	0	0	0	0	0	33	0	0	0	0	0	0	0	0	0	0	0	0	0	0	0	0	0	0	0	0	0	0	0	0	0	0	0	0	0	0	Animal Pathogen-Endophyte-Fungal Parasite	Ascomycota	Sordariomycetes	Hypocreales	Nectriaceae	Dactylonectria
effabf876e4b0d95e7d8a20e8a50c0a9	0	0	0	0	0	0	0	0	0	0	0	0	0	0	0	0	0	3	0	5	2	0	0	0	0	0	11	0	0	0	0	0	0	0	0	0	Undefined Saprotroph	Ascomycota	Eurotiomycetes	Eurotiales	Trichocomaceae	Sagenomella
f012d99ac486c3a2df9b7e41dfccb781	0	0	0	0	0	0	0	0	0	0	0	0	0	0	0	0	0	0	0	0	0	20	0	0	0	0	0	0	0	0	0	0	0	0	0	0	Animal Pathogen-Endophyte-Fungal Parasite	Ascomycota	Sordariomycetes	Hypocreales	Nectriaceae	Ilyonectria
f06cca1247d2d9463765ccaf8a0f4613	0	0	0	0	0	0	0	0	0	0	0	0	0	0	0	0	0	0	0	0	0	0	0	0	0	0	0	0	0	0	0	0	0	13	0	0	Animal Pathogen-Endophyte-Fungal Parasite	Ascomycota	Sordariomycetes	Hypocreales	Nectriaceae	Ilyonectria
f0809e054d19406314429a50f0edb2a0	0	0	0	0	0	0	0	0	0	0	0	0	0	0	0	0	0	0	0	0	0	13	0	0	0	0	0	0	0	0	0	0	0	0	0	0	Animal Pathogen-Fungal Parasite-Undefined Saprotroph	Ascomycota	Eurotiomycetes	Chaetothyriales	Herpotrichiellaceae	Veronaea
f083577376096e383850b6dfe5b1c14e	0	0	0	0	0	0	0	0	0	0	0	0	0	0	0	0	0	0	9	9	0	11	0	12	0	12	16	0	0	0	0	0	0	0	0	0	Wood Saprotroph	Ascomycota	Sordariomycetes	Myrmecridiales	Myrmecridiales_fam_Incertae_sedis	Atractospora
f0fd9ad977642759d742cbb6a42b8386	0	0	0	0	0	0	0	0	0	0	0	0	12	0	0	0	0	0	0	0	0	0	0	0	0	0	0	0	0	0	0	0	0	0	0	0	Undefined Saprotroph	Ascomycota	Dothideomycetes	Pleosporales	Morosphaeriaceae	Acrocalymma
f124043c64bceca39a7b94db5f6c79a3	0	0	0	0	0	0	0	0	0	0	0	0	0	0	0	0	0	26	26	29	41	518	38	23	27	26	22	20	0	0	0	0	32	0	0	0	Animal Pathogen	Ascomycota	Sordariomycetes	Hypocreales	Cordycipitaceae	Beauveria
f1764fc951cb0d025454671e0c4c2706	12	0	0	0	0	0	0	0	0	0	0	0	0	0	0	0	0	0	0	0	0	0	0	0	0	0	0	0	0	0	0	0	0	0	0	0	Undefined Saprotroph	Ascomycota	Sordariomycetes	Sordariales	Lasiosphaeriaceae	Cercophora
f1af093f9a0f452ba4df46b4cc48b5d4	0	0	0	0	0	0	0	0	0	0	0	7	0	0	0	0	0	0	0	0	0	0	0	0	0	0	0	0	0	0	0	0	0	0	0	0	Undefined Saprotroph	Ascomycota	Sordariomycetes	Sordariales	Lasiosphaeriaceae	Cercophora
f1edfb5c9bccafdae22226a4a6908820	0	0	0	0	0	0	0	0	0	0	0	0	0	0	0	0	0	0	0	0	0	0	0	0	9	0	0	0	0	0	0	0	0	0	0	0	Endophyte-Plant Pathogen	Ascomycota	Sordariomycetes	Glomerellales	Glomerellaceae	Colletotrichum
f260af73801d92e2a4f897587e0d2275	0	0	0	0	0	0	0	0	0	0	0	8	0	0	0	0	0	0	0	0	0	0	0	0	0	0	0	0	0	0	0	0	0	0	0	0	Animal Pathogen	Ascomycota	Dothideomycetes	Pleosporales	Pleosporales_fam_Incertae_sedis	Nigrograna
f2fe5fe03396f1e88a4f2465de3c33d1	0	0	0	0	0	0	0	0	0	0	0	0	0	0	0	0	0	0	0	0	0	0	0	13	0	0	34	0	0	0	0	0	0	0	0	0	Undefined Saprotroph	Ascomycota	Leotiomycetes	Helotiales	Helotiales_fam_Incertae_sedis	Leohumicola
f31a6d3833f448da77cd00ca3c012c83	0	0	0	0	0	0	0	0	0	0	0	0	0	0	0	0	0	0	0	0	0	0	0	0	0	0	0	0	0	0	0	0	0	19	0	0	Endophyte-Epiphyte-Fungal Parasite-Insect Parasite	Ascomycota	Sordariomycetes	Hypocreales	Clavicipitaceae	Metarhizium
f32e50582a1c362fb5d7ca95e75e4749	0	0	0	111	0	0	0	0	3	0	0	0	0	0	0	0	0	0	0	0	0	0	0	0	0	0	0	0	0	0	0	0	0	0	0	0	Endophyte-Plant Pathogen	Ascomycota	Sordariomycetes	Glomerellales	Glomerellaceae	Unassigned
f34d95108e478f67aa7e2efc33929211	0	0	0	0	0	0	0	0	0	0	0	0	0	0	0	0	0	0	0	52	0	0	0	0	0	0	0	0	0	0	0	0	0	0	0	0	Endophyte-Epiphyte-Fungal Parasite-Insect Parasite	Ascomycota	Sordariomycetes	Hypocreales	Clavicipitaceae	Metarhizium
f353921357d894a58707f0a6c2c58b08	0	0	0	0	0	0	0	0	0	0	0	0	0	0	0	0	0	0	0	0	0	0	0	0	8	0	0	0	0	0	0	0	0	0	0	34	Animal Pathogen	Ascomycota	Sordariomycetes	Hypocreales	Cordycipitaceae	Beauveria
f35b959cf64f8ae679fa570dad742a28	0	0	0	0	0	0	0	0	0	0	18	0	0	0	0	0	0	0	0	0	0	0	0	0	0	0	0	0	0	0	0	0	0	0	0	0	Undefined Saprotroph	Ascomycota	Dothideomycetes	Pleosporales	Morosphaeriaceae	Acrocalymma
f4297dc4866141155e2d82db4bf777f6	0	0	0	0	0	0	0	0	0	0	0	0	0	0	0	0	0	0	0	0	6	0	0	0	0	0	0	0	0	0	0	0	0	0	0	0	Wood Saprotroph	Ascomycota	Sordariomycetes	Conioscyphales	Conioscyphaceae	Conioscypha
f4a0c1accecc153ea1cef5cb55a1d5ea	0	0	0	0	0	0	0	0	0	0	0	0	49	0	0	0	0	0	0	0	0	0	0	0	0	0	0	0	0	0	0	0	0	0	0	0	Wood Saprotroph	Ascomycota	Sordariomycetes	Hypocreales	Hypocreales_fam_Incertae_sedis	Acremonium
f4a5ee5706b315670c393892276109bd	9	9	0	10	10	6	0	0	0	0	88	242	0	24	0	0	0	0	0	0	0	0	0	0	0	0	0	0	0	0	0	0	0	0	0	0	Animal Pathogen-Endophyte-Fungal Parasite	Ascomycota	Sordariomycetes	Hypocreales	Nectriaceae	Fusarium
f4b643b541c8309c4dc31d68ab4612f7	0	6	0	0	0	0	0	0	0	0	0	0	0	0	0	0	0	0	0	0	0	0	0	0	0	0	0	0	0	0	0	0	0	0	0	0	Undefined Saprotroph	Ascomycota	Sordariomycetes	Xylariales	Xylariales_fam_Incertae_sedis	Hansfordia
f528d27c8b54cdd2b439be97a9a298ec	0	0	0	0	0	0	0	0	0	0	0	0	0	0	0	0	0	0	0	0	0	8	0	0	0	0	0	0	0	0	0	0	0	0	0	0	Animal Pathogen-Fungal Parasite-Undefined Saprotroph	Ascomycota	Eurotiomycetes	Chaetothyriales	Herpotrichiellaceae	Exophiala
f53895bedcc8df43a26e4429b33bd5ac	0	0	0	0	0	0	0	0	0	0	0	0	0	0	0	0	0	0	0	0	0	0	0	0	0	0	0	0	0	0	0	0	0	45	0	0	Animal Pathogen-Endophyte-Fungal Parasite	Ascomycota	Sordariomycetes	Hypocreales	Nectriaceae	Ilyonectria
f53d8f6693ccb4f9a7870d1ef0e159fb	0	0	0	0	0	0	0	0	0	0	0	0	0	0	0	0	0	0	0	0	0	0	6	0	0	0	0	0	0	0	0	0	0	0	0	0	Animal Pathogen-Endophyte-Epiphyte	Ascomycota	Sordariomycetes	Hypocreales	Hypocreaceae	Trichoderma
f542261dee2d441a4de4fb6d498c5096	0	0	0	0	0	0	0	0	0	0	0	0	0	0	0	0	0	0	0	0	0	0	44	0	0	0	0	0	0	0	0	0	0	0	0	0	Animal Pathogen-Endophyte-Fungal Parasite	Ascomycota	Sordariomycetes	Hypocreales	Nectriaceae	Dactylonectria
f5ada4d67b193aa8b072be4c4447f183	0	0	0	0	0	0	0	0	0	0	0	0	0	0	0	0	0	0	0	0	0	0	0	0	20	0	0	0	0	0	0	0	0	0	0	0	Animal Pathogen-Endophyte-Fungal Parasite	Ascomycota	Sordariomycetes	Hypocreales	Nectriaceae	Dactylonectria
f5d4d31d309dcb060b32e02bbdd03e5a	0	0	0	0	0	0	0	0	0	0	0	0	0	0	0	0	0	0	0	0	0	0	0	0	0	0	0	0	0	0	44	0	0	0	0	0	Endophyte-Epiphyte-Fungal Parasite-Insect Parasite	Ascomycota	Sordariomycetes	Hypocreales	Clavicipitaceae	Metarhizium
f5e512bc036b252b15711377561f7373	97	60	0	35	30	0	0	0	9	0	0	0	0	0	0	0	0	0	0	0	0	0	0	0	0	0	0	0	0	0	0	0	0	0	0	0	Animal Pathogen-Endophyte-Fungal Parasite	Ascomycota	Sordariomycetes	Hypocreales	Nectriaceae	Fusarium
f639429676613602cc763833ff37f827	0	0	0	0	0	0	0	0	0	0	0	0	0	0	0	0	0	0	0	0	0	0	0	0	0	0	10	0	0	0	0	0	0	0	0	0	Animal Pathogen-Fungal Parasite-Undefined Saprotroph	Ascomycota	Eurotiomycetes	Chaetothyriales	Herpotrichiellaceae	Cladophialophora
f668c8b7df07e3e9d60463ddde5cb737	89	19	0	0	0	0	0	0	0	0	0	0	0	0	0	0	0	0	0	0	0	0	0	0	0	0	0	0	0	0	0	0	0	0	0	0	Animal Pathogen-Endophyte-Fungal Parasite	Ascomycota	Sordariomycetes	Hypocreales	Nectriaceae	Fusarium
f69f2e07cbd2b53d54d436742008fed3	0	0	0	0	0	0	0	0	0	0	0	0	0	0	0	0	0	0	0	0	0	0	0	0	2	0	0	0	0	0	0	0	0	0	0	0	Animal Pathogen-Endophyte-Fungal Parasite	Ascomycota	Sordariomycetes	Hypocreales	Nectriaceae	Pseudocosmospora
f6ce89d436179cc83052294fba55e774	0	0	0	0	0	0	0	0	0	0	0	0	0	0	0	0	0	0	10	0	0	13	0	0	0	6	8	0	0	0	0	0	0	0	0	0	Wood Saprotroph	Ascomycota	Orbiliomycetes	Orbiliales	Orbiliaceae	Dactylaria
f6e57c2add9c7ee76f6d6dc0d6096d6f	0	0	0	8	0	0	0	0	0	10	0	0	61	0	0	13	8	51	106	148	345	81	899	57	126	71	143	52	0	0	13	0	0	63	0	6	Animal Pathogen-Endophyte-Fungal Parasite	Ascomycota	Sordariomycetes	Hypocreales	Nectriaceae	Mariannaea
f711f7744b60b0d29f0ac814280dbd7a	0	0	0	0	0	0	0	0	0	0	0	0	0	0	0	0	0	0	0	0	45	0	0	0	0	0	0	0	0	0	0	0	0	0	0	0	Animal Pathogen-Endophyte-Fungal Parasite	Ascomycota	Sordariomycetes	Hypocreales	Nectriaceae	Ilyonectria
f7156db458b7f23513bd893873a894e2	0	0	0	0	0	0	0	0	0	0	0	0	0	0	0	0	0	0	0	0	0	0	0	0	0	0	0	0	0	0	0	0	0	2	0	0	Wood Saprotroph	Ascomycota	Dothideomycetes	Pleosporales	Thyridariaceae	Pararoussoella
f746320a817cfd08fc492befb3357dae	0	0	0	0	0	0	0	0	0	0	0	0	0	0	0	0	0	0	0	0	9	0	0	0	22	70	0	0	0	0	0	0	0	0	0	0	Animal Pathogen	Ascomycota	Sordariomycetes	Hypocreales	Ophiocordycipitaceae	Haptocillium
f7b0b2f9924df9108e9be9aad1872ecc	0	0	0	0	0	0	0	0	0	0	0	8	0	0	0	0	0	0	0	0	0	0	0	0	0	0	0	0	0	0	0	0	0	0	0	0	Animal Pathogen-Endophyte-Fungal Parasite	Ascomycota	Sordariomycetes	Hypocreales	Nectriaceae	Nectria
f7eb1c21ac89cd47f1f2851617c54719	0	0	0	0	0	0	0	0	2	0	0	0	0	0	0	0	0	0	0	0	0	0	0	0	0	0	0	0	0	0	0	0	0	0	0	0	Wood Saprotroph	Ascomycota	Orbiliomycetes	Orbiliales	Orbiliaceae	Unassigned
f83b85fc99e86eae24fce240c43bcaf5	0	0	0	0	0	0	0	0	0	0	0	0	0	0	0	0	0	0	0	0	0	0	0	0	0	0	17	0	0	0	0	0	0	0	0	0	Endophyte-Epiphyte-Fungal Parasite-Insect Parasite	Ascomycota	Sordariomycetes	Hypocreales	Clavicipitaceae	Metarhizium
f85d59a18324a041d4166d184bd556c1	0	0	0	0	0	0	0	0	0	0	0	0	0	0	0	0	0	0	0	0	0	4	0	0	0	0	0	0	0	0	0	0	0	0	0	0	Animal Pathogen-Endophyte-Fungal Parasite	Ascomycota	Sordariomycetes	Hypocreales	Nectriaceae	Acremoniopsis
f8613b62b001498198fd43fe3b890a95	0	0	0	0	0	0	0	0	0	0	0	0	0	0	0	0	0	0	0	0	0	0	0	0	0	4	0	0	0	0	0	0	0	0	0	0	Endophyte-Epiphyte-Fungal Parasite-Insect Parasite	Ascomycota	Sordariomycetes	Hypocreales	Clavicipitaceae	Periglandula
f87812af538e86759f294fb72720889e	0	0	0	0	0	0	0	0	0	0	0	0	0	0	0	0	0	0	40	0	0	0	0	0	0	0	0	0	0	0	0	0	0	0	0	0	Endophyte-Epiphyte-Fungal Parasite-Insect Parasite	Ascomycota	Sordariomycetes	Hypocreales	Clavicipitaceae	Metarhizium
f8790c6b0e573ad132b2f8b829cc54ce	0	0	0	0	0	0	0	0	0	0	0	0	0	0	0	0	0	0	0	0	0	0	0	0	0	0	0	0	0	0	0	0	0	8	0	0	Plant Pathogen-Undefined Saprotroph	Ascomycota	Dothideomycetes	Capnodiales	Mycosphaerellaceae	Septoria
f884f52b731877c3520a64ac23d3ead4	0	0	0	0	0	0	0	0	0	0	0	0	0	0	0	0	0	23	285	122	73	28	36	28	97	0	11	0	0	13	0	0	0	0	0	0	Animal Pathogen-Endophyte-Fungal Parasite	Ascomycota	Sordariomycetes	Hypocreales	Nectriaceae	Cylindrocarpon
f8870b472f00d2860bb1d0bf9f1fbb0a	0	0	0	0	0	0	0	0	0	0	0	0	0	0	0	1	0	0	0	0	0	0	0	0	0	0	0	0	0	0	0	0	0	0	0	0	Animal Pathogen-Fungal Parasite-Undefined Saprotroph	Ascomycota	Eurotiomycetes	Chaetothyriales	Herpotrichiellaceae	Unassigned
f8cd543447b1eb956955c861f44dbffa	0	0	0	0	0	0	0	0	0	0	0	0	0	0	0	0	0	0	0	0	0	0	0	47	0	0	0	0	0	0	0	0	0	0	0	0	Endophyte-Epiphyte-Fungal Parasite-Insect Parasite	Ascomycota	Sordariomycetes	Hypocreales	Clavicipitaceae	Metapochonia
f8f97fcd6a12dbea0ae3bf1dddd1f522	0	0	0	0	0	0	0	0	0	0	0	0	0	0	0	0	0	24	30	46	38	93	0	70	47	18	25	1471	41	54	437	125	978	0	433	286	Animal Pathogen-Fungal Parasite-Undefined Saprotroph	Ascomycota	Eurotiomycetes	Chaetothyriales	Herpotrichiellaceae	Unassigned
f96d48aeff774379d9dd59e0dacd70b6	0	0	0	0	0	0	0	0	0	0	0	0	0	0	0	0	0	0	0	0	0	0	0	0	26	0	0	0	0	0	0	0	0	0	0	129	Plant Pathogen-Undefined Saprotroph	Ascomycota	Dothideomycetes	Capnodiales	Neodevriesiaceae	Neodevriesia
f979b64d184c851c80f0680305fc5ab6	0	0	0	22	0	0	0	0	0	0	0	0	0	0	0	7	0	0	0	0	0	0	0	0	0	0	0	0	0	0	0	0	0	0	0	0	Undefined Saprotroph	Ascomycota	Dothideomycetes	Capnodiales	Capnodiaceae	Conidiocarpus
f9a2dd2214c4a4bb96907273a2b45565	0	0	0	0	0	0	0	0	0	0	0	0	0	0	0	0	0	0	0	0	0	0	0	0	0	0	0	0	0	0	13	0	0	0	0	5	Animal Pathogen-Fungal Parasite-Undefined Saprotroph	Ascomycota	Eurotiomycetes	Chaetothyriales	Herpotrichiellaceae	Cladophialophora
f9aa0c765f32e73750cd21f0b9ea1071	0	0	0	0	0	0	0	0	0	0	0	0	0	0	0	2	0	0	0	0	0	0	0	0	0	0	0	0	0	0	0	0	0	0	0	0	Wood Saprotroph	Ascomycota	Dothideomycetes	Pleosporales	Thyridariaceae	Unassigned
fa073cda69e525026cf62b94a43c94fd	0	0	0	0	0	0	0	0	0	0	0	0	0	7	0	0	0	0	0	0	0	0	0	0	0	0	0	0	0	0	0	0	0	0	0	0	Endophyte-Plant Pathogen	Ascomycota	Sordariomycetes	Glomerellales	Glomerellaceae	Colletotrichum
fa085bc6699c49da864f04977eab7692	0	0	0	0	0	0	0	0	0	0	0	7	0	0	0	0	0	0	5	0	0	19	8	0	0	0	6	0	0	0	0	0	0	0	0	4	Plant Pathogen-Undefined Saprotroph	Ascomycota	Dothideomycetes	Pleosporales	Lophiostomataceae	Flabellascoma
fa5235407f0f11457cb5082e6d90018b	0	0	0	16	0	0	0	0	0	0	0	0	0	0	0	0	0	0	0	0	0	0	0	0	0	0	0	0	0	0	0	0	0	0	0	0	Undefined Saprotroph	Ascomycota	Dothideomycetes	Hysteriales	Hysteriaceae	Rhytidhysteron
fa582d883dee34e5674c0e4c0db1b16b	0	0	0	0	0	0	0	0	0	0	0	0	0	0	0	0	0	0	0	40	0	0	0	26	0	0	0	0	0	0	0	0	0	0	0	0	Animal Pathogen-Endophyte-Fungal Parasite	Ascomycota	Sordariomycetes	Hypocreales	Nectriaceae	Mariannaea
fa70530b8bd3e5c1b4140aa62c26e0ee	0	0	0	0	0	0	0	0	0	0	0	0	0	0	0	0	0	0	0	0	0	0	0	10	0	0	0	0	0	0	0	0	0	0	0	0	Animal Pathogen-Fungal Parasite-Undefined Saprotroph	Ascomycota	Eurotiomycetes	Chaetothyriales	Herpotrichiellaceae	Minimelanolocus
fab989d298854789835c3acb22ee787b	0	0	0	0	0	0	0	0	0	0	0	0	0	0	0	0	0	0	0	0	0	0	0	6	0	0	0	0	0	0	0	0	0	0	0	0	Undefined Saprotroph	Ascomycota	Dothideomycetes	Capnodiales	Capnodiaceae	Conidiocarpus
fac21e2b8230c56d3cf26a07b6fdaa60	0	0	0	0	0	0	0	0	0	0	7	0	0	0	0	0	0	0	0	0	0	0	0	0	0	0	0	0	0	0	0	0	0	0	0	0	Wood Saprotroph	Ascomycota	Dothideomycetes	Pleosporales	Melanommataceae	Farlowiella
face5b67e415299a2b26f344c3cec370	0	0	0	0	0	0	0	0	0	0	0	0	0	0	0	0	0	0	0	0	0	0	0	0	0	0	0	0	0	0	0	0	0	0	9	0	Undefined Saprotroph	Ascomycota	Dothideomycetes	Pleosporales	Morosphaeriaceae	Acrocalymma
fad5aa9249f35e22b09539e04be69ab7	0	0	0	0	0	0	0	0	0	0	0	0	0	0	0	0	0	5	0	0	0	0	0	0	0	0	0	12	5	0	0	0	0	0	0	0	Undefined Saprotroph	Ascomycota	Sordariomycetes	Sordariales	Lasiosphaeriaceae	Unassigned
fb5a8dc7f434f121f4af0cc4ba71f7a5	0	0	0	0	0	0	0	0	0	0	0	12	0	0	0	0	0	0	0	0	0	0	0	0	0	0	0	0	0	0	0	0	0	0	0	0	Animal Pathogen-Endophyte-Fungal Parasite	Ascomycota	Sordariomycetes	Hypocreales	Nectriaceae	Ilyonectria
fb78e4993572e13770acdb92cbd5ef08	0	0	0	0	0	0	0	0	0	0	0	0	0	0	0	0	0	0	0	0	0	0	0	0	0	0	0	0	0	0	3	0	0	0	0	0	Animal Pathogen-Endophyte-Fungal Parasite	Ascomycota	Sordariomycetes	Hypocreales	Nectriaceae	Volutella
fbaa689cf1631bcdfa9b7a9e04a8438d	0	0	0	0	0	0	0	0	0	0	0	39	0	0	0	0	0	0	0	0	0	0	0	0	0	0	0	0	0	0	0	0	0	0	0	0	Animal Pathogen-Endophyte-Fungal Parasite	Ascomycota	Sordariomycetes	Hypocreales	Nectriaceae	Unassigned
fbb0676f18ae5602651faa71bc07ef2d	0	0	0	0	0	0	0	0	0	0	0	0	0	0	0	0	0	0	0	0	0	0	0	0	0	0	43	28	0	0	0	0	0	0	0	0	Wood Saprotroph	Ascomycota	Dothideomycetes	Pleosporales	Melanommataceae	Uzbekistanica
fc2ac2889d6db02fc294621df9a96102	0	0	0	0	0	0	0	0	0	0	0	0	0	0	0	0	0	0	0	0	0	0	0	0	12	0	0	0	0	0	0	0	0	0	0	0	Undefined Saprotroph	Ascomycota	Dothideomycetes	Pleosporales	Lophiotremataceae	Lophiotrema
fc4a8690ae8415326eb8e21f3cab81e9	0	0	0	0	0	0	0	0	0	0	0	0	0	0	0	0	11	0	0	0	0	0	0	0	0	0	0	0	0	0	0	0	0	0	0	0	Animal Pathogen-Endophyte-Fungal Parasite	Ascomycota	Sordariomycetes	Hypocreales	Nectriaceae	Ilyonectria
fc8a617760666687592e47da749c2845	0	0	0	0	0	0	0	0	0	0	0	0	0	0	0	0	0	0	0	0	0	16	0	0	0	0	0	0	0	0	0	0	8	0	0	0	Undefined Saprotroph	Ascomycota	Geoglossomycetes	Geoglossales	Geoglossaceae	Geoglossum
fce5fd30d5c6eb47d92b4a8b2e5736cc	0	0	0	0	0	0	0	0	0	0	0	0	0	0	0	0	0	0	0	0	0	0	0	0	0	0	0	0	0	0	0	10	0	0	0	0	Endophyte-Epiphyte-Fungal Parasite-Insect Parasite	Ascomycota	Sordariomycetes	Hypocreales	Clavicipitaceae	Metarhizium
fd26513382a713ecc7c7737d8817272e	0	0	0	0	0	0	0	0	0	0	0	0	0	0	0	0	17	0	0	0	0	0	0	0	0	0	0	0	0	0	0	0	0	0	0	0	Wood Saprotroph	Ascomycota	Orbiliomycetes	Orbiliales	Orbiliaceae	Unassigned
fd83d7a82f5a44957e29286e9a80949b	0	0	0	0	0	0	0	0	0	0	0	0	0	0	0	0	0	0	2	0	0	0	0	0	0	0	0	0	0	0	0	0	0	4	0	0	Animal Pathogen-Fungal Parasite-Undefined Saprotroph	Ascomycota	Eurotiomycetes	Chaetothyriales	Herpotrichiellaceae	Cladophialophora
fdf823bfbf49c7dc24612ad2459c9d66	0	0	0	0	0	0	3	0	0	0	0	0	0	0	0	0	0	0	4	0	0	0	4	9	32	0	15	7	0	2	0	0	0	10	4	22	Plant Pathogen-Undefined Saprotroph	Ascomycota	Dothideomycetes	Capnodiales	Mycosphaerellaceae	Pseudocercospora
fe2a879a607cf1e2d4001189a375ae96	122	143	8	0	0	0	0	0	0	0	0	0	10	0	0	0	0	0	0	0	0	0	0	0	0	0	0	0	0	0	0	0	0	0	0	0	Animal Pathogen-Endophyte-Fungal Parasite	Ascomycota	Sordariomycetes	Hypocreales	Nectriaceae	Fusarium
fe4b40cfd8fd00fcd5bda7a40ce8d2a1	183	22	65	21	42	0	0	67	116	2	0	0	2	0	3	0	0	0	0	0	0	0	0	0	0	0	0	0	0	0	0	0	0	0	0	0	Animal Pathogen-Fungal Parasite-Undefined Saprotroph	Ascomycota	Eurotiomycetes	Chaetothyriales	Herpotrichiellaceae	Unassigned
fe68cf994a71469d278e7312a328ed37	0	0	0	0	0	0	0	0	0	0	0	0	0	0	0	0	0	0	0	0	0	0	0	0	0	19	0	0	0	0	0	0	0	0	0	0	Animal Pathogen-Endophyte-Fungal Parasite	Ascomycota	Sordariomycetes	Hypocreales	Nectriaceae	Calonectria
fe9426bd2e817ef278a560466f1fd804	0	0	0	0	0	0	0	0	0	0	0	0	0	0	0	0	0	0	0	0	0	0	0	0	4	0	0	0	0	0	0	0	0	0	0	0	Animal Pathogen-Endophyte-Fungal Parasite	Ascomycota	Sordariomycetes	Hypocreales	Nectriaceae	Fusarium
fed1d3a40a16475754f20a667a0e7232	0	0	0	0	0	0	0	0	0	0	0	0	0	0	0	0	0	0	0	48	0	0	34	0	0	0	0	0	0	0	1290	0	0	239	0	86	Animal Pathogen-Fungal Parasite-Undefined Saprotroph	Ascomycota	Eurotiomycetes	Chaetothyriales	Herpotrichiellaceae	Unassigned
fef17eca4965afaceb9977821d1ef20b	0	0	28	0	0	0	0	0	0	0	0	0	0	0	0	0	0	0	0	0	0	0	0	0	0	0	0	0	0	0	0	0	0	0	0	0	Animal Pathogen-Endophyte-Fungal Parasite	Ascomycota	Sordariomycetes	Hypocreales	Nectriaceae	Cylindrocladium
ff0aab9ce170dd4027c93030a5b38631	0	0	0	0	0	0	0	0	0	7	160	0	0	0	0	0	0	0	0	0	0	0	0	0	0	0	0	0	0	0	0	0	0	0	0	0	Animal Pathogen-Endophyte-Fungal Parasite	Ascomycota	Sordariomycetes	Hypocreales	Nectriaceae	Fusarium
ff11c1608c9ac2046b0ad8eb56baa000	4	0	0	0	0	0	0	0	0	0	0	0	0	0	0	0	0	0	0	0	0	0	0	0	0	0	0	0	0	0	0	0	0	0	0	0	Animal Pathogen-Endophyte-Fungal Parasite	Ascomycota	Sordariomycetes	Hypocreales	Nectriaceae	Atractium
ff67aeb27b2c840c9eadc7e9b2550da2	0	0	0	0	0	0	0	0	0	0	0	0	0	0	0	0	0	0	0	0	0	0	0	0	0	0	0	0	6	0	0	0	0	0	0	0	Undefined Saprotroph	Ascomycota	Sordariomycetes	Sordariales	Lasiosphaeriaceae	Unassigned
ffbb5a23dbc8249f7a3af6110f41ac27	0	0	0	0	0	0	0	0	0	40	0	0	0	0	0	0	0	0	0	0	0	0	0	0	0	0	0	0	0	0	0	0	0	0	0	0	Animal Pathogen-Endophyte-Fungal Parasite	Ascomycota	Sordariomycetes	Hypocreales	Nectriaceae	Unassigned
ffc865af33c14b7f32d02afc35093d84	0	0	0	0	0	0	0	0	0	0	0	12	0	0	0	0	0	0	0	0	0	0	0	0	0	0	0	0	0	0	0	0	0	0	0	0	Undefined Saprotroph	Ascomycota	Eurotiomycetes	Eurotiales	Trichocomaceae	Talaromyces
007960023e95a60c274da149cce34f45	0	0	0	0	0	2	0	0	0	0	0	0	0	0	0	0	0	0	0	0	0	0	0	0	0	0	0	0	0	0	0	0	0	0	0	0	Undefined Saprotroph	Basidiomycota	Agaricomycetes	Agaricales	Tricholomataceae	Ripartites
00919f1b653251d0d472e28f303cabea	3	0	0	32	0	0	0	0	0	0	0	0	0	0	0	0	0	0	0	0	0	0	0	0	0	0	0	0	0	0	0	0	0	0	0	0	Undefined Saprotroph	Basidiomycota	Agaricomycetes	Geastrales	Geastraceae	Geastrum
01926ad371d794b5e4e00b2219b96a83	0	0	0	0	0	0	0	0	0	0	0	0	0	0	0	0	0	0	0	11	0	0	0	0	0	0	0	0	0	0	0	0	0	0	0	0	Ectomycorrhizal-Fungal Parasite	Basidiomycota	Tremellomycetes	Tremellales	Rhynchogastremataceae	Rhynchogastrema
01b2a53b627e0b74fa022da6636363a2	0	0	0	0	4	0	0	0	0	0	0	0	0	0	0	0	0	0	0	0	0	0	0	0	0	0	0	0	0	0	0	0	0	0	0	0	Undefined Saprotroph	Basidiomycota	Agaricomycetes	Agaricales	Pterulaceae	Coronicium
01dccd3c9f3f25a0e63cab99e1bcaf15	0	0	0	0	0	0	0	0	0	0	0	0	0	0	1	0	0	0	0	0	0	0	0	0	0	0	0	0	0	0	0	0	0	0	0	0	Undefined Saprotroph	Basidiomycota	Agaricomycetes	Agaricales	Clavariaceae	Clavulinopsis
01f3ea783932f0bf9634ecc50ba6470a	0	0	0	0	0	0	0	0	0	0	0	0	0	0	0	0	0	0	0	0	0	0	0	0	0	0	0	0	0	0	0	0	0	4	0	0	Wood Saprotroph	Basidiomycota	Agaricomycetes	Geastrales	Geastraceae	Geastrum
02365becd02526c32b239079c7407a8a	0	0	0	0	0	0	0	0	0	0	0	0	0	0	0	0	0	0	36	0	0	81	0	0	0	0	0	0	0	9	0	0	55	0	0	0	Lichenized-Undefined Saprotroph	Basidiomycota	Agaricomycetes	Geastrales	Geastraceae	Geastrum
02512b952bee54a09b3dc489ac05418a	0	0	0	0	0	0	0	0	0	0	0	0	0	0	0	0	0	0	16	0	0	0	0	0	0	0	0	0	0	0	0	0	0	0	0	0	Undefined Saprotroph	Basidiomycota	Agaricomycetes	Sebacinales	Serendipitaceae	Serendipita
0258600a8539936827c9ed4ae2a663fa	79	13	0	110	6	0	0	0	0	0	0	12	401	38	5	26	26	0	0	0	0	0	0	0	0	0	0	0	0	0	0	0	0	0	0	0	Undefined Saprotroph	Basidiomycota	Agaricomycetes	Agaricales	Clavariaceae	Clavulinopsis
026ecb793cc2c4d6f75c674fe6ba839b	0	0	0	0	0	0	0	0	0	0	0	0	0	0	0	0	0	0	0	0	0	0	0	0	0	0	0	0	0	0	35	0	0	0	0	0	Orchid Mycorrhizal	Basidiomycota	Agaricomycetes	Agaricales	Tricholomataceae	Mycenella
02c3864f1b82b15ade38cb229d02df2d	0	0	57	0	0	0	0	0	0	0	0	0	0	0	0	0	0	0	0	0	0	0	0	0	0	0	0	0	0	0	0	0	0	0	0	0	Lichenized-Undefined Saprotroph	Basidiomycota	Agaricomycetes	Agaricales	Unassigned	Unassigned
030b9ab9c06ad54c41dc5b13807fe748	4	6	0	10	7	0	0	0	0	0	324	0	0	0	0	0	0	0	0	0	0	0	0	0	0	0	0	0	0	0	0	0	0	0	0	0	Ectomycorrhizal-Fungal Parasite	Basidiomycota	Agaricomycetes	Trechisporales	Hydnodontaceae	Trechispora
03d458f8f4b178086bfbfee76d07d159	0	4	0	0	0	0	1	0	0	0	0	0	0	0	0	0	0	0	0	0	0	0	0	0	0	0	0	0	0	0	0	0	0	0	0	0	Bryophyte Parasite-Dung Saprotroph	Basidiomycota	Agaricomycetes	Cantharellales	Ceratobasidiaceae	Unassigned
03f3424ccd118958619e91989cea83e2	0	0	0	0	0	0	0	0	0	0	0	0	0	0	0	3	0	0	0	0	0	0	0	0	0	0	0	0	0	0	0	0	0	0	0	0	Wood Saprotroph	Basidiomycota	Agaricomycetes	Agaricales	Marasmiaceae	Marasmius
03f6933fadc4d1dee4dda9f5349fee9d	0	0	0	0	17	0	0	0	0	0	0	0	0	0	0	0	131	0	0	0	0	0	0	0	0	0	0	0	0	0	0	0	0	0	0	0	Endomycorrhizal-Plant Pathogen-Undefined Saprotroph	Basidiomycota	Agaricomycetes	Agaricales	Clavariaceae	Clavaria
04f7d5209aca2f211d67a61fd066bd66	0	0	0	0	0	0	1	0	0	0	0	0	0	0	0	0	0	0	0	0	0	0	0	0	0	0	0	0	0	0	0	0	0	0	0	0	Endophyte-Plant Pathogen-Undefined Saprotroph	Basidiomycota	Agaricomycetes	Agaricales	Clavariaceae	Unassigned
04f9018b9dc9600e7f932801a6bb6ca8	0	0	0	0	0	0	0	0	0	0	0	0	0	0	0	0	0	0	0	0	0	0	0	0	0	0	0	0	0	1	0	0	0	0	0	0	Lichenized-Undefined Saprotroph	Basidiomycota	Agaricomycetes	Agaricales	Unassigned	Unassigned
04fee0fbee6bfa5f05261c992867b3b2	0	0	0	0	0	0	0	14	0	0	0	0	0	0	0	0	0	0	0	0	0	0	0	0	0	0	0	0	0	0	0	0	0	0	0	0	Lichenized-Undefined Saprotroph	Basidiomycota	Agaricomycetes	Auriculariales	Exidiaceae	Eichleriella
05063ffdd64249f59b587be67cdb768f	0	0	0	0	0	0	0	0	0	0	0	0	0	0	0	0	0	0	0	0	0	0	0	0	14	0	0	0	0	2	0	5	0	0	0	227	Bryophyte Parasite-Dung Saprotroph	Basidiomycota	Agaricomycetes	Agaricales	Unassigned	Unassigned
0506dd374235fe2d3546851cebf43cdf	0	0	0	0	0	0	0	0	0	0	0	0	0	0	0	0	0	0	0	0	0	0	0	0	0	0	0	0	0	0	2	0	0	0	0	0	Undefined Saprotroph	Basidiomycota	Agaricomycetes	Agaricales	Unassigned	Unassigned
052742987a7da15535d1ed5bbf32ae50	3	0	0	0	0	0	0	0	0	0	0	0	0	0	0	0	0	0	0	0	0	0	0	0	0	0	0	0	0	0	0	0	0	0	0	0	Bryophyte Parasite-Dung Saprotroph	Basidiomycota	Agaricomycetes	Agaricales	Psathyrellaceae	Psathyrella
053b5cc885ec95b1d5acbd2bd6d57ff3	0	0	2	0	0	0	0	0	0	0	0	72	0	0	0	0	0	0	0	0	0	0	0	0	0	0	0	0	0	0	0	0	0	0	0	0	Bryophyte Parasite-Dung Saprotroph	Basidiomycota	Agaricomycetes	Agaricales	Marasmiaceae	Marasmius
056d0cbb3fea08c297004881d7dd67f6	0	0	0	0	0	0	0	0	3	0	0	0	0	0	0	0	0	0	0	0	0	0	0	0	0	0	0	0	0	0	0	0	0	0	0	0	Dung Saprotroph-Plant Saprotroph-Wood Saprotroph	Basidiomycota	Agaricomycetes	Agaricales	Unassigned	Unassigned
056d321111c4a393e9c79d9ca8ff5c0a	0	0	0	0	0	3	0	0	0	0	0	0	0	0	0	0	0	0	0	0	0	0	0	0	0	0	0	0	0	0	0	0	0	0	0	0	Endophyte-Plant Pathogen-Undefined Saprotroph	Basidiomycota	Agaricomycetes	Agaricales	Agaricaceae	Leucoagaricus
0579f7d04e4f7870856394b5dea7c7ee	0	0	0	0	0	0	0	0	20	0	0	0	0	0	0	0	0	0	0	0	0	0	0	0	0	0	0	0	0	0	0	0	0	0	0	0	Bryophyte Parasite-Dung Saprotroph	Basidiomycota	Agaricomycetes	Trechisporales	Hydnodontaceae	Trechispora
0582d62f927af7695fb8c01042518231	0	0	0	0	0	0	0	0	0	0	0	0	0	0	0	0	0	0	0	0	0	0	0	0	0	9	0	0	0	0	0	0	2	0	0	4	Undefined Saprotroph	Basidiomycota	Agaricomycetes	Cantharellales	Ceratobasidiaceae	Thanatephorus
05880fd25381466ac962b8b84640c4ee	0	0	0	0	7	0	0	0	0	0	0	0	0	0	0	0	0	0	0	0	0	0	0	0	0	0	0	0	0	0	0	0	0	0	0	0	Wood Saprotroph	Basidiomycota	Agaricomycetes	Agaricales	Clavariaceae	Unassigned
06079b6a298154e31e6aca1cf14fda56	0	0	0	0	0	0	0	0	0	0	0	0	0	4	0	0	0	0	0	0	0	0	0	0	0	0	0	0	0	0	0	0	0	0	0	0	Endomycorrhizal-Plant Pathogen-Undefined Saprotroph	Basidiomycota	Agaricomycetes	Cantharellales	Ceratobasidiaceae	Rhizoctonia
06098f2a79a738c2fb7c43ea4b45d749	0	0	0	0	0	0	0	0	0	0	0	0	0	0	0	0	0	0	0	0	0	0	0	0	0	0	0	0	0	0	0	0	0	0	2	0	Lichenized-Undefined Saprotroph	Basidiomycota	Agaricomycetes	Agaricales	Agaricaceae	Leucoagaricus
060bf7c961f66fdcd7763391ab9d2b61	0	0	0	0	0	0	79	0	42	0	0	0	0	0	0	0	0	0	0	0	0	0	0	0	0	0	0	0	0	0	0	0	0	0	0	0	Endomycorrhizal-Plant Pathogen-Undefined Saprotroph	Basidiomycota	Agaricomycetes	Geastrales	Geastraceae	Geastrum
060d12b6156fa8b9f7c76c4bd77db113	0	0	0	0	0	0	0	0	0	0	0	0	0	0	0	0	0	0	0	0	0	0	0	0	0	51	0	0	7	0	8	14	21	10	7	9	Undefined Saprotroph	Basidiomycota	Agaricomycetes	Agaricales	Crassisporiaceae	Romagnesiella
061018eb51354d354d035f3fb0e385da	0	107	0	51	4412	0	0	0	0	0	26	0	0	0	0	0	132	0	0	0	0	0	0	0	0	0	0	0	0	0	0	0	0	0	0	0	Undefined Saprotroph	Basidiomycota	Agaricomycetes	Sebacinales	Serendipitaceae	Serendipita
0686806c99c29e8ef6b207b7de2a0b10	0	0	0	0	0	0	0	0	0	0	0	0	0	0	0	0	0	0	0	0	0	0	10	0	0	0	0	0	0	0	0	0	0	0	0	0	Bryophyte Parasite-Dung Saprotroph	Basidiomycota	Agaricomycetes	Agaricales	Lycoperdaceae	Lycoperdon
0692e7f45c75928d0466168704605676	0	0	0	0	0	0	0	0	0	0	0	0	0	0	0	0	0	0	12	0	0	0	0	0	0	0	0	0	0	152	74	0	0	0	0	0	Orchid Mycorrhizal	Basidiomycota	Agaricomycetes	Agaricales	Crepidotaceae	Neopaxillus
06b19bac263ccf76e55aab2f1b256649	0	0	0	0	0	0	0	0	0	0	0	0	0	0	0	0	0	0	0	0	0	3	0	0	0	0	0	0	0	0	0	0	0	0	0	0	Bryophyte Parasite-Dung Saprotroph	Basidiomycota	Agaricomycetes	Trechisporales	Hydnodontaceae	Trechispora
06c2bfa9c9f6ccf977ba3e437da2e3fa	0	0	0	0	0	0	0	0	0	0	0	0	0	0	0	0	0	6	4	26	0	7	42	4	0	13	14	15	0	0	4	0	0	6	0	0	Wood Saprotroph	Basidiomycota	Agaricomycetes	Auriculariales	Hyaloriaceae	Protomerulius
0707a153be872ef9021cbc5792001d27	0	0	2	0	0	0	0	0	0	0	0	0	0	0	0	0	0	0	0	0	0	0	0	0	0	0	0	0	0	0	0	0	0	0	0	0	Wood Saprotroph	Basidiomycota	Agaricomycetes	Agaricales	Typhulaceae	Typhula
07131c1eb6d1ffdf7e51428678966a7c	0	0	0	0	0	0	0	0	0	0	0	0	0	0	0	0	0	0	0	20	0	0	20	359	0	12	0	0	0	0	0	0	0	0	33	0	Undefined Saprotroph	Basidiomycota	Agaricomycetes	Agaricales	Tricholomataceae	Hemimycena
0846704865d299e6ba0c995462aedd87	0	0	0	0	0	0	0	0	0	0	0	0	0	2	0	0	0	0	0	0	0	0	0	0	0	0	0	0	0	0	0	0	0	0	0	0	Bryophyte Parasite-Dung Saprotroph	Basidiomycota	Agaricomycetes	Agaricales	Clavariaceae	Clavaria
087f0b5626976d3ec3a94b4b87d117cc	0	0	0	0	0	0	0	0	0	0	0	0	0	0	0	0	0	0	0	0	0	0	0	0	3	0	0	0	0	0	0	0	0	0	0	0	Ectomycorrhizal-Fungal Parasite	Basidiomycota	Agaricomycetes	Agaricales	Lyophyllaceae	Lyophyllum
08c05d137e6b4b5b17bdce9e176fedb8	0	0	0	4	0	0	17	14	0	0	0	0	0	0	0	0	0	0	0	0	0	0	0	0	0	0	0	0	0	0	0	0	0	0	0	0	Lichenized-Undefined Saprotroph	Basidiomycota	Agaricomycetes	Agaricales	Tricholomataceae	Mycenella
08d406928d7a38ce73dd6d9c8b04189c	0	0	0	0	0	0	0	0	0	0	0	0	0	0	0	0	0	0	0	0	0	0	4	0	0	0	0	0	0	0	0	0	0	0	0	0	Ectomycorrhizal-Fungal Pathogen-Undefined Saprotroph	Basidiomycota	Agaricomycetes	Agaricales	Unassigned	Unassigned
09055c37896121ffe2a3d65941b7afcb	0	0	0	0	0	0	0	0	0	0	0	0	0	58	0	0	0	0	0	0	0	0	0	0	0	0	0	0	0	0	0	0	0	0	0	0	Ectomycorrhizal-Fungal Parasite	Basidiomycota	Agaricomycetes	Agaricales	Agaricaceae	Agaricus
094b6f9242a8f3dd8b5f5ab5c8d4eb8e	0	0	0	0	0	0	0	0	0	0	0	0	0	0	0	0	0	0	6	2	0	0	0	6	15	0	31	2	0	0	0	0	0	0	0	2	Bryophyte Parasite-Dung Saprotroph	Basidiomycota	Agaricomycetes	Trechisporales	Hydnodontaceae	Trechispora
095c2321b9e053bd5a2d6f213999cc15	0	0	0	0	0	0	0	0	0	0	11	0	0	0	0	0	0	0	0	0	0	0	0	0	0	0	0	0	0	0	0	0	0	0	0	0	Undefined Saprotroph	Basidiomycota	Agaricomycetes	Agaricales	Clavariaceae	Unassigned
09a25d942d09c076a9502cabc60df49f	0	0	0	0	0	0	0	0	0	0	0	0	0	0	0	0	0	0	0	0	0	0	0	0	0	0	0	0	0	0	13	0	0	0	0	0	Wood Saprotroph	Basidiomycota	Agaricomycetes	Agaricales	Psathyrellaceae	Coprinopsis
09c543e561189cda8458b63799e1e068	0	0	0	0	0	0	0	0	0	0	0	0	0	0	0	0	0	0	113	1249	0	0	0	0	0	0	73	0	0	7	66	0	0	0	0	0	Lichenized-Undefined Saprotroph	Basidiomycota	Agaricomycetes	Sebacinales	Serendipitaceae	Serendipita
0a3e8f599f3d4d731b137d4ef91bd47f	0	0	0	0	0	0	0	0	0	0	0	0	0	0	0	0	39	0	0	0	0	0	0	0	0	0	0	0	0	0	0	0	0	0	0	0	Dung Saprotroph-Plant Saprotroph-Wood Saprotroph	Basidiomycota	Agaricomycetes	Agaricales	Clavariaceae	Unassigned
0a8fa11420f2eea8c45833ffb5ff9a98	0	0	0	0	0	0	0	0	0	0	0	0	0	0	0	0	0	0	0	0	0	0	0	4	0	0	0	0	0	0	0	0	0	0	22	0	Orchid Mycorrhizal	Basidiomycota	Agaricomycetes	Agaricales	Clavariaceae	Clavaria
0c8f4bfc05f83fe0c06a7f4bed9e25d8	0	0	0	0	0	0	746	0	0	0	0	0	0	0	0	32	0	0	0	0	0	0	0	0	0	0	0	0	0	0	0	0	0	0	0	0	Lichenized-Undefined Saprotroph	Basidiomycota	Agaricomycetes	Cantharellales	Ceratobasidiaceae	Thanatephorus
0d06e370e537f34a7a492e201dfbccec	0	0	0	0	0	0	0	0	0	0	0	0	0	0	0	0	0	0	0	0	0	0	6	153	0	0	14	0	0	0	0	0	0	0	14	0	Lichenized-Undefined Saprotroph	Basidiomycota	Agaricomycetes	Geastrales	Geastraceae	Geastrum
0d135fdf58c07fc5661cc596f3398df3	0	0	0	17	0	0	0	0	0	0	0	0	0	0	0	0	0	0	0	0	0	0	0	0	0	0	0	0	0	0	0	0	0	0	0	0	Endomycorrhizal-Plant Pathogen-Undefined Saprotroph	Basidiomycota	Agaricomycetes	Cantharellales	Ceratobasidiaceae	Ceratobasidium
0d4654a24c43fd00ac3323bbaa1e43f4	0	0	0	0	0	0	0	0	0	0	0	0	0	0	0	0	0	278	0	0	0	0	0	0	0	0	0	213	0	0	0	0	0	0	23	0	Undefined Saprotroph	Basidiomycota	Agaricomycetes	Agaricales	Clavariaceae	Clavaria
0d60cc8c9e091287b4c091623ff515d4	0	0	0	0	0	0	0	0	0	0	0	106	0	0	0	0	0	0	0	0	0	0	0	0	0	0	0	0	0	0	0	0	0	0	0	0	Endomycorrhizal-Plant Pathogen-Undefined Saprotroph	Basidiomycota	Agaricomycetes	Agaricales	Unassigned	Unassigned
0da13203e9dc6fa88580a534c0709523	0	0	0	0	0	0	0	0	0	0	0	0	0	0	0	0	0	16	0	0	0	31	13	0	0	98	24	0	0	0	0	0	0	0	0	0	Lichenized-Undefined Saprotroph	Basidiomycota	Agaricomycetes	Agaricales	Marasmiaceae	Marasmius
0dd16c79a827965b43dada017d60d561	0	0	0	0	0	0	0	0	0	0	5	0	0	0	0	0	0	0	0	0	0	0	0	0	0	0	0	0	0	0	0	0	0	0	0	0	Bryophyte Parasite-Dung Saprotroph	Basidiomycota	Agaricomycetes	Agaricales	Unassigned	Unassigned
0dfc51f983bcf76b6f5605949d942406	0	0	0	0	0	0	0	0	0	0	0	0	0	0	0	0	0	0	0	0	0	0	0	0	0	0	0	0	3	0	0	0	0	0	0	0	Endophyte-Plant Pathogen-Undefined Saprotroph	Basidiomycota	Agaricomycetes	Polyporales	Polyporaceae	Unassigned
0e0f1f3698b1081d519cb2ccc855c503	0	0	0	0	0	0	0	0	0	0	0	0	0	0	0	0	0	0	0	0	0	236	0	0	0	0	0	0	0	0	0	0	190	0	0	0	Bryophyte Parasite-Dung Saprotroph	Basidiomycota	Agaricomycetes	Agaricales	Clavariaceae	Unassigned
0e3c0af364941cca6b4d30e8d50a687b	0	0	0	0	0	0	0	0	0	0	0	0	0	0	0	0	0	0	0	0	0	0	1	0	0	0	0	0	0	0	0	0	0	0	0	0	Wood Saprotroph	Basidiomycota	Agaricomycetes	Trechisporales	Hydnodontaceae	Trechispora
0e47d99062823b3237238b9de48ae1b5	0	0	0	0	0	0	0	0	0	0	0	0	0	0	0	0	0	0	21	0	18	0	0	5	0	0	0	0	0	2	0	0	0	0	0	0	Lichenized-Undefined Saprotroph	Basidiomycota	Agaricomycetes	Agaricales	Clavariaceae	Ramariopsis
0e916148ba19364087ff1b1b57b7cf5c	3	0	0	0	0	0	0	0	0	0	0	0	0	0	0	0	0	0	0	0	0	0	0	0	0	0	0	0	0	0	0	0	0	0	0	0	Wood Saprotroph	Basidiomycota	Agaricomycetes	Agaricales	Marasmiaceae	Marasmius
0ed10a963002dd92a64345fde6ab8cbe	0	0	0	0	0	0	0	0	0	0	0	0	0	0	0	0	0	0	0	0	0	0	0	0	0	0	0	0	52	34	53	80	60	31	44	39	Lichenized-Undefined Saprotroph	Basidiomycota	Agaricomycetes	Sebacinales	Serendipitaceae	Serendipita
0f792237b13421359f338ae5aa684244	0	0	0	0	0	0	0	0	0	0	0	0	0	0	0	0	0	0	0	0	29	0	0	0	0	0	0	0	0	0	0	0	0	0	0	0	Endophyte-Plant Pathogen-Undefined Saprotroph	Basidiomycota	Agaricomycetes	Geastrales	Geastraceae	Geastrum
0fcdf477df997e341ed02e161cf31a9e	0	0	0	0	0	0	0	0	0	0	0	0	0	0	0	0	0	0	0	0	0	0	0	0	0	0	0	0	0	0	0	18	0	0	0	0	Orchid Mycorrhizal	Basidiomycota	Agaricomycetes	Agaricales	Unassigned	Unassigned
108387b202fd5d69f842cd3c6acca1b9	0	0	0	0	0	0	0	0	0	0	0	0	5	0	0	0	0	0	0	0	0	0	0	0	0	0	0	0	0	0	0	0	0	0	0	0	Undefined Saprotroph	Basidiomycota	Agaricomycetes	Agaricales	Agaricaceae	Lepiota
10b83c76bd69ecf7b234b95639cd17f9	0	0	0	0	24	3	0	5	0	4	99	0	0	0	0	0	0	0	0	0	0	0	0	0	0	0	0	0	0	0	0	0	0	0	0	0	Bryophyte Parasite-Dung Saprotroph	Basidiomycota	Agaricomycetes	Agaricales	Agaricaceae	Unassigned
10e19371a36d40273379d6000d79b855	0	0	0	0	10	0	0	0	0	0	0	0	1	0	0	0	30	0	0	0	0	0	0	0	0	0	0	0	0	0	0	0	0	0	0	0	Undefined Saprotroph	Basidiomycota	Agaricomycetes	Agaricales	Unassigned	Unassigned
10fa109390e3b48c3f78175e06938e92	0	0	0	0	0	0	0	0	0	0	0	0	0	0	0	0	7	0	0	0	0	0	0	0	0	0	0	0	0	0	0	0	0	0	0	0	Undefined Saprotroph	Basidiomycota	Agaricomycetes	Geastrales	Geastraceae	Geastrum
11316dbf4b4c0d41763474c03e2a78b9	0	0	0	0	0	0	0	0	0	0	0	0	0	0	0	0	0	0	0	0	0	2	0	0	0	0	0	0	0	0	0	9	0	0	0	0	Bryophyte Parasite-Dung Saprotroph	Basidiomycota	Agaricomycetes	Agaricales	Cystostereaceae	Unassigned
11588c3d6f29f801977c773f934ffc7d	0	0	0	0	0	0	0	0	0	0	0	0	0	0	0	0	0	0	12	49	7	0	0	0	0	6	0	0	0	0	0	0	0	0	0	0	Undefined Saprotroph	Basidiomycota	Agaricomycetes	Agaricales	Unassigned	Unassigned
1161fd454f6c2e44d9483747bd68297b	0	0	0	0	0	0	0	0	0	7	0	0	58	0	0	3	25	0	0	0	0	0	0	0	0	0	0	0	0	0	0	0	0	0	0	0	Wood Saprotroph	Basidiomycota	Agaricomycetes	Agaricales	Tricholomataceae	Flagelloscypha
11d8f177995395b34ac36d7999ccd6b3	0	0	0	0	0	0	0	0	0	0	0	0	0	0	0	0	0	0	0	0	0	0	0	0	0	0	0	0	0	0	1	0	0	0	0	0	Bryophyte Parasite-Dung Saprotroph	Basidiomycota	Agaricomycetes	Agaricales	Clavariaceae	Unassigned
11fa4146d17db52ad5c2ede5cefd3909	0	0	0	0	0	0	0	0	0	0	0	0	0	0	0	0	0	0	0	3	0	0	0	0	0	0	0	0	0	0	0	0	0	0	0	0	Ectomycorrhizal-Fungal Parasite	Basidiomycota	Agaricomycetes	Trechisporales	Hydnodontaceae	Subulicystidium
121f2e422ed8024ce4ecfefbfe433ecf	0	0	0	0	0	0	0	0	0	0	0	0	0	0	0	0	0	0	0	15	0	0	0	0	0	0	0	0	0	0	0	0	0	1	0	0	Lichenized-Undefined Saprotroph	Basidiomycota	Agaricomycetes	Polyporales	Irpicaceae	Ceriporia
125b3cb534ac428e049b02a8f47c722f	0	0	0	0	0	0	0	0	0	0	0	0	0	0	0	0	0	0	0	0	0	0	0	0	0	9	0	0	0	0	0	0	0	0	0	0	Undefined Saprotroph	Basidiomycota	Agaricomycetes	Agaricales	Unassigned	Unassigned
127489ccdc1c7a1e55195d9fe3d88e03	0	0	0	0	0	0	0	0	0	0	0	0	0	0	0	0	0	0	0	0	0	5	0	0	0	0	0	0	0	0	0	0	0	0	0	0	Wood Saprotroph	Basidiomycota	Agaricomycetes	Agaricales	Psathyrellaceae	Psathyrella
12a509371cedfc54f6a53cc8e7098e22	0	0	1	18	0	0	0	0	0	0	0	0	0	0	0	0	0	0	0	0	0	0	0	0	0	0	0	0	0	0	0	0	0	0	0	0	Bryophyte Parasite-Dung Saprotroph	Basidiomycota	Agaricomycetes	Polyporales	Steccherinaceae	Steccherinum
12b52898377ccf63e581a24b5145e7b1	0	0	0	0	0	0	0	0	0	0	0	0	0	0	0	0	0	1	0	0	0	0	0	0	0	0	0	0	0	0	0	0	0	0	0	0	Dung Saprotroph-Plant Saprotroph-Wood Saprotroph	Basidiomycota	Agaricomycetes	Agaricales	Clavariaceae	Ramariopsis
12dcb1d875db5d01a9ad4f2b5019d9fd	0	0	0	0	0	0	0	0	0	2	0	0	0	0	0	0	0	0	0	0	0	0	0	0	0	0	0	0	0	0	0	0	0	0	0	0	Wood Saprotroph	Basidiomycota	Agaricomycetes	Trechisporales	Hydnodontaceae	Subulicystidium
12ea167ee606d0542c9e24fa14574372	0	25	0	0	0	0	182	0	0	0	0	0	0	0	0	0	0	0	0	0	0	0	0	0	0	0	0	0	0	0	0	0	0	0	0	0	Lichenized-Undefined Saprotroph	Basidiomycota	Agaricomycetes	Agaricales	Clavariaceae	Ramariopsis
1391dfe32533c1836fe5a8a83744e57a	0	0	0	0	0	0	0	0	0	0	0	0	0	0	0	0	0	0	12	0	13	139	10	21	12	11	0	0	0	0	0	0	8	0	0	0	Undefined Saprotroph	Basidiomycota	Agaricomycetes	Agaricales	Agaricaceae	Unassigned
140f0b7769fe8b7085fba460831f1068	0	0	0	0	0	0	0	0	0	0	0	0	0	0	0	0	0	0	0	0	0	0	0	0	0	5	0	0	0	0	0	0	0	0	0	0	Lichenized-Undefined Saprotroph	Basidiomycota	Agaricomycetes	Geastrales	Geastraceae	Geastrum
1419be0dd606045afdd4002c7ba1f828	0	0	0	0	0	0	0	0	0	0	0	8	0	0	0	0	0	0	0	0	0	0	0	0	0	0	0	0	0	0	0	0	0	0	0	0	Undefined Saprotroph	Basidiomycota	Agaricomycetes	Agaricales	Unassigned	Unassigned
14809d1160bb0d5bc6d4e057f049afa4	0	0	0	0	0	0	0	0	0	0	0	0	0	0	0	0	0	0	0	0	0	0	3	0	0	0	0	0	0	0	0	0	0	0	0	0	Undefined Saprotroph	Basidiomycota	Agaricomycetes	Agaricales	Clavariaceae	Hodophilus
148a9c570d20ba72ac8b0a3b6f408540	0	0	0	2	0	0	0	0	0	0	0	0	0	0	0	0	0	0	0	0	0	0	0	0	0	0	0	0	0	0	0	0	0	0	0	0	Bryophyte Parasite-Dung Saprotroph	Basidiomycota	Agaricomycetes	Cantharellales	Ceratobasidiaceae	Unassigned
14c3ea32201b5a9ebc7120a32f0186d7	0	0	0	0	0	0	0	0	0	0	0	0	0	0	0	0	0	0	0	4	0	0	0	0	0	0	0	0	0	0	0	0	0	0	0	0	Lichenized-Undefined Saprotroph	Basidiomycota	Agaricomycetes	Auriculariales	Auriculariales_fam_Incertae_sedis	Oliveonia
1505bb3765c3dfb19cd21dae436e0a70	0	0	0	0	0	0	0	0	0	0	0	0	0	0	0	0	0	106	0	0	0	0	140	311	0	0	0	0	0	0	0	0	0	83	66	0	Endomycorrhizal-Plant Pathogen-Undefined Saprotroph	Basidiomycota	Agaricomycetes	Agaricales	Unassigned	Unassigned
1563a37f33ce6a87e131833d24834c41	0	0	0	0	0	0	0	0	0	0	0	0	0	0	0	0	0	0	6	0	0	0	0	0	0	0	0	0	0	0	0	0	0	0	0	0	Undefined Saprotroph	Basidiomycota	Agaricomycetes	Trechisporales	Hydnodontaceae	Trechispora
15a3a21f026bcb47fc99426e603bb106	0	0	0	0	0	0	0	0	0	0	0	0	0	0	0	0	0	0	0	0	8	0	0	0	0	0	0	0	0	0	0	0	0	0	0	0	Bryophyte Parasite-Dung Saprotroph	Basidiomycota	Agaricomycetes	Trechisporales	Hydnodontaceae	Trechispora
15af24e4a03e8e54f6dc55c906456593	0	0	0	0	0	0	0	0	0	0	0	0	0	0	0	0	0	0	0	0	0	0	0	1	0	0	0	0	0	0	0	0	0	0	0	0	Wood Saprotroph	Basidiomycota	Agaricomycetes	Agaricales	Clavariaceae	Clavaria
15e6ac2001070c12548e1f6ad5ac2f1d	17	0	0	0	0	0	0	0	0	0	0	0	0	0	0	0	0	0	0	0	0	0	0	0	0	0	0	0	0	0	0	0	0	0	0	0	Wood Saprotroph	Basidiomycota	Agaricomycetes	Trechisporales	Hydnodontaceae	Subulicystidium
1609a6e9ef52946d758d3c187f3e6abc	0	0	0	0	0	0	0	0	0	0	0	0	0	0	0	0	0	0	0	0	0	0	0	0	0	0	0	0	0	0	0	5	0	0	0	0	Lichenized-Undefined Saprotroph	Basidiomycota	Agaricomycetes	Agaricales	Clavariaceae	Unassigned
16a76c81832f7b32aa08f6110dccc467	0	0	0	0	0	0	0	0	0	0	0	0	0	0	0	0	8	0	0	0	0	0	0	0	0	0	0	0	0	0	0	0	0	0	0	0	Undefined Saprotroph	Basidiomycota	Agaricomycetes	Agaricales	Agaricaceae	Leucoagaricus
1708b3b9333f2c77c2b45dd33600110d	0	0	0	0	0	0	0	0	0	0	0	0	0	0	0	0	0	0	0	0	116	0	10	0	10	0	0	0	0	0	0	0	0	0	0	0	Lichenized-Undefined Saprotroph	Basidiomycota	Agaricomycetes	Geastrales	Geastraceae	Geastrum
17ee6278ec18421e928df40dd4290e2e	0	0	0	0	0	90	2	0	0	0	0	0	0	0	0	0	0	0	0	0	0	0	0	0	0	0	0	0	0	0	0	0	0	0	0	0	Undefined Saprotroph	Basidiomycota	Agaricomycetes	Sebacinales	Serendipitaceae	Serendipita
1898ce92e4f085e537c45a769f312886	0	0	0	0	0	0	0	0	0	0	0	0	0	3	0	0	0	0	0	0	0	0	0	0	0	0	0	0	0	0	0	0	0	0	0	0	Undefined Saprotroph	Basidiomycota	Agaricomycetes	Agaricales	Crepidotaceae	Crepidotus
1925d30c163c57e073ba1eba94f029f2	0	0	0	0	0	0	0	0	0	0	0	0	0	0	0	0	0	0	0	0	0	23	0	5	0	0	0	0	0	0	0	0	0	0	0	0	Orchid Mycorrhizal	Basidiomycota	Agaricomycetes	Agaricales	Pterulaceae	Coronicium
1944aa63216582bc35e2956ddc58faad	0	0	0	0	0	0	0	0	0	0	0	0	0	0	0	0	0	0	0	0	0	2	0	0	0	0	0	0	0	0	0	0	0	0	0	0	Wood Saprotroph	Basidiomycota	Agaricomycetes	Cantharellales	Ceratobasidiaceae	Unassigned
19ce923a9ba8fff323c8f08029800b06	0	0	0	0	0	0	0	0	0	0	0	0	3	0	0	0	0	0	0	0	0	0	0	0	0	0	0	0	0	0	0	0	0	0	0	0	Wood Saprotroph	Basidiomycota	Agaricomycetes	Agaricales	Unassigned	Unassigned
19d33913488aa7be2960a7bae837a658	0	0	0	0	11	0	0	0	0	10	0	0	10	0	6	63	102	0	0	0	0	0	0	0	0	0	0	0	0	0	0	0	0	0	0	0	Endomycorrhizal-Plant Pathogen-Undefined Saprotroph	Basidiomycota	Agaricomycetes	Agaricales	Psathyrellaceae	Coprinopsis
19d7a6398110e90441aebc5cda20d384	0	0	0	0	0	0	0	0	0	0	0	0	0	0	0	0	0	0	0	14	0	0	0	0	0	0	34	0	10	22	32	27	22	13	14	14	Bryophyte Parasite-Dung Saprotroph	Basidiomycota	Agaricomycetes	Agaricales	Crepidotaceae	Crepidotus
19ec194be13505458ff1dca65b22eea0	0	0	0	0	0	0	0	0	0	0	0	0	0	0	0	0	0	0	0	0	0	0	0	0	0	0	0	0	0	0	0	0	0	0	1	0	Dung Saprotroph-Plant Saprotroph-Wood Saprotroph	Basidiomycota	Agaricomycetes	Agaricales	Tricholomataceae	Calyptella
1a8b0af58d40a08b5aed4719b02c667e	0	4	0	0	0	0	0	0	0	0	0	0	0	0	0	0	0	0	0	0	0	0	0	0	0	0	0	0	0	0	0	0	0	0	0	0	Wood Saprotroph	Basidiomycota	Agaricomycetes	Agaricales	Clavariaceae	Camarophyllopsis
1b292a3816258354e266e4a7c2749b89	0	0	4	0	0	0	0	0	0	0	0	0	0	0	0	0	0	0	0	0	0	0	0	0	0	0	0	0	0	0	0	0	0	0	0	0	Ectomycorrhizal-Fungal Parasite	Basidiomycota	Agaricomycetes	Agaricales	Unassigned	Unassigned
1b5d1172a3a6b809761c88d3059e6d01	0	0	0	0	0	0	0	0	0	0	0	0	0	0	0	0	0	0	51	0	0	0	0	0	0	0	0	0	3	376	8	17	8	0	12	4	Lichenized-Undefined Saprotroph	Basidiomycota	Agaricomycetes	Agaricales	Unassigned	Unassigned
1b904ed236c1827bc8f978c6eebe9014	0	0	0	0	0	0	0	0	0	0	0	0	0	0	0	0	0	0	0	0	0	0	0	7	0	0	0	0	0	0	0	0	0	0	0	0	Bryophyte Parasite-Dung Saprotroph	Basidiomycota	Agaricomycetes	Agaricales	Unassigned	Unassigned
1b98800fd33ab7d596819e27c28ca0c6	0	0	0	0	0	0	0	0	0	0	0	0	0	0	0	0	0	132	16	11	7	10	17	12	12	20	16	7	21	0	0	0	0	0	0	0	Bryophyte Parasite-Dung Saprotroph	Basidiomycota	Agaricomycetes	Agaricales	Agaricales_fam_Incertae_sedis	Uncobasidium
1bc055f704ff82628486846ecdac4397	0	0	0	0	0	0	0	0	0	0	0	0	0	0	0	0	0	0	0	0	0	0	0	0	0	0	0	0	0	0	0	2	0	0	0	0	Bryophyte Parasite-Dung Saprotroph	Basidiomycota	Geminibasidiomycetes	Geminibasidiales	Geminibasidiaceae	Geminibasidium
1bf2288cd102ca071fa52d3553033cde	0	0	0	0	0	0	0	0	0	0	0	0	0	0	0	0	0	0	0	0	0	0	0	0	4	0	0	0	0	0	0	0	0	3	0	68	Bryophyte Parasite-Dung Saprotroph	Basidiomycota	Agaricomycetes	Agaricales	Tricholomataceae	Mycenella
1cbbd0dcf70a7886adfcdf6bf3d177e3	3	0	0	0	0	0	15	0	0	0	0	0	0	0	0	0	0	0	0	0	0	0	0	0	0	0	0	0	0	0	0	0	0	0	0	0	Undefined Saprotroph	Basidiomycota	Agaricomycetes	Agaricales	Psathyrellaceae	Parasola
1ce28dfc10305607e7136ae5d6e16a74	0	0	0	0	0	0	0	0	0	0	0	0	0	0	0	0	0	0	0	9	0	7	0	0	0	0	0	0	0	0	0	0	0	0	0	0	Ectomycorrhizal-Fungal Parasite	Basidiomycota	Agaricomycetes	Geastrales	Geastraceae	Geastrum
1cedc8ac2be420b029d94febcd8b124a	0	0	0	0	0	0	0	0	0	0	0	0	0	0	0	0	0	0	0	0	73	0	0	0	0	0	3	0	0	0	0	0	0	0	0	0	Dung Saprotroph-Plant Saprotroph-Wood Saprotroph	Basidiomycota	Agaricomycetes	Agaricales	Clavariaceae	Ramariopsis
1d2afb0a2f6f94b7d040b498ae999bba	0	0	0	0	0	0	0	0	0	0	0	0	0	5	5	0	0	0	0	0	0	0	0	0	0	0	0	0	0	0	0	0	0	0	0	0	Undefined Saprotroph	Basidiomycota	Agaricomycetes	Agaricales	Clavariaceae	Ramariopsis
1d7f3cc88e23651bd674db4852e18569	0	0	0	0	0	0	0	0	0	0	0	0	0	0	0	0	0	0	0	0	0	0	0	0	0	0	36	0	0	0	0	0	0	0	0	0	Lichenized-Undefined Saprotroph	Basidiomycota	Agaricomycetes	Agaricales	Unassigned	Unassigned
1d989752689ed0c33c556f578e191b26	0	0	0	0	0	0	0	0	0	0	0	0	0	0	0	0	0	5	7	158	8	0	0	8	0	8	0	0	0	0	20	0	0	0	0	0	Lichenized-Undefined Saprotroph	Basidiomycota	Agaricomycetes	Agaricales	Clavariaceae	Clavulinopsis
1e4cb6732a53f0f36388ffebeb6189d3	0	0	2	0	0	0	0	0	0	0	0	0	0	0	0	0	0	0	0	0	0	0	0	0	0	0	0	0	0	0	0	0	0	0	0	0	Bryophyte Parasite-Dung Saprotroph	Basidiomycota	Agaricomycetes	Agaricales	Agaricales_fam_Incertae_sedis	Uncobasidium
1e7d374bdc86d8efcc5052358973e252	37	28	43	27	38	32	33	2430	36	22	0	0	0	0	0	0	0	0	0	0	0	0	0	0	0	0	0	0	0	0	0	0	0	0	0	0	Lichenized-Undefined Saprotroph	Basidiomycota	Agaricomycetes	Agaricales	Clavariaceae	Clavulinopsis
1f682384e13b29ef4ab836e0205ae9ee	0	0	0	0	0	0	0	0	0	0	0	0	0	0	0	0	0	0	0	0	0	0	0	0	0	0	0	0	0	1	0	0	0	0	0	0	Bryophyte Parasite-Dung Saprotroph	Basidiomycota	Agaricomycetes	Agaricales	Unassigned	Unassigned
1f8e1a0236801a8daa24cdfd63a784bf	22	26	27	25	20	0	17	1522	18	0	0	20	0	0	0	0	0	0	0	0	0	0	0	0	0	0	0	0	0	0	0	0	0	0	0	0	Lichenized-Undefined Saprotroph	Basidiomycota	Tremellomycetes	Filobasidiales	Filobasidiaceae	Filobasidium
1fbe1be6b9e2f7da3575c180683257d0	0	0	0	0	0	0	0	0	0	0	0	0	0	0	0	0	0	0	0	0	0	0	6	0	0	0	0	0	0	0	0	0	0	23	0	0	Bryophyte Parasite-Dung Saprotroph	Basidiomycota	Agaricomycetes	Agaricales	Tricholomataceae	Mycena
20121f5bb91c6ecbe84510483ec39056	0	0	0	0	0	0	0	0	0	0	0	0	0	0	0	0	18	0	0	0	0	0	0	0	0	0	0	0	0	0	0	0	0	0	0	0	Undefined Saprotroph	Basidiomycota	Agaricomycetes	Sebacinales	Serendipitaceae	Serendipita
2086de7b7c6a168f9aeacad48420d55c	0	0	0	0	0	0	0	0	0	0	2	0	0	0	0	0	0	17	18	0	51	1409	17	0	23	37	18	15	0	0	0	0	78	0	0	0	Ectomycorrhizal-Fungal Parasite	Basidiomycota	Agaricomycetes	Agaricales	Unassigned	Unassigned
22557ebf2cd6923fd7858df4e6447b42	0	0	0	0	0	0	0	0	0	0	0	0	0	0	0	0	0	0	0	0	0	0	0	0	0	0	0	44	0	0	0	0	0	0	0	0	Orchid Mycorrhizal	Basidiomycota	Agaricomycetes	Agaricales	Unassigned	Unassigned
229bd27c8d4efaffa9932d8c0608435f	0	0	0	0	0	0	0	0	0	0	0	0	0	0	0	0	0	0	0	11	0	55	0	0	0	0	0	0	0	0	0	0	0	0	0	0	Bryophyte Parasite-Dung Saprotroph	Basidiomycota	Agaricomycetes	Cantharellales	Ceratobasidiaceae	Unassigned
23709df0a5b95c6f0240e50ec737167f	0	0	0	0	0	0	0	0	0	0	0	0	0	0	0	0	0	0	0	0	0	0	0	0	0	0	0	0	0	0	0	0	0	46	0	0	Bryophyte Parasite-Dung Saprotroph	Basidiomycota	Agaricomycetes	Sebacinales	Serendipitaceae	Serendipita
24226f7f8f9bdbcc76704fa1c27ab013	0	0	0	0	0	0	0	0	0	0	0	0	0	0	0	0	0	0	0	0	0	0	18	0	0	0	0	0	0	0	0	0	0	0	0	0	Endomycorrhizal-Plant Pathogen-Undefined Saprotroph	Basidiomycota	Agaricomycetes	Agaricales	Psathyrellaceae	Coprinopsis
242e3f43f5454b80268d4927d8057b27	0	0	0	0	0	0	0	0	0	0	0	0	0	0	0	0	0	0	0	0	15	0	0	0	0	0	0	0	0	0	0	0	0	0	0	0	Orchid Mycorrhizal	Basidiomycota	Agaricomycetes	Agaricales	Agaricaceae	Agaricus
2440748e9841ceab59235294316cc0f7	0	0	0	0	0	0	0	0	0	0	0	0	0	0	0	0	0	0	0	0	0	0	0	0	0	0	0	0	0	0	0	0	3	0	0	0	Dung Saprotroph-Plant Saprotroph-Wood Saprotroph	Basidiomycota	Agaricomycetes	Agaricales	Marasmiaceae	Marasmius
25a4cd436757eeced18cc0b2a202539c	0	0	0	2	0	0	0	0	0	0	0	0	0	0	0	0	0	0	0	0	0	0	0	0	0	0	0	0	0	0	0	0	0	0	0	0	Undefined Saprotroph	Basidiomycota	Agaricomycetes	Agaricales	Unassigned	Unassigned
25ad9b7ef22cfb089764670ae011ab23	0	0	0	0	0	0	0	0	0	0	0	0	0	0	0	0	0	206	0	0	0	8	6	7	8	12	8	0	17	0	0	0	0	0	0	0	Endophyte-Plant Pathogen-Undefined Saprotroph	Basidiomycota	Agaricomycetes	Geastrales	Geastraceae	Geastrum
2623335029c4306f3471b70108a3c2e5	0	0	0	0	0	0	0	0	0	0	0	0	0	0	0	0	0	0	0	0	0	0	0	0	0	0	0	4	0	0	0	0	0	0	0	0	Bryophyte Parasite-Dung Saprotroph	Basidiomycota	Agaricomycetes	Sebacinales	Serendipitaceae	Serendipita
268382b8517f5079901125b81eb4eb47	0	0	0	0	0	0	0	0	0	0	15	0	0	0	0	0	0	0	0	0	0	0	0	0	0	0	0	0	0	0	0	0	0	0	0	0	Undefined Saprotroph	Basidiomycota	Agaricomycetes	Cantharellales	Ceratobasidiaceae	Unassigned
26d19528e002628d5b46df9a2b77a674	0	0	0	0	0	0	0	0	0	0	0	0	0	0	0	0	0	0	0	0	6	16	0	0	0	0	0	0	0	0	0	0	0	0	0	0	Orchid Mycorrhizal	Basidiomycota	Agaricomycetes	Sebacinales	Serendipitaceae	Serendipita
27173e1f94fed1218334ebd78eca550c	0	0	0	0	0	0	0	0	0	0	0	0	6	0	0	0	0	0	0	0	0	0	0	0	0	0	0	0	0	0	0	0	0	0	0	0	Endomycorrhizal-Plant Pathogen-Undefined Saprotroph	Basidiomycota	Agaricomycetes	Agaricales	Clavariaceae	Unassigned
271a9ac76adbaa83ee3d84fa58bca774	0	0	0	0	0	0	0	0	0	0	0	0	0	0	0	0	0	0	0	0	0	0	0	0	0	0	0	0	0	0	0	26	0	0	0	0	Orchid Mycorrhizal	Basidiomycota	Agaricomycetes	Agaricales	Unassigned	Unassigned
27256f74956f16f0c288865522b106d3	0	0	0	0	0	0	0	0	0	0	0	0	0	0	0	0	0	30	33	44	418	37	24	13	17	36	43	24	9	0	6	64	5	8	0	6	Lichenized-Undefined Saprotroph	Basidiomycota	Agaricomycetes	Agaricales	Unassigned	Unassigned
27cce7c8899bffba2971df8696d22617	0	0	0	0	0	0	0	0	0	0	0	0	0	0	0	0	0	0	0	0	0	0	0	0	0	0	0	310	0	0	0	0	0	0	0	0	Bryophyte Parasite-Dung Saprotroph	Basidiomycota	Agaricomycetes	Agaricales	Agaricaceae	Lepiota
2846a1bb72d980e9de3b5fe29d614e46	0	0	0	0	0	0	0	0	0	0	0	0	0	0	0	0	0	0	0	0	2	0	0	0	0	0	0	0	0	0	0	0	0	0	0	0	Bryophyte Parasite-Dung Saprotroph	Basidiomycota	Agaricomycetes	Agaricales	Agaricaceae	Leucoagaricus
284c4a718bed332d4fff7ac2330900e5	0	0	0	0	0	0	0	0	0	0	0	0	2	0	0	0	0	0	0	0	0	0	0	0	0	0	0	0	0	0	0	0	0	0	0	0	Undefined Saprotroph	Basidiomycota	Agaricomycetes	Agaricales	Unassigned	Unassigned
28be15704272db38479725d6d93a621b	0	0	0	0	0	0	0	0	0	0	0	0	0	0	0	0	0	1	0	0	0	0	0	0	0	0	0	0	0	0	0	0	0	0	0	0	Undefined Saprotroph	Basidiomycota	Agaricomycetes	Agaricales	Unassigned	Unassigned
28e1e2d0c32aaf4797f3da405ae146bc	0	0	0	0	0	0	0	0	0	0	0	0	0	0	0	0	0	0	0	0	0	0	0	0	0	0	0	0	0	0	0	0	0	3	0	0	Bryophyte Parasite-Dung Saprotroph	Basidiomycota	Agaricomycetes	Sebacinales	Serendipitaceae	Serendipita
28eb1c1f5c8e11a4ca830765eb498d3a	0	0	0	0	0	21	0	0	0	0	0	0	0	0	0	0	0	0	0	0	0	0	0	0	0	0	0	0	0	0	0	0	0	0	0	0	Bryophyte Parasite-Dung Saprotroph	Basidiomycota	Agaricomycetes	Agaricales	Lyophyllaceae	Fibulochlamys
297dc0d7d1a6a00ac56b91b422962d09	0	0	0	0	0	0	0	0	0	0	0	0	0	0	0	0	0	0	0	0	0	0	0	0	0	0	0	0	0	0	0	7	0	0	0	0	Orchid Mycorrhizal	Basidiomycota	Agaricomycetes	Auriculariales	Exidiaceae	Eichleriella
2a1715ae88393aefbeeabb0b5eee9a53	0	0	0	0	0	0	0	0	0	0	0	0	0	0	0	0	0	0	0	0	0	0	0	0	1	0	0	0	0	0	0	0	0	0	0	0	Ectomycorrhizal-Fungal Pathogen-Undefined Saprotroph	Basidiomycota	Agaricomycetes	Agaricales	Clavariaceae	Clavaria
2a846da2811ab878b66ae28059189d75	0	0	0	0	0	0	0	0	0	0	0	0	0	0	0	0	0	0	0	0	0	0	0	0	0	0	0	0	0	1	0	0	0	0	0	0	Undefined Saprotroph	Basidiomycota	Agaricomycetes	Geastrales	Geastraceae	Geastrum
2accaeeb55ee26a51a9306f7730e8a51	0	0	0	0	0	0	0	0	0	0	0	0	0	0	0	0	0	0	0	0	0	0	0	0	0	0	11	0	2	0	0	5	0	0	0	0	Lichenized-Undefined Saprotroph	Basidiomycota	Agaricomycetes	Agaricales	Unassigned	Unassigned
2adca4ed4d674fef27d2276225b2f60f	0	0	0	0	0	0	0	0	0	0	0	0	0	0	0	0	0	0	4	0	0	0	0	0	0	0	0	0	0	0	0	0	0	0	0	0	Undefined Saprotroph	Basidiomycota	Agaricomycetes	Trechisporales	Hydnodontaceae	Subulicystidium
2ade331c05e417e144b0e7fc64017a99	37	42	18	40	29	27	16	10	3460	0	26	19	0	0	0	0	0	0	0	0	0	0	0	0	0	0	0	0	0	0	0	0	0	0	0	0	Bryophyte Parasite-Dung Saprotroph	Basidiomycota	Agaricomycetes	Agaricales	Unassigned	Unassigned
2aeb4dc792f54b3965eff9c70f0c6de2	0	0	0	0	0	0	0	0	0	0	0	0	0	0	0	0	0	7	0	0	0	0	0	0	0	0	0	0	0	0	0	0	0	0	0	0	Undefined Saprotroph	Basidiomycota	Agaricomycetes	Geastrales	Geastraceae	Geastrum
2b106398b15a667bc2a1a20231b725d7	0	0	0	0	0	0	0	0	0	0	0	0	0	0	0	0	0	0	0	0	5	9	4	4	0	0	202	9	0	0	0	0	0	0	0	0	Bryophyte Parasite-Dung Saprotroph	Basidiomycota	Agaricomycetes	Geastrales	Geastraceae	Unassigned
2b416e8b5df067bbf322c3d08a784349	0	50	0	0	0	0	0	0	0	0	0	0	0	0	0	0	0	0	0	0	0	0	0	0	0	0	0	0	0	0	0	0	0	0	0	0	Undefined Saprotroph	Basidiomycota	Agaricomycetes	Geastrales	Geastraceae	Geastrum
2bb9fe36642074b913afa11968ac758d	0	0	0	0	0	0	0	0	0	0	0	0	0	0	0	0	0	0	0	0	0	0	0	0	0	0	0	0	0	0	0	0	0	0	0	94	Undefined Saprotroph	Basidiomycota	Agaricomycetes	Agaricales	Marasmiaceae	Marasmius
2bc2f1b0fac3c09e4a40471f923e3af3	0	0	0	0	0	0	0	0	0	0	0	0	0	0	0	0	0	0	0	0	0	0	0	0	0	0	0	0	0	0	0	0	0	0	1	0	Undefined Saprotroph	Basidiomycota	Agaricomycetes	Agaricales	Psathyrellaceae	Coprinopsis
2bc92be1e2e3590ca0043d813fbc8950	0	0	0	0	0	0	0	0	0	0	0	7	0	0	0	0	0	0	0	0	0	0	4	0	0	0	0	0	0	0	0	0	0	0	0	0	Endophyte-Plant Pathogen-Undefined Saprotroph	Basidiomycota	Agaricomycetes	Auriculariales	Exidiaceae	Eichleriella
2cf656fbaf5d682192396282b5fc76c9	0	0	0	0	0	0	0	0	0	0	0	0	0	0	0	0	0	0	0	0	0	0	0	0	5	0	0	0	0	0	0	0	0	0	0	0	Dung Saprotroph-Plant Saprotroph-Wood Saprotroph	Basidiomycota	Agaricomycetes	Agaricales	Unassigned	Unassigned
2d14e7a943312cfcc43bf825de31d3a4	0	0	0	0	0	0	0	0	0	0	0	0	0	0	0	0	0	0	0	0	0	0	0	0	4	0	0	0	0	0	0	0	0	0	0	0	Undefined Saprotroph	Basidiomycota	Agaricomycetes	Agaricales	Clavariaceae	Unassigned
2d20bade2341471e8b387ceb02643069	92	91	31	180	121	11468	45	19	48	37	67	54	0	0	0	0	31	0	0	0	0	0	0	0	0	0	0	0	0	0	0	0	0	0	0	0	Bryophyte Parasite-Dung Saprotroph	Basidiomycota	Agaricomycetes	Agaricales	Clavariaceae	Unassigned
2d7548981164b1a150d7763efcd386f1	0	4	0	0	0	5	89	0	0	0	0	5	0	0	0	0	0	0	0	0	0	0	0	0	0	0	0	0	0	0	0	0	0	0	0	0	Lichenized-Undefined Saprotroph	Basidiomycota	Agaricomycetes	Agaricales	Unassigned	Unassigned
2d81e0d828cbb183e3fad347e8c76678	0	0	0	0	0	0	0	0	0	0	0	0	0	0	0	0	0	0	4	0	0	13	0	0	0	0	0	0	0	0	0	0	5	0	0	0	Lichenized-Undefined Saprotroph	Basidiomycota	Agaricomycetes	Trechisporales	Hydnodontaceae	Trechispora
2d8e57e04bbfd8626f13f2bfc6e0d00c	0	0	0	0	0	0	0	0	0	0	0	0	0	0	0	0	0	0	2	5	0	0	0	0	0	5	69	16	12	14	17	19	21	13	22	19	Bryophyte Parasite-Dung Saprotroph	Basidiomycota	Agaricomycetes	Polyporales	Steccherinaceae	Steccherinum
2d9dea56a899b4d0334112bd2e84a793	0	0	0	0	0	0	0	0	0	0	0	0	0	0	0	0	0	0	0	0	0	0	0	14	0	0	1	0	0	0	0	0	0	0	0	0	Wood Saprotroph	Basidiomycota	Agaricomycetes	Geastrales	Geastraceae	Geastrum
2df82d7d43d210dd97bed4d7b44f0c5a	0	0	0	0	0	0	0	0	0	0	0	5	0	0	0	0	0	0	0	0	0	0	0	0	0	0	0	0	0	0	0	0	0	0	0	0	Wood Saprotroph	Basidiomycota	Agaricomycetes	Agaricales	Agaricaceae	Unassigned
2e46df93c72cfdb9b013a8c74da951f0	0	0	0	0	0	0	0	0	0	0	0	0	4	0	0	0	0	0	0	0	0	0	0	0	0	0	0	0	0	0	0	0	0	0	0	0	Undefined Saprotroph	Basidiomycota	Agaricomycetes	Agaricales	Unassigned	Unassigned
2e8fed0515097e6cd500af54c40b9562	0	0	0	9	0	0	0	0	0	0	0	0	0	0	0	0	0	0	0	0	0	0	0	0	0	0	0	0	0	0	0	0	0	0	0	0	Undefined Saprotroph	Basidiomycota	Agaricomycetes	Cantharellales	Ceratobasidiaceae	Unassigned
2f0c196aa1bfa94817966ef78d07c2e7	0	0	0	0	0	0	0	0	0	0	0	0	0	0	0	0	0	0	0	0	0	0	0	0	0	0	0	0	0	2	0	0	0	0	0	0	Bryophyte Parasite-Dung Saprotroph	Basidiomycota	Agaricomycetes	Agaricales	Omphalotaceae	Gymnopus
2f76116883accc5c1aa7c794ce003f14	0	0	0	0	0	0	0	0	0	0	0	0	0	0	0	0	356	0	0	0	0	0	0	0	0	0	0	0	0	0	0	0	0	0	0	0	Endomycorrhizal-Plant Pathogen-Undefined Saprotroph	Basidiomycota	Atractiellomycetes	Atractiellales	Hoehnelomycetaceae	Atractiella
2f9a70950a195dc58faa22ff62e5751f	0	0	0	0	0	0	0	0	0	2	0	0	0	0	0	0	0	0	0	0	0	0	0	0	0	0	0	0	0	0	0	0	0	0	0	0	Wood Saprotroph	Basidiomycota	Agaricomycetes	Agaricales	Unassigned	Unassigned
2fb26e535215123ecf4be67ce9db557e	0	0	0	0	0	0	39	6	0	0	0	0	0	70	0	0	0	0	0	0	0	0	0	0	0	0	0	0	0	0	0	0	0	0	0	0	Undefined Saprotroph	Basidiomycota	Agaricomycetes	Agaricales	Marasmiaceae	Marasmius
3000f00510d34be7531728bb742731c2	0	0	0	0	0	0	0	0	0	0	0	11	0	0	0	0	0	0	0	0	0	0	0	0	0	0	0	0	0	0	0	0	0	0	0	0	Bryophyte Parasite-Dung Saprotroph	Basidiomycota	Agaricomycetes	Agaricales	Unassigned	Unassigned
302cfa665a792f4fb38101a05577b672	0	0	0	0	2	0	0	0	0	0	0	0	0	0	0	0	0	0	0	0	0	0	0	0	0	0	0	0	0	0	0	0	0	0	0	0	Endophyte-Plant Pathogen-Undefined Saprotroph	Basidiomycota	Agaricomycetes	Auriculariales	Exidiaceae	Heterochaete
30556bcce9ec85b0ec307f2e9dc44d66	0	0	0	0	0	0	0	0	0	0	0	0	0	0	0	0	0	0	0	0	0	0	0	0	0	0	0	0	0	4	4	0	3	0	3	4	Bryophyte Parasite-Dung Saprotroph	Basidiomycota	Agaricomycetes	Agaricales	Lyophyllaceae	Fibulochlamys
3096a79b0c1075aa457c17e56cf67251	0	0	0	6	0	2	0	11	0	1	0	0	0	0	0	0	0	0	0	0	0	0	0	0	0	0	0	0	0	0	0	0	0	0	0	0	Undefined Saprotroph	Basidiomycota	Agaricomycetes	Hymenochaetales	Schizoporaceae	Lyomyces
30ac5c8f9145b6014135c8c18b78fa8f	0	0	0	0	0	0	0	0	0	0	0	0	0	0	0	0	0	0	0	0	0	0	0	5	0	0	0	0	0	0	0	0	0	0	0	0	Ectomycorrhizal-Fungal Pathogen-Undefined Saprotroph	Basidiomycota	Agaricomycetes	Agaricales	Clavariaceae	Unassigned
30bdb599ea4a49141492093b33fdd5e0	0	0	0	0	0	0	0	0	0	0	0	0	6	0	0	0	0	0	0	0	0	0	0	0	0	0	0	0	0	0	0	0	0	0	0	0	Wood Saprotroph	Basidiomycota	Agaricomycetes	Sebacinales	Serendipitaceae	Serendipita
30d71c90d7a77425acdbe9e5fb53a08b	0	0	0	0	0	0	0	0	0	0	0	0	0	0	0	0	0	36	0	0	0	0	0	0	0	0	0	0	0	0	0	0	0	0	0	0	Lichenized-Undefined Saprotroph	Basidiomycota	Tremellomycetes	Filobasidiales	Filobasidiaceae	Filobasidium
30f724fffc3806f304ae3ad784d6a2c3	0	0	0	0	0	0	0	0	0	0	0	0	0	0	0	0	0	0	0	0	0	0	0	0	0	0	0	0	0	0	0	0	0	0	3	0	Orchid Mycorrhizal	Basidiomycota	Agaricomycetes	Agaricales	Agaricaceae	Melanophyllum
31a6a7de8ae11ecf809e85f3d5c066f2	0	0	0	0	0	0	0	0	0	0	0	0	0	0	2	0	0	0	0	0	0	0	0	0	0	0	0	0	0	0	0	0	0	0	0	0	Undefined Saprotroph	Basidiomycota	Agaricomycetes	Agaricales	Unassigned	Unassigned
31b64a0835f415f5ca7b4d893d7f423c	0	0	0	0	0	0	0	0	0	0	0	0	0	0	0	0	0	0	0	0	0	2	0	0	0	0	0	0	0	0	0	0	0	0	0	0	Undefined Saprotroph	Basidiomycota	Agaricomycetes	Agaricales	Marasmiaceae	Marasmius
324388aaef8185624c10d616a5d1eb14	1	0	0	0	0	0	0	0	0	0	0	0	0	0	0	0	0	0	0	0	0	0	0	0	0	0	0	0	0	0	0	0	0	0	0	0	Bryophyte Parasite-Dung Saprotroph	Basidiomycota	Agaricomycetes	Agaricales	Clavariaceae	Unassigned
3244997aa736d0bf2fe63f53cfb8cc2d	0	0	0	0	0	0	0	0	0	0	0	0	0	0	0	2	0	0	0	0	0	0	0	0	0	0	0	0	0	0	0	0	0	0	0	0	Endophyte-Plant Pathogen-Undefined Saprotroph	Basidiomycota	Agaricomycetes	Cantharellales	Ceratobasidiaceae	Thanatephorus
32b4b571ac4a49fd193b742e39b66bb8	0	0	0	0	0	0	0	0	0	0	0	0	0	0	0	0	0	0	0	0	0	0	132	0	0	0	0	0	0	0	0	0	0	0	0	0	Lichenized-Undefined Saprotroph	Basidiomycota	Agaricomycetes	Agaricales	Psathyrellaceae	Psathyrella
32bc91fb7a421cacc7bf67f2fbba7726	0	0	0	0	0	0	0	0	0	0	0	0	0	0	0	0	0	0	3	0	0	0	0	0	0	0	0	0	0	0	0	0	0	0	0	0	Endomycorrhizal-Plant Pathogen-Undefined Saprotroph	Basidiomycota	Agaricomycetes	Agaricales	Psathyrellaceae	Coprinellus
33305ac34a86decf9aa59151995a2979	0	0	0	0	6	0	0	0	0	0	0	0	0	0	0	0	0	0	0	0	0	0	0	0	0	0	0	0	0	0	0	0	0	0	0	0	Dung Saprotroph-Plant Saprotroph-Wood Saprotroph	Basidiomycota	Agaricomycetes	Agaricales	Unassigned	Unassigned
333e92c793dc874034a55180727fdaa1	0	0	0	0	0	0	0	0	0	0	9	0	3	0	0	0	7	0	0	0	0	0	0	0	0	0	0	0	0	0	0	0	0	3	0	0	Dung Saprotroph-Plant Saprotroph-Wood Saprotroph	Basidiomycota	Agaricomycetes	Sebacinales	Serendipitaceae	Serendipita
337b7af2518c70d78d5ead2053e3d7b4	0	6	0	102	4	0	0	0	0	0	0	0	0	0	0	6	0	0	0	0	0	0	0	0	0	0	0	0	0	0	0	0	0	0	0	0	Bryophyte Parasite-Dung Saprotroph	Basidiomycota	Agaricomycetes	Geastrales	Geastraceae	Geastrum
339a949a4a342fc4bcd5b0779fc09f93	0	0	0	0	0	0	0	0	0	0	0	0	0	0	0	0	0	0	6	0	0	0	0	0	0	0	5	113	0	0	0	0	0	0	0	0	Orchid Mycorrhizal	Basidiomycota	Agaricomycetes	Trechisporales	Hydnodontaceae	Trechispora
33a4e9f053ae5b1178bfbbe3284f80aa	0	0	13	0	0	0	0	0	0	0	0	0	0	0	0	0	0	0	0	0	0	0	0	0	0	0	0	0	0	0	0	0	0	0	0	0	Undefined Saprotroph	Basidiomycota	Agaricomycetes	Agaricales	Clavariaceae	Clavaria
33e01913bc1deb6b5c2d0675247628b9	0	0	0	0	0	0	0	0	0	0	0	0	0	0	0	0	0	3	55	11	0	0	0	0	0	0	4	0	0	4	0	0	0	0	0	0	Wood Saprotroph	Basidiomycota	Agaricomycetes	Agaricales	Agaricaceae	Leucoagaricus
33fa4c9657a6a40fd1369b7b9e711e43	0	0	0	0	0	0	0	0	0	0	0	0	0	0	0	0	0	0	0	0	0	0	0	5	0	0	0	0	0	0	0	16	0	0	16	0	Lichenized-Undefined Saprotroph	Basidiomycota	Agaricomycetes	Cantharellales	Ceratobasidiaceae	Unassigned
345b5d20723bdd097b72db6e5f197899	0	0	0	0	0	0	0	0	0	0	0	0	0	0	0	0	0	0	0	0	0	0	0	0	0	356	0	0	0	0	0	0	0	0	0	0	Undefined Saprotroph	Basidiomycota	Agaricomycetes	Agaricales	Unassigned	Unassigned
3484d7a3ebe8c2b46693c4b0f176c7f6	24	0	0	0	0	0	0	0	0	0	0	0	9	0	0	0	0	0	0	0	0	0	0	0	0	0	0	0	0	0	0	0	0	0	0	0	Endomycorrhizal-Plant Pathogen-Undefined Saprotroph	Basidiomycota	Agaricomycetes	Agaricales	Clavariaceae	Clavaria
34d79ab25e0c3545918000c7e0c8867d	0	0	0	0	0	0	0	0	0	0	0	0	0	0	0	0	0	3	0	26	0	0	0	0	0	0	0	0	0	0	0	0	0	0	0	0	Bryophyte Parasite-Dung Saprotroph	Basidiomycota	Agaricomycetes	Trechisporales	Hydnodontaceae	Subulicystidium
35e6b6e87c14bb7707f1d38a754a2bb0	0	0	0	2	0	0	0	0	0	0	0	0	0	0	0	0	0	0	0	0	0	0	0	0	0	0	0	0	0	0	0	0	0	0	0	0	Lichenized-Undefined Saprotroph	Basidiomycota	Agaricomycetes	Agaricales	Agaricaceae	Lepiota
35eb61bc917499633f6171a5cedc1e95	0	0	0	0	0	0	0	0	0	0	0	0	0	0	0	0	0	0	0	3	0	0	0	0	0	0	0	0	0	0	0	0	0	0	0	0	Undefined Saprotroph	Basidiomycota	Agaricomycetes	Agaricales	Agaricaceae	Unassigned
364f8ec342d276b81aa6e44d50242e0f	0	0	0	0	16	0	0	0	0	0	4	0	0	0	0	0	0	0	0	0	0	0	0	0	0	0	0	0	0	0	0	0	0	0	0	0	Undefined Saprotroph	Basidiomycota	Agaricomycetes	Agaricales	Clavariaceae	Unassigned
3681c7f4f4d8f935acd399181edd7cbd	0	0	0	0	0	0	0	0	0	0	0	0	0	0	0	0	0	0	0	0	5	0	0	0	0	0	0	0	0	0	0	0	0	0	0	0	Undefined Saprotroph	Basidiomycota	Agaricomycetes	Agaricales	Agaricaceae	Unassigned
36d76a41e7c3aaecda4df14ba737d97d	0	0	0	0	0	0	0	0	0	0	0	0	0	0	0	0	0	0	0	0	0	0	0	0	0	0	0	0	0	2	0	0	0	0	0	0	Lichenized-Undefined Saprotroph	Basidiomycota	Agaricomycetes	Trechisporales	Hydnodontaceae	Trechispora
37306c07f0ad0a17267599e10b731c2e	3	0	0	0	0	0	0	0	0	1	47	0	0	0	0	0	0	0	0	0	0	0	0	0	0	0	0	0	0	0	0	0	0	0	0	0	Undefined Saprotroph	Basidiomycota	Agaricomycetes	Agaricales	Unassigned	Unassigned
3741a338bc6e40cf49abcb7f7f83451b	0	0	0	0	0	0	0	0	0	0	0	0	0	0	0	0	0	0	13	0	0	0	38	11	86	0	0	17	0	5	0	0	0	33	11	99	Wood Saprotroph	Basidiomycota	Agaricomycetes	Agaricales	Marasmiaceae	Tetrapyrgos
37854b71e3e5d8be9dcefcd05f056f35	0	0	0	0	0	0	0	0	0	0	0	0	0	0	0	0	0	0	0	0	0	0	0	0	0	0	0	0	0	0	5	0	0	0	0	0	Bryophyte Parasite-Dung Saprotroph	Basidiomycota	Agaricomycetes	Agaricales	Unassigned	Unassigned
37c94c7419c22168206a84003e916cbc	1612	47	0	46	33	0	31	0	16	17	26	0	85	0	0	0	0	0	0	0	0	0	0	0	0	0	0	0	0	0	0	0	0	0	0	0	Endophyte-Plant Pathogen-Undefined Saprotroph	Basidiomycota	Agaricomycetes	Agaricales	Unassigned	Unassigned
3809819276db4d053bbd55ce622ec961	0	0	0	9	0	0	0	0	0	0	0	0	0	0	0	0	0	0	0	0	0	0	0	0	0	0	0	0	0	0	0	0	0	0	0	0	Bryophyte Parasite-Dung Saprotroph	Basidiomycota	Agaricomycetes	Auriculariales	Hyaloriaceae	Protomerulius
3814d8d1b664b52217a2a0dabf82d482	0	0	0	0	0	0	0	0	1	0	0	0	0	0	0	0	0	0	0	0	0	0	0	0	0	0	0	0	0	0	0	0	0	0	0	0	Bryophyte Parasite-Dung Saprotroph	Basidiomycota	Agaricomycetes	Agaricales	Clavariaceae	Clavaria
38ab9d70312eab85737b3e3968c42664	0	0	0	0	0	0	0	0	0	0	0	0	0	0	0	0	0	0	0	0	0	0	24	0	0	248	0	0	0	0	0	0	0	0	0	0	Undefined Saprotroph	Basidiomycota	Agaricomycetes	Sebacinales	Serendipitaceae	Serendipita
38d23c7a0c847195689748171d745aa8	0	0	0	0	0	0	0	0	0	0	7	0	0	0	0	0	0	0	0	0	0	0	0	0	0	0	0	0	0	0	0	0	0	0	0	0	Lichenized-Undefined Saprotroph	Basidiomycota	Agaricomycetes	Auriculariales	Auriculariales_fam_Incertae_sedis	Oliveonia
392eb22ae0420bb944454b92d7203c2e	0	0	0	0	0	0	0	0	0	0	0	0	0	0	0	0	0	0	0	0	9	0	0	0	0	0	0	0	0	0	0	82	0	0	0	0	Orchid Mycorrhizal	Basidiomycota	Agaricomycetes	Agaricales	Agaricaceae	Unassigned
39bfc6c0d48ebd2ef941f4d72ba60bf8	0	0	0	0	4	0	1	0	0	0	0	0	0	0	0	0	0	0	0	0	0	0	0	0	0	0	0	0	0	0	0	0	0	0	0	0	Undefined Saprotroph	Basidiomycota	Agaricomycetes	Hymenochaetales	Schizoporaceae	Xylodon
39ed219de70aca17ead3b683610c2d5a	0	0	0	0	0	0	0	0	0	6	0	0	2	2	0	0	0	0	0	0	0	0	0	0	0	0	0	0	0	0	0	0	0	0	0	0	Undefined Saprotroph	Basidiomycota	Agaricomycetes	Polyporales	Phanerochaetaceae	Bjerkandera
39ffc7a734969d42cdbb956a51aab404	0	2	0	0	0	0	0	0	0	0	0	0	0	0	0	0	0	0	0	0	0	0	0	0	0	0	0	0	0	0	0	0	0	0	0	0	Wood Saprotroph	Basidiomycota	Agaricomycetes	Agaricales	Unassigned	Unassigned
3a08b19bae0be0d6353bb2ea6cf06c5b	0	0	0	0	0	0	0	0	0	0	0	5	0	0	0	0	0	0	0	0	0	0	0	0	0	0	0	0	0	0	0	0	0	0	0	0	Wood Saprotroph	Basidiomycota	Agaricomycetes	Trechisporales	Hydnodontaceae	Trechispora
3a2dd493c426c72ba3ad11d5f8636348	0	0	0	0	0	0	3	54	0	0	0	5	0	0	0	0	0	0	0	0	0	0	0	0	0	0	0	0	0	0	0	0	0	0	0	0	Bryophyte Parasite-Dung Saprotroph	Basidiomycota	Agaricomycetes	Cantharellales	Ceratobasidiaceae	Unassigned
3a633a8db56d47376a31722cb91c0397	0	0	0	0	0	0	0	0	0	0	0	0	0	0	0	0	10	5	0	0	0	0	0	0	0	0	0	0	0	0	0	0	0	0	0	0	Wood Saprotroph	Basidiomycota	Agaricomycetes	Agaricales	Tricholomataceae	Clitocybe
3acac705eda20e655ed28caf7341787e	0	0	0	0	0	0	0	0	0	0	0	0	0	0	0	0	0	0	0	0	0	3	0	0	0	0	0	0	0	0	0	0	0	0	0	0	Endomycorrhizal-Plant Pathogen-Undefined Saprotroph	Basidiomycota	Agaricomycetes	Agaricales	Clavariaceae	Unassigned
3b064e70b918dcfef277dab99df3b087	0	0	0	0	0	0	0	0	0	0	0	0	0	0	0	0	0	0	0	0	0	0	0	0	25	0	0	0	0	0	0	0	0	0	0	0	Ectomycorrhizal-Fungal Parasite	Basidiomycota	Agaricomycetes	Agaricales	Unassigned	Unassigned
3b0976de4bd1b5273ae6a64ff17fc1d4	0	0	0	0	0	0	0	0	0	0	0	0	0	0	0	0	0	10	0	0	0	0	0	0	0	0	0	0	82	0	0	0	0	0	0	0	Lichenized-Undefined Saprotroph	Basidiomycota	Agaricomycetes	Agaricales	Agaricaceae	Leucoagaricus
3bc5aaeb5aab0769177452462abd8853	0	0	0	0	270	0	0	0	0	0	0	0	0	0	0	0	0	0	0	0	0	0	0	0	0	0	0	0	0	0	0	0	0	0	0	0	Bryophyte Parasite-Dung Saprotroph	Basidiomycota	Agaricomycetes	Agaricales	Unassigned	Unassigned
3c02167588c2efc7ede0b60ecf58387f	0	0	0	0	5	0	0	0	0	0	0	0	0	0	0	0	0	0	0	0	0	0	0	0	0	0	0	0	0	0	0	0	0	0	0	0	Undefined Saprotroph	Basidiomycota	Agaricomycetes	Cantharellales	Ceratobasidiaceae	Unassigned
3c8fda8ade32301be952016e93d121ba	0	0	0	37	0	0	0	0	0	0	0	0	3	0	4	178	30	0	0	0	0	0	0	0	0	0	0	0	0	0	0	0	0	0	0	0	Bryophyte Parasite-Dung Saprotroph	Basidiomycota	Agaricomycetes	Geastrales	Geastraceae	Geastrum
3cc119a804cc14ed101a34dd2b8df76f	0	0	0	0	6	0	0	0	0	0	0	0	0	0	0	0	0	0	0	0	0	0	0	0	0	0	0	0	0	0	0	0	0	0	0	0	Endomycorrhizal-Plant Pathogen-Undefined Saprotroph	Basidiomycota	Agaricomycetes	Agaricales	Clavariaceae	Clavaria
3d68af7b5a76f2e4ae593eb5bbc132c7	0	0	0	0	0	0	0	0	0	0	0	0	0	0	0	0	0	0	0	0	0	0	0	0	0	0	0	0	0	0	0	0	0	0	0	2	Undefined Saprotroph	Basidiomycota	Agaricomycetes	Auriculariales	Hyaloriaceae	Stypella
3d7ed069829233701811477d7dfed044	0	0	0	0	0	0	0	0	0	0	0	0	0	0	0	0	0	8	0	40	22	47	0	0	0	10	7	0	0	0	1	0	5	0	0	0	Lichenized-Undefined Saprotroph	Basidiomycota	Agaricomycetes	Geastrales	Geastraceae	Geastrum
3de86942ec75c0092964c4a27f495ea0	0	0	0	0	0	0	0	0	0	0	0	0	0	0	0	0	0	0	4	0	0	0	28	0	0	0	0	3	0	0	0	0	0	0	0	0	Undefined Saprotroph	Basidiomycota	Agaricomycetes	Agaricales	Marasmiaceae	Marasmius
3df54fec6f9c57b3e9cdcb1543cd2f40	0	0	0	0	0	0	0	0	0	0	0	0	0	0	0	0	0	0	450	327	524	0	0	1053	11291	366	262	0	0	0	0	0	0	0	0	0	Undefined Saprotroph	Basidiomycota	Agaricomycetes	Sebacinales	Serendipitaceae	Serendipita
3e70b2565114747f53e93eedb6e3e01d	0	0	0	0	0	0	0	15	0	0	0	0	0	0	0	0	0	0	0	0	0	0	0	0	0	0	0	0	0	0	0	0	0	0	0	0	Endophyte-Plant Pathogen-Undefined Saprotroph	Basidiomycota	Agaricomycetes	Geastrales	Geastraceae	Geastrum
3f3ec4bb99b81bbe7f5fba1290e031ef	0	0	0	0	0	0	0	0	0	0	0	0	0	0	0	0	0	43	75	591	148	54	192	0	0	239	49	36	0	0	36	26	0	21	0	0	Orchid Mycorrhizal	Basidiomycota	Agaricomycetes	Sebacinales	Serendipitaceae	Serendipita
3f4d85dad835c626fb21b2198312cbe4	0	0	0	0	0	0	0	0	0	0	0	0	0	0	0	0	0	0	0	0	0	0	33	0	0	0	0	0	0	0	0	0	0	0	0	0	Undefined Saprotroph	Basidiomycota	Agaricomycetes	Agaricales	Clavariaceae	Unassigned
3fff9b58e058d60a7a40bb8cd533591e	0	0	0	0	0	0	0	0	0	0	0	0	0	0	0	0	0	0	0	0	0	0	0	6	0	0	0	0	0	0	0	0	0	0	0	0	Orchid Mycorrhizal	Basidiomycota	Agaricomycetes	Agaricales	Psathyrellaceae	Coprinopsis
40288c1b033adc562440b650775e0ebb	0	0	0	0	0	0	0	0	0	0	0	0	0	0	0	0	0	20	17	11	150	18	13	0	18	17	0	10	0	0	0	23	0	0	0	0	Lichenized-Undefined Saprotroph	Basidiomycota	Agaricomycetes	Agaricales	Unassigned	Unassigned
40905c4369b9118f11a7ee33b06ce8a4	0	0	0	0	0	0	0	0	0	0	0	0	0	0	0	0	0	0	0	0	0	0	0	0	0	0	0	0	0	20	0	0	0	0	0	0	Dung Saprotroph-Plant Saprotroph-Wood Saprotroph	Basidiomycota	Agaricomycetes	Agaricales	Tricholomataceae	Mycenella
4116c364410c6c568c0012719b0ece64	0	0	0	0	0	0	0	9	0	0	0	0	0	0	0	0	0	0	0	0	0	0	0	0	0	0	0	0	0	0	0	0	0	0	0	0	Bryophyte Parasite-Dung Saprotroph	Basidiomycota	Agaricomycetes	Agaricales	Unassigned	Unassigned
41de735598f3d13ba7e3607665cd54f8	0	0	7	0	0	0	0	0	7	0	0	0	0	0	0	0	0	0	0	0	0	0	0	0	0	0	0	0	0	0	0	0	0	0	0	0	Ectomycorrhizal-Fungal Parasite	Basidiomycota	Agaricomycetes	Agaricales	Clavariaceae	Unassigned
42564ea7a8e9bdccafb13c9690b044a6	0	0	0	0	0	0	0	0	0	0	0	0	0	0	0	0	7	0	0	0	0	0	0	0	0	0	0	0	0	0	0	0	0	0	0	0	Bryophyte Parasite-Dung Saprotroph	Basidiomycota	Agaricomycetes	Polyporales	Podoscyphaceae	Podoscypha
42706cd673f7fd9eb220b7dd7b3c7144	0	0	0	0	0	0	0	0	0	0	0	0	230	4	0	0	8	0	0	0	0	0	0	0	0	0	0	0	0	0	0	0	0	0	0	0	Lichenized-Undefined Saprotroph	Basidiomycota	Agaricomycetes	Agaricales	Clavariaceae	Unassigned
427efa1821b1d09620dccda20e426b6f	0	0	0	0	0	0	4	0	0	0	0	0	0	0	0	0	0	0	0	0	0	0	0	0	0	0	0	0	0	0	0	0	0	0	0	0	Undefined Saprotroph	Basidiomycota	Agaricomycetes	Agaricales	Agaricaceae	Agaricus
428680734e7a86ad4a59b322962ae9d9	0	0	0	0	0	0	0	0	0	0	0	0	0	0	0	0	0	0	17	0	0	0	7	0	0	0	0	0	0	0	0	0	0	0	0	0	Lichenized-Undefined Saprotroph	Basidiomycota	Agaricomycetes	Agaricales	Unassigned	Unassigned
42c269af99d25fdbe1438943efae2fee	0	0	0	0	0	0	0	0	0	0	0	0	0	14	0	0	0	0	0	0	0	0	0	0	0	0	0	0	0	0	0	0	0	0	0	0	Undefined Saprotroph	Basidiomycota	Agaricomycetes	Trechisporales	Hydnodontaceae	Subulicystidium
42ca00178507f92094e2c625c2f741dc	0	0	0	0	0	0	0	0	0	0	0	0	0	0	0	0	0	0	26	0	0	0	0	0	0	0	0	0	10	125	0	5	13	10	0	9	Bryophyte Parasite-Dung Saprotroph	Basidiomycota	Agaricomycetes	Geastrales	Geastraceae	Unassigned
433eb0f79fffb9efef9be1843be77ddd	0	0	0	0	0	0	0	0	0	0	0	0	0	0	0	0	0	0	0	0	0	0	0	0	0	74	0	0	0	0	0	0	0	0	0	0	Undefined Saprotroph	Basidiomycota	Agaricomycetes	Trechisporales	Hydnodontaceae	Subulicystidium
435f2fde2b946c5dca073dd4d5d3ca97	0	0	1	0	8	0	0	0	0	0	28	5	0	0	0	0	13	0	0	0	0	0	0	0	0	0	0	0	0	0	0	0	0	0	0	0	Undefined Saprotroph	Basidiomycota	Agaricomycetes	Agaricales	Agaricaceae	Micropsalliota
43611b8fe020950f31362ccdcb4e2411	0	0	0	0	0	0	0	0	0	0	0	0	0	0	0	0	0	0	0	0	0	10	2	0	0	29	0	3	0	0	0	0	0	0	0	0	Undefined Saprotroph	Basidiomycota	Agaricomycetes	Agaricales	Clavariaceae	Unassigned
43c0ed0a8aeb219c92414185b92428ae	0	0	0	0	0	0	0	0	0	10	0	0	0	0	0	0	0	0	0	0	0	0	0	0	0	0	0	0	0	0	0	0	0	0	0	0	Undefined Saprotroph	Basidiomycota	Agaricomycetes	Agaricales	Tricholomataceae	Mycena
443a6844e662318bb2156d92e33148c7	0	0	0	0	0	0	0	0	0	0	0	5	0	0	0	0	0	0	0	0	0	0	0	0	0	0	0	0	0	0	0	0	0	0	0	0	Lichenized-Undefined Saprotroph	Basidiomycota	Agaricomycetes	Cantharellales	Ceratobasidiaceae	Unassigned
452f2460d0374249222c9a676fc9b7ab	30	0	0	0	0	0	0	0	0	0	0	0	185	5	0	4	4	0	0	0	0	0	0	0	0	0	0	0	0	0	0	0	0	0	0	0	Ectomycorrhizal-Fungal Parasite	Basidiomycota	Agaricomycetes	Agaricales	Agaricaceae	Agaricus
454c456239e63abeff09d94822f36719	0	0	0	0	0	0	0	0	0	0	0	0	0	0	0	0	13	0	0	0	0	0	0	0	0	0	0	0	0	0	0	0	0	0	0	0	Endomycorrhizal-Plant Pathogen-Undefined Saprotroph	Basidiomycota	Agaricomycetes	Geastrales	Geastraceae	Geastrum
45721f31838fa0de221316e6d67ed155	0	9	0	0	0	0	0	0	0	0	0	0	0	0	0	0	0	0	0	0	0	0	0	0	0	0	0	0	0	0	0	0	0	0	0	0	Undefined Saprotroph	Basidiomycota	Agaricomycetes	Agaricales	Psathyrellaceae	Coprinellus
45fa8933289e08921dfb72817e9e2165	0	6	0	0	0	0	0	0	0	0	0	0	0	0	0	0	0	0	0	0	0	0	0	0	0	0	0	0	0	0	0	0	0	0	0	0	Undefined Saprotroph	Basidiomycota	Agaricomycetes	Agaricales	Unassigned	Unassigned
46103112fb658ba4e1f9fa7116e277d6	0	0	0	0	0	0	0	0	0	0	0	0	0	0	0	0	0	0	0	0	0	0	0	0	0	0	4	0	0	0	0	0	0	0	0	0	Dung Saprotroph-Plant Saprotroph-Wood Saprotroph	Basidiomycota	Agaricomycetes	Agaricales	Omphalotaceae	Unassigned
4648f5f0b17767d474028a12527ad0cd	0	0	0	0	0	0	0	0	0	0	0	0	0	0	0	0	0	0	0	0	0	0	0	0	0	0	0	0	0	8	0	0	0	0	0	3	Bryophyte Parasite-Dung Saprotroph	Basidiomycota	Agaricomycetes	Agaricales	Tricholomataceae	Mycena
465a83a93ff4e05bb38bf62639236c34	0	0	0	0	0	0	8	0	0	0	0	0	0	0	0	0	0	0	0	0	0	0	0	0	0	0	0	0	0	0	0	0	0	0	0	0	Wood Saprotroph	Basidiomycota	Agaricomycetes	Agaricales	Clavariaceae	Clavaria
46b1994bbf599968402e8287412379eb	0	0	0	0	0	0	0	0	0	0	0	0	0	0	0	0	0	0	14	25	50	1369	23	21	23	20	19	18	0	0	0	0	72	0	0	0	Ectomycorrhizal-Fungal Parasite	Basidiomycota	Agaricomycetes	Agaricales	Agaricaceae	Leucoagaricus
46b92fcf2e6c309df92050ebf18bbc50	0	0	0	0	0	0	0	0	0	0	0	0	0	0	0	0	0	0	0	0	0	24	0	0	0	0	0	0	0	0	0	0	0	0	0	0	Lichenized-Undefined Saprotroph	Basidiomycota	Agaricomycetes	Polyporales	Steccherinaceae	Steccherinum
46ce778cd7616b665e673c09fa11590e	0	0	0	0	0	0	0	0	0	0	0	0	0	0	0	0	0	10	13	9	13	12	0	0	0	1009	0	0	0	0	0	0	0	0	0	0	Undefined Saprotroph	Basidiomycota	Agaricomycetes	Cantharellales	Ceratobasidiaceae	Unassigned
4714329d280bf3c90444afbc0ff68b22	0	0	0	0	0	0	0	0	0	9	0	0	0	0	0	0	0	0	0	0	0	0	0	0	0	0	0	0	0	0	0	0	0	0	0	0	Wood Saprotroph	Basidiomycota	Agaricomycetes	Cantharellales	Ceratobasidiaceae	Unassigned
472dc34120c90fcc40a8033b3c69c4c5	0	0	0	0	0	0	0	0	0	0	0	0	0	0	0	0	0	0	0	0	0	0	0	166	0	0	8	0	0	0	0	0	0	0	0	0	Endomycorrhizal-Plant Pathogen-Undefined Saprotroph	Basidiomycota	Agaricomycetes	Trechisporales	Hydnodontaceae	Trechispora
479ca4c230f682b7e8360682ed4b1318	0	0	0	0	0	0	0	0	0	0	0	0	0	0	0	0	0	0	0	31	50	0	0	6	8	0	2	0	0	0	0	0	0	0	0	0	Endomycorrhizal-Plant Pathogen-Undefined Saprotroph	Basidiomycota	Agaricomycetes	Agaricales	Lyophyllaceae	Lyophyllum
47be9b4e4a39c211ba9f5f53e66c09ef	0	0	0	0	0	2	0	0	0	0	0	0	0	0	0	0	0	0	0	0	0	0	0	0	0	0	0	0	0	0	0	0	0	0	0	0	Wood Saprotroph	Basidiomycota	Agaricomycetes	Hymenochaetales	Schizoporaceae	Oxyporus
48129a1d1de2136820ca6d1b2f4067d6	0	0	0	0	0	0	0	0	0	0	0	0	0	0	0	0	6	0	0	0	0	0	0	0	0	0	0	0	0	0	0	0	0	0	0	0	Ectomycorrhizal-Fungal Pathogen-Undefined Saprotroph	Basidiomycota	Agaricomycetes	Agaricales	Unassigned	Unassigned
481b50114f1b292a919d528a2c29afd4	0	0	0	0	0	0	0	0	0	0	0	0	0	0	58	0	175	0	0	0	0	0	0	0	0	0	0	0	0	0	0	0	0	0	0	0	Wood Saprotroph	Basidiomycota	Agaricomycetes	Agaricales	Clavariaceae	Clavaria
484a222b57ddaa9e42b0fc97adf47bfc	0	0	0	0	0	0	0	0	0	0	0	0	0	0	0	0	0	0	0	0	0	31	0	0	0	0	0	0	1	0	0	0	20	0	0	0	Bryophyte Parasite-Dung Saprotroph	Basidiomycota	Agaricomycetes	Agaricales	Callistosporiaceae	Unassigned
485fc028d5ff4ab1be570ae643fce1ec	0	0	0	0	0	0	0	0	0	0	0	0	0	0	0	0	0	53	0	0	145	12	457	0	86	112	0	54	0	0	0	0	0	38	0	0	Lichenized-Undefined Saprotroph	Basidiomycota	Agaricomycetes	Agaricales	Agaricaceae	Leucoagaricus
487f2a9a2ab64023f43a2de832840821	0	0	0	0	0	0	0	0	0	0	0	0	1	0	0	0	0	0	0	0	0	0	0	0	0	0	0	0	0	0	0	0	0	0	0	0	Bryophyte Parasite-Dung Saprotroph	Basidiomycota	Agaricomycetes	Agaricales	Clavariaceae	Clavaria
48a99b95c81127ac0827ae4e6a9186c6	3	9	0	645	5	0	0	2	0	0	3	0	0	0	0	0	0	0	0	0	0	0	0	0	0	0	0	0	0	0	0	0	0	0	0	0	Undefined Saprotroph	Basidiomycota	Agaricomycetes	Agaricales	Clavariaceae	Ramariopsis
49155ad791b580d328e7b577ad5f7b02	0	0	0	0	0	0	0	0	0	0	0	0	0	0	0	0	0	0	0	0	0	0	0	0	0	33	0	0	0	0	12	0	8	8	7	8	Lichenized-Undefined Saprotroph	Basidiomycota	Agaricomycetes	Cantharellales	Ceratobasidiaceae	Unassigned
4916b4619585f63d0ce972dc62172859	0	0	0	0	0	0	0	0	2	0	0	0	0	0	0	0	0	0	0	0	0	0	0	0	0	0	0	0	0	0	0	0	0	0	0	0	Lichenized-Undefined Saprotroph	Basidiomycota	Agaricomycetes	Agaricales	Psathyrellaceae	Psathyrella
494039ccc24bff176e7ad10d802e1ca0	0	0	0	0	0	0	0	0	0	0	0	0	0	0	0	0	0	0	0	0	0	3	0	0	0	0	0	0	0	0	0	0	0	0	0	0	Endomycorrhizal-Plant Pathogen-Undefined Saprotroph	Basidiomycota	Agaricomycetes	Agaricales	Unassigned	Unassigned
499f35013b2c07ca88f51a599fc96e26	0	0	0	0	0	0	0	0	0	0	0	0	0	0	0	0	0	0	0	0	0	0	0	0	2	0	0	0	0	0	0	0	0	0	0	0	Dung Saprotroph-Plant Saprotroph-Wood Saprotroph	Basidiomycota	Agaricomycetes	Agaricales	Agaricaceae	Leucoagaricus
49bcaac543d500430e0de7f41f1b0efa	0	0	0	0	0	0	0	0	0	0	0	0	0	0	0	0	0	0	0	0	0	0	0	0	0	0	0	0	0	0	0	0	0	0	1	0	Bryophyte Parasite-Dung Saprotroph	Basidiomycota	Agaricomycetes	Agaricales	Unassigned	Unassigned
4a3ec6bf78b0007e19f73505b855c326	0	0	7	0	0	0	0	0	0	0	0	0	0	0	0	0	0	0	0	0	0	0	0	0	0	0	0	0	0	0	0	0	0	0	0	0	Undefined Saprotroph	Basidiomycota	Agaricomycetes	Agaricales	Agaricaceae	Agaricus
4a46a997e1ea1faa2376fa10c3e4b7ea	0	0	0	0	0	18	0	0	0	0	0	0	0	0	0	0	0	0	0	0	0	0	0	0	0	0	0	0	0	0	0	0	0	0	0	0	Bryophyte Parasite-Dung Saprotroph	Basidiomycota	Agaricomycetes	Agaricales	Omphalotaceae	Gymnopus
4aa7fd8b39edc653a375451d2c289729	0	0	0	0	0	0	0	0	0	0	0	0	0	0	0	0	0	0	0	0	0	0	0	0	0	0	0	25	0	0	0	0	3	0	0	0	Undefined Saprotroph	Basidiomycota	Agaricomycetes	Agaricales	Clavariaceae	Unassigned
4b1cd8139206d89a87a3f9d4321bdd91	0	0	0	0	0	0	0	0	0	0	0	0	0	0	0	0	0	0	0	0	0	0	0	0	0	0	0	3	0	0	0	0	0	0	0	0	Wood Saprotroph	Basidiomycota	Agaricomycetes	Sebacinales	Serendipitaceae	Serendipita
4b4f1e599c1ced0fcdf5145b7f826366	177	30	41	103	45	186	936	563	318	16	36	33	11	0	0	4	0	0	0	0	0	0	0	0	0	0	0	0	0	0	0	0	0	0	0	0	Lichenized-Undefined Saprotroph	Basidiomycota	Agaricomycetes	Agaricales	Marasmiaceae	Marasmius
4ba4cf536e50311c15d3933bfc82574c	0	0	0	0	0	0	0	0	0	0	0	0	0	0	0	0	0	0	0	0	0	0	0	0	0	0	0	0	16	0	0	0	0	0	0	0	Orchid Mycorrhizal	Basidiomycota	Agaricomycetes	Agaricales	Crepidotaceae	Neopaxillus
4bb7e225c032cb1e6d58934c823c5501	60	0	0	5	0	0	0	0	0	0	0	0	0	0	0	0	0	0	0	0	0	0	0	0	0	0	0	0	0	0	0	0	0	0	0	0	Endophyte-Plant Pathogen-Undefined Saprotroph	Basidiomycota	Agaricomycetes	Agaricales	Lycoperdaceae	Lycoperdon
4bddbda6ba26206274b217a64f6104a5	0	0	0	0	0	0	0	0	0	0	0	0	0	0	0	0	0	0	0	0	0	0	0	0	0	0	0	0	0	2	0	0	0	0	0	0	Wood Saprotroph	Basidiomycota	Agaricomycetes	Geastrales	Geastraceae	Geastrum
4bfabe4e794dce85b442463de0b9669f	0	0	0	0	0	0	0	0	0	0	4	0	0	0	0	0	0	0	0	0	0	0	0	0	0	0	0	0	0	0	0	0	0	0	0	0	Bryophyte Parasite-Dung Saprotroph	Basidiomycota	Agaricomycetes	Agaricales	Unassigned	Unassigned
4c0853b404af26953eaa5f3b839dc667	0	0	45	8	6	0	0	0	0	0	0	0	0	0	0	0	0	0	0	0	0	0	0	0	0	0	0	0	0	0	0	0	0	0	0	0	Undefined Saprotroph	Basidiomycota	Agaricomycetes	Agaricales	Clavariaceae	Clavulinopsis
4c197fb7178e0aeb9455d2201e21594d	0	0	0	0	0	0	0	0	0	0	0	0	0	0	0	0	0	0	0	0	0	0	0	0	0	0	4	0	0	0	0	0	0	0	0	0	Bryophyte Parasite-Dung Saprotroph	Basidiomycota	Agaricomycetes	Agaricales	Clavariaceae	Unassigned
4c1fac7c7e6ce02abd277d93c337afbb	0	0	0	0	0	0	0	0	0	0	0	0	0	0	0	0	6	0	0	0	0	0	0	0	0	0	0	0	0	0	0	0	0	0	0	0	Lichenized-Undefined Saprotroph	Basidiomycota	Agaricomycetes	Agaricales	Clavariaceae	Clavulinopsis
4cc1e530040f348e611bc5ee5f067968	0	0	0	0	0	0	0	0	0	0	0	0	0	0	0	0	0	0	0	0	0	0	0	0	0	0	0	0	0	0	0	0	2	0	0	0	Lichenized-Undefined Saprotroph	Basidiomycota	Agaricomycetes	Hymenochaetales	Hymenochaetales_fam_Incertae_sedis	Resinicium
4cd96b4d34d4ff6e1089cbcef31a66ca	0	0	0	0	0	0	85	0	0	0	0	0	0	0	0	0	0	0	0	0	0	0	0	0	0	0	0	0	0	0	0	0	0	0	0	0	Lichenized-Undefined Saprotroph	Basidiomycota	Agaricomycetes	Auriculariales	Auriculariales_fam_Incertae_sedis	Oliveonia
4ce72705c5a83309f0444f2131bfe8d9	4	6	3	5	5	109	3	0	3	0	5	0	0	0	0	0	0	0	7	0	2	0	3	0	0	0	0	26	0	0	0	0	0	0	3	0	Undefined Saprotroph	Basidiomycota	Agaricomycetes	Agaricales	Unassigned	Unassigned
4d421930e84d3b8c0d3d7d364c7df3ed	0	0	0	0	0	0	0	0	0	0	0	0	0	0	0	0	0	0	0	0	0	0	0	0	0	0	0	0	0	0	0	0	0	0	0	2	Undefined Saprotroph	Basidiomycota	Agaricomycetes	Agaricales	Unassigned	Unassigned
4dafa90ef403626dea6ae07737a8a669	7	0	0	0	0	0	0	0	0	0	153	92	0	0	0	0	0	0	0	0	0	0	0	0	0	0	0	0	0	0	0	0	0	0	0	0	Bryophyte Parasite-Dung Saprotroph	Basidiomycota	Agaricomycetes	Trechisporales	Hydnodontaceae	Subulicystidium
4db0ac7cb607b4871b7f756445f9efb2	0	0	0	0	0	0	0	0	0	0	0	0	0	0	0	0	0	0	0	0	0	0	0	0	0	4	0	0	0	0	0	0	0	0	0	0	Bryophyte Parasite-Dung Saprotroph	Basidiomycota	Agaricomycetes	Agaricales	Agaricaceae	Leucoagaricus
4dc29ae4bbca4f2b786ae4f7813f61e4	0	0	0	6	0	0	9	0	10	0	0	0	0	0	0	0	0	0	0	0	0	0	0	0	0	0	0	0	0	0	0	0	0	0	0	0	Undefined Saprotroph	Basidiomycota	Agaricomycetes	Agaricales	Psathyrellaceae	Coprinellus
4e1175c48aa981bd5bd23d641a84d65c	0	0	0	0	0	0	0	0	0	0	0	0	0	0	0	0	0	0	0	0	0	0	4	0	0	0	0	0	0	0	0	0	0	0	0	0	Undefined Saprotroph	Basidiomycota	Agaricomycetes	Hymenochaetales	Schizoporaceae	Lyomyces
4e3b074f16a157a12def8f6674c1d85e	0	0	0	0	0	0	0	0	0	0	0	0	0	0	0	0	0	0	0	0	0	0	0	0	0	0	0	5	0	0	0	0	0	0	0	0	Dung Saprotroph-Plant Saprotroph-Wood Saprotroph	Basidiomycota	Agaricomycetes	Agaricales	Unassigned	Unassigned
4ea26fc4ff0e5e9241290aa1baed0242	0	0	0	0	0	0	0	0	0	0	15	0	0	0	0	0	0	0	0	0	0	0	0	0	0	0	0	0	0	0	0	0	0	0	0	0	Wood Saprotroph	Basidiomycota	Agaricomycetes	Auriculariales	Hyaloriaceae	Protomerulius
4efa6d977cfcc46f95b870f9849c76fc	0	0	0	0	0	2	0	0	0	0	0	0	0	0	0	0	0	0	0	0	0	0	0	0	0	0	0	0	0	0	0	0	0	0	0	0	Bryophyte Parasite-Dung Saprotroph	Basidiomycota	Agaricomycetes	Agaricales	Tricholomataceae	Mycenella
4f68a68c0106b20a86a508b9776cb57f	0	0	0	0	0	0	0	0	0	0	0	0	0	0	0	0	0	0	0	0	43	0	0	0	0	0	0	0	0	0	0	0	0	0	0	0	Undefined Saprotroph	Basidiomycota	Agaricomycetes	Auriculariales	Exidiaceae	Basidiodendron
50101522c3027f4ba5f4e34ddacc377c	0	0	0	0	0	0	0	0	0	0	0	8	0	0	0	0	0	0	0	0	0	0	0	0	0	0	0	0	0	0	0	0	0	0	0	0	Ectomycorrhizal-Fungal Parasite	Basidiomycota	Agaricomycetes	Agaricales	Unassigned	Unassigned
50125c733d60b93445b48841ea10d384	0	0	0	0	0	0	0	0	0	0	0	0	0	0	0	0	0	0	0	0	0	0	0	0	0	0	0	0	0	0	0	0	0	11	0	0	Undefined Saprotroph	Basidiomycota	Agaricomycetes	Cantharellales	Ceratobasidiaceae	Rhizoctonia
50912995ac072f212e71d7813f48719a	0	0	0	0	0	0	0	0	0	0	0	0	0	0	0	0	0	0	0	0	0	0	0	0	0	0	0	0	7	0	0	0	0	0	0	0	Bryophyte Parasite-Dung Saprotroph	Basidiomycota	Agaricomycetes	Cantharellales	Ceratobasidiaceae	Unassigned
50e666101c064b709e0abdb1c0dd9158	0	21	0	654	27	219	0	0	7	0	29	0	0	0	0	0	0	0	0	0	0	0	0	0	0	0	0	0	0	0	0	0	0	0	0	0	Endomycorrhizal-Plant Pathogen-Undefined Saprotroph	Basidiomycota	Agaricomycetes	Hymenochaetales	Hymenochaetales_fam_Incertae_sedis	Peniophorella
50f975a7d0eaa31368f22a3980fb7c82	0	0	0	0	0	0	0	0	0	0	0	0	0	0	0	0	0	0	0	445	0	252	0	0	152	317	237	134	29	41	85	109	69	0	0	70	Endomycorrhizal-Plant Pathogen-Undefined Saprotroph	Basidiomycota	Agaricomycetes	Agaricales	Agaricaceae	Unassigned
518fc225f024397a57fae59b284b7a32	0	0	0	0	0	0	0	0	0	0	0	0	0	0	0	0	0	0	4	0	0	0	0	0	0	0	0	0	0	0	0	0	0	0	0	0	Undefined Saprotroph	Basidiomycota	Agaricomycetes	Cantharellales	Ceratobasidiaceae	Unassigned
52148ddddc8351b687950f57f4ea7dac	0	0	2	0	0	0	0	0	0	0	0	0	0	0	0	0	0	0	0	0	0	0	0	0	0	0	0	0	0	0	0	0	0	0	0	0	Undefined Saprotroph	Basidiomycota	Agaricomycetes	Trechisporales	Hydnodontaceae	Trechispora
533ec40567d4b6b58ae37af0f7fdccce	0	0	0	0	0	0	0	0	0	0	0	0	0	0	0	0	0	0	0	0	48	0	3	0	3	0	0	0	0	0	0	0	0	0	0	0	Endomycorrhizal-Plant Pathogen-Undefined Saprotroph	Basidiomycota	Agaricomycetes	Agaricales	Tricholomataceae	Cantharocybe
535ba39fb4079a5212a137f250f6ef67	0	0	0	0	0	0	0	0	0	0	0	0	9	0	0	0	0	0	0	0	0	0	0	0	0	0	0	0	0	0	0	0	0	0	0	0	Wood Saprotroph	Basidiomycota	Agaricomycetes	Trechisporales	Hydnodontaceae	Trechispora
541217c01ad7c3ade74dfec1940e747d	0	0	2	0	6	0	0	0	0	0	0	0	0	0	0	0	0	0	0	0	0	0	0	0	0	0	0	0	0	0	0	0	0	0	0	0	Ectomycorrhizal-Fungal Parasite	Basidiomycota	Agaricomycetes	Agaricales	Agaricaceae	Leucocoprinus
544e1f336e69927526e669ff975800fd	0	0	0	0	0	0	0	0	0	0	0	0	0	0	0	0	0	0	0	0	31	0	0	6	0	0	0	0	0	0	0	0	0	0	0	0	Wood Saprotroph	Basidiomycota	Agaricomycetes	Agaricales	Unassigned	Unassigned
54785f42d4b59f3b4847f0dff104d36a	0	0	0	0	0	0	0	0	2	0	0	0	0	0	0	0	0	0	0	0	0	0	0	0	0	0	0	0	0	0	0	0	0	0	0	0	Undefined Saprotroph	Basidiomycota	Agaricomycetes	Agaricales	Unassigned	Unassigned
548d7623a7e3c23626331f630593143d	3	0	0	0	0	0	0	0	0	0	0	0	0	0	0	0	0	0	0	0	0	0	0	0	0	0	0	0	0	0	0	0	0	0	0	0	Bryophyte Parasite-Dung Saprotroph	Basidiomycota	Agaricomycetes	Agaricales	Clavariaceae	Unassigned
54a9e230b729575e48cb1739790ea0db	0	0	0	0	0	0	0	0	0	0	0	0	0	0	0	0	0	0	0	0	0	0	4	0	0	0	0	0	0	0	0	0	0	0	0	0	Bryophyte Parasite-Dung Saprotroph	Basidiomycota	Agaricomycetes	Trechisporales	Hydnodontaceae	Subulicystidium
54e67143cec0523c47f3b7df09009571	2004	34	0	101	49	26	0	42	40	19	31	47	60	0	0	0	0	0	0	0	0	0	0	0	0	0	0	0	0	0	0	0	0	0	0	0	Lichenized-Undefined Saprotroph	Basidiomycota	Agaricomycetes	Agaricales	Agaricaceae	Leucoagaricus
55a8414977318abbafa763e4621d3994	0	0	0	0	0	0	0	0	0	11	0	0	0	0	0	0	2	0	0	0	0	0	0	0	0	0	0	0	0	0	0	0	0	0	0	0	Undefined Saprotroph	Basidiomycota	Agaricomycetes	Agaricales	Agaricaceae	Unassigned
55cb183e2986c1f5120b914f31c34d8c	9	6	682	8	0	7	7	0	0	0	6	2	0	0	19	0	0	0	0	0	0	0	0	0	0	0	0	0	0	0	0	0	0	0	0	0	Undefined Saprotroph	Basidiomycota	Agaricomycetes	Agaricales	Unassigned	Unassigned
55ce4045a7e49d1f364d9ccf9b45b0ee	7	6	4	5	5	361	3	3	6	3	7	0	0	0	0	0	0	0	0	0	0	0	0	0	0	0	0	0	0	0	0	0	0	0	0	0	Undefined Saprotroph	Basidiomycota	Agaricomycetes	Agaricales	Psathyrellaceae	Coprinellus
560b21a277e0d348335eee94bb1899dc	0	0	0	0	0	0	0	0	0	0	0	0	0	0	0	0	0	0	0	0	0	0	0	76	0	0	0	0	0	0	0	0	0	0	17	0	Bryophyte Parasite-Dung Saprotroph	Basidiomycota	Agaricomycetes	Cantharellales	Ceratobasidiaceae	Unassigned
56378d8c0ef53c1e7f6d6871852849df	0	0	0	0	0	0	0	0	0	0	0	0	0	0	0	0	0	0	4	0	0	0	0	0	0	0	0	0	0	0	0	0	0	0	0	0	Dung Saprotroph-Plant Saprotroph-Wood Saprotroph	Basidiomycota	Agaricomycetes	Agaricales	Tricholomataceae	Dennisiomyces
565aa593bf6ebf87962887b411579ac3	20	38	15	40	19	0	17	0	13	0	1414	32	0	0	0	0	0	0	0	0	0	0	0	0	0	0	0	0	0	0	0	0	0	0	0	0	Endomycorrhizal-Plant Pathogen-Undefined Saprotroph	Basidiomycota	Agaricomycetes	Agaricales	Tricholomataceae	Mycena
568ea17b2f0a6511e842a8179bba7442	0	0	0	0	0	0	0	0	0	0	0	0	0	0	0	0	0	0	0	0	0	0	0	0	0	0	0	0	0	0	5	0	0	0	0	0	Ectomycorrhizal-Fungal Parasite	Basidiomycota	Agaricomycetes	Agaricales	Psathyrellaceae	Coprinellus
56b66b28f47ce3a2055e7ec7abca1f2c	0	0	0	0	0	0	0	0	0	0	0	0	0	0	0	0	0	0	0	0	0	0	1	0	0	0	0	0	0	0	0	0	0	0	0	0	Ectomycorrhizal-Fungal Parasite	Basidiomycota	Agaricomycetes	Agaricales	Unassigned	Unassigned
5717fbca65011d5d40780c8b658d24d7	0	0	0	0	0	0	0	0	0	0	0	0	8	0	0	0	0	0	0	0	0	0	0	0	0	0	0	0	0	0	0	0	0	0	0	0	Dung Saprotroph-Plant Saprotroph-Wood Saprotroph	Basidiomycota	Agaricomycetes	Cantharellales	Ceratobasidiaceae	Unassigned
5755b2b58d61dce18c13ffe8628bdc5f	0	10	0	0	0	0	0	0	0	0	0	0	0	0	0	0	0	0	0	0	0	0	0	0	0	0	0	0	0	0	0	0	0	0	0	0	Bryophyte Parasite-Dung Saprotroph	Basidiomycota	Agaricomycetes	Cantharellales	Ceratobasidiaceae	Thanatephorus
575749c1e48254c21a4f2e6c451a5c25	0	0	0	0	0	0	0	0	0	0	0	0	0	0	0	0	0	54	0	0	0	0	0	0	0	0	0	0	0	0	0	0	0	0	0	0	Endomycorrhizal-Plant Pathogen-Undefined Saprotroph	Basidiomycota	Agaricomycetes	Agaricales	Clavariaceae	Unassigned
57b07b592e4b2c62a4ee81fd6457b612	0	0	0	0	0	0	0	0	0	0	0	0	0	17	4	24	0	0	0	0	0	0	0	0	0	0	0	0	0	0	0	0	0	0	0	0	Endomycorrhizal-Plant Pathogen-Undefined Saprotroph	Basidiomycota	Agaricomycetes	Agaricales	Unassigned	Unassigned
589e2f187e6ea3664bba25e0206339dd	0	0	0	0	0	0	3	0	0	0	0	0	0	0	0	0	0	0	0	0	0	0	0	0	0	0	0	0	0	0	0	0	0	0	0	0	Lichenized-Undefined Saprotroph	Basidiomycota	Agaricomycetes	Agaricales	Psathyrellaceae	Coprinellus
58b15d2cfb62c62061b6be8b4c547e71	0	0	0	0	0	0	0	0	0	0	0	0	0	0	0	0	0	0	9	0	0	0	0	0	0	0	0	0	0	22	0	4	0	8	0	6	Bryophyte Parasite-Dung Saprotroph	Basidiomycota	Agaricomycetes	Agaricales	Unassigned	Unassigned
58c2a590357f8de46b109ec004f36a8b	0	0	0	0	0	0	0	0	0	0	0	0	0	0	0	0	0	0	0	0	0	0	0	0	0	5	0	0	0	0	0	0	0	0	0	0	Dung Saprotroph-Plant Saprotroph-Wood Saprotroph	Basidiomycota	Agaricomycetes	Agaricales	Psathyrellaceae	Coprinellus
5910ada19ed7055da756ed0f429d51ba	0	0	0	0	0	0	0	0	0	0	0	0	0	0	0	0	0	0	0	0	2	0	0	0	0	0	0	0	0	0	0	0	0	0	0	0	Bryophyte Parasite-Dung Saprotroph	Basidiomycota	Agaricomycetes	Agaricales	Clavariaceae	Unassigned
5952f52dab0d345743cdfe10b7fe94d4	0	0	0	3	0	0	0	0	0	0	0	0	0	0	0	0	0	0	0	0	0	0	0	0	0	0	0	0	0	0	0	0	0	0	0	0	Dung Saprotroph-Plant Saprotroph-Wood Saprotroph	Basidiomycota	Agaricomycetes	Hymenochaetales	Schizoporaceae	Hyphodontia
59ba7f963f72385b418f4e93ae05ed49	0	0	0	0	0	0	0	0	0	0	0	0	0	0	0	0	0	0	0	0	0	0	0	1	0	0	0	0	0	0	0	0	0	0	0	0	Lichenized-Undefined Saprotroph	Basidiomycota	Agaricomycetes	Geastrales	Geastraceae	Geastrum
59bdd2edf267dc5d67cb1c198af2cd0d	0	0	0	0	0	0	0	0	0	0	0	0	0	0	0	0	0	0	0	0	0	0	27	0	0	0	0	0	0	0	0	0	0	0	0	0	Wood Saprotroph	Basidiomycota	Agaricomycetes	Agaricales	Clavariaceae	Ramariopsis
59d9b3e62f3d3e44de299d2bbabc08b4	0	0	0	0	0	0	0	0	0	0	0	0	0	0	0	0	0	0	0	16	0	0	0	0	0	0	0	0	0	0	0	0	0	0	0	0	Undefined Saprotroph	Basidiomycota	Agaricomycetes	Sebacinales	Serendipitaceae	Serendipita
59f5547552f9eb4594e0d3182ae1adbf	0	0	0	0	0	0	0	0	0	0	0	0	0	0	0	0	0	0	0	0	0	0	0	0	0	0	5	0	0	0	0	0	0	0	0	0	Lichenized-Undefined Saprotroph	Basidiomycota	Agaricomycetes	Agaricales	Unassigned	Unassigned
5a2ca8316363d16e0e077ba111dd1131	0	0	0	0	0	0	0	0	0	0	0	0	0	0	0	0	0	0	0	28	0	0	0	37	265	0	0	0	0	0	0	0	0	0	0	25	Orchid Mycorrhizal	Basidiomycota	Agaricomycetes	Agaricales	Unassigned	Unassigned
5a2f73f8af773d96005e7d194ebdec47	0	0	0	0	0	0	0	0	0	0	0	0	0	0	0	0	0	0	35	0	0	0	0	0	0	0	0	0	0	128	0	0	0	0	9	0	Bryophyte Parasite-Dung Saprotroph	Basidiomycota	Agaricomycetes	Agaricales	Clavariaceae	Unassigned
5a545945dc26aa0adfd7fee571bf63c9	0	0	0	29	0	0	0	0	0	0	0	0	0	0	0	3	0	0	0	0	0	0	0	0	0	0	0	0	0	0	0	0	0	0	0	0	Bryophyte Parasite-Dung Saprotroph	Basidiomycota	Agaricomycetes	Agaricales	Unassigned	Unassigned
5ab0fba281b744c7063fdbbdd26640b0	0	0	0	0	0	0	0	0	0	0	0	0	0	0	0	0	0	0	0	0	9	0	0	0	0	0	0	0	0	0	0	0	0	0	0	0	Lichenized-Undefined Saprotroph	Basidiomycota	Agaricomycetes	Geastrales	Geastraceae	Unassigned
5b18baf6c8acf2e28404e392f68951ab	0	0	0	0	0	0	0	0	0	0	0	0	0	0	0	0	0	0	0	0	0	0	0	0	0	0	2	0	0	0	0	0	0	0	0	0	Bryophyte Parasite-Dung Saprotroph	Basidiomycota	Agaricomycetes	Agaricales	Unassigned	Unassigned
5b4f266cc3d5b3137f006f7406d6c51d	0	0	0	0	0	0	0	0	0	0	0	0	0	0	0	0	0	0	0	0	0	0	0	0	4	0	0	0	0	0	0	0	0	0	0	0	Undefined Saprotroph	Basidiomycota	Agaricomycetes	Cantharellales	Ceratobasidiaceae	Unassigned
5bcd936c321cb0b3570e02a3a1736803	0	0	0	0	0	0	4	0	0	0	0	4	0	0	0	0	0	0	0	0	0	0	0	0	0	0	0	0	0	0	0	0	0	0	0	0	Bryophyte Parasite-Dung Saprotroph	Basidiomycota	Agaricomycetes	Hymenochaetales	Schizoporaceae	Hyphodontia
5bdf71b4c28ad1ec842d91a26830efb0	0	0	0	18	0	0	0	0	0	0	0	0	0	0	0	0	0	0	0	0	0	0	0	0	0	0	0	0	0	0	0	0	0	0	0	0	Endomycorrhizal-Plant Pathogen-Undefined Saprotroph	Basidiomycota	Agaricomycetes	Trechisporales	Hydnodontaceae	Trechispora
5c1f19e9bd2df9c8e87c2ea23fae80fe	0	0	0	0	0	0	0	0	0	0	0	0	0	0	0	0	0	0	0	6	0	0	0	0	0	0	0	0	0	0	0	0	0	0	0	0	Wood Saprotroph	Basidiomycota	Agaricomycetes	Cantharellales	Ceratobasidiaceae	Unassigned
5c34cc68b2465855b6b1d6cd64437391	0	0	0	0	0	0	0	0	0	0	16	0	0	0	0	0	0	0	0	0	0	0	0	0	0	0	0	0	0	0	0	0	0	0	0	0	Wood Saprotroph	Basidiomycota	Agaricomycetes	Agaricales	Clavariaceae	Clavulinopsis
5c41178a0ca602b5da44f6d1a40f70d7	0	0	0	0	0	0	0	0	0	0	0	0	0	0	0	0	0	0	0	0	2	0	0	0	0	0	0	0	0	0	0	0	0	0	0	0	Endomycorrhizal-Plant Pathogen-Undefined Saprotroph	Basidiomycota	Agaricomycetes	Agaricales	Tricholomataceae	Dennisiomyces
5c452364816faced2edc51d7f906bf93	0	0	0	0	0	0	21	0	8	0	0	0	0	0	0	0	0	336	17	24	26	26	16	16	19	22	24	15	40	0	0	0	0	0	0	0	Lichenized-Undefined Saprotroph	Basidiomycota	Agaricomycetes	Agaricales	Clavariaceae	Unassigned
5cabd5f8388a02da1f3cbfb347dbb67d	0	0	0	0	0	0	0	0	0	0	0	0	0	0	0	0	0	0	0	0	0	0	0	0	0	0	20	0	1	0	0	6	0	0	0	7	Ectomycorrhizal-Fungal Parasite	Basidiomycota	Agaricomycetes	Agaricales	Clavariaceae	Clavaria
5ce9091bf03a8ab0a99d1d9b351c0e58	0	0	0	0	0	0	0	0	0	0	0	0	0	0	0	0	0	0	0	9	0	0	5	0	0	0	0	0	0	0	0	0	0	0	0	0	Lichenized-Undefined Saprotroph	Basidiomycota	Agaricomycetes	Agaricales	Agaricaceae	Leucoagaricus
5d56678c41228d01d56568098bc328b1	0	0	0	0	0	0	0	0	0	0	0	0	0	0	0	0	0	0	0	5	21	0	0	0	0	6	0	0	0	0	0	0	0	0	0	0	Lichenized-Undefined Saprotroph	Basidiomycota	Agaricomycetes	Agaricales	Clavariaceae	Ramariopsis
5d7e37564f7006d5ba1899dbca8ab0c5	0	0	223	0	0	0	0	0	0	0	0	0	0	0	0	0	0	0	0	0	0	0	0	0	0	0	0	0	0	0	0	0	0	0	0	0	Undefined Saprotroph	Basidiomycota	Agaricomycetes	Agaricales	Marasmiaceae	Marasmius
5db5c08f4d4d7cfa9ae4b76fb3b760c9	0	0	0	0	0	0	0	0	0	0	0	0	0	0	0	0	0	0	0	7	7	0	16	0	0	0	0	0	0	0	0	0	0	0	0	0	Lichenized-Undefined Saprotroph	Basidiomycota	Agaricomycetes	Agaricales	Agaricaceae	Chlorophyllum
5e225c6e911f41844547b09213c97889	0	0	0	0	0	0	9	0	0	0	0	0	0	0	0	0	0	0	0	0	0	0	0	0	0	0	0	0	0	0	0	0	0	0	0	0	Endophyte-Plant Pathogen-Undefined Saprotroph	Basidiomycota	Agaricomycetes	Agaricales	Unassigned	Unassigned
5e9311a26385a0c29837770c44c15f3d	0	0	2	0	0	0	0	0	0	0	0	0	0	0	0	0	0	0	0	0	0	0	0	0	0	0	0	0	0	0	0	0	0	0	0	0	Undefined Saprotroph	Basidiomycota	Agaricomycetes	Agaricales	Unassigned	Unassigned
5f0023615218a0cbe74069e7a162c5c4	0	0	0	0	0	0	0	0	0	0	0	0	0	0	0	0	0	7	0	0	0	0	0	0	0	0	0	0	10	10	0	15	14	5	4	0	Bryophyte Parasite-Dung Saprotroph	Basidiomycota	Agaricomycetes	Geastrales	Geastraceae	Geastrum
5f27d0472c3934cd69ffad27a9ff669b	0	0	0	0	0	0	0	0	0	0	0	0	0	0	0	0	0	0	22	0	0	0	0	0	0	0	0	0	0	0	0	0	0	0	0	0	Bryophyte Parasite-Dung Saprotroph	Basidiomycota	Atractiellomycetes	Atractiellales	Hoehnelomycetaceae	Atractiella
5f383f7ab2d94734a5d5bd00ef444684	5	0	0	0	0	0	0	0	0	0	0	0	0	0	0	0	0	0	0	0	0	0	0	0	0	0	0	0	0	0	0	0	0	0	0	0	Undefined Saprotroph	Basidiomycota	Agaricomycetes	Agaricales	Unassigned	Unassigned
5fb62b95a24697ed9d989861f78d8a2e	0	0	0	0	22	0	0	0	0	0	0	0	0	0	0	0	399	52	0	0	0	3	0	0	0	0	0	0	0	0	0	0	0	0	0	0	Undefined Saprotroph	Basidiomycota	Agaricomycetes	Agaricales	Unassigned	Unassigned
5fda5d2cc493c6195d5d77fcc7c00021	0	62	0	0	0	0	0	0	0	0	0	0	0	3	0	0	0	0	0	0	0	0	0	0	0	0	0	0	0	0	0	0	0	0	0	0	Bryophyte Parasite-Dung Saprotroph	Basidiomycota	Agaricomycetes	Cantharellales	Ceratobasidiaceae	Ceratobasidium
5ffb0654d779905ea106c2be00ea44f1	0	0	0	0	0	0	0	0	0	0	0	0	0	0	0	0	0	0	0	0	0	0	0	0	0	0	0	0	0	0	0	0	0	6	0	0	Bryophyte Parasite-Dung Saprotroph	Basidiomycota	Wallemiomycetes	Wallemiales	Wallemiaceae	Wallemia
6025771b9133f70f22df305f650a419b	0	8	0	0	0	0	0	0	0	0	0	0	0	0	0	0	0	0	0	0	0	0	0	0	0	0	0	0	0	0	0	0	0	0	0	0	Endomycorrhizal-Plant Pathogen-Undefined Saprotroph	Basidiomycota	Agaricomycetes	Agaricales	Unassigned	Unassigned
6062b481a274208dc071a5a8596d3c8d	0	0	0	0	0	0	0	0	0	0	0	22	0	0	0	0	0	0	0	0	0	0	0	0	0	0	0	0	0	0	0	0	0	0	0	0	Undefined Saprotroph	Basidiomycota	Agaricomycetes	Agaricales	Psathyrellaceae	Coprinopsis
60dba41644e3f9e47a77b084b2bde803	0	0	0	0	0	0	0	0	0	0	0	0	0	0	0	0	0	0	0	0	0	0	0	0	0	0	4	0	0	0	0	0	0	0	0	0	Bryophyte Parasite-Dung Saprotroph	Basidiomycota	Agaricomycetes	Agaricales	Clavariaceae	Unassigned
611cb33a0209c32f84d1a25888d312fc	15	0	0	0	0	0	0	0	0	0	0	0	0	0	0	0	5	0	0	0	0	0	0	0	0	0	0	0	0	0	0	0	0	0	0	0	Dung Saprotroph-Plant Saprotroph-Wood Saprotroph	Basidiomycota	Agaricomycetes	Agaricales	Clavariaceae	Ramariopsis
614178e5cd52239a521facd72b997c69	0	0	0	0	0	0	0	0	0	0	0	0	0	0	0	0	0	16	0	18	82	0	0	0	0	21	0	0	0	0	0	0	0	0	0	0	Lichenized-Undefined Saprotroph	Basidiomycota	Agaricomycetes	Geastrales	Geastraceae	Geastrum
615f23e6317a2be855f25518775bd364	0	0	0	0	0	0	0	0	0	0	0	0	0	0	0	0	0	11	0	0	0	0	0	0	10	0	2	0	0	0	0	10	0	0	0	0	Lichenized-Undefined Saprotroph	Basidiomycota	Agaricomycetes	Agaricales	Unassigned	Unassigned
6184b8139c936ece00e1c2d639a4ec18	19	0	0	0	10	0	0	0	0	0	17	0	69	6	0	0	43	7	0	0	0	0	0	0	0	0	0	0	0	0	0	0	0	0	0	0	Undefined Saprotroph	Basidiomycota	Agaricomycetes	Agaricales	Unassigned	Unassigned
633f49f6dce19270d0ea4041b5dda7ab	0	0	0	0	0	0	0	0	0	0	0	0	0	0	0	0	0	0	0	0	0	0	0	0	0	0	0	0	0	0	6	0	0	0	0	0	Bryophyte Parasite-Dung Saprotroph	Basidiomycota	Agaricomycetes	Geastrales	Geastraceae	Geastrum
635756f686c6596c941938e86768c0e4	0	0	0	0	0	0	0	0	0	0	0	0	0	0	0	0	0	0	0	0	0	0	0	0	0	0	4	0	0	0	0	0	0	0	0	0	Bryophyte Parasite-Dung Saprotroph	Basidiomycota	Agaricomycetes	Agaricales	Agaricaceae	Agaricus
63ecd837fb6f341d9c8277f946172d3b	0	104	0	0	5	0	0	0	0	0	0	0	0	4	0	0	0	0	0	0	0	0	0	0	0	0	0	0	0	0	0	0	0	0	0	0	Undefined Saprotroph	Basidiomycota	Agaricomycetes	Agaricales	Marasmiaceae	Marasmius
63fae36f5140b57df0d043e219f23650	3	0	0	0	0	0	0	0	0	0	0	0	0	0	0	0	0	0	0	0	0	0	0	0	0	0	0	0	0	0	0	0	0	0	0	0	Undefined Saprotroph	Basidiomycota	Agaricomycetes	Cantharellales	Ceratobasidiaceae	Unassigned
642dc1df15f4093b22d0f8b8623c607b	35	0	0	0	4	0	0	0	0	0	0	0	13	0	0	0	0	0	0	0	0	0	0	0	0	0	0	0	0	0	0	0	0	0	0	0	Endophyte-Plant Pathogen-Undefined Saprotroph	Basidiomycota	Tremellomycetes	Filobasidiales	Filobasidiaceae	Filobasidium
646ed66ae51a9cd90a72456a2a1fe59e	0	0	0	0	0	0	0	0	0	0	0	0	0	0	0	0	0	0	0	0	1093	0	0	0	0	0	0	0	0	0	0	0	0	0	0	0	Endomycorrhizal-Plant Pathogen-Undefined Saprotroph	Basidiomycota	Agaricomycetes	Sebacinales	Serendipitaceae	Serendipita
64b79f3c79c6f0bf014ae5f6a8e8d170	0	0	0	0	0	0	0	6	0	0	0	0	0	0	0	0	0	0	0	0	0	0	0	0	0	0	0	0	0	0	0	0	0	0	0	0	Undefined Saprotroph	Basidiomycota	Agaricomycetes	Trechisporales	Hydnodontaceae	Trechispora
64cd6d4a5981e761c098d5c6b089312d	0	0	0	0	0	0	0	0	0	0	0	0	0	0	0	0	0	0	0	0	0	0	0	0	0	877	0	0	0	0	0	0	0	0	0	0	Orchid Mycorrhizal	Basidiomycota	Agaricomycetes	Agaricales	Unassigned	Unassigned
64f4a3f887b1b3a26842b96a601e66cd	0	0	0	0	0	0	0	0	0	0	0	0	0	0	0	0	0	0	0	0	0	0	0	0	0	0	0	0	0	0	0	0	0	0	2	0	Wood Saprotroph	Basidiomycota	Agaricomycetes	Polyporales	Phanerochaetaceae	Phlebiopsis
653704e039dd2634fc7fcf855a7e309a	0	0	0	0	0	0	0	0	0	0	67	0	0	0	0	0	0	0	0	0	0	0	0	0	0	0	0	0	0	0	0	0	0	0	0	0	Bryophyte Parasite-Dung Saprotroph	Basidiomycota	Agaricomycetes	Agaricales	Clavariaceae	Unassigned
657f7ca3f51a4f3ebbf444ef0f620353	0	0	0	0	0	0	0	0	0	0	0	0	0	0	0	0	0	11	0	0	0	0	3	0	0	0	0	0	0	0	0	0	0	0	0	0	Undefined Saprotroph	Basidiomycota	Agaricomycetes	Agaricales	Clavariaceae	Camarophyllopsis
658f3c9a11953f8168d28663e97188d7	0	0	0	0	0	0	0	0	0	0	0	0	0	0	0	0	0	0	5	10	0	0	13	0	0	0	13	0	0	0	0	0	0	0	0	0	Lichenized-Undefined Saprotroph	Basidiomycota	Agaricomycetes	Sebacinales	Serendipitaceae	Serendipita
659f7b9cde7bd04f617ffcdb7ea24fc7	0	0	0	0	0	0	0	0	0	0	0	0	0	0	0	0	0	0	0	0	0	0	0	0	0	0	0	0	0	2	1	0	0	0	0	0	Lichenized-Undefined Saprotroph	Basidiomycota	Agaricomycetes	Agaricales	Clavariaceae	Unassigned
662a93a3759dc267a35c04e8be9211ee	0	0	0	0	0	0	0	0	0	0	0	0	0	0	0	0	0	0	0	0	0	0	0	0	0	331	0	0	0	0	0	0	0	0	0	0	Orchid Mycorrhizal	Basidiomycota	Agaricomycetes	Polyporales	Polyporaceae	Fomitella
66bebc426ab6c34245a50865e75d3a7e	0	0	0	0	0	0	0	0	0	0	0	0	0	0	0	0	0	0	0	0	98	0	0	0	0	0	0	0	0	0	0	0	0	0	0	0	Lichenized-Undefined Saprotroph	Basidiomycota	Agaricomycetes	Agaricales	Clavariaceae	Clavaria
6785f98f779cd6bb3dc635f21f23aa11	0	0	0	0	0	2	0	0	0	0	0	0	0	0	0	0	0	0	0	0	0	0	0	0	0	0	0	0	0	0	0	0	0	0	0	0	Wood Saprotroph	Basidiomycota	Agaricomycetes	Agaricales	Unassigned	Unassigned
67c6b4277df6d3cc43dc6e8d6efff666	0	0	0	0	0	0	0	0	0	0	0	0	0	0	0	0	0	0	0	0	0	0	0	0	0	0	0	0	0	0	0	3	0	0	0	0	Lichenized-Undefined Saprotroph	Basidiomycota	Agaricomycetes	Agaricales	Agaricaceae	Unassigned
67cfa050c5d9772105634da6a9ff7aa5	5	0	0	9	0	0	66	0	0	0	5	0	0	0	0	0	0	0	0	0	0	0	0	0	0	0	0	0	0	0	0	0	0	0	0	0	Bryophyte Parasite-Dung Saprotroph	Basidiomycota	Agaricomycetes	Agaricales	Agaricaceae	Unassigned
6806c642c815d3c9f24493dec4509195	0	3	0	0	0	109	0	0	0	0	2	0	0	0	0	0	0	0	0	0	0	0	0	0	0	0	0	0	0	0	0	0	0	0	0	0	Undefined Saprotroph	Basidiomycota	Agaricomycetes	Sebacinales	Serendipitaceae	Serendipita
6807a8f43660dcb46511e0ad0f225208	0	0	0	0	0	0	0	0	0	0	0	0	0	0	0	0	0	0	0	0	0	0	0	0	40	0	0	0	0	0	0	0	0	0	0	23	Undefined Saprotroph	Basidiomycota	Agaricomycetes	Agaricales	Marasmiaceae	Marasmius
683ffd7ad01ce594e9ffd788981bf821	0	0	0	0	0	0	0	0	0	0	0	0	0	0	0	0	0	0	0	0	0	0	0	0	0	0	0	0	0	0	0	0	0	0	7	0	Orchid Mycorrhizal	Basidiomycota	Agaricomycetes	Agaricales	Clavariaceae	Clavulinopsis
685747eca96d1509eef5ad0bc6097f71	3	0	0	0	0	0	0	0	0	0	0	0	0	0	0	0	0	0	0	0	0	0	0	0	0	0	0	0	0	0	0	0	0	0	0	0	Endophyte-Plant Pathogen-Undefined Saprotroph	Basidiomycota	Agaricomycetes	Agaricales	Clavariaceae	Ramariopsis
6977126d84a2b46262c954b6129c62be	0	0	0	0	0	0	0	0	0	0	0	0	0	0	0	0	0	0	0	0	0	0	5	0	0	0	0	0	0	0	0	0	0	0	0	0	Lichenized-Undefined Saprotroph	Basidiomycota	Agaricomycetes	Agaricales	Tricholomataceae	Mycena
6981c8b26c082651638864b2f34a06d8	0	0	0	0	0	0	0	0	0	0	0	0	0	0	0	0	0	0	0	0	43	0	0	8	0	0	0	0	0	0	0	0	0	0	0	0	Lichenized-Undefined Saprotroph	Basidiomycota	Agaricomycetes	Hymenochaetales	Schizoporaceae	Xylodon
6a2f142b970ef826f7b481fe7ece0aa0	0	0	0	0	0	0	0	0	0	0	0	0	0	0	0	0	0	0	9	0	0	0	0	0	0	0	0	0	0	0	0	0	0	0	0	0	Ectomycorrhizal-Fungal Parasite	Basidiomycota	Agaricomycetes	Agaricales	Psathyrellaceae	Coprinopsis
6b26472cc747f2e96a49b8638e9ce6f1	0	0	0	0	0	0	0	0	0	0	0	8	0	0	0	0	0	0	0	0	0	0	0	0	0	0	0	0	0	0	0	0	0	0	0	0	Wood Saprotroph	Basidiomycota	Agaricomycetes	Agaricales	Psathyrellaceae	Psathyrella
6b5f1b58b7016f2b96cbbd3547eec11e	0	0	0	0	0	0	0	0	0	0	0	0	5	0	0	0	0	0	0	0	0	0	0	0	0	0	0	0	0	0	0	0	0	0	0	0	Dung Saprotroph-Plant Saprotroph-Wood Saprotroph	Basidiomycota	Agaricomycetes	Agaricales	Marasmiaceae	Marasmius
6b707efa2c4cc4685baa3a96edd6febd	0	0	5	0	0	0	0	0	0	0	0	0	0	0	5	0	0	0	0	0	0	0	0	0	0	0	0	0	0	0	0	0	0	0	0	0	Dung Saprotroph-Plant Saprotroph-Wood Saprotroph	Basidiomycota	Agaricomycetes	Agaricales	Schizophyllaceae	Schizophyllum
6bbfdbeaf7761dff4376b86ade95126a	0	118	0	0	0	0	0	0	0	0	0	0	0	0	0	0	0	0	0	0	0	0	0	0	0	0	0	0	0	0	0	0	0	0	0	0	Endophyte-Plant Pathogen-Undefined Saprotroph	Basidiomycota	Agaricomycetes	Agaricales	Clavariaceae	Unassigned
6cd96d02f2c36974e1a75eb02fbd78d1	3	0	0	3	0	0	0	0	0	0	0	0	0	0	0	0	5	0	0	0	0	0	0	9	0	0	0	0	0	0	0	0	0	0	0	0	Bryophyte Parasite-Dung Saprotroph	Basidiomycota	Agaricomycetes	Agaricales	Agaricaceae	Unassigned
6d17198ee809c9f15d62a8d8c4f52f60	0	0	0	0	0	0	0	0	0	0	0	0	0	0	0	0	0	0	0	13	0	0	0	0	0	0	0	0	0	0	0	0	0	0	0	9	Lichenized-Undefined Saprotroph	Basidiomycota	Agaricomycetes	Agaricales	Agaricaceae	Unassigned
6da4b0cfad546a5c6b47a62c64562203	0	0	0	0	0	6	0	0	0	0	0	0	0	0	0	0	0	0	0	0	0	0	0	0	0	0	0	0	0	0	0	0	0	0	0	0	Undefined Saprotroph	Basidiomycota	Agaricomycetes	Agaricales	Clavariaceae	Unassigned
6dd5028b406d11cd9dc365eefd5a78c8	0	0	0	0	0	4	0	0	0	0	0	0	0	0	0	0	0	0	0	0	0	0	0	0	0	0	0	0	0	0	0	0	0	0	0	0	Undefined Saprotroph	Basidiomycota	Agaricomycetes	Agaricales	Unassigned	Unassigned
6e87e36cce429f3f7d0059aac22271b5	0	0	0	4	0	0	0	0	0	0	0	0	0	0	0	0	0	0	0	0	0	0	0	0	0	0	0	0	0	0	0	0	0	0	0	0	Lichenized-Undefined Saprotroph	Basidiomycota	Agaricomycetes	Agaricales	Unassigned	Unassigned
6e992fc04e3d3a350ba543b248f252fb	0	0	0	0	259	0	0	0	0	0	0	0	0	0	0	0	0	0	0	0	0	0	0	0	0	0	0	0	0	0	0	0	0	0	0	0	Bryophyte Parasite-Dung Saprotroph	Basidiomycota	Agaricomycetes	Agaricales	Clavariaceae	Unassigned
6ef3ea8ceb112145208d4271092a2cc5	0	0	0	0	0	0	0	16	0	0	0	0	0	0	0	0	0	0	0	0	0	0	0	0	0	0	0	0	0	0	0	0	0	0	0	0	Bryophyte Parasite-Dung Saprotroph	Basidiomycota	Agaricomycetes	Auriculariales	Auriculariales_fam_Incertae_sedis	Oliveonia
[truncated: 535 more rows]
